# Supplementary material for: A multi-omics analysis unveils functional and regulatory links between hydroxybenzene and aromatic amino acid metabolism in Candida albicans
Source: mSystems. 2025 Oct 8;10(11):e00226-25. doi: 10.1128/msystems.00226-25 (PMC12625712; doi:10.1128/msystems.00226-25)
Supplement: Table S1 — Metabolome results. [file msystems.00226-25-s0002.xlsx]

## Sheet: Explanation
	Table S1: Metabolome results
	OrigScale		Values are normalized in terms of raw area counts.
	ProNormImpData		Values for each sample are normalized by Bradford protein concentration.
			Each biochemical in OrigScale is then rescaled to set the median equal to 1.
			Lastly, missing values are imputed with the minimum.

## Sheet: OrigScale
Table S1: Metabolome results												PARENT SAMPLE ID	6970495	6970527	6970558	6970589	6970496	6970528	6970559	6970590	6970497	6970529	6970560	6970591	6970498	6970530	6970561	6970592	6970499	6970531	6970562	6970593	6970500	6970532	6970563	6970594	6970501	6970533	6970564	6970595	6970502	6970534	6970565	6970596	6970503	6970535	6970566	6970597	6970504
												SAMPLE NAME	ZIKS-00292	ZIKS-00324	ZIKS-00355	ZIKS-00386	ZIKS-00293	ZIKS-00325	ZIKS-00356	ZIKS-00387	ZIKS-00294	ZIKS-00326	ZIKS-00357	ZIKS-00388	ZIKS-00295	ZIKS-00327	ZIKS-00358	ZIKS-00389	ZIKS-00296	ZIKS-00328	ZIKS-00359	ZIKS-00390	ZIKS-00297	ZIKS-00329	ZIKS-00360	ZIKS-00391	ZIKS-00298	ZIKS-00330	ZIKS-00361	ZIKS-00392	ZIKS-00299	ZIKS-00331	ZIKS-00362	ZIKS-00393	ZIKS-00300	ZIKS-00332	ZIKS-00363	ZIKS-00394	ZIKS-00301
												BOX NUMBER	Box1	Box1	Box1	Box1	Box1	Box1	Box1	Box1	Box1	Box1	Box1	Box1	Box1	Box1	Box1	Box1	Box1	Box1	Box1	Box1	Box1	Box1	Box1	Box1	Box1	Box1	Box1	Box1	Box1	Box1	Box1	Box1	Box1	Box1	Box1	Box1	Box1
												CLIENT MANIFEST ID	1) WT - SD 90' - 1/2	2) WT - SD 90' - 1/2	3) WT - SD 90' - 1/2	4) WT - SD 90' - 1/2	5) WT - SD 90' - 1/2	1) stp2Δ - SD 90' - 1/2	2) stp2Δ - SD 90' - 1/2	3) stp2Δ - SD 90' - 1/2	4) stp2Δ - SD 90' - 1/2	5) stp2Δ - SD 90' - 1/2	1) WT - SC 90' - 1/2	2) WT - SC 90' - 1/2	3) WT - SC 90' - 1/2	4) WT - SC 90' - 1/2	5) WT - SC 90' - 1/2	1) stp2Δ - SC 90' - 1/2	2) stp2Δ - SC 90' - 1/2	3) stp2Δ - SC 90' - 1/2	4) stp2Δ - SC 90' - 1/2	5) stp2Δ - SC 90' - 1/2	1) WT - CAA 90' - 1/2	2) WT - CAA 90' - 1/2	3) WT - CAA 90' - 1/2	4) WT - CAA 90' - 1/2	5) WT - CAA 90' - 1/2	1) stp2Δ - CAA 90' - 1/2	2) stp2Δ - CAA 90' - 1/2	3) stp2Δ - CAA 90' - 1/2	4) stp2Δ - CAA 90' - 1/2	5) stp2Δ - CAA 90' - 1/2	1) WT - SD 8h - 1	2) WT - SD 8h - 1	3) WT - SD 8h - 1	4) WT - SD 8h - 1	5) WT - SD 8h - 1	1) stp2Δ - SD 8h - 1	2) stp2Δ - SD 8h - 1
												CLIENT MATRIX	Cell Pelett	Cell Pelett	Cell Pelett	Cell Pelett	Cell Pelett	Cell Pelett	Cell Pelett	Cell Pelett	Cell Pelett	Cell Pelett	Cell Pelett	Cell Pelett	Cell Pelett	Cell Pelett	Cell Pelett	Cell Pelett	Cell Pelett	Cell Pelett	Cell Pelett	Cell Pelett	Cell Pelett	Cell Pelett	Cell Pelett	Cell Pelett	Cell Pelett	Cell Pelett	Cell Pelett	Cell Pelett	Cell Pelett	Cell Pelett	Cell Pelett	Cell Pelett	Cell Pelett	Cell Pelett	Cell Pelett	Cell Pelett	Cell Pelett
												CLIENT SAMPLE NUMBER	1	2	3	4	5	6	7	8	9	10	11	12	13	14	15	16	17	18	19	20	21	22	23	24	25	26	27	28	29	30	31	32	33	34	35	36	37
												COMMENTS	Replicate of group 1	Replicate of group 1	Replicate of group 1	Replicate of group 1	Replicate of group 1	Replicate of group 2	Replicate of group 2	Replicate of group 2	Replicate of group 2	Replicate of group 2	Replicate of group 3	Replicate of group 3	Replicate of group 3	Replicate of group 3	Replicate of group 3	Replicate of group 4	Replicate of group 4	Replicate of group 4	Replicate of group 4	Replicate of group 4	Replicate of group 5	Replicate of group 5	Replicate of group 5	Replicate of group 5	Replicate of group 5	Replicate of group 6	Replicate of group 6	Replicate of group 6	Replicate of group 6	Replicate of group 6	Replicate of group 7	Replicate of group 7	Replicate of group 7	Replicate of group 7	Replicate of group 7	Replicate of group 8	Replicate of group 8
												GROUP NUMBER	1	1	1	1	1	2	2	2	2	2	3	3	3	3	3	4	4	4	4	4	5	5	5	5	5	6	6	6	6	6	7	7	7	7	7	8	8
												GROWTH CONDITION	SD	SD	SD	SD	SD	SD	SD	SD	SD	SD	SC	SC	SC	SC	SC	SC	SC	SC	SC	SC	CAA	CAA	CAA	CAA	CAA	CAA	CAA	CAA	CAA	CAA	SD	SD	SD	SD	SD	SD	SD
												BRADFORD MG ML	3.94	5.625	6.132	4.988	4.551	4.982	5.498	7.05	5.273	4.737	3.15	2.583	4.025	4.018	4.165	2.285	2.702	2.598	3.026	1.463	4.304	4.003	4.231	2.638	3.784	2.982	3.176	2.621	2.788	2.009	6.783	3.786	4.303	10.477	8.304	3.268	5.717
												SAMPLE BOX LOCATION	A1	A2	A3	A4	A5	A6	A7	A8	A9	B1	B2	B3	B4	B5	B6	B7	B8	B9	C1	C2	C3	C4	C5	C6	C7	C8	C9	D1	D2	D3	D4	D5	D6	D7	D8	D9	E1
												TIME POINT	90 min	90 min	90 min	90 min	90 min	90 min	90 min	90 min	90 min	90 min	90 min	90 min	90 min	90 min	90 min	90 min	90 min	90 min	90 min	90 min	90 min	90 min	90 min	90 min	90 min	90 min	90 min	90 min	90 min	90 min	8 h	8 h	8 h	8 h	8 h	8 h	8 h
PATHWAY SORTORDER	BIOCHEMICAL	SUPER PATHWAY	SUB PATHWAY	COMP ID	PLATFORM	CHEMICAL ID	RI	MASS	PUBCHEM	CAS	KEGG	Group HMDB	WT	WT	WT	WT	WT	stp2Δ	stp2Δ	stp2Δ	stp2Δ	stp2Δ	WT	WT	WT	WT	WT	stp2Δ	stp2Δ	stp2Δ	stp2Δ	stp2Δ	WT	WT	WT	WT	WT	stp2Δ	stp2Δ	stp2Δ	stp2Δ	stp2Δ	WT	WT	WT	WT	WT	stp2Δ	stp2Δ
1644	(16 or 17)-methylstearate (a19:0 or i19:0)	Lipid	Fatty Acid, Branched	38296	LC/MS Neg	100002356	5993	297.28	3083779	2724-59-6		HMDB37397					3387378				1652438		1715892	1299212	1354858	302978	1127172	1105299	228987	266714	644434	1074153	2528233	2568742	1418411	1151021	1.84655e+06	405673	415825	327274	831955	815973			570844				12531840
4282	(3'-5')-adenylyladenosine*	Nucleotide	Dinucleotide	62396	LC/MS Neg	100020723	2173	595.142	94231				241321	127713	75820	75707	223086	117606	60278	78087	276064	105137	91787	89982	152899	78107	92309		43197		35204		221584	132221	98661	54808	236375	47506	35307		67026	46346	58635	46518	37966	54795	41473	75606	125109
4280	(3'-5')-adenylylguanosine*	Nucleotide	Dinucleotide	62760	LC/MS Neg	100020724	1980	611.137	444337				73507	48458	17647	21609	73182	41246			82894	36824	37481	32858	71127	32730	25277		22323				87526	48926	46856		92263	17123			36383	17321
4281	(3'-5')-adenylyluridine	Nucleotide	Dinucleotide	52740	LC/MS Neg	100009060	2002	572.115	112074	3051-84-1			327534	160748	78155	66996	288285	158315	43749	43092	336990	122433	129424	93373	272334	128625	111768	92646	161922	117262	139431	93328	362753	206298	143415	63462	340243	66031	95509		119555	62489	24959	21837			27765	28954	53245
4283	(3'-5')-cytidylyladenosine	Nucleotide	Dinucleotide	52744	LC/MS Neg	100009061	1754	571.131	91519	2382-66-3			90486	66049	74520	58185	113660	75693	53051	48380	108422	59147	96870	60931	102341	89154	77891	40055	72863	56038	59315	33206	127861	119962	76257	70929	146703	69202	43690	36621	83430	56348	198276	168800	141175	175531	164182	135265	232181
4286	(3'-5')-cytidylyluridine*	Nucleotide	Dinucleotide	62399	LC/MS Neg	100020728	1522	548.104					37530								34092				54457			20731	53911		45029		35683				58736
4289	(3'-5')-guanylyluridine	Nucleotide	Dinucleotide	52743	LC/MS Neg	100009056	1772	588.11		4785-07-03			23225				26592				39557							40877	45514	23531	42074		19755				21326
4293	(3'-5')-uridylyladenosine	Nucleotide	Dinucleotide	52739	LC/MS Neg	100009059	1871	572.115	273124	3256-24-4																		23497	47665	37639	39479	22068	25147
4292	(3'-5')-uridylyluridine	Nucleotide	Dinucleotide	52741	LC/MS Neg	100009058	1688	549.088	102258	2415-43-2			67820				58887	23819			55473		33201	23366	70208	26278	36755	28620	73518	35424	48752	26966	93356	35915	33148		89449		20680		58046	20871
548	(N(1) + N(8))-acetylspermidine	Amino Acid	Polyamine Metabolism	57814	LC/MS Pos Early	100016038	3080	188.176					12726598	12595306	14695460	16622669	11431382	12831756	10959967	13667062	13992794	12402479	8277885	9114691	8520811	10538919	9850253	12624864	12897848	10918281	11036412	12119471	9015864	11046978	12927206	11134978	10368700	8514828	13118686	14624214	10758828	9963333	10686267	9732526	8494430	10059812	7394020	11431456	12280327
1915	(S)-3-hydroxybutyrylcarnitine	Lipid	Fatty Acid Metabolism (Acyl Carnitine, Hydroxy)	52984	LC/MS Pos Early	100009271	2340	248.149					639521	638749	602653	519763	520791	637037	615754		636998	606277	752694	1111162	610438	804599	915411	2679020	2762912	2063074	1989304	2512700	898106	860138	714754	898069	578236	2596898	2040502	2019373	1988982	2007720	1082362	994001	1008913	1005058	353857	743654	569755
5204	(S)-a-amino-omega-caprolactam	Xenobiotics	Food Component/Plant	63339	LC/MS Pos Early	100021329	2378	129.102	439823	21568-87-6	C05328		7.10847e+06	8423062	8967021	7857217	8827406	10669728	12806301	13816589	13626476	12978502	4824262	6.28596e+06	5209515	5453766	6416191	9956966	12349686	13363326	12279273	12458253	4941842	6.2871e+06	8049127	6622116	6.1972e+06	8275352	10122878	11297789	9636114	10195397	11404328	11633117	9462524	12287345	10709963	14921792	14184221
5077	1,2,3-butanetriol	Xenobiotics	Food Component/Plant	38636	LC/MS Neg	100002193	925	105.056	20497	4435-50-1			261098	419730	337188	298750	251153	414075	463484	395761	296456	281026	452965	346969	345645	379358	408850		13849		46288	30615	320422	333041	326894	393676	327231		62880	116289	47392		11859507	11012531	9679683	10378793	11830010	14023852	13177310
2366	1,2-dilinolenoyl-GPC (18:3/18:3)*	Lipid	Phosphatidylcholine (PC)	53179	LC/MS Pos Late	100009344	1850	778.538				HMDB08206	523667936	624769472	530381376	539046720	426819360	701772736	652761728	723897920	590385536	744724416	51654076	45077176	33285030	43513508	54640776	159675312	95877088	129826200	143581072	153985728	44508436	79361600	56313048	52631212	41780164	137526192	107959976	95427896	66704204	134266384	6780827	4835107	4.14549e+06	5877249	4.50565e+06	6872687	7.64521e+06
2250	1,2-dilinoleoyl-GPA (18:2/18:2)*	Lipid	Phosphatidic acid (PA)	52680	LC/MS Polar	100009072	914	695.466					1056887	1205848	1225581	1243123	1101732	1075272	1392266	1276569	1369633	1321191	303732	359657	580746	693558	493568	563402	692976	807588	959454	647908	318390	505987	603761	456639	407033	931815	905258	519255	1009800	922297	780005	522018	394917	845370	566495	566356	812906
2355	1,2-dilinoleoyl-GPC (18:2/18:2)	Lipid	Phosphatidylcholine (PC)	52603	LC/MS Pos Late	100008903	2100	782.569	5288075	998-06-1		HMDB08138	1630099328	1616409472	1751360000	1807075200	1577079680	1544393600	1767861632	1851179136	1649952768	1718849536	1276280192	1144498688	1094606464	972444672	1315984384	1033150016	788028352	899427840	1104866048	1067774976	1097876864	1093650176	1244908672	1221349504	1057655488	812815424	956996864	979381440	704024960	883432960	935693184	749871616	656222784	682572544	689054464	1019063744	958257408
2541	1,2-dioleoyl-GPI (18:1/18:1)	Lipid	Phosphatidylinositol (PI)	52619	LC/MS Pos Late	100008908	3121	880.591				HMDB09837	5.9474e+06	6.6615e+06	7.87709e+06	10208747	6.89797e+06	6.03298e+06	7.60921e+06	10195521	7613074	7.29471e+06	3458111	1.73195e+06	2.99816e+06	1.67101e+06	3.86828e+06	596833	577670	613627	976604		2845029	2.81039e+06	3.36048e+06	2.56076e+06	2.73291e+06	906055		315653	441060	709035	1.13167e+06	600125	1.1657e+06	962281	1.23677e+06	1.09432e+06	1.6242e+06
2300	1,2-dipalmitoleoyl-GPC (16:1/16:1)*	Lipid	Phosphatidylcholine (PC)	52472	LC/MS Pos Late	100008997	2050	730.538					621725056	450531968	622652352	670239040	482424544	464668576	641198528	614537984	531122432	377091264	598782336	504720480	458847904	341925568	556452160	335302432	257303056	213160128	303637312	344397600	451440768	368133696	494024608	492176512	392112800	235740512	318609760	305632960	195861840	212557984	803077696	971052608	794061440	589473984	1064278144	1140443904	1140540032
2415	1,2-dipalmitoleoyl-GPE (16:1/16:1)*	Lipid	Phosphatidylethanolamine (PE)	52688	LC/MS Pos Late	1525	2063	688.491	9546809			HMDB05342	76787800	80048552	77329272	79499840	56991316	71254880	74074752	75268080	62332648	64629080	52055556	46539704	45659788	48101756	56369808	36545220	30478296	37023316	36354044	36716836	37378352	51765844	45823380	41161532	35431292	40118652	36887720	32808456	26778746	37271252	208147936	252802000	206978112	274670688	295483264	329089504	328317568
2274	1,2-dipalmitoyl-GPC (16:0/16:0)	Lipid	Phosphatidylcholine (PC)	19130	LC/MS Pos Late	100000657	2450	734.569	452110	63-89-8		HMDB00564	52245256	52597588	36195576	40193608	23086062	59302104	34582076	37057688	56029156	59893484	7.93439e+06	7.01953e+06	9736932	14556283	9266221	5.18115e+06	3154647	5728111	4.83945e+06	3.56852e+06	9970189	16238228	10791067	10462547	7.7961e+06	14958281	10778421	9169663	7.9822e+06	15233782	7180724	12595012	9942359	16058991	9983539	10320989	12302061
2400	1,2-dipalmitoyl-GPE (16:0/16:0)*	Lipid	Phosphatidylethanolamine (PE)	57341	LC/MS Pos Late	100009204	2498	692.523	445468			HMDB08923	2.95141e+06	1.94579e+06	3004871	3.73295e+06	2.32319e+06	1.79483e+06	3.31487e+06	3.2967e+06	3206527	1.966e+06	952192	351751	1.12982e+06	843660	1.20138e+06		487281	307013	534257		1.1845e+06	848538	1.32598e+06	927159	1.37881e+06	552058	833953	480244	557258	495227	2.00416e+06	2.19468e+06	2.41012e+06	1590754	2.52119e+06	1.99723e+06	2.93273e+06
389	1-carboxyethylisoleucine	Amino Acid	Leucine, Isoleucine and Valine Metabolism	62558	LC/MS Neg	100020427	2628	202.108																						20404			85002	88194	106330	92420	108139	78768	116251	56735	133120	91459
338	1-carboxyethylleucine	Amino Acid	Leucine, Isoleucine and Valine Metabolism	62559	LC/MS Neg	100020425	2663	202.108															16305		28363	33057			24339	31236			36981	28510	29588		34784	24819	54091			22193
418	1-carboxyethylvaline	Amino Acid	Leucine, Isoleucine and Valine Metabolism	62562	LC/MS Neg	100020423	2008	188.093					155870	107396	81812		137721	242607	207846	402412	410087	271729	255110	142836	151359	64344	127035	436500	323540	409460	436242	303028	755224	836636	1062567	517260	1194169	512075	507772	477052	463105	626995
2645	1-lignoceroyl-GPC (24:0)	Lipid	Lysophospholipid	49617	LC/MS Pos Late	100002873	1907	608.465		325171-59-3		HMDB10405	496131		497893	783254	780040		472289	254255	611891		1.41863e+06	611788	876593	580374	1.07604e+06					224334	1.92842e+06	1.62831e+06	1.11634e+06	721216	1.14387e+06		372781		272209	490807	3030369	1.89817e+06	2.05772e+06	2.43089e+06	2065246	1.28408e+06	1.44752e+06
2614	1-linolenoyl-GPC (18:3)*	Lipid	Lysophospholipid	45951	LC/MS Pos Late	100005350	1410	518.324				HMDB10388	19341268	11522907	18775810	34466976	29735472	10716510	19736928	25595594	18691504	13245588	44442800	25970764	28404910	16175272	32975134	22822556	18083874	12349338	17370122	21133560	50910044	29180978	30078790	25886612	47794560	10853468	16047217	19216094	12507572	13273815	3531535	2.5015e+06	2.44286e+06	1.48939e+06	3.59751e+06	2.00138e+06	2.12371e+06
2356	1-linoleoyl-2-linolenoyl-GPC (18:2/18:3)*	Lipid	Phosphatidylcholine (PC)	53176	LC/MS Pos Late	100009343	1939	780.554				HMDB08141	1160061184	1108665600	1191485440	1336352768	1093425408	1001238272	1274431744	1374867840	1256747648	1135526016	679937472	602561280	503126528	411480928	668409536	753195520	544587968	573511296	837914752	762070912	552696000	556991232	654968640	636354432	561234496	510580608	632050496	670157888	482519264	529471456	180541776	122989016	104246344	105629904	122010224	191766896	193314240
2612	1-linoleoyl-GPC (18:2)	Lipid	Lysophospholipid	34419	LC/MS Pos Late	100001395	1465	520.34	11988421		C04100	HMDB10386	31346428	36727788	39448348	66303728	47513124	25913092	34296372	41246492	24808678	29199530	174977952	109068904	123502360	109306800	129014040	48790928	35864460	45095436	43925572	47885536	164494320	167994304	125102232	111762960	153249792	40344940	35657444	50606600	29199530	43932764	46952012	30917486	29490108	28146208	39541732	23178240	19139402
2669	1-linoleoyl-GPE (18:2)*	Lipid	Lysophospholipid	36600	LC/MS Pos Late	100001570	1482	478.293	52925130			HMDB11507	9181282	7330823	9962554	21191484	11824739	5.11183e+06	8651432	13898692	4916176	5.02464e+06	75676880	56060180	54490376	42862984	66452956	16732952	10540541	14244935	15731390	17238572	68868032	65482344	61396936	59068920	66311100	8829134	10182519	14854660	6713364	10421140	24435490	21950988	20649414	14018038	23787832	20335268	8923397
2711	1-linoleoyl-GPG (18:2)*	Lipid	Lysophospholipid	54885	LC/MS Neg	100009227	5516	507.273					474733	260903	523786	745390	976247	298651	528069	504852	432617	366532	462279	436109	288890		462962	276365			196934	340301	795667	427207	616045	373788	802555		99746	150479	118356	112298	10864672	1389167	319304	6712665	5368448	468778	3150927
2721	1-linoleoyl-GPI* (18:2)*	Lipid	Lysophospholipid	36594	LC/MS Neg	100001778	5494	595.289					553152	373859	517035	719049	906576	324826	479515	518544	449168	403152	1.88276e+06	1547253	1184569	175402	1819350	1414336	173507	239804	931387	1.95051e+06	2697941	1180858	1553961	1302164	1973690	224246	470486	631302	525314	424727
2701	1-linoleoyl-GPS (18:2)*	Lipid	Lysophospholipid	43676	LC/MS Neg	100004606	5500	520.268					615439	329088	844455	830470	1421187	311053	754138	1004473	339466	499123	2000435	1451885	986686		1648529	1309521	93852	85324	804770	1647103	2140097	1246865	1237502	877421	1962149	108435	255371	379543	327182	281183	10572479	1283830	236038	7201334	3890567	547736	3630794
91	1-methyl-5-imidazoleacetate	Amino Acid	Histidine Metabolism	62946	LC/MS Pos Early	100002910	1989	141.066	6451814	4200-48-0		HMDB04988	368679	483356	499435	620722	277791	1.01699e+06	925491	816853	977557	1071164	642211	446313	361575		383866						95111	125815		102775			358479	349249	313194	284680	524042	734172	505212	514904	630455	619764	558864
4142	1-methyladenine	Nucleotide	Purine Metabolism, Adenine containing	1527	LC/MS Pos Early	54	2133	150.077	78821	5142-22-3	C02216	HMDB11599	8172420	6087598	6654398	5866374	7014734	8190648	6.89765e+06	8597214	8629323	8118550	1207681	1294129	1434370	1525208	996669	5832400	8027100	4991176	5225502	4558735	2902553	2487092	1829628	2322607	2782164	3337597	2.44821e+06	1947721	2101990	1886117	1447191	560729	681008	779470		574168	1239793
71	1-methylhistidine	Amino Acid	Histidine Metabolism	30460	LC/MS Pos Early	100001051	2755	170.092	92105	332-80-9	C01152	HMDB00001	1263487	547532	1594073	1540566	1634161	1258015	848495	1100974	874253	509953	1652732	868120	1582308	1504489	1.83805e+06	2249723	2545278	1675740	2660074	1654977	2608469	2181595	2655243	1056816	1967548	1.93996e+06	1730820	3486813	1590500	1.7554e+06	3308932	3072308	2511039	2480228	2330973	2143316	1316291
2262	1-myristoyl-2-arachidonoyl-GPC (14:0/20:4)*	Lipid	Phosphatidylcholine (PC)	53195	LC/MS Pos Late	100009139	1950	754.538				HMDB07883	21506604				30971612				13447640		17929346	12327494	12217998	9092535	24848348		3221879	5.75666e+06			17168098	31743430	10446269	12465455	8.19723e+06		4.34783e+06		2551570		7.044e+06		3.89111e+06	7.044e+06	5.52343e+06	6.44417e+06	6.69617e+06
2258	1-myristoyl-2-palmitoyl-GPC (14:0/16:0)	Lipid	Phosphatidylcholine (PC)	19258	LC/MS Pos Late	100000672	2250	706.538	129657	69525-80-0		HMDB07869	5.93457e+06	4687673	4807883	5.34097e+06	3831708	6258691	5668959	6129834	6.9159e+06	6.09284e+06	4.22725e+06	4.02862e+06	3.97355e+06	4333783	4440299	2.05335e+06	933975	1.72227e+06	1.84623e+06	1.64902e+06	4394738	5081078	3.88927e+06	4.11683e+06	3.82213e+06	3537205	2.4555e+06	2.94315e+06	1.8934e+06	2.56143e+06	992662	1.74064e+06	1.63037e+06	1.4413e+06	1.35594e+06	1.59017e+06	1.56186e+06
2344	1-oleoyl-2-linoleoyl-GPC (18:1/18:2)*	Lipid	Phosphatidylcholine (PC)	52453	LC/MS Pos Late	100008981	2250	784.585					1059497088	1490170752	1112338432	1473340800	1342552320	1162079104	1047439872	1148132352	997049152	1187272704	1019207232	942777408	843446912	940737984	998087808	773119488	576408640	763271040	815264960	733072000	878560448	1130073216	999041536	962902784	908344256	686579840	664343552	686800448	506931136	695067008	1198916096	1012887424	907843200	1154323712	984925632	1100972928	1060510272
2440	1-oleoyl-2-linoleoyl-GPE (18:1/18:2)*	Lipid	Phosphatidylethanolamine (PE)	52687	LC/MS Pos Late	100009078	2270	742.538	9546753			HMDB05349	193138624	123211216	208552080	215830992	201387120	102604888	183065328	220139328	188544432	112690336	156059856	128625240	161670128	99581240	172675072	112052992	127711008	92080216	158962208	109773176	140916896	113556856	176872592	133260160	152833776	71560272	113397288	100329560	98835800	71627232	329773088	243379984	232907232	196798288	269219392	307444640	325645184
2609	1-oleoyl-GPC (18:1)	Lipid	Lysophospholipid	48258	LC/MS Pos Late	100001272	1540	522.355	16081932	19420-56-5		HMDB02815	25242332	30633170	38468024	65299484	42018888	26695348	42511364	53304588	21538520	29557386	131507432	72108944	81484480	66489556	89966880	28265024	20609266	20436970	22872322	26695348	156380880	112892032	99506912	81103384	141345744	17552062	18836966	25100104	12152651	22357988	104804352	65278960	73067944	55377148	101990576	48667004	41896276
2667	1-oleoyl-GPE (18:1)	Lipid	Lysophospholipid	35628	LC/MS Pos Late	100001569	1554	480.308	9547071	89576-29-4		HMDB11506	9038161	6.1906e+06	10420897	27091432	12993036	5062095	12615768	20961518	6896459	5.15065e+06	62327988	43696308	38446628	31779132	51045744	10409895	6.52196e+06	8105334	9536497	11139923	55494232	50216932	54885496	50447288	56208292	5191798	6387298	8141509	3.33454e+06	5244588	56929412	40611864	38019204	27729434	55668024	42356336	22221948
2709	1-oleoyl-GPG (18:1)*	Lipid	Lysophospholipid	45968	LC/MS Neg	100005716	5610	509.288					512587	365800	894795	725061	770547	262051	513583	738942	614384	475755	339596				243320								860173	508094	892423						35803024	5108728	1138090	25496754	21103296	1890797	11911239
2719	1-oleoyl-GPI (18:1)	Lipid	Lysophospholipid	36602	LC/MS Neg	100001777	5599	597.304					668096	414959	769067	763485		413143	605068	628802	522142	482961	1.64081e+06	1451181	1357963	111471	1743124	946172			571179	1199679	1463662	542577	2120560	1400159	2335178		163279	215006	232333
2699	1-oleoyl-GPS (18:1)	Lipid	Lysophospholipid	19260	LC/MS Neg	100000630	5607	522.284	9547099	326589-90-6		HMDB61694	368073	278837	609199	700707		263278	542639	914773	231947	453804	2.51267e+06	1691889	883584		1589905	805108			324407	1044479	1863765	1319482	1730430	1170129	2079483		101560	97427			27051082	3179253	1191469	17427700	11834069	1364653	8132668
2306	1-palmitoleoyl-2-linolenoyl-GPC (16:1/18:3)*	Lipid	Phosphatidylcholine (PC)	53180	LC/MS Pos Late	100009345	1900	754.538				HMDB08008	750340672	976428480	788749632	793886784	621401472	974706176	862588480	852050368	750327104	911193344	425102624	367740480	302724096	345946592	382979712	433509600	301856160	395609184	387081696	399250400	344221472	430183104	382333568	386098208	311565888	410693088	363469792	369213888	209410688	371609984	170800720	169492080	133420392	174884448	170480208	225486624	233251520
2305	1-palmitoleoyl-2-linoleoyl-GPC (16:1/18:2)*	Lipid	Phosphatidylcholine (PC)	52683	LC/MS Pos Late	100009075	2050	756.554				HMDB08006	1188916224	1236436480	1238660224	1253266304	1110795904	1207210496	1178320768	1196600704	1075860352	1115384960	1434262912	1286062976	1163037184	1177183616	1359328512	1158196736	902229632	984816512	1104116224	1085833984	1209673856	1323228032	1291952640	1375087232	1144290816	958064576	865652480	1002428160	610366080	988280960	1250083456	1285701888	982318144	1140665856	1226536064	1417498112	1397308672
2598	1-palmitoleoyl-GPC* (16:1)*	Lipid	Lysophospholipid	33230	LC/MS Pos Late	100001511	1450	494.324	24779461			HMDB10383	20962876	19539182	20318136	38868752	30069596	17173528	22296194	24751938	14641936	16370346	113789112	67574456	80512872	66772328	81328240	26246672	22209896	24430538	20477732	23034946	119507880	100742920	73058272	65880676	104605016	20460540	18926842	24818970	12612255	23278120	38116816	35323672	29094072	26159388	52123760	26690168	23799276
2293	1-palmitoyl-2-arachidonoyl-GPC (16:0/20:4n6)	Lipid	Phosphatidylcholine (PC)	52462	LC/MS Pos Late	100008914	2200	782.569	10747814	35418-58-7		HMDB07982	21832186	15061209			41375804				35474572		16073898	11011091	25790718	14093556	19783176		9416189	9639013	10736247		21896228	22807006	19717736	10398448	27699754	7.24525e+06	6545154		5273727		13057052	8897448	8.0196e+06	10102411	12263807	13359145	14496145
2532	1-palmitoyl-2-linoleoyl-GPI (16:0/18:2)	Lipid	Phosphatidylinositol (PI)	52450	LC/MS Pos Late	1528	2730	852.56				HMDB09784	224044320	190126096	216484544	226069328	238924816	186946544	216423104	239475824	253523024	180973552	164199552	116516024	137844896	129653736	182347664	102898832	104302912	121533072	143985888	104396336	158639888	155308688	160915568	117005296	119165944	105709744	105592184	83765576	70852448	99001288	18735020	13465164	11175460	10697611	18656332	18965762	18065546
2496	1-palmitoyl-2-linoleoyl-GPS (16:0/18:2)	Lipid	Phosphatidylserine (PS)	52618	LC/MS Polar	100001857	913	758.498		384833-20-9		HMDB12358	3.70299e+06	3771544	4251749	3603502	2732651	3.56715e+06	4048689	4417294	4334501	3.77066e+06	2293644	1792584	1.93765e+06	1.73485e+06	2695350	2322327	2276644	2383415	2487395	2236545	1945915	2276287	2064711	1817870	1864149	1858292	1427555	2027895	1787000	1600377	6403141	6104605	6242789	6951678	5472009	8144076	7.88183e+06
2240	1-palmitoyl-2-oleoyl-GPA (16:0/18:1)	Lipid	Phosphatidic acid (PA)	19262	LC/MS Polar	1535	935	673.481	5283523	169437-35-8	C13889		1074197	859788	931001	879080	597523	887599	1171870	1009701	1402305	1151715	385926	240775	618845	654761	607272	201187	570423	633980	652203	204175	360297	515654	850648	416773	486806	602268	668392	179499	548627	525175	2721291	1607793	1687655	2856333	2523277	1363802	2963695
2279	1-palmitoyl-2-oleoyl-GPC (16:0/18:1)	Lipid	Phosphatidylcholine (PC)	52461	LC/MS Pos Late	1539	2450	760.585	6436017	26853-31-6;26853-31-6		HMDB07972	1171828096	1432937344	1146521344	1201838848	1023591936	1310843264	1105884928	1246335872	1164594176	1310283904	840275584	766667072	796744000	932580352	891796224	325669600	255734352	314784000	346062880	322380480	875988032	1118855808	922534528	914794816	815839104	368938752	346308224	312675872	253421488	378287680	1147564160	1236708608	1030392832	1371179136	1289787136	1352000896	1415642368
2404	1-palmitoyl-2-oleoyl-GPE (16:0/18:1)	Lipid	Phosphatidylethanolamine (PE)	19263	LC/MS Pos Late	1526	2600	718.538	5283496	26662-94-2		HMDB05320	466971776	484673920	470452096	493706848	510852224	457962528	509898464	570679168	562328384	486992512	249735680	146789376	296111872	258597168	287678176	103966032	134556560	162852928	174049056	113668952	304459456	320679904	287252256	169264320	288188544	139491792	125385240	80045400	99050912	132744872	705254720	618223040	584367936	710689344	720611840	783127296	888391040
2515	1-palmitoyl-2-oleoyl-GPG (16:0/18:1)	Lipid	Phosphatidylglycerol (PG)	52448	LC/MS Pos Late	100000641	3206	766.559	5283509				110923000	149756400	153119856	156816704	144821360	121368200	140613664	162084336	156762992	136509360	24006840	18464824	22061260	26386382	26450294	5374373	6216013	6065024	7497984	6.86578e+06	34366392	46971404	39796728	33787272	27198568	7.34462e+06	7.03377e+06	6.52744e+06	5007137	7.57858e+06	371498464	336148448	259007152	377044736	359360672	456225120	520744032
2530	1-palmitoyl-2-oleoyl-GPI (16:0/18:1)*	Lipid	Phosphatidylinositol (PI)	52669	LC/MS Pos Late	100009066	3140	854.575				HMDB09783	157143744	130340328	171604064	180821696	199465968	123486416	175909888	187926992	177156544	114931352	123903688	83810584	124667368	95472472	149678928	36882000	49356720	43260208	64173092	41156832	147185888	123576592	151961136	99498368	122032824	35544468	41136384	25710382	27538704	31344908	31491370	21986722	20241038	13481231	33774168	34186244	43669708
2495	1-palmitoyl-2-oleoyl-GPS (16:0/18:1)	Lipid	Phosphatidylserine (PS)	19261	LC/MS Pos Late	1531	2660	762.528	5283499	40290-44-6	C13880	HMDB12357	169751824	183224752	227341968	243185728	186521520	199224624	235438736	293940032	220995936	225257936	168091312	94476592	156141632	138521152	172664592	48767692	81943336	96484448	90819248	55620560	154997680	214767888	161121664	96568448	155242000	54337596	44523372	32082916	42990756	45360272	607734464	546210816	554093184	624732096	578568576	680011200	726092096
2275	1-palmitoyl-2-palmitoleoyl-GPC (16:0/16:1)*	Lipid	Phosphatidylcholine (PC)	52470	LC/MS Pos Late	100008984	2200	732.554					526860704	463499232	473093760	454245344	361104448	524903104	446381824	474191456	505849312	455859584	306685568	332482336	305296352	340648640	368805344	183127392	131503200	177511424	188464784	180360656	283102048	326552832	298443840	315887872	281651360	227358192	215256464	215285136	155138384	218719360	387819616	491020224	417221440	458793216	486249120	520916736	539585792
2512	1-palmitoyl-2-palmitoleoyl-GPG (16:0/16:1)*	Lipid	Phosphatidylglycerol (PG)	53213	LC/MS Pos Late	100009102	2720	738.528					18049326	17345928	19614068	22735360	18310720	13482406	18262430	20265872	18183850	13607108	5.03792e+06	4517338	4.42867e+06	3.67672e+06	5.46189e+06	2209809	1224133	1.03476e+06	1.57815e+06	1.86949e+06	5.15931e+06	5437409	6.47888e+06	5.8886e+06	4230030	2.21055e+06	3659836	2.65696e+06	1611709	2.20907e+06	32978254	38678120	26176450	33293130	40095180	50811980	47286616
2578	1-palmitoyl-GPA (16:0)	Lipid	Lysophospholipid	34428	LC/MS Pos Late	100001445	1625	393.24	6419701	17618-08-5	C04036	HMDB00327	664003	210256	544136	497754	496648	312453	631383	519079	432380	258036	304452	210181			376829	165595							201650	171223	183810		272470				1.26758e+06	1.59782e+06	590169	772107	1.26121e+06	1.19469e+06	1.00576e+06
2596	1-palmitoyl-GPC (16:0)	Lipid	Lysophospholipid	33955	LC/MS Pos Late	100001263	1525	496.34	86554	17364-16-8		HMDB10382	26710902	29538662	37231312	52260372	30403614	29971598	41433244	46050352	24629402	37161316	94242912	58717088	81196976	66878500	78694608	20975124	16762902	18443948	17228456	18443948	112313120	100855632	81782960	68630504	104527600	17381442	16885296	21991782	15217986	21500246	21698702	23706844	20445902	18011266	33462298	20098078	17387434
2658	1-palmitoyl-GPE (16:0)	Lipid	Lysophospholipid	35631	LC/MS Pos Late	100001567	1544	454.293	9547069	53862-35-4		HMDB11503	22646420	14856368	23806596	54596136	32842888	13113803	26209830	38898616	17476654	12985152	151872080	95606936	93470152	66174336	129711592	18407602	12840993	14120919	18290538	17970174	153182544	102206184	117555208	105301472	132436960	10547894	14823076	15107654	8949359	11741799	56294524	57692068	57687656	28992340	72809768	55194752	31258122
2704	1-palmitoyl-GPG (16:0)*	Lipid	Lysophospholipid	45970	LC/MS Neg	100005717	5570	483.273	3300276				2788343	1.67571e+06	3447226	7735043	7669223	1154191	2612656	5227586	2608764	1.96405e+06	4949668	3229468	3419511	612782	5212322	457929	31986	48641	386664	717284	12235782	6.51601e+06	6.34415e+06	4433956	8522478	135604	328760	207327	346008	288278	45236008	8057979	1.68543e+06	31402866	39703052	3642761	18832164
2713	1-palmitoyl-GPI* (16:0)	Lipid	Lysophospholipid	35305	LC/MS Neg	100001655	5564	571.289				HMDB61695	5554815	3340908	6517064	8.02112e+06	9163450	2555453	4402672	4812938	4199791	3815362	11191937	9893060	8441382	1612314	13785622	8538250	620421	750140	4609300	12926671	10035225	10788057	14317503	9134708	9443089	1.33263e+06	2890451	3401728	3.44758e+06	2562625	1531061	278353		1501851	1782657	126210	714340
2697	1-palmitoyl-GPS (16:0)*	Lipid	Lysophospholipid	46130	LC/MS Neg	100005805	5572	496.268	9547100				2477225	1072381	2534780	3275545	4321318	1046299	1924301	2805277	2001115	1784406	8741260	7494511	7685056	814776	8746839	4746285	323991	242918	2263747	6204970	8459002	7373451	8802268	5569833	10734651	658531	1049309	1589139	1908453	1138657	27478292	5973117	890674	22767518	23515284	2038700	11946217
95	1-ribosyl-imidazoleacetate*	Amino Acid	Histidine Metabolism	61868	LC/MS Pos Early	100001668	2006	259.092	5117448	29605-99-0	C05131	HMDB02331														106414							226130	200404	297579	186041	216201
2539	1-stearoyl-2-linoleoyl-GPI (18:0/18:2)	Lipid	Phosphatidylinositol (PI)	52468	LC/MS Pos Late	100008994	3185	880.591				HMDB09809	11062335	6783860	13495908	15253222	14280683	12318756	14552058	14234073	19985190	12477131	8.34107e+06	3.92746e+06	7086872	2.07696e+06	9260121	4312364	6.38609e+06	4965360	6868622	4.46841e+06	7.42227e+06	6.23774e+06	7628798	3.74957e+06	6159714	7535469	7.30182e+06	3.68918e+06	4.85603e+06	5413551	1.40362e+06		204114		698065	779858	986929
2318	1-stearoyl-2-oleoyl-GPC (18:0/18:1)	Lipid	Phosphatidylcholine (PC)	52438	LC/MS Pos Late	100008904	2644	788.616		56421-10-4		HMDB08038	347848032	361113792	424790688	439611936	346347616	402029664	546109120	589185024	585779456	454282336	144776960	96387752	124031088	110522464	140199888	67217912	56193188	72099736	76845424	64724708	175611824	189767152	178400608	124912096	134727248	68653280	67436696	50941864	46183524	63572240	880931264	632878784	615545280	741075776	660162368	874472896	1072699968
2421	1-stearoyl-2-oleoyl-GPE (18:0/18:1)	Lipid	Phosphatidylethanolamine (PE)	42448	LC/MS Pos Late	100001856	2950	746.569				HMDB08993	41303112	34329464	41558632	42597704	45469828	40755928	57700496	59547448	72723728	47665832	16563014	6174666	18473810	13010191	16951782	5.32232e+06	11227565	11344177	12658025	5392103	20244454	20237584	17759826	7440733	16624764	9181601	8625920	4.09205e+06	6880838	9605136	91275544	47688092	63933020	71117896	60291860	71341584	111259544
2538	1-stearoyl-2-oleoyl-GPI (18:0/18:1)*	Lipid	Phosphatidylinositol (PI)	52726	LC/MS Polar	100009181	922	863.566					248322	230053	209283	246079	234960	249365	290573	242950	310509	280585	127700		118382	84888	151860	92792	132095	156388	169290	81259	147314	136404	163039	99085	125026	142827	136017	79490	122613	99878
2501	1-stearoyl-2-oleoyl-GPS (18:0/18:1)	Lipid	Phosphatidylserine (PS)	19265	LC/MS Pos Late	100000639	3000	790.559	9547087			HMDB10163	3.42783e+06	2.04993e+06	4322132	5.54594e+06	3.32068e+06	4497768	5463732	7130470	7332245	5739316	1.80506e+06	471109	1574502	1.13473e+06	2.38397e+06	489406	1.82327e+06	1.85703e+06	1.95072e+06	625599	1.97899e+06	1559163	1549163	550027	1779021	761503	828028		712896	1.02445e+06	26806408	9854781	14628491	17228796	9935255	15948421	22262508
2607	1-stearoyl-GPC (18:0)	Lipid	Lysophospholipid	33961	LC/MS Pos Late	100001271	1606	524.371	497299	19420-57-6		HMDB10384	15254585	14162873	16983438	20983352	13353412	19620120	20858810	18429324	17007704	23697162	22885390	12867439	13356520	13995749	18267002	6968699	4591952	6104258	5.01325e+06	6448753	26795280	28387402	18529008	15250863	19261722	7.55841e+06	6417208	6684197	3.7834e+06	7.21897e+06	17440608	13471172	11744105	15999524	14095515	8919556	7.57481e+06
2665	1-stearoyl-GPE (18:0)	Lipid	Lysophospholipid	42398	LC/MS Pos Late	100001461	1626	482.324	9547068	69747-55-3		HMDB11130	4523575	3240480	4787735	8813224	6.11977e+06	3.30654e+06	5.42313e+06	6523181	4.47542e+06	4.17992e+06	14347164	7.34245e+06	7683110	5796220	10966719	2.38208e+06	1.68927e+06	2.1836e+06	2531836	2401340	15801390	11159589	9804615	7808482	11827809	2.40839e+06	2490908	2.02195e+06	1192698	2.03006e+06	13731752	9422831	10131693	7858207	11855676	8745945	6.08666e+06
2717	1-stearoyl-GPI (18:0)	Lipid	Lysophospholipid	19324	LC/MS Neg	100000656	5794	599.32		796963-93-4		HMDB61696	902561	596885	1026703	1206430	1359594	556715	857903	779298	928289	954173	839832	436434	443633	112309	918868	596023		47586	445501	762608	1062528	549820	858377	619778	521340	219529	443879	268131	312726	195467	154342			85835
2698	1-stearoyl-GPS (18:0)*	Lipid	Lysophospholipid	45966	LC/MS Neg	100004327	5800	524.299	9547101				173498		125550	253889	211049	34741	70485	145920	80854	146595	279106	137741			263645	138233			69429	139414	181512	111127	183846	161030	258644	18675	37147	26850			2997189	250555		1890922	1092903	72475	713303
1527	10-heptadecenoate (17:1n7)	Lipid	Long Chain Monounsaturated Fatty Acid	33971	LC/MS Neg	100001278	5555	267.233	5312435	29743-97-3		HMDB60038	23936108	40146884	25735458	48498532	281179520	17253904	19457276	22027776	17850560	20338040	460238080	223873280	400173568	51771064	482956224	46529108	9769700	12751778	51679328	72023040	1329985408	877008320	460795200	282289888	785939520	42317664	44043492	16761313	31425484	69367720	874377472	114551360	44004084	865002816	771246016	51293528	834340672
1536	10-nonadecenoate (19:1n9)	Lipid	Long Chain Monounsaturated Fatty Acid	33972	LC/MS Neg	100001277	5780	295.264	5312513	73033-09-7		HMDB13622	12531425	15061917	13849995	15488459	88207056	7248206	9470740	10027179	6369435	11646686	39025984	19234384	36272248	7197255	36819840	5471037	1185274	2986032	10610275	7.69288e+06	132588008	81746904	35102172	25195286	61413152	9012334	7545351	2704030	10272290	12162114	154570208	16778218	6495880	151872560	119520840	10973317	150138000
2010	13-HODE + 9-HODE	Lipid	Fatty Acid, Monohydroxy	37752	LC/MS Neg	100002196	5275	295.228					3978179	3124598	2585212	2775240	8583700	2315412	2304973	2660989	2522313	2268359	4261140	2527843	3307633	2718245	4041311	567712	496033	855963	761073	641060	14407643	7883804	4756637	5000345	8605172	5022422	3602461	724059	2206874	2599985	2982045	2089248	1811002	2694611	3540931	1637275	2560810
4163	2'-deoxyadenosine	Nucleotide	Purine Metabolism, Adenine containing	1553	LC/MS Pos Early	211	2252	252.109	13730	16373-93-6	C00559	HMDB00101	4461317	6381405	7300273	6211431	4.07208e+06	6001503	8136745	8141265	10238017	8577992	33288726	27693610	54996200	43114680	36881776	8465137	11808084	14363131	11244242	12098750	17517980	11829781	15467388	12208878	16934690	13743741	18210856	23680420	41457776	22148912	22848772	34957176	33030688	36537592	32960132	37436980	38755376
4161	2'-deoxyadenosine 5'-monophosphate	Nucleotide	Purine Metabolism, Adenine containing	46333	LC/MS Neg	100000485	1315	330.061	12599	653-63-4	C00360	HMDB00905	70919	84899	172211	372783	73142	103178	233300	479521	126018	114595	608642	511229	839181	597144	592547	189702	132604	107229	106790	234374	660260	533798	533802	417601	623505	159633	141255	379475	281078	182021	241060	436891	351324	263757	258932	432652	212650
4255	2'-deoxycytidine 3'-monophosphate	Nucleotide	Pyrimidine Metabolism, Cytidine containing	40453	LC/MS Pos Early	100003421	919	308.064	3274948	6220-63-9			379711	312439	521455	815323	339496	429383	762005	1044723	503713	404835	2336124	2006604	2181291	1894682	2238932	563099	337689	378873	365434	563989	1970081	1710108	2148087	1578650	2119737	406120	585862	1113490	707036	563893	848122	1056253	958351	958238	774185	818078	629092
4229	2'-deoxyuridine	Nucleotide	Pyrimidine Metabolism, Uracil containing	52602	LC/MS Neg	536	1586	227.067	13712	951-78-0	C00526	HMDB00012	1157508	1248693	1277498	1066493	1268989	1235113	1137430	1.01795e+06	1525153	1244040	601812	712341	1091360	981293	948586	1092719	1138630	1230959	976536	1015715	913965	843103	836084	799778	875313	937318	795005	926844	1.04356e+06	861492	1250840	1414220	1290320	1412007	1544854	1302053	1485066
4150	2'-O-methyladenosine	Nucleotide	Purine Metabolism, Adenine containing	42607	LC/MS Pos Early	100004047	2375	282.12	102213	2140-79-6			9605746	9240705	10264053	9549075	8735778	9547041	8466707	10012862	11220781	9354813	4460113	6114955	6.86169e+06	6286671	5542888	11050947	15259425	9282103	10749317	10742466	3481356	4540126	5253631	5488501	5196651	3.48397e+06	4277883	5486487	5222372	4093596	20939860	20928108	21942004	21694854	19306268	19040264	19761674
4258	2'-O-methylcytidine	Nucleotide	Pyrimidine Metabolism, Cytidine containing	57554	LC/MS Pos Early	100010895	2411	258.108	150971	2140-72-9				268268	189158	236878		198931	426905		269559	335117						380202	245894	163167	314589	420586						259074	188253	172513	222009			193897		91012		78183
4181	2'-O-methylguanosine	Nucleotide	Purine Metabolism, Guanine containing	36811	LC/MS Neg	100001713	1912.6	296.1		2140-71-8	C04545		699859	750053	756547	790349	648972	972333	873613	906965	1366450	1.02084e+06	130525	176514	252177	151972	212177	473626	559762	498226	550687	548091	232086	178831	160849	152651	226522	121739	106466	116441	172827	97808	1928555	1822423	1662353	1904678	1978277	1964096	1955346
4217	2'-O-methyluridine	Nucleotide	Pyrimidine Metabolism, Uracil containing	57655	LC/MS Neg	100010896	1831	257.078	102212	2140-76-3			465973	459717	452790	495538	445964	533076	450796	516298	723589	528708	154505	160555	230575	188229	183351	291586	340969	298231	286838	320207	234331	184419	155385	199623	209232	110114	108016	131925	137733	110351	879407	787649	751739	834298	908344	763172	820842
430	2,3-dihydroxy-3-methylvalerate	Amino Acid	Leucine, Isoleucine and Valine Metabolism	63069	LC/MS Neg	100002634	1413	147.066	8	562-43-6	C04104		718150	457770	665329	814652	1002717	337649	265106	286696	289017	343108	384815	336530	587375	441212	286561	107500	136449	145014	130853	102420	326369	1224859	450430	267778	506511	479764	181272	186762	172088	232660	1390425	1380542	1178483	1268297	1552490	764836	1146906
4765	2,3-dihydroxyisovalerate	Xenobiotics	Food Component/Plant	38276	LC/MS Polar	100002417	1050	133.051	677	1756-18-9	C04039	HMDB12141	76911296	86003616	90933128	81983216	66184368	46593300	49144292	42725528	44002160	40607608	40760032	41772496	35866456	31033164	36603992	5285103	4543920	4035257	5095882	5018322	11029931	22112336	12817164	10974588	11431017	16359975	8818457	7636467	7975714	10451614	45381180	56269420	46093388	55600616	60501208	41953232	44107760
6168	2,4-di-tert-butylphenol	Xenobiotics	Chemical	64328	LC/MS Neg	100021918	5749	205.16		96-76-4			126889080	43582848	74278256	69116936	131199376	46966332	59735192	75253776	103004256	80430816	46729824	38747416	50370240	8302018	53367176	23287502	3746351	4143590	25179300	40729588	88353040	62376124	63095860	48538844	57675392	9703388	14934831	9237187	18215242	15222595	236453440	30579190	9034792	306529184	203838624	20434516	300732768
5312	2-acetamidobutanoate	Xenobiotics	Bacterial/Fungal	53232	LC/MS Polar	100009237	1340	144.067	306107				201933	357427	519864	1048508	229260	366739	632733	906910	311125	419470	98052	119096			75467				135615		807705	814300	1045982	1041917	831978	1246143	1340520	1225325	1115856	1074543	410040	658098	154793	200218	328567	653556	200623
122	2-aminoadipate	Amino Acid	Lysine Metabolism	6146	LC/MS Polar	381	3500	160.061	469	542-32-5;1118-90-7	C00956	HMDB00510	9461901	23609828	20104396	15628977	8278519	16990590	19490352	16880494	9965121	15270865	14587513	15028140	7027295	11154559	13621420	6.04334e+06	4062870	4095707	5088570	4299362	3056099	3845639	4130929	4822382	3423098	10720882	7883007	10688909	5282582	10557141	5592202	4967300	4157212	5164951	4984523	5655481	4306921
578	2-aminobutyrate	Amino Acid	Glutathione Metabolism	42374	LC/MS Pos Early	1128	2059	104.071	439691	1492-24-6	C02261	HMDB00650											185778832
5207	2-dimethylaminoethanol	Xenobiotics	Food Component/Plant	42562	LC/MS Pos Early	100001630	1983	90.0913		108-01-0	D07777	HMDB32231	15107558	13488697	13924267	14118012	13782370	18426756	16125659	13368139	14099199	15075052	5651457	5371339	7551487	7527146	6442062	8.18365e+06	9756430	8.06099e+06	7.9213e+06	8259156	3827820	3874168	3.99216e+06	3082807	3746678	5763382	6155860	4935625	6173123	5647440	47690124	54909636	23251808	54639544	42171220	44475064	33550066
393	2-hydroxy-3-methylvalerate	Amino Acid	Leucine, Isoleucine and Valine Metabolism	36746	LC/MS Neg	100001541	1800	131.071	164623	488-15-3		HMDB00317	54249	59698	54762		83156	61446	57735	53527	79055	40816	91598	78317	130909	68728	151002	100403	145392	102985	127902	109976	406293	435862	516330	338961	378368	360809	328502	340359	425499	328862	890194	1386603	781920	1104645	959134	1244654	1116160
447	2-hydroxy-4-(methylthio)butanoic acid	Amino Acid	Methionine, Cysteine, SAM and Taurine Metabolism	63739	LC/MS Neg	100021372	1397	149.028		583-91-5			71972	42763			62628				37106		855602	665669	1211187	838872	803052	28554	75765	41785	45288		458929	361909	333189	231429	432419	50197	38984	23381	86140	70918	82663	75987	38399	71138	42058	27388
1663	2-hydroxyadipate	Lipid	Fatty Acid, Dicarboxylate	31934	LC/MS Polar	100001153	3000	161.046	193530	18294-85-4	C02360	HMDB00321	4727196	10376502	16649251	14444245	10779883	11324566	15067313	15414987	9001896	11384844	1989468	2885739	3054399	2193736	2444139	2932358	2623535	2193459	2054638	1834011	1081902	1566048	1133322	1013992	1392746	3.70233e+06	3425433	4210099	3602352	3064612	4649864	5814360	1899411	2.47382e+06	4454524	3749543	2408550
580	2-hydroxybutyrate/2-hydroxyisobutyrate	Amino Acid	Glutathione Metabolism	52281	LC/MS Polar	100008928	1258	103.04					334383	318219	441150	345275	393399	378635	255296	262237	212784	301090	334637	437359	702873	369484	480370	468440	517524	316637	367481	387476	468422	224297	386907	416226	663330	150412	297997	374093	424507	224945		262935	129462		196633	246163	147303
1659	2-hydroxyglutarate	Lipid	Fatty Acid, Dicarboxylate	52294	LC/MS Pos Early	100002070	958	166.071	43	40951-21-1	C02630	HMDB0059655	116808976	60058304	108317840	209509344	74304168	53234424	100514728	97265504	81722976	132513136	1417730	1196316	1.94058e+06	1455242	1.03754e+06	466649	645892	370970	732094	496714	2759613	1591855	1507284	2196533	2201542	2431485	3058168	1800710	2214882	3143162	5901792	15890503	11247594	11095385	12110311	6561323	9688753
1964	2-hydroxypalmitate	Lipid	Fatty Acid, Monohydroxy	35675	LC/MS Neg	100001579	5511.2	271.228	92836	764-67-0		HMDB31057	7396752	2.44615e+06	3.49155e+06	3476388	11564892	3133497	3770907	3356032	10190793	4319953	1.59427e+06	1.53717e+06	1.4716e+06	1.03558e+06	1.28195e+06	1.02815e+06	1.363e+06	1.08656e+06	948988	1.5138e+06	3306727	2.47795e+06	1.50358e+06	1.17799e+06	2.64899e+06	1.30473e+06	1.32656e+06	1570618	2.23286e+06	1.34731e+06	20003854	9423692	5490399	36272380	35192244	9777878	132317072
1705	2-hydroxysebacate	Lipid	Fatty Acid, Dicarboxylate	63357	LC/MS Neg	100020378	1324	217.108	128458	103963-71-9		HMDB00424					21116																130590		17832		35085	329833	184621		324217	197043
1967	2-hydroxystearate	Lipid	Fatty Acid, Monohydroxy	17945	LC/MS Neg	1239	5695	299.259	69417	629-22-1	C03045		21267224	6178862	10834564	9938978	35179548	7851458	9350487	13553788	20268088	10727160	2096513	2.70961e+06		949649	3.64931e+06	1.30194e+06		427999	1.3153e+06	1.47351e+06	8593484	6982752	3.18039e+06	2.18822e+06	4516961	1.19e+06	759103	913888		951901	55219812	8579578		58660508	34662328	5018694	74175208
6239	2-iminopiperidine	Xenobiotics	Chemical	63043	LC/MS Pos Early	100021018	2591	99.0917	85237	16011-96-4								125446	175424		141124	135010							82399				362087	317629	362528	393661	309789	411199	592954	250491	497397	432362						66810
4773	2-isopropylmalate	Xenobiotics	Food Component/Plant	15667	LC/MS Neg	100000409	725	175.061	77	3237-44-3	C02504	HMDB00402	23727164	14568245	20411040	27541376	20023758	12345040	13270611	15810478	8710110	16459566	1400253	1135788	1072365	1224399	1409131	2428816	2939713	2290421	2877214	1840178	7521572	18174428	10308810	4760994	10603146	12846029	6662756	5267404	7476478	12671248	27676856	34010192	26356746	27777392	27331428	23802450	31503916
102	2-methylbutyrylhistidine*	Amino Acid	Histidine Metabolism	61692	LC/MS Neg	100019885	2090	238.12																									930863	708897	1098728	1252964	708782	224099	216524	361864	205826	176024
16	2-methylserine	Amino Acid	Glycine, Serine and Threonine Metabolism	53229	LC/MS Pos Early	100009246	1652	120.066	94309		C02115		38974148	26696226	22308692	20219580	29343984		16397516	7.44119e+06		24354460	37538944	18259984	9755567	6857479	6.40618e+06						22166464	6402918			25768450	1920329				1861951	22188028	17322068		20399580	19604744	18338736	19307764
489	2-oxoarginine*	Amino Acid	Urea cycle; Arginine and Proline Metabolism	55072	LC/MS Pos Early	100002784	1760	174.087	558	3715-10-04	C03771	HMDB04225	2244075	1.62623e+06	1747342	3471961	1441320	1861386	1879117	2053471	1726573	2691590	467365	780963	256765	376421	468676	585501	289206	584398	686020	496339	2340381	3281194	3763872	4.17514e+06	4845420	2522993	2968728	2174723	1584837	2630204	4319300	4218854	3233293	3374718	3597495	6437894	5711702
2599	2-palmitoleoyl-GPC* (16:1)*	Lipid	Lysophospholipid	35819	LC/MS Pos Late	100001561	1425	494.324				HMDB10383	13180371	11705075	16699802	16166166	10689369	13367296	12658020	10913019	9407725	10487596	26080820	22585214	13875062	14712739	19468064	14709219	8498653	13266217	10285823	15364547	16703110	17350874	18652600	18233732	16406571	9673922	14843256	15862476	4.64975e+06	10857012	24890044	29607324	19370034	28194650	27218588	25204750	18213314
2597	2-palmitoyl-GPC* (16:0)*	Lipid	Lysophospholipid	35253	LC/MS Neg	100001562	6215	570.341	15061532			HMDB61702	869507	409755	990328	1015764	967962	532243	864825	770342	572070	599021	1486794	1063326	1260954	191715	1258495	520044	38485		273694	576529	2552838	1112443	1.61422e+06	1398639	1911816	98375	213488	302504	297371	196009	2136500	317748	47592	1341815	1174843	157335	1004398
61	2-pyrrolidinone	Amino Acid	Glutamate Metabolism	31675	LC/MS Pos Early	100001081	1262	86.06	12025	616-45-5		HMDB02039	2363386	2248806	2877040	3.11287e+06	4004162	4525741	4896913	4332957	2529744	5.12345e+06	1971774	1725508	1999060	1540188	990453	5252451	4327691	4771017	3942876	2644558	4239152	6013517	4714724	4543905	5051279	4616921	4535867	2403019	2924968	3964911	5350301	6687665	3505077	5662804	5942180	4879742	4635816
2666	2-stearoyl-GPE (18:0)*	Lipid	Lysophospholipid	41220	LC/MS Neg	100003901	6350	480.31				HMDB11129	203235	66354	229770	705638	539601	71723	175292	283157		222012	660142	429589	552661		613217				53259	152927	1141040	487926	664237	339039	870225						1997214	513171		1.82736e+06	1571488		609779
2030	2R,3R-dihydroxybutyrate	Lipid	Fatty Acid, Dihydroxy	63109	LC/MS Polar	100002367	1543	119.035	13120901	759-06-8		HMDB00498	518858	547237	542385	569664	513884	412786	468909	420604	430496	457655	3.44828e+06	3.65542e+06	4986832	3947909	4294704	12324943	13304467	13974017	10467311	14126710	2546631	2699468	2854529	2367857	2467796	3289474	4464250	4.15642e+06	3239483	4366756	4933272	4727459	3612431	4548960	3723664	5186633	4766088
2029	2S,3R-dihydroxybutyrate	Lipid	Fatty Acid, Dihydroxy	62950	LC/MS Polar	100002284	1660	119.035	10964471	5057-93-2		HMDB02453		72893	82828	305886			108794	140557	172278	145347		138038			250342	333934	944283	977079	458012	418994	270297	173500	195162	178176		238390	168460	207659	321005	335642	393451	322148	220691	253600	189785	202358
4334	3'-dephospho-acetyl-CoA	Cofactors and Vitamins	Pantothenate and CoA Metabolism	54675	LC/MS Neg	100010805	2313	728.152	193680				35741	55734	75226	111135	36580		52216	105227	44404	42176																		32379			48933	176081	38360	20541	38076	87880	25521
4333	3'-dephosphocoenzyme A	Cofactors and Vitamins	Pantothenate and CoA Metabolism	18289	LC/MS Neg	100000138	2013	686.142	444485	3633-59-8	C00882	HMDB01373	102096	98937	145102	314656	70232	94393	164135	337421	128139	92124	511401	453005	346676	376374	456792	215184	92820	103573	116565	200142	416055	362734	521941	461704	485410	51602	77835	218488	57462	72841	138885	181998	130447	85495	121422	187360	95036
180	3-(4-hydroxyphenyl)lactate (HPLA)	Amino Acid	Tyrosine Metabolism	32197	LC/MS Neg	240	1379	181.051	9378	6482-98-0	C03672	HMDB00755	855313	822643	620054	392707	992696	622489	501110	425205	739368	604388	1434542	1098772	1756594	1253038	1107735	915092	1127902	1035607	1095737	893297	406574	366347	289717	278472	417760	518446	353675	327637	569281	448643	1807430	1.94537e+06	2123818	2.02117e+06	2063752	1897121	2390447
487	3-amino-2-piperidone	Amino Acid	Urea cycle; Arginine and Proline Metabolism	62853	LC/MS Pos Early	100020361	2065	115.087	5200225	1892-22-4		HMDB00323	1805030	2368506	2854813	2127848	2477037	4197180	5699720	6148313	4811019	4912829	4541203	5138203	5809814	4445217	4842935	6960292	10442329	11281237	9847225	10262071	2655702	3128599	4234231	3484959	3603108	4606597	8042966	8419467	6610070	7.88083e+06	7.64598e+06	7688502	7.03812e+06	8.22394e+06	4442359	9391056	9056704
4688	3-dehydroshikimate	Xenobiotics	Food Component/Plant	36764	LC/MS Polar	100001679	1962	171.03	80	2922-42-1	C02637																					29180	46428				36981	69456	32174		68233	44162
5282	3-deoxyoctulosonate	Xenobiotics	Bacterial/Fungal	43805	LC/MS Polar	100000095	2706.7	237.062	4636210	103404-70-2			9518569	8.24987e+06	8003222	6719186	10438382	8917954	7837009	6904038	10878786	8631439	3059276	3058573	5570931	3.22093e+06	3666287	3.66025e+06	4736882	3754798	4145397	4.16126e+06	3995773	3239371	2.96733e+06	2580577	3.84883e+06	5720500	4575408	4868717	7288469	4844921	9169871	9921710	11626540	11944676	9910752	9045840	11927171
4778	3-formylindole	Xenobiotics	Food Component/Plant	62863	LC/MS Pos Early	100020219	2736	146.06	10256	487-89-8	C08493	HMDB29737	357717	464965		339473	253732		432004	453879	373570		16870044	15308821	15758072	18443572	20162340	10275780	9657400	10538034	12412303	11924842	726841	552468	401061	453008	383023	2543676	2474759	655843	2201704	2114836	249886	337165	186124	230829		214410	171540
3171	3-hydroxy-3-methylglutarate	Lipid	Mevalonate Metabolism	531	LC/MS Polar	112	2850	161.046	1662	503-49-1	C03761	HMDB00355	158881824	164243728	125737464	92540112	184371216	105079136	111834880	83597232	118706440	108241888	170355408	160560752	254992992	181344896	175785264	241519440	315824672	281696384	245785936	252083520	193612800	166216544	170838240	168093296	184579488	155978608	147382256	186272912	178216000	176659280	279967488	268815936	426265952	343633312	328233536	221382368	312503264
3169	3-hydroxy-3-methylglutaryl CoA	Lipid	Mevalonate Metabolism	48010	LC/MS Neg	37	1465.1	454.572	84	103476-21-7	C00356	HMDB01375											1295043	1342048	999578	1323718	1180259	624044	698007	738115	633192	783339	1092578	1650544	1508330	1633213	1459862	421129	900928	606344	335968	536236	1811678	1331185	1575072	867528	1503480	1404872	1556648
1664	3-hydroxyadipate	Lipid	Fatty Acid, Dicarboxylate	62069	LC/MS Polar	100004396	3131	161.046	151913			HMDB00345	415460	3188593	3709192	509738	1102787	3045981	2630359	522715	1581585	3054471		412219	849423	211862		467494	1148865	410988		453390	460944	333191			585847	1003395	349157	424322	1402004	784254	747600	722958	2517363	2192985	1002676	479213	1645988
280	3-hydroxyanthranilate	Amino Acid	Tryptophan Metabolism	32353	LC/MS Pos Early	243	2407	154.05	86	548-93-6	C00632	HMDB01476	11825318	9131583	12435035	5070718	12904761	27325408	19187340	25177330	53211928	16736121	792742	4.07801e+06	732899	1829590	2708909	1919008	388397	1230179	964730		293197	2164559	2493977	3704252	965093	367856	433132				3608202	2530761	1005532	2588330	1214207	2583406	650995
1987	3-hydroxyarachidate*	Lipid	Fatty Acid, Monohydroxy	61701	LC/MS Neg	100019893	5950	327.291	5282918				1278930	645655	935890	1005526	1782039	916225	1.04628e+06	1051921	1260244	1005824	111234	184883	206922	45674	181330	36540			37987	85813	278952	214026	180230	126579	270582	43096	41103		82529	33539	26199988	5981957	1660465	48417684	28058702	1173883	37204968
1988	3-hydroxybehenate*	Lipid	Fatty Acid, Monohydroxy	61697	LC/MS Neg	100019890	6290	355.322	5282921				751845	388501	630412	447444	845401	556408	692218	622627	657914	612029	119811	119859	121159	37086	160793				48195	36228	236792	206165	153259	134678	140595	30471	42495	23792	72031	26743	7.19644e+06	1451819	593449	18067320	5650629	465373	10890712
1934	3-hydroxybutyrate (BHBA)	Lipid	Ketone Bodies	542	LC/MS Polar	254	1480	103.04	441	625-72-9	C01089	HMDB00357	367158	457234	463292	407101	442128	368153	414316	373017	430659	443696	633355	642723	585362	432855	666667	863368	1185242	988045	991366	964710	642936	527155	720312	568432	552351	1248650	1264245	1393351	1429691	1071708	3699942	4822749	3448126	4128552	4242870	4675923	4.13475e+06
1978	3-hydroxydecanoate	Lipid	Fatty Acid, Monohydroxy	22053	LC/MS Neg	100000997	4634.7	187.134	26612	5561-87-5		HMDB02203	281567	308478	289408	236416	299206	277321	263030	274265	342098	256077	202744	194317	280303	173052	228565	179384	208688	153341	201094	171576	344580	267442	234602	171058	276895	252705	213484	174597	274086	211184	840030	5475021	7.5087e+06	6026778	8240135	4124199	8.3571e+06
1975	3-hydroxyhexanoate	Lipid	Fatty Acid, Monohydroxy	53230	LC/MS Neg	100006367	1725	131.071	151492	10191-24-9			59119	109701	94659	101281	78505	65343	73866	80052	88670	52715		44442			41363	47449			46804	38932	96358	54042	50934	61003	57626	113236	74936	47571	115865	81416	2556182	3978440	4057116	4681943	5058318	4296451	4053311
426	3-hydroxyisobutyrate	Amino Acid	Leucine, Isoleucine and Valine Metabolism	1549	LC/MS Polar	111	1619	103.04	87	2068-83-9	C06001	HMDB00336										91762	4070060	3802918	4424844	3977132	4500635	1497946	1496105	1674408	2258467	2047704	6193277	6276543	9230527	7604795	6812275	17747200	11417886	14609801	17708020	11590375				111484			88519
1981	3-hydroxylaurate	Lipid	Fatty Acid, Monohydroxy	32457	LC/MS Neg	100001112	5175	215.165	94216	53941-38-1		HMDB00387	243926	319503	209116	205505	252418	252778	244851	219305	361223	222923	149089	107039	174013	140325	276434		78998	105783		106588	487715	258568	204360	168557	334865	168557	116331	47970	295253	126972	2434264	31609936	25653550	35158552	47790768	16973746	31573270
1976	3-hydroxyoctanoate	Lipid	Fatty Acid, Monohydroxy	22001	LC/MS Neg	100000773	3446	159.103	26613	88930-08-9		HMDB01954	85683	74516	131941	92439	76115	82797	60893	100860	84486	94964		24571			59604	34677					180089	59429		62275	99322	185843	122665		246869	164248	1264823	4894123	5197377	5745708	5554626	4891197	5116704
5208	3-indoleglyoxylic acid	Xenobiotics	Food Component/Plant	63583	LC/MS Neg	100020372	2140	188.035	73863	1477-49-2													22296	28380	53573	60866	102167	32382	56188	52358	65730	158947
2995	3-ketosphinganine	Lipid	Sphingolipid Synthesis	34381	LC/MS Pos Late	100001436	1400	300.29	631	18944-28-0	C02934	HMDB01480	6.47039e+06	32057360	8528634	9699929	5.89917e+06	48856600	9294394	8907733	6.41069e+06	43813952	7.71978e+06	7752731	6142140	46098336	9755020	8242678	3.98421e+06	36288552	6.5802e+06	7206467	4514921	31371832	7.33501e+06	6770140	4.81612e+06	25751352	5.55353e+06	6470897	2.25014e+06	25368838	21612962	20285176	20168260	101295720	21549092	14041860	11400979
421	3-methyl-2-oxobutyrate	Amino Acid	Leucine, Isoleucine and Valine Metabolism	44526	LC/MS Polar	100000936	911	115.04	49	3715-29-5	C00141	HMDB00019	179603	242385	256547	288623	189612	209950	257740	245435	125829	212600	289533	161584	154440		217655	246990	158508	156263	146213	179374	941116	987651	1100970	913268	939624	916785	712329	562613	724267	739704	181023	213302	213513	249844	241312	257290	289170
392	3-methyl-2-oxovalerate	Amino Acid	Leucine, Isoleucine and Valine Metabolism	15676	LC/MS Neg	100000036	2064.2	129.056	47	1460-34-0;51829-07-3	C00671	HMDB03736											342973	128121	215051		207625			104795		84381	767333	783932	612137	403390	739511	998673	376174	254402	531189	448679
4248	3-methylcytidine	Nucleotide	Pyrimidine Metabolism, Cytidine containing	35132	LC/MS Pos Early	100001466	2176	258.108	159649	21028-20-6																		474090	625265	474682	585899	398223							259466	167588	378111		317529	204901	240533	296202	275119	144707	269077
72	3-methylhistidine	Amino Acid	Histidine Metabolism	15677	LC/MS Pos Early	100000042	2670	170.092	64969	368-16-1	C01152	HMDB00479	6181198	6287829	5588165	4376993	4234291	6425506	4843997	5495742	6.13551e+06	5110050	7.22514e+06	7084618	7.2067e+06	6853730	7667546	11017126	9236930	9376086	5080250	9592397	6.18827e+06	5405148	6153705	5.87876e+06	6579680	6593907	8.03613e+06	8996413	7881648	8024995	25476724	26444224	21827960	26330512	20821544	27478146	24926182
1235	3-phosphoglycerate	Carbohydrate	Glycolysis, Gluconeogenesis, and Pyruvate Metabolism	1414	LC/MS Neg	132	583	184.986	724	80731-10-8	C00597	HMDB00807	6017080	5912853	10675904	16621959	6992348	7748127	7037229	8556356	5921055	8457087	1836905	3380792	2520406	1572469	1957018	7305992	6025493	6505716	5856803	6653540	3580738	2706181	3000279	3409075	4282198	8385996	4782593	8227904	13143402	7931368	8236945	12863397	10783833	7367057	6800040	12371872	8454246
479	3-sulfo-L-alanine	Amino Acid	Methionine, Cysteine, SAM and Taurine Metabolism	47089	LC/MS Polar	382	2890	167.997	72886	498-40-8	C00506	HMDB02757				57928				50261			277989	458040	58326	320651	245265	456834	314129	296781	472433	840527							107476				62046	85080				46978
558	4-acetamidobutanoate	Amino Acid	Polyamine Metabolism	1558	LC/MS Pos Early	1113	1350	146.081	18189	3025-96-5	C02946	HMDB03681	7.14503e+06	7131019	11835942	14537715	9909513	11134326	5125450	8767154	9434279	11701991	11386155	11805857	7728419	7961868	9788212	56076760	55863348	55727196	41752936	36866920	28956338	61320832	25891590	28847076	28238998	35967392	10947076	13322913	6164734	22575820	25184480	41502140	22254612	32840568	38644284	23113262	22890484
561	4-guanidinobutanoate	Amino Acid	Guanidino and Acetamido Metabolism	15681	LC/MS Pos Early	100000096	2320	146.092	500	463-003;463-00-3	C01035	HMDB03464	23827020	18669420	15248397	13232180	14601924	22591732	24716334	29795892	22236584	26268892	82434016	91225112	85321416	80464200	91533624	140666128	155659472	140531552	128874208	148026400	76678784	89646544	95789368	87907160	98816672	147938368	154571936	215959888	198632608	219945920	8033330	5763315	4449684	5914431	3683983	6004189	5.9679e+06
1953	4-hydroxybutyrate (GHB)	Lipid	Fatty Acid, Monohydroxy	34585	LC/MS Polar	100001507	1765	103.04	10413	502-85-2	C00989	HMDB00710	2106756	3637860	2094787	1162771	2548845	2038477	1774038	1325237	2028859	1766316	4.13276e+06	4539243	5052251	4661517	4473051	873394	969530	606528	762830	684529	9677091	7504545	10185081	10625448	8749848	3.10066e+06	2.93633e+06	3.11886e+06	4311661	3190910	3516708	3.46677e+06	3.0783e+06	3307358	4343790	1922429	2026652
51	4-hydroxyglutamate	Amino Acid	Glutamate Metabolism	40499	LC/MS Pos Early	100002544	1141	164.055	439902	2485-33-8	C03079	HMDB01344	477435		339796	247309	248117	405673			410671		1778106	2064878	2114679	2258501	1680340		676406	971937	922886	862919	2836057	2846921	3513949	2704777	2809417	1691265	1622401	1148155	1770890	1622999
158	4-hydroxyphenylacetate	Amino Acid	Phenylalanine Metabolism	541	LC/MS Neg	144	1361	151.04	127	156-38-7	C00642	HMDB00020											526867	228816	230748	223605	195227	54093			46864		251018	290625	293896	370803	216517	289204	106949		104755	132638
174	4-hydroxyphenylpyruvate	Amino Acid	Tyrosine Metabolism	1669	LC/MS Neg	1141	1690	179.035	979	156-39-8	C01179	HMDB00707	215718	109763	154356	146757	139277	116457	129310	132867	159734	131105	141047	147898	130264	42096	101726	243502		97264	146013	85806	182787	182966	142582	120202	161700	116211	125611	75168	167909	111221							59299
96	4-imidazoleacetate	Amino Acid	Histidine Metabolism	32349	LC/MS Pos Early	100001207	2055	127.05	96215	645-65-8	C02835	HMDB02024		262421		496191				318463			4932620	4972533	4063439	4404687	4542824	4582016	2.84561e+06	4030715	4085207	4391850	9384821	8123382	6936147	5409345	8350421	2860594	2347021	3006993	2296128	3066223			107012
341	4-methyl-2-oxopentanoate	Amino Acid	Leucine, Isoleucine and Valine Metabolism	22116	LC/MS Neg	100000551	2170	129.056	70	816-66-0	C00233	HMDB00695											478574	198004	226387	97429	354381	157500			111776		576270	478669	376051	267345	461435	703893	249561			186801
4216	5,6-dihydrouridine	Nucleotide	Pyrimidine Metabolism, Uracil containing	61833	LC/MS Neg	100001425	1119	245.078	94312	5627-05-04			2879043	2100644	2034591	1798302	2212209	1388408	1250386	1246409	1584659	1360183	1338143	1332025	1519610	1365478	1435801	2156473	2648881	2266873	2591243	2345458	1.63674e+06	1413900	1380601	1293989	1.42674e+06	1858169	1578065	1762500	1983067	1840480	4681344	3970481	3.99958e+06	4794116	4357972	3625556	3563229
4416	5-(2-Hydroxyethyl)-4-methylthiazole	Cofactors and Vitamins	Thiamine Metabolism	27673	LC/MS Pos Early	100000098	2310	144.048	1136	137-00-8	C04294		19274714	16270207	15754009	12308151	13111526	21619226	21269362	18072184	16252750	17226128	38993400	27127780	19684940	16618685	21077180	27775884	20491890	15491954	17448700	17472068	16107685	15857075	16962760	14640638	16386742	13633662	8781884	13914668	11385446	13583473	2.62238e+06	2442432	2231887	1.69235e+06	3413952	2099887	2358784
4392	5-aminolevulinate	Cofactors and Vitamins	Hemoglobin and Porphyrin Metabolism	2290	LC/MS Pos Early	1306	2049	132.065	137	5451-09-02	C00430	HMDB01149	28389536	22135052	14113657	17411564	15518779	14188825	21033424	27093106	13407514	19247316	642074176	451199136	260138064	309850656	279042240	48681928	24649020	32795264	30528522	25859506	239738400	180803744	187367888	188780128	192845360	28914592	29031948	32909146	19570748	30291410	12420360	10948192	9579450	9467655	14814112	10606446	10531469
135	5-aminovalerate	Amino Acid	Lysine Metabolism	18319	LC/MS Pos Early	100000454	2220	118.086	138	660-88-8	C00431	HMDB03355	58896660	50038612	66788084	55916616	58007104	84552256	77201520	87656736	98627824	85009032	20311784	21763170	29312162	27205590	22317950	25862242	26458572	26781764	25467626	26353616	22289116	30710236	33960828	29883484	31523150	48201292	58830340	49731528	56214180	42213260	88678936	235949216	121873056	141760544	173127808	182475200	169668592
1991	5-hydroxyhexanoate	Lipid	Fatty Acid, Monohydroxy	31938	LC/MS Neg	100001148	1267	131.071	170748	44843-89-2		HMDB00525	80284	212686	98406	169340	138059	164142	106816	131791	146677	178320											145510	96749		89973					43196		632957	447024	418797	517770	646077	447643	567016
379	5-methylnorleucine	Amino Acid	Leucine, Isoleucine and Valine Metabolism	43546	LC/MS Pos Early	100004549	3116	146.118	94817	31872-98-7			1229120	1462961	2409822	2564715	972645	2341432	2351865	3229326	2553782	2565846	41198960	41052032	37970956	58807684	43829032	39977252	37881040	31067944	35384516	35203672	2.00594e+06	2.01274e+06	2079815	2318026	2191214	2264463	4600597	3604706	3113174	3408888	2.03221e+06	2222978	1676740	1852589	2112384	2400182	1850866
554	5-methylthioadenosine (MTA)	Amino Acid	Polyamine Metabolism	1419	LC/MS Pos Early	212	2752	298.097	439176	2457-80-9	C00170	HMDB01173	159248544	168410160	235523632	214849424	183091248	241570544	269941792	377580032	318242112	334007936	567119552	564909184	525533984	474428512	557393792	534595232	429957312	516648032	544400896	563680768	111031800	117372776	131614264	98968720	112151592	401843840	341548928	433667680	497312096	491866944	211538000	182891456	117230616	176101376	85588304	169110736	108882760
4218	5-methyluridine (ribothymidine)	Nucleotide	Pyrimidine Metabolism, Uracil containing	35136	LC/MS Neg	100001446	1778.1	257.078	445408	1463-10-1		HMDB00884	34261	25596			48717				39998				52053	40255	24035	308989	525253	406489	384150	388983	39333	24264	30270		43868	102407	84028	70699	113991	91956	393592	417872	415124	407419	541111	398711	570710
577	5-oxoproline	Amino Acid	Glutathione Metabolism	1494	LC/MS Neg	1021	738.5	128.035	7405	98-79-3	C01879	HMDB00267	180369440	236198144	245127856	260766144	204815776	268399488	341628576	282479392	267867712	271905760	105662848	118777352	133970864	142332080	166488000	110596024	85118616	71790720	141262544	122963416	280010080	245501584	263750176	222735904	219523232	268550912	422198048	284705920	315401760	256816192	40413360	29101338	41909076	51783148	37496952	41547816	56361900
132	6-oxopiperidine-2-carboxylate	Amino Acid	Lysine Metabolism	43231	LC/MS Neg	100004499	965	142.051	3014237	34622-39-4		HMDB61705	4933521	5087033	5.10052e+06	4561068	5260345	4511900	5081070	4480452	5585542	5021278	1622720	1733947	1972192	1806787	1827582	1854571	1.31175e+06	835953	1255095	1100669	753191	570505	731833	812529	561527	1497075	2.39427e+06	1962103	1862143	1689379	2545805	2717404	2349423	2545782	2802848	2772272	3274809
4180	7-methylguanine	Nucleotide	Purine Metabolism, Guanine containing	35114	LC/MS Pos Early	100001456	2175	166.072	11361	578-76-7	C02242	HMDB00897	13396265	9382394	10814318	11251577	9847559	10273309	11295858	14147927	13078957	11724927	2583905	3134961	3294831	3.71724e+06	2856416	6521873	6414665	5648394	6.44076e+06	5818830	2257299	2666354	2197845	2709375	2370438	3080057	2805355	3458201	3028019	3.0778e+06	22321988	14448132	16762657	17752016	22069598	14225511	12196576
1997	8-hydroxyoctanoate	Lipid	Fatty Acid, Monohydroxy	21239	LC/MS Neg	100000956	2300	159.103	69820	764-89-6		HMDB61914	152174	93732	95939	70053	146417	100979	94036	124390	105322	115301	70275		70999		57229						902205	181501	135382	144362	178227	2568120	1.42725e+06	74664	1995084	1416689	56786			28730
1469	acetyl-CoA	Lipid	Fatty Acid Metabolism	43840	LC/MS Neg	1830	1691	403.556	444493	102029-73-2	C00024	HMDB01206	831889	569628	566680	385348	156269	866270	431371	410068	949409	722887				35063		55042	76202	108626	60675	112539		17148	28028	24435		51568	91208	92381	54468	56237	273419	554185	151848	137643	226976	408934	158589
1836	acetylcarnitine (C2)	Lipid	Fatty Acid Metabolism (Acyl Carnitine, Short Chain)	32198	LC/MS Pos Early	100000802	2282	204.123	1	5080-50-2	C02571	HMDB00201	1382590336	1560162048	1404201600	1177181824	1441665280	1466624256	1221409792	1185935104	1248586880	1435905792	717011136	861222016	463783040	717217728	678164032	1036683328	892142656	1216096896	1306666496	1108238208	450837504	701782080	604804736	904926656	436195040	1022116224	908152128	949268992	947206464	936195712	727500032	675013824	609615744	670568512	685451456	689255616	660189632
1935	acetylcholine	Lipid	Neurotransmitter	18790	LC/MS Pos Early	1749	2220	146.118		60-32-1	C01996	HMDB00895	111853928	138355552	110479392	104921072	122154464	49174912	45628112	43609844	45818040	42318492	124201464	132847816	145936240	115597456	107508032	187817120	235128048	154072464	165699136	157541200	49933532	68916416	58750840	44374696	59982948	84578016	74088384	88148528	101315976	113345792	36214184	48312820	31243080	41463012	38047412	18934742	19106848
1462	acetylphosphate	Energy	Oxidative Phosphorylation	15488	LC/MS Polar	1211	4013.9	138.98	186	94249-01-1	C00227	HMDB01494	945793	642631	633330	941191	876945	655480	509968	507408	849910	725574	270642	336144	382796	256310	246139	341152	929828	595487	364279		446177	305241	211273	193448	345394	611443	143842	488574	1179057	523957	810573	730429	1222501	1076900	755009	768404	1562675
1439	aconitate [cis or trans]	Energy	TCA Cycle	46173	LC/MS Neg	100001359	580	173.009					1266924	945665	726083	374893	913964	1176250	448766	403742	680589	994209	971118	1070270	790186	965791	982392	1264019	1.70166e+06	1658664	1229141	1144382	1.39039e+06	2213585	1228389	1210844	1282637	3782105	1095200	1105789	2703811	2706154	1038176	1858735	1609376	1706494	1.77057e+06	958695	1215564
4141	adenine	Nucleotide	Purine Metabolism, Adenine containing	554	LC/MS Pos Early	880	2221	136.062	190	73-24-5	C00147	HMDB00034	25289574	20452840	19862636	18199428	16316766	23722574	18776706	27676868	23261544	23875604	89686984	77469184	82094824	71765048	70374528	202669136	213005904	64624148	58451756	124047496	142116960	64752664	61835332	63046900	126541800	37405948	40032048	76605312	45298860	41154540	29568760	33723060	20617186	24143512	26374548	21075328	15820039
4140	adenosine	Nucleotide	Purine Metabolism, Adenine containing	555	LC/MS Pos Early	798	2169	268.104	60961	58-61-7	C00212	HMDB00050	13451097	13114094	16761500	23032654	10910346	17322838	20182564	37143416	14388431	17981208	1048697088	491953152	1244226432	593757632	847567104	333018880	653031872	360952576	299349344	343590656	1046866880	515986912	514757440	301232768	1039972096	250707872	261170560	345374912	400529120	382772864	79784416	146270560	78189312	78447272	65628132	99481328	63197736
4135	2'-AMP	Nucleotide	Purine Metabolism, Adenine containing	36815	LC/MS Neg	100001694	1497.7	346.056	94136	130-49-4	C00946	HMDB11617	570492	400786	255438	249551	718957	357622	226821	250242	885884	268556	271224	198107	577703	484861	301113	612649	1669383	1085929	1040616	937918	544832	337909	352660	201066	523858	453175	796614	306730	871286	453884	12699043	11437237	10274915	13521163	6678325	13252116	11520075
4136	adenosine 3',5'-cyclic monophosphate (cAMP)	Nucleotide	Purine Metabolism, Adenine containing	2831	LC/MS Neg	207	1952.2	328.045	6076	60-92-4	C00575	HMDB00058	217975	208166	216002	195646	259523	226437	205718	192418	215074	244722	103154	100138	90397	110420	101940	102464	104288	134397	165683	90997	126422	131783	95835	111115	105142	382832	179887	102510	204630	224016	474532	380810	353346	457329	491361	548408	531193
4138	adenosine 3',5'-diphosphate	Nucleotide	Purine Metabolism, Adenine containing	15691	LC/MS Neg	1214	575	426.022	159296	75431-54-8	C00054	HMDB00061					30012											24190	25444									16704	70581			27140	82714	165370	50232			56834
4134	3'-AMP	Nucleotide	Purine Metabolism, Adenine containing	35142	LC/MS Neg	100001449	1245	346.056	41211	84-21-9	C01367	HMDB03540	228761	181860	110115	82027	204220				186171	140685	84408	102055	205113		111066	150507	312976	145554	161247			423894			203687	200905	133752		319938	135971	601308	526007	669446	620606	485914	490405	581107
4132	ADP	Nucleotide	Purine Metabolism, Adenine containing	3108	LC/MS Neg	208	680	426.022	6022	20398-34-9	C00008	HMDB01341	3179323	888383	1.02091e+06	1462923	2698364	1019277	992788	2371151	1.91303e+06	1871585	1050160	2648096		1338559	1243096	2329699	519725	1.86918e+06	4292300	2169535	432040	1217284	452732	2.08736e+06	901768	3800177	2293223	2034712	3534624	3.26678e+06	1.86422e+06	1178991	1231388	436431		861999
4320	adenosine 5'-diphosphoribose (ADP-ribose)	Cofactors and Vitamins	Nicotinate and Nicotinamide Metabolism	558	LC/MS Neg	215	920	558.064	192	68414-18-6	C00301	HMDB01178	56810		59343	119159			153922	111983	69825	101605	95879	189393	78927	116418	98599	457702	241189	210732	297855	284281			54895	50028		42569	99307	179893	76258	79403	96617
4133	AMP	Nucleotide	Purine Metabolism, Adenine containing	32342	LC/MS Pos Early	209	1013	348.07	6083	149022-20-8	C00020	HMDB00045	113677536	164523680	217838816	294257600	100216864	164984288	231671968	420300352	131971768	174088048	795662464	651494848	731725696	740193664	738427392	589690176	379647712	362982048	398757632	582813632	687409792	690069952	807123136	597405632	702320064	220692448	265324256	508570912	256413984	294202080	456147168	554436096	377978784	351250208	373435552	470938304	208924928
4139	adenylosuccinate	Nucleotide	Purine Metabolism, Adenine containing	18360	LC/MS Neg	1303	560	230.53	195	19046-78-7	C03794	HMDB00536	254845	179398	300509	590484	208747	123345	258666	498109	156660	194591	4.35928e+06	4462339	4182065	5615594	4491694	6.35948e+06	2114672	2740458	2528815	7095134	4479563	5517476	5554106	2400192	4949241	1339365	2892380	3.85299e+06	1089233	2175606	850667	850413	1058419	714829	588215	879349	984028
532	agmatine	Amino Acid	Polyamine Metabolism	15496	LC/MS Pos Early	100000103	3057	131.129	199	2482-00-0	C00179	HMDB01432						600944	456281	423640	302620	441898				184885		1539008	1500990	1177099	1272037	1427081	198287	201800	267393	124308		2572008	4273364	2832930	2958388	2899802							252250
4108	AICA ribonucleotide	Nucleotide	Purine Metabolism, (Hypo)Xanthine/Inosine containing	38325	LC/MS Pos Early	216	797	339.07	65110	3031-94-5	C04677	HMDB01517	701026	1026461	1270226	1181252	970211	1964298	1930847	1.97875e+06	2021543	1799551	296770	467659	170592	379581	392647		103697	87116	177680	97998	96858	170992	485605	1668516	160712	1189801	2583579	1443658	1071785	1631043	1456468	1882809	1464061	1403697	1570665	1833345	2100640
29	alanine	Amino Acid	Alanine and Aspartate Metabolism	1126	LC/MS Pos Early	811	1700	90.055	5950	56-41-7	C00041	HMDB00161	8397730304	7210180096	7703756800	9043078144	7778151424	8661542912	8615058432	10938483712	10631301120	10663697408	7823221760	7531906048	6958459904	7072463360	8100273152	5323236352	4548274688	4051182848	5053296128	4378656256	7587897856	7213385216	7826370048	7617182720	8534852096	8986728448	7528961024	7425348608	7413150208	8997585920	9834911744	10915214336	8867792896	9887738880	12249603072	11494080512	12093604864
661	alanylleucine	Peptide	Dipeptide	37093	LC/MS Pos Early	100001890	3055	203.139	259583	1638-60-4		HMDB28691	909845	960941	1020393	1061723	855202	1429271	1144120	1263909	1486116	1333085	407135	226542	119979	386705	458214	272676	324927	589701	667179				205335	307299		214762	482139	307612	197571	595104	476045	576091	1409113	439387	552269	259817	1198223
4127	allantoin	Nucleotide	Purine Metabolism, (Hypo)Xanthine/Inosine containing	1107	LC/MS Polar	1002	1672	157.037	204	97-59-6	C02350	HMDB00462	57270	52391	42679	39071	64654	23420				30645	1247212	1522194	2166452	1837164	1688011	1289733	2609972	1604967	1770355	1849013		78273	72764	38123	62775	177802	116210	78662	149022	140653
19	allo-threonine	Amino Acid	Glycine, Serine and Threonine Metabolism	15142	LC/MS Polar	100000272	2511.1	118.051	99289	28954-12-3	C05519	HMDB04041	1.01519e+06	958530	1055143	335679	874320	1270840	1528745	1530399	1292163	1155406	1486894	1.7435e+06	1254613	1296314	1613547	835392		881150			2800212	2642008	2780029	2816305	2506289	1388562	2402905	1.82513e+06	1479777	1400920	13534591	13939956	10763555	13267510	11827241	14911580	16323877
345	alpha-hydroxyisocaproate	Amino Acid	Leucine, Isoleucine and Valine Metabolism	22132	LC/MS Neg	100000706	1840	131.071	83697	10303-64-7	C03264	HMDB00746	109863	85655	85154		141601	57437	46114	28207	61571		739739	603488	1141347	901765	705475	223741	306532	210457	247932	165184	659909	514207	595806	391573	625572	87661	200642	171178	199296	124929	138900		227759	197012	174232		150831
422	alpha-hydroxyisovalerate	Amino Acid	Leucine, Isoleucine and Valine Metabolism	46537	LC/MS Polar	100001300	1052	117.056	99823	600-37-3		HMDB00407	375344	413073	430920	357386	348544	299124	289549	284024	307663	393629	594050	551624	832799	666983	694766	406421	666109	398630	357839	366620	1913051	1658412	2126963	1887370	2254904	784342	1011717	1342868	1363015	783311	299152	361824	309749	352807	364656	354282	308994
46	alpha-ketoglutaramate*	Amino Acid	Glutamate Metabolism	62101	LC/MS Polar	100002397	1916	144.03	48	18465-19-5			2045258	939416	1636667		2174906	2183505		1707516			419153	276553		430618	352227						106718	614817		365694	566226				320825	643516	628077	325017	4040021	1800610	287907		3023040
1443	alpha-ketoglutarate	Energy	TCA Cycle	528	LC/MS Polar	93	2700	145.014	51	305-72-6;328-50-7;22202-68-2	C00026	HMDB00208	34560912	24478692	19006264	17127064	33306972	19321140	17913700	15515398	23067304	18868504	23277836	20469444	17660662	16812420	17832296	8446506	8784058	6718852	5005022	6605717	61670952	46552852	31538924	29639752	48055372	29139088	13924939	15763268	30311784	19090700	2412729	1726448	3.87693e+06	2655171	3162997	1509388	2575293
4353	alpha-tocopherol	Cofactors and Vitamins	Tocopherol Metabolism	1561	LC/MS Pos Late	1105	2522	430.378	14985	59-02-9;10191-41-0	C02477	HMDB01893	1.28269e+06	1.27036e+06	1.41087e+06	1.22879e+06	1.23236e+06	960009	1.30568e+06	1.38524e+06	1.4107e+06	805602	1.33728e+06	1.12804e+06	1.64625e+06	1.30254e+06	1.26646e+06	1.01863e+06	1.1589e+06	1.43244e+06	1.10153e+06	1.21206e+06	1.36678e+06	961094	984461	1.07311e+06	961123	880070	993676	999275	1.33374e+06	1.06175e+06	1.52414e+06	1.88249e+06	2.10627e+06	1849118	1.71262e+06	1797526	1.7818e+06
86	anserine	Amino Acid	Histidine Metabolism	15747	LC/MS Pos Early	100000044	2924	241.13	112072	10030-52-1	C01262	HMDB00194	535326	656193	674627	475947	487643	319797	285402	323249	286624	249597		295673	248579	184880	297863				120508	226324	703661	817699	898246	822290	748450	463680	343879	504846	315748	483963
1275	arabitol/xylitol	Carbohydrate	Pentose Metabolism	48885	LC/MS Polar	100006430	1932.4	151.061					5835627520	5246598144	5439372800	4870144512	5631719936	5162041344	5186268160	4730168832	4900244480	4956673536	145810080	291641056	419326464	456839232	460659776	61589616	80399496	59292648	79124016	61775024	1056949568	780698240	855179392	986882304	821339968	337545632	303333152	311316352	602063424	263291312	9782415360	8413547520	7055553024	8941139968	8700565504	7806333952	7245107712
1281	arabonate/xylonate	Carbohydrate	Pentose Metabolism	48255	LC/MS Polar	100006115	2700	165.041					27147044	24730336	27968068	24460440	29575666	23032032	25925496	21735954	24206860	26569416	11327543	8291847	13139484	9961234	10330334	10437318	13921907	10423171	10632037	11921944	8367492	7.50167e+06	8593401	8342215	8111190	8839476	11155676	10510870	11691168	11002296	275087200	216478784	215316592	309951552	152746768	234137488	278487264
1513	arachidate (20:0)	Lipid	Long Chain Saturated Fatty Acid	1118	LC/MS Neg	893	6240	311.296	10467	506-30-9	C06425	HMDB02212	67924664	40333552	49421816	39836208	61769936	56206560	62149944	57285756	56562496	61325576	16823536	14046529	17602926	6106295	17966032	11174154	4716596	4722720	11662518	14353924	31454736	22070458	17028914	12582650	19018644	7859638	9176590	5621842	12412600	8879499	204133856	37975584	14560953	238303808	133127368	15589547	158842544
1569	arachidonate (20:4n6)	Lipid	Long Chain Polyunsaturated Fatty Acid (n3 and n6)	1110	LC/MS Neg	229	5535	303.233	444899	506-32-1	C00219	HMDB01043	378163	206538	156098				149143	170132	189192	238648								84965	114770	135152						100999	221899	46993	181301		8929783	3156624	810299	17874064	13137684	2125159	20673112
520	argininate*	Amino Acid	Urea cycle; Arginine and Proline Metabolism	57461	LC/MS Pos Early	100002769	2150	176.103	160437	157-07-3		HMDB03148	1422710	1440005	1926680	1.72933e+06	1478247	1649809	1692478	1857611	1800112	1720896	1489406	2024872	1.86663e+06	2265889	1727108	910020	673763	566639	820900	676072	3727584	4395133	4978083	5066082	3972994	1166731	1264553	987029	870599	1147690	9804163	6766046	7.2093e+06	7.17235e+06	6711579	5886290	6514886
481	arginine	Amino Acid	Urea cycle; Arginine and Proline Metabolism	1638	LC/MS Pos Early	231	2825	175.119	232	1119-34-2	C00062	HMDB00517	2391357440	2392468992	2559081984	2606789376	2429123328	2946194176	2954534400	2875105792	3060047872	2974682368	3117977600	4116788992	3854281472	4045908480	3703897856	2708151808	2833756928	2723175424	2969477120	2788708096	3230301696	3466908928	3544898304	2819362304	4476555776	2831924480	3437080064	2731272192	2817699584	2931948288	6734510080	6220784640	5916970496	6004273152	5211680768	7089539584	6584197632
482	argininosuccinate	Amino Acid	Urea cycle; Arginine and Proline Metabolism	15497	LC/MS Polar	232	4311	289.115	16950	156637-58-0	C03406	HMDB00052	1390432	1178456	1024626	810306	1.51352e+06	1137468	932760	769180	1197010	1120784	1999364	2319192	2807302	1849556	2613613	1006728	759244	1104039	1091249	1164147	1312589	1.60442e+06	1154776	943893	1653787	1.46316e+06	868542	999529	1128129	1338205	903809	615941	1171241	737205	710016	698897	864796
40	asparagine	Amino Acid	Alanine and Aspartate Metabolism	512	LC/MS Pos Early	917	1225	133.061	6267	70-47-3	C00152	HMDB00168	907692352	1012094912	1050283584	817135488	942249856	948882688	844266368	911404160	849241536	877009408	4773000704	5060299264	4611561472	4886497792	5186491904	5505660928	4898075136	5185531392	4985457152	5290203136	449026976	445841792	494984576	450683264	442813600	1271612672	1316080896	1390534272	1572189952	1372342656	3241982464	2992550912	2473986304	2911792896	2547173888	2998316544	2949977856
36	aspartate	Amino Acid	Alanine and Aspartate Metabolism	443	LC/MS Pos Early	234	1165	134.045	5960	56-84-8	C00049	HMDB00191	220926880	256986608	419242464	394046080	213782816	537819776	536987648	609274048	366749024	520996608	762397568	1032028096	894201600	1178425600	1056721216	4118022144	3610694656	3243732736	3848020736	4145135360	1166339840	1113402624	1620329856	1442027008	1103554688	1995068928	4161893376	3336452608	1921021696	2641540352	4560494080	4580056064	3689214208	4147360256	3522766080	4926681088	4745361920
1675	azelate (C9-DC)	Lipid	Fatty Acid, Dicarboxylate	18362	LC/MS Neg	2029	1276	187.098	2266	123-99-9	C08261	HMDB00784	306485	198945	234513	115080	259636	201418	156873	228114	209241	201088	135222	118008	168921	121297	154838						1133534	275101	238496	189825	310190	2596348	1448983	153881	2810316	1.44937e+06	182645	60796	52482	87877	125927
1515	behenate (22:0)*	Lipid	Long Chain Saturated Fatty Acid	12125	LC/MS Neg	314	6745	339.327	8215	112-85-6	C08281	HMDB00944	22476188	17748570	28699720	14433643	14517593	29934824	30864400	24221084	26614492	27401252	4394747	3.7905e+06	5644439	2430368	4276752	3000531	1188422	1747110	2420162	2457872	11652922	10154601	4717406	4504756	3985331	1837364	2075204	2190308	3359834	2326962	63114368	9596157	4769882	84326432	48161712	3979422	62590176
4469	benzoate	Xenobiotics	Benzoate Metabolism	15778	LC/MS Neg	100000008	1750	121.029	243	65-85-0	C00180	HMDB01870	2610494	3.52311e+06	4069966	3077243	2911064	4164796	3795336	3632095	6065362	3.54463e+06	655016	688786	661651	669259	822555	570314	810828	841326	835292	926441	1294073	1272797	1385033	2.05636e+06	2559437	1241564	852241	2226900	1297941	1.66113e+06	3.10601e+06	3684210	2673543	3629283	3473656	3606484	3408113
4233	beta-alanine	Nucleotide	Pyrimidine Metabolism, Uracil containing	55	LC/MS Pos Early	244	1905	90.055	239	56-41-7;107-95-9	C00099	HMDB00056	38540920	49873768	47048740	44827536	35895208	52220376	58847616	60637784	47622212	61029188	52546616	72013952	81497048	82378512	86575624	201622688	218934672	245271408	232652416	242976848	66889040	63645640	62435440	53527644	57779908	192241040	210324576	212138928	187719888	221124016	243530544	249273008	215437376	230399872	203432624	269350720	254836928
361	beta-hydroxyisovalerate	Amino Acid	Leucine, Isoleucine and Valine Metabolism	12129	LC/MS Polar	1442	1149.8	117.056	69362	625-08-1		HMDB00754	195798	154510	189716	162274	113659	157273	145866	144398	170216	181846	449684	1109829	2101767	2172955	3698445	930769	1.41786e+06	2215075	2925957	4192942	200932	157959	242587	208202	173816	343747	399523	496042	404682	506406	193088	176558	163383	159048	190098	243604	178265
7	betaine	Amino Acid	Glycine, Serine and Threonine Metabolism	3141	LC/MS Pos Early	799	1064	118.086	247	107-43-7	C00719	HMDB00043	15458081792	14313829376	15596967936	15499580416	14687270912	16075215872	15212372992	16472756224	14731359232	15918678016	15802646528	15381610496	13955162112	14954966016	15958763520	18385432576	16808153088	16620947456	16524985344	16969796608	14279822336	13706816512	15075748864	14658271232	14469778432	16240578560	15704601600	16844436480	14608410624	16629814272	7273921536	6899261952	6095257600	6910687744	7482497536	7802972160	6957216256
6135	bicine	Xenobiotics	Chemical	20708	LC/MS Pos Early	100000854	975	164.092	8761	150-25-4		HMDB11727	2996171	4360231	5434577	801637	4797023	4566145	3458139	2755706	2003614	3868055	8594163	4971291	3528615	7743085	5789084	3065471	5551526	6358486	8293405	2584513	3294390	5568173	6229177	3229499	3454166	6174315	2263973		3.94457e+06	2770877	3935345		1.74696e+06	1648158	5080740		915098
4378	biocytin	Cofactors and Vitamins	Biotin Metabolism	42971	LC/MS Pos Early	100004272	2625	373.19	7098660;83814	576-19-2			448015	545553	485196		206795	2025144	843515	776871	716331	1013955	547131	712983	818519	654795	446732	2528572	1453144	1695693	917089	1985579	680290	497514	594239	486307	665277	1389428	945388	704588	765008	738846
4377	biotin	Cofactors and Vitamins	Biotin Metabolism	568	LC/MS Pos Early	251	2253	245.095	171548	58-85-5	C00120	HMDB00030
6422	branched-chain, straight-chain, or cyclopropyl 12:1 fatty acid*	Partially Characterized Molecules	Partially Characterized Molecules	63683	LC/MS Neg	100021709	5261	197.155					116573	69787		26298	108503	170047					38724				242050						172484	124156	234764	53819	248245	226601	52870			172098	481317	2992159	2248233	4001906	4945909	1.86837e+06	2211698
1483	butyrate/isobutyrate (4:0)	Lipid	Short Chain Fatty Acid	40605	LC/MS Neg	1143	1062	87.0452	264	109-92-6	C00246	HMDB00039						66577	307352	316087		238424	287767				105673				190348									95738		57213
1764	butyrylcarnitine (C4)	Lipid	Fatty Acid Metabolism (also BCAA Metabolism)	32412	LC/MS Pos Early	100001054	2860	232.154	439829	25576-40-3	C02862	HMDB02013	1751053	1817356	1206290	964384		1744627	1345774	2333526	1596507	1724357		3847300	5124172		5216251	10257409	5819611	9340878	9232664	6977242	24947950	21795636	9248150	12114050	19041538	10475698	14473562	8545832	10118650	8264284	3013859	669141		960591		945641
133	cadaverine	Amino Acid	Lysine Metabolism	15308	LC/MS Pos Early	100000110	3036	103.123	273	462-94-2;1476-39-7	C01672	HMDB02322	661593	821533	523263	1000306	718508	640642	489137	241279	363031	352355	1071387	1186101	1186713	1447890	1304447	4.17643e+06	2987921	3217591	4427810	3681149	769831	1186078	1273300	1285412	1082105	1977246	2768887	2128149	2224819	2265489	284510	283912			288347
1928	carnitine	Lipid	Carnitine Metabolism	15500	LC/MS Pos Early	100000007	1978	162.113	10917	461-05-2	C00318	HMDB00062	102471816	51317788	82875248	101101800	56604936	72099176	89630336	109722640	102695240	69044808	184289792	129994184	128827888	125042912	140189264	131853976	123483616	85389096	97000608	114902536	179254032	155326464	156916112	129807720	150172928	94757704	102853768	116552856	92087072	105551632	28816824	37601048	43909496	25082714	40834944	45163204	39251940
2198	chiro-inositol	Lipid	Inositol Metabolism	37112	LC/MS Polar	100001859	3191.2	225.062		643-12-9	C19891	HMDB34220		145873	229775	131466		125502	138414	225424		123208	173679	251301	171813	160836	251322	245252	108651	208269	205878	153622	102929			97066		138426	141303			109064						204557
2228	choline	Lipid	Phospholipid Metabolism	15506	LC/MS Pos Early	1256	1961	104.107	305	67-48-1	C00114	HMDB00097	2466704896	2369533696	2217824000	2411236864	2539350016	2223622144	2218007552	2408573952	2074242048	2399079424	3366871296	3487973376	3366145280	3190065664	3474934528	3762177024	3574560256	3663028736	3637525760	3560820992	2489485568	2722983168	2687621376	2627600384	2777857280	3399604736	3104741376	3184268800	3191704320	3390503424	628364992	579609536	342939520	572347392	492145824	415232608	418559008
2229	phosphocholine	Lipid	Phospholipid Metabolism	34396	LC/MS Pos Early	267	700	184.073	1014	72556-74-2	C00588	HMDB01565	273956224	326297472	396604256	368533376	269106432	416447104	503778112	457702144	365221824	428767168	923752832	1022148224	968009856	877616320	920414976	2358565888	2769096704	2479948288	2604637952	2513224704	441720960	548000256	503009984	460379776	475982816	1612546176	1831552512	1799962752	1718171776	1861253760	908781056	919539456	501168896	869358656	746978560	861102656	639052160
1458	citraconate/glutaconate	Energy	TCA Cycle	47076	LC/MS Polar	100006438	2600	129.019					3.70477e+06	3.95189e+06	4891106	6945287	2717778	5969992	7095744	7.4259e+06	4840077	5073421	169767	309100		110861		783621	357743	328235	299527	635613	145623	164169	210521	476770		593192	895796	1618044	487634	726020	6682479	7237540	8.2182e+06	6108349	5469816	6721927	8.25526e+06
1437	citrate	Energy	TCA Cycle	1564	LC/MS Neg	1124	582	191.02	311	77-92-9	C00158	HMDB00094	12316242	9670318	5.79098e+06	2608710	9894250	10049146	4334329	2827010	9030415	9016267	15616519	17427844	11213643	18238802	16090149	22043888	23521978	29113812	20786396	21275600	15032866	28224324	20290920	20387880	16954988	34936684	15282282	12916018	24387648	30426912	7311493	9183747	11836087	9534567	9826862	5574226	7526811
490	citrulline	Amino Acid	Urea cycle; Arginine and Proline Metabolism	2132	LC/MS Pos Early	391	1520	176.103	9750	372-75-8	C00327	HMDB00904	1756466944	1668917632	1929299328	1773484160	1799659648	2348164096	2485002496	2567597056	2851611904	2583015168	203949232	205538304	197779520	203568960	208295152	221526400	286685120	323654624	359803168	288647360	209358400	264890832	280049344	304549632	288645984	322233920	287455840	313684864	441699360	373982816	320128032		686233344	364903264	434863264	493564416	918594944
591	CoA-glutathione*	Amino Acid	Glutathione Metabolism	62804	LC/MS Neg	269	1326	535.084	11953788	6477-52-7	C00920		1043840	692159	754844	677822	283826	1120464	897378	1047453	1187015	1065951	557075	525837	406618	399885	855239	693416	380940	376692	567737	705055	547805	586969	581169	430960	694793	185238	124225	318704	114134	178672	168533	113148	129987	161611	190379	258994	200651
4335	CoA	Cofactors and Vitamins	Pantothenate and CoA Metabolism	46322	LC/MS Neg	270	1448	382.55	317	85-61-0;18439-24-2	C00010	HMDB01423	1454096	756851	1116076	1156195	332896	1388564	1202647	1460250	1836114	1.36364e+06	1719470	1682562	1195861	952034	2012037	1102314	620137	659942	754616	1249401	1320962	1533321	1681157	1380290	1845845	388906	512734	1015665	327091	377139	1257269	1023317	966403	747002	970009	1260996	892377
527	creatinine	Amino Acid	Creatine Metabolism	513	LC/MS Pos Early	275	2055	114.066	588	60-27-5	C00791	HMDB00562	83951336	82366976	96931680	98677512	100419296	57542632	72731840	105601000	79275504	78530384	59368664	72031184	72526688	61647828	66899160	75671920	70292680	89101856	84150800	85027288	175740208	177946528	188841904	188050880	194488992	166291136	155372912	188473696	172032016	166236864	14756170	17864476	20869672	22531792	21790578	13873832	15556655
567	cyclic dGSH	Amino Acid	Glutathione Metabolism	63006	LC/MS Polar	100021034	2483	305.045					644974	174407	134632	66110	2437842				387662			72211	3.43911e+06				486208	343765		202970	1.04346e+06					203573			2435384				1276225		106472		256367
451	cystathionine	Amino Acid	Methionine, Cysteine, SAM and Taurine Metabolism	15705	LC/MS Pos Early	310	2270	223.075	439258	535-34-2	C02291	HMDB00099	312888800	302125728	327905792	357161568	272624896	330131008	381779552	430499904	285800288	393401248	1226802560	956509184	810974592	773661184	827926720	234770880	214744336	169867840	181636000	199261216	379328288	396007552	469263776	401349440	393571808	259989312	206212800	231549520	211009648	254129280	90878872	128416720	139191904	107004016	199126176	97674792	112228728
453	cysteine	Amino Acid	Methionine, Cysteine, SAM and Taurine Metabolism	1868	LC/MS Pos Early	800	1475	122.027	5862	52-90-4;56-89-3	C00097	HMDB00574	9116247	9818807	12886345	13529650	9914615	10839171	14143184	13632434	10170303	11308350	387498272	341721984	441847424	696878208	439777984	416160128	446113472	274884512	296086496	386127328	19607174	15870220	20248108	15614055	21398968	5291797	8491037	7858161	5735202	6343910	100339912	143100688	90890216	108547248	146665600	118122176	112622664
459	cysteine s-sulfate	Amino Acid	Methionine, Cysteine, SAM and Taurine Metabolism	22176	LC/MS Polar	100000808	2273	199.969	115015	1637-71-4	C05824	HMDB00731				61757		44222	80016	68296			532499	303756	72819	211204	309589	278273	145343	114831	168693	423262			45431	62933			38049				166831	410806		70823	282210	277962	93696
466	cysteine sulfinic acid	Amino Acid	Methionine, Cysteine, SAM and Taurine Metabolism	37443	LC/MS Pos Early	100002113	597	154.017	109	207121-48-0	C00606	HMDB00996		125499				90078	131580				6485591	9880555	1485064	3.13499e+06	1761411	2537232	1781501	1335981	1496843	1814236	365119	349651	511761	384439	295174	208058	364866	224005	132505
571	cysteine-glutathione disulfide	Amino Acid	Glutathione Metabolism	35159	LC/MS Pos Early	100001437	2465	427.095	4247235	13081-14-6		HMDB00656	880991	1078032	1.03922e+06	1097027	750657	1106656	1341216	1394745	942053	1104169	12292030	10863574	20606118	40799420	22592612	21801268	29751852	15360712	19086688	25774216	1177027	927258	600646	273835	1171164		302627			160067	748900	1.02949e+06	587420	845811	1.02901e+06	572253	1008817
574	cysteinylglycine	Amino Acid	Glutathione Metabolism	35637	LC/MS Pos Early	278	2132	179.048	439498	19246-18-5	C01419	HMDB00078	7253862	8558330	11420552	8926566	6947261	9091536	11597270	12357837	9016304	8813529	44650952	43169252	28007532	34546060	29196340	34708228	23915064	22064542	28591716	23251894	16540375	19887712	28434178	28807100	20808912	9853973	14138556	14719297	8053903	12645968	27638658	26645712	20643796	23164540	27251032	24743922	21161614
460	cystine	Amino Acid	Methionine, Cysteine, SAM and Taurine Metabolism	56	LC/MS Pos Early	279	2000	241.031	67678	56-89-3	C00491	HMDB00192											80340		70343	347211	200500	253324	242625		195956	319788
4245	cytidine	Nucleotide	Pyrimidine Metabolism, Cytidine containing	514	LC/MS Pos Early	827	2124	244.093	6175	65-46-3	C00475	HMDB00089	248003	200884	427911	745067		319669	484441	732414	500972	188076	1507668	1252244	2042451	2178233	1388267	2224393	2776335	2527628	1773120	2517898	1389460	1469912	1464035	1139649	1343466	679566	1094213	982222	905121	835367	1323382	1641731	1618288	1828845	1178989	1398789	1082998
4243	cytidine 2' or 3'-monophosphate (2' or 3'-CMP)	Nucleotide	Pyrimidine Metabolism, Cytidine containing	61705	LC/MS Pos Early	100019915	847	324.059					586134	482408	611389	492051	734298	382546	339416	467524	947306	383926	771117	803591	1.27201e+06		859226	5338173	6317457	6237188	5227377	5983640	944360			646825	849926	1053130	1859415	1.22882e+06	1925522	1432839	16144657	13384631	12472396	15198213	8668622	13667477	10684075
2230	CDP-choline	Lipid	Phospholipid Metabolism	34418	LC/MS Polar	1220	4200	533.106	13804	33818-15-4	C00307	HMDB01413	3.48588e+06	3.02292e+06	2782041	2345402	3387074	2764234	2948341	2593697	3.48928e+06	2819515	2950303	2828991	3.68232e+06	2994160	3007109	5513155	6.36415e+06	6.18428e+06	5693625	6053578	3003245	2722309	2449009	2195313	2914372	3270890	2671399	2926988	3438922	3435752	5641072	6.31732e+06	6713536	6052406	5231824	7.56569e+06	7893258
4241	CMP	Nucleotide	Pyrimidine Metabolism, Cytidine containing	2372	LC/MS Pos Early	282	835	324.059	6131	63-37-6	C00055	HMDB00095	4419034	6780895	9300912	13633120	4137876	6.86597e+06	9312778	20494950	4874620	6.3141e+06	37536220	28052584	41017976	36186264	36831928	27945676	19940294	16795314	20048704	24487086	37427280	36861972	45231864	30020820	37372884	11436668	13200906	23478000	12468716	14290142	15178095	25174040	21453688	14578690	16728758	15409268	6573564
4240	cytidine diphosphate	Nucleotide	Pyrimidine Metabolism, Cytidine containing	2841	LC/MS Neg	280	580	402.011	6132	34393-59-4	C00112	HMDB01546	56193	96365	142875	63978		74263	56489	87770		74151	41242	92628		53680		198744	145014	208473	189417	208004	26801	35507		114026		83247	84478	162724	139587	106889	47340	45352	122301	40798	28883	76655	40771
4239	cytidine triphosphate	Nucleotide	Pyrimidine Metabolism, Cytidine containing	2844	LC/MS Neg	281	575	481.977	6176	36051-68-0	C00063	HMDB00082	87180	45409	32419			56115			58599								269092	346658	264028	48395						242442	114935		298322	243349
2235	CDP-ethanolamine	Lipid	Phospholipid Metabolism	34410	LC/MS Polar	100001407	4210	445.053	123727	72842-05-8	C00570	HMDB01564	410351	247027	255011	176877	554705	175617	221761	181296	404927	261499	279845	246068	393959	294983	276438	532362	789883	805561	637047	663256	281501	287053	224013	192102	290192	473132	297317	322092	457923	467212	660513	670352	892239	754731	711912	904022	1181637
4246	cytosine	Nucleotide	Pyrimidine Metabolism, Cytidine containing	573	LC/MS Pos Early	881	2060	112.05	597	71-30-7	C00380	HMDB00630											253727					1199066	591957	792955	934186	945658
1927	deoxycarnitine	Lipid	Carnitine Metabolism	36747	LC/MS Pos Early	100001662	2052	146.118	134	6249-56-5	C01181	HMDB01161	3170134	3082400	2540547	3274595	3512317	2486095	2705907	3058515	2658181	2270120	4777807	5112152	5237747	5181641	4962197	5987741	5476368	6251578	5354827	5269470	4550135	5010690	4877039	4681049	6101429	2878473	2653361	3439085	2978854	2088209	2162563	1661009	1.59554e+06	1.74626e+06	1288526	1942835	2444898
1406	diacetylchitobiose	Carbohydrate	Aminosugar Metabolism	35158	LC/MS Pos Early	100001492	790	425.177	439544	35061-50-8	C01674	HMDB03556	448704	858518	1133769	1165642	704045	1507921	1320725	2103227	1257593	1321043			107500	281269	213576						112586	188960	255021	236105		124438				96380	3.58219e+06	2844574	3122490	3.35943e+06	3235886	3278946	3248967
2884	diacylglycerol (14:0/18:1, 16:0/16:1) [2]*	Lipid	Diacylglycerol	54954	LC/MS Pos Late	100010935	3183	584.525					2916842	2.38301e+06	3862052	3177682	1443083	2.76674e+06	3626827	3332686	2575566	1.8314e+06	1661294	1657086	1870543	1.84957e+06	2202597	702861	208216	340137	397951		1370288	1.19583e+06	1649714	1812073	845215	1.27175e+06	874085	592607	532156	881521	846073	1439706	1105601	1.09811e+06	1.86249e+06	1979282	3009619
2885	diacylglycerol (16:1/18:2 [2], 16:0/18:3 [1])*	Lipid	Diacylglycerol	54966	LC/MS Pos Late	100010940	2733	608.525					120353960	78994592	145666736	102727240	50737588	83604712	138534112	111767504	98742592	70975752	44057796	46372116	51884204	45559576	57084636	22149446	17675284	19470918	23377468	18545702	34459344	37378352	50048132	51916540	30772198	31630320	35551004	30257954	26950542	27301740	28604542	35963676	28614092	30257954	44817696	52630324	54498204
1566	dihomolinoleate (20:2n6)	Lipid	Long Chain Polyunsaturated Fatty Acid (n3 and n6)	17805	LC/MS Neg	1231	5730	307.264	6439848	2091-39-6	C16525	HMDB05060	23211700	14758367	17637256	16886866	64585628	6583341	8934695	8588840	10045135	10946889	10271457	5824619	9450792	2128845	9217225	1.87169e+06			3018802	2682119	30856462	19912858	9589396	6.64317e+06	14341162	2630001	2519280		3.63721e+06	3.4235e+06	193337344	17283708	5861475	197171904	136888096	9279207	156304640
1568	dihomolinolenate (20:3n3 or 3n6)	Lipid	Long Chain Polyunsaturated Fatty Acid (n3 and n6)	35718	LC/MS Neg	100001739	5596	305.249	5280581	17046-59-2	C03242	HMDB02925	32278768	28267848	25611844	30681618	91408512	10325942	13636759	14350598	10092024	20753748	11297062	6902940	10809199	2955970	12104568	2931659	1393564	1.45953e+06	4633099	4123316	25914046	19224214	9855014	7243198	14518054	3758085	3529761	1587931	4597578	4676947	76704016	12916760	5386504	78448448	68708064	8.34472e+06	68678504
4200	dihydroorotate	Nucleotide	Pyrimidine Metabolism, Orotate containing	601	LC/MS Polar	923	1910	157.025	648	155-54-4	C00337	HMDB03349	1494345	164156	717448	383340	960304	426394	646018	236481	624529	447319	234444	237612	165570	159050	211324	610020	497702	388517	484397	667509	242282	216481	299484	418063	207218	270298	323018	1132935	442685	287334	2852517	17873468	34892576	7.49769e+06	20551548	11628113	26253564
1230	dihydroxyacetone phosphate (DHAP)	Carbohydrate	Glycolysis, Gluconeogenesis, and Pyruvate Metabolism	15522	LC/MS Pos Early	309	539	171.005	668	102783-56-2	C00111	HMDB01473	5365806	4383978	4351069	7196811	4747809	5078343	5527775	6529124	5414367	5375064	1017187	4.06244e+06	687486	1476745	1129265	8178821	8968381	10854387	13716700	6521156	314530	276291	451636	1126708	290285	2617127	1849875	2225845	3594516	1.92482e+06	7299081	9026163	7944235	6950614	9851654	8969027	7964427
496	dimethylarginine (ADMA + SDMA)	Amino Acid	Urea cycle; Arginine and Proline Metabolism	36808	LC/MS Pos Early	100001810	2850	203.15	123831	102783-24-4	C03626	HMDB01539	89774920	87474680	95214632	87321408	84349048	129043680	104076184	107924144	100103912	107227488	84383168	82897008	93313952	77717880	89869728	167537744	141030304	133346416	138099408	137369904	94305296	93122464	99176264	90682832	93970976	153009552	123341048	144861472	124121480	141201936	229789024	202713712	184005168	203547104	197561232	210724672	185795184
1685	dodecadienoate (12:2)*	Lipid	Fatty Acid, Dicarboxylate	62276	LC/MS Neg	100020478	5146	195.139																		23836	94973						212018	122547			63084	135687			49765		171855	1452413	966368	1.44288e+06	2231095	1155727	1144123
1682	dodecanedioate (C12)	Lipid	Fatty Acid, Dicarboxylate	32388	LC/MS Neg	100001102	2990	229.144	12736	693-23-2	C02678	HMDB00623	207746	228552	115377	42767	301916	139529	71505	76139	213615	117207	121039		114148	199934			37881	90362	68745		228018	89994	102999		131418	99582	57380		112558	61229	85044		91788	139340	199146		70273
3165	eicosanoylsphingosine (d20:1)*	Lipid	Sphingosines	57597	LC/MS Pos Late	100015870	1443	328.321					3.56211e+06	11614467	3.49712e+06	4.14583e+06	3.70832e+06	12646334	3.45648e+06	4.8287e+06	4.32391e+06	13148696	1.98681e+06	1.78548e+06	1.80851e+06	5325300	2.23965e+06	656465	493706	2095171	773648	627354	1739626	6904926	1.92743e+06	2.09367e+06	1810555	3.42501e+06	830138	673162	618132	3.12746e+06	6.1014e+06	6640070	6379009	19622904	5100155	8583740	9580900
1539	eicosenoate (20:1n9 or 1n11)	Lipid	Long Chain Monounsaturated Fatty Acid	33587	LC/MS Neg	100001335	5950	309.28	5282768		C16526	HMDB02231	102309784	46818608	66685172	54062776	168514496	38848664	46711152	46659596	66394336	57274960	28517484	16647371	23029860	5282122	26647198	5240052	2411027	2476111	8244623	7406089	73451840	48488704	24006746	17674022	37887468	5481030	5822155	2720211	8748504	8734011	459399040	61154964	17358804	556899840	489642304	29156544	480354560
3223	ergosterol	Lipid	Sterol	27553	LC/MS Pos Late	100001020	2420	379.336	444679	57-87-4	C01694	HMDB00878	71403264	58706544	83716224	67197272	69753128	49027136	65291928	77145968	79047240	52316996	41347808	31203674	45456760	29419520	44436820	23923688	24503924	27633678	29669570	20938162	36003524	33370788	35913232	29716832	27277578	27806510	26965894	18984240	21434118	23876040	100732872	88686808	94776384	89255992	100020464	142367296	174532048
1543	erucate (22:1n9)	Lipid	Long Chain Monounsaturated Fatty Acid	1552	LC/MS Neg	1087	6355.6	337.311	5281116	112-86-7	C08316	HMDB02068	2569338	1466674	2074528	1292082	2234770	1.82788e+06	1758147	1460455	1.80976e+06	1669996	723036	694156	706115	341367	788939	310487	303459	288709	341075	449921	1332222	1040704	757562	659302	796184	344341	372437	298004	411078	435949	4447819	912630	585553	10857276	6.86619e+06	492677	6643997
4888	erythritol	Xenobiotics	Food Component/Plant	20699	LC/MS Polar	100000846	1491	167.056	222285	149-32-6	C00503	HMDB02994	524305	445155	548328	537668	527585	584029	576277	503630	594488	583158	287018	318302	328770	405780	368471	315543	349002	361957	433446	418571	279876	280812	393202	408649	379997	332737	330429	486215	475690	405713	1139031	1494463	1058353	1193930	1041344	1296404	1284439
1429	erythronate*	Carbohydrate	Aminosugar Metabolism	42420	LC/MS Polar	100001320	2186	135.03	2781043	88759-55-1		HMDB00613	15473730	17967080	25665500	38096860	13620401	20180144	31190558	34029752	18966864	21454014	12306157	10943529	11379944	8969567	10387274	23942080	22275460	23586736	23873744	25525572	16519770	13197315	16474936	16900016	13861565	16030917	21689608	25484464	18359760	17394964	241038496	244929520	188986496	238700096	197236848	308326560	266094448
2233	ethanolamine	Lipid	Phospholipid Metabolism	1497	LC/MS Pos Early	420	1935	123.113	700	141-43-5	C00189	HMDB00149	336308	641781	314829	289345	391367	267327	282037	223428	216073	274964	2109676	5240548	9350507	5633381	6055439	813584	3332286	5926745	2296877	4251123	3151797	5409695	5766967	3459237	3.82629e+06	2732979	6247400	5530454	5409156	4373345			125383	83865
5083	ethyl alpha-glucopyranoside	Xenobiotics	Food Component/Plant	63152	LC/MS Neg	100015965	1576	207.087	428040	34625-23-5			78348	115712	168640	142446	87615	399502	162554	177672	133787	181605																					618884	655402	476144	702866	651840	796417	762711
5218	ethyl beta-glucopyranoside	Xenobiotics	Food Component/Plant	64131	LC/MS Neg	100020377	1519	207.087	121667				215890	280135	264305	211797	216621	230229	204311	215535	241607	203119																22701				25850	407754	323494	240949	375060	366515	444344	414165
4326	FAD	Cofactors and Vitamins	Riboflavin Metabolism	2134	LC/MS Neg	327	2425	784.15	643975	146-14-5;84366-81-4	C00016	HMDB01248	40726	73057	101958	100631	44413	68114	80148	130464	64920	48161	524923	445482	307507	312241	466065	240596	200077	246519	288978	228826	122797	130031	163759	135246	128516	79657	49307	76239	47090	54578	85685	77084	96700	87817	97956	124517	90004
4327	FMN	Cofactors and Vitamins	Riboflavin Metabolism	15797	LC/MS Neg	100000251	2390	455.097	710	130-40-5	C00061	HMDB01520		23140	41124	49681	22523		36345	68062	23024		700292	605272	409713	449413	516367	371738	266853	306282	405967	388202	87104	103486	101545	111915	102223	45350	25865	37617	39503	45795	67214	55046	74850	80281	92226	92141	67623
4379	folate	Cofactors and Vitamins	Folate Metabolism	1826	LC/MS Neg	328	1467	440.132	6037	59-30-3	C00504	HMDB00121
81	formiminoglutamate	Amino Acid	Histidine Metabolism	43493	LC/MS Pos Early	100002500	1880	175.071	439233	816-90-0	C00439	HMDB00854	494939	332370	292358	282647	262879	302166	302137	327975	328872	283292	318305	365375	332174	427516	425848	274652	334037	379074	275353	348715	487173	431830	399559	454508	568456	433482	397574	399188	267410	411635			117363				146162
1344	fructose	Carbohydrate	Fructose, Mannose and Galactose Metabolism	577	LC/MS Polar	878	2065	179.056	5984	57-48-7	C00095	HMDB00660	6005652	4625106	7638218	8251128	5617946	6.73918e+06	4851472	3836904	5662656	7.70183e+06		58143	307646			27966		133922		140360				137808		452825			760384		2972468	2682722	1845001	3158809	1928647	4379866	3.67307e+06
1228	Isobar: hexose diphosphates	Carbohydrate	Glycolysis, Gluconeogenesis, and Pyruvate Metabolism	46896	LC/MS Neg	100002180	551	338.989					24532006	8079890	17428556	35398840	31158170	12505599	12212462	14863727	31258350	21003500		200120		127358	70318	588608	1973725	2848690	3425095	739374	27782	61511	58119	339962	43313	6.14118e+06	1833970	2.97376e+06	29843048	2738923	28893136	33082014	31696164	19204336	13662183	24903972	21097296
120	fructosyllysine	Amino Acid	Lysine Metabolism	46227	LC/MS Pos Early	100005373	2784	309.166	123708	21291-40-7			33423486	36507476	37033512	39240448	33783920	44230176	35111708	35101840	33205418	32730878	29873776	36853892	35212516	31020298	32426800	77060304	60645160	69109184	69227280	60512432	27117734	29625334	37546240	30761968	29476184	69189768	67554352	62722680	60711224	61666808	9252830	8423814	7.19374e+06	8069768	7993885	13490503	11191991
1447	fumarate	Energy	TCA Cycle	1643	LC/MS Polar	330	3084	115.004	444972	100-17-8	C00122	HMDB00134	36523240	32059396	37675768	48221720	34854300	31843504	37509112	41631920	27653150	34429768	11986695	13649090	8820602	8180240	16938322	3.77596e+06	2450985	4927492	6383368	4786174	21425644	24105520	24442658	20253400	17475314	26356980	24870100	19592724	19129690	25103608	11648837	11266095	7851309	5672018	11471203	9088803	7782506
1361	galactose 1-phosphate	Carbohydrate	Fructose, Mannose and Galactose Metabolism	15706	LC/MS Polar	100000300	4552	259.022	123912	19046-60-7	C00446	HMDB00645	2257994	2191425	3.64004e+06	2.0595e+06	2933172	3301793	3163352	3110340	2246329	3044212						272640	222686	341911	328270	382349				168657		437690	189901	363408	829090	274864	4117159	3.54305e+06	3278586	4.13958e+06	3.70203e+06	4.0498e+06	4786202
58	gamma-aminobutyrate (GABA)	Amino Acid	Glutamate Metabolism	1416	LC/MS Pos Early	141	2048	104.071	119	56-12-2	C00334	HMDB00112	2861890048	3633627136	4606449664	3469854976	3863484672	4312066048	3612099072	2986312448	4263734016	4080638720	701603392	815962368	1462339584	1408552960	1726948224	847216320	1753935488	1216533248	1700196608	1409669120	2295888128	2679864064	3550404352	2922592000	2849769472	3649117440	3797287680	3667899648	3854925568	3769362176	6298558464	6615296512	5686875648	6556805120	6923502592	6078812672	6312692736
648	gamma-glutamyl-2-aminobutyrate	Peptide	Gamma-glutamyl Amino Acid	37092	LC/MS Pos Early	100001502	2380	233.113		16869-42-4			2.00641e+06	2295502	2724665	4738986	2150866	3012203	4095242	3800486	5069019	4030767	2872723	4181744	2668343	3703286	3258589	9756170	9782691	7.98127e+06	12069043	9316515	1.65936e+06	2761651	3971956	4497329	2583854	9121086	13399064	10399986	14536274	11846682	5457141	5586044	4523678	5113091	3956351	6171510
638	gamma-glutamyl-alpha-lysine	Peptide	Gamma-glutamyl Amino Acid	55015	LC/MS Pos Early	100010901	2784	276.155	65254				726503	1014135	987036	805155	819921	848751	607914	902427	739076	1087960	424616					1069143	753092	890838	1135249	993778	1412308	1324045	1138933	1013471	1570577	2891433	2614876	2865803	2466190	2517715
639	gamma-glutamyl-epsilon-lysine	Peptide	Gamma-glutamyl Amino Acid	33934	LC/MS Pos Early	100001262	2725	276.155	7015685	17105-15-6		HMDB03869	414483	368686	248336	288474	404991	847277	759809	841512	744163	829998						1242072	1107228	982417	978744	859781	3049796	3457488	1.93977e+06	3607126	2334828	3202356	7360039	3215852	3442616	3477097
630	gamma-glutamylalanine	Peptide	Gamma-glutamyl Amino Acid	37063	LC/MS Pos Early	100001843	1986	219.098	440103	5875-41-2		HMDB29142	3704759	5244095	5621513	6.09369e+06	4242790	7.4875e+06	9235955	7282901	11126586	7.08037e+06	1070834	1255579	1438186	2066776	1225733	3204943	3095077	2820377	3574179	3.10495e+06	2557339	2702680	3003198	3.6304e+06	2098400	7564299	8580902	7093777	9155171	6.08081e+06	5067192	6474168	5206124	4974961	6623699	6.6283e+06	8130268
631	gamma-glutamylcysteine	Peptide	Gamma-glutamyl Amino Acid	1778	LC/MS Pos Early	1036	2118	251.07	842	636-58-8	C00669	HMDB01049	17401080	13684548	14246299	13524660	14215178	12321803	18811154	20772532	19173312	15333670	147030288	133243984	89697824	101825568	68774680	146700672	109993888	77736144	96473672	80892384	31153026	22635190	34199332	46440828	40495484	21910932	24591312	40356576	33669016	32096182	55234984	57847652	42610748	35301556	39411312	41521176	38189604
632	gamma-glutamylglutamate	Peptide	Gamma-glutamyl Amino Acid	36738	LC/MS Pos Early	331	1775	277.103	92865	1116-22-9	C05282	HMDB11737	3980493	6987291	6.17287e+06	6953713	3319300	5679325	3590069	3862660	5656547	3558269	2318046	1409034	1592914	3001827	2779072	3.27674e+06	2631419	2027905	3410402	3246965	4082339	4192276	5198221	3461904	4661585	2908051	3936510	5481829	4164616	5656336	4228120	2591106	2270093	2742923	1918457	3885499	2919391
633	gamma-glutamylglutamine	Peptide	Gamma-glutamyl Amino Acid	2730	LC/MS Pos Early	1140	1430	276.119	150914	10148-81-9	C05283	HMDB11738	18639068	16976340	18409028	19619496	15612486	17476410	15753219	15807283	18412364	15575074	4.15768e+06	4592426	3696100	5452706	5159519	7508899	6889079	6031292	8939622	7553551	2335782	2896732	2629101	3719296	2754062	15560678	14195207	16288743	20999792	15842967	14821132	14759995	12973507	14310280	13656441	16100128	15051792
634	gamma-glutamylglycine	Peptide	Gamma-glutamyl Amino Acid	33949	LC/MS Pos Early	100001294	1535	205.082	165527	1948-29-4		HMDB11667	12492512	11605207	14277998	13884522	13197749	16337868	14670521	16695433	16369650	15105621	63369056	59811900	72597112	75103088	77870864	5779749	6515393	6522761	7118871	6351087	117484856	127136184	128171248	131237936	114125080	14454543	15868745	17064428	13850517	14628607	22813814	15656699	16678578	20525892	20243836	10856877	8622571
635	gamma-glutamylhistidine	Peptide	Gamma-glutamyl Amino Acid	18245	LC/MS Pos Early	1235	2740	285.119	7017195	37460-15-4			3.16699e+06	2997145	3.49235e+06	3276561	2909597	1.80522e+06	1656999	1584677	1335898	1612895	3458022	2502351	2442681	3671765	2734973	3.04436e+06	2640939	2052688	2811817	2316657	5314245	5488190	5299513	6.75271e+06	5334607	4465828	4432547	4279139	3953883	4265349	837696	785370	465526	580403	716764	610622	399047
636	gamma-glutamylisoleucine*	Peptide	Gamma-glutamyl Amino Acid	34456	LC/MS Pos Early	100001485	2940	261.144	14253342			HMDB11170	740536	956749	1099342	891203	702510	729342	862752	792651	869397	683808	2839856	3.65504e+06	3.23851e+06	4749937	3706449	3707623	3854370	3069115	2981475	3553223	3.67729e+06	4769378	5202359	5510597	4607353	25466070	21107756	26556640	22288556	23556748	988387	1.04508e+06	738422	1081179	834130	996085	956729
637	gamma-glutamylleucine	Peptide	Gamma-glutamyl Amino Acid	18369	LC/MS Pos Early	1268	2991	261.144	151023	2566-39-4		HMDB11171	1390795	1695802	1.94408e+06	1893770	1419921	1339575	1.37495e+06	1373904	1.40642e+06	1343328	2744048	2909391	2404790	2594687	3.17433e+06	4221688	3148435	3255974	4255757	3.72385e+06	1414214	1571848	1935897	1.82754e+06	1763228	3619318	3255934	3670150	3237280	3644280	866159	819473	715266	690352	809029	809903	760919
640	gamma-glutamylmethionine	Peptide	Gamma-glutamyl Amino Acid	44872	LC/MS Pos Early	100001313	2640	279.101	7009567	17663-87-5		HMDB29155	2910327	3650612	4813509	3980658	3104652	10696880	11832443	13151157	14623013	13506590	3296313	4870535	5127931	4469269	4818238	12877795	12592368	14850889	15812645	14399698	2162775	3061919	4212675	3310816	3233679	7087100	10268957	8851568	10759574	11046017	1172580	1041982	827796	1312724	1197473	1345472	1523059
641	gamma-glutamylphenylalanine	Peptide	Gamma-glutamyl Amino Acid	33422	LC/MS Pos Early	100000491	2992	295.129	111299	7432-24-8		HMDB00594	342983	362606	347644	397459	350145	414429	367588	349746	436764	400318											548549	534763	914780	731100	704817	1670108	1587008	1659867	1.52575e+06	1.63088e+06	155323	153303	102984	176452		138723	189847
646	gamma-glutamylserine	Peptide	Gamma-glutamyl Amino Acid	54914	LC/MS Pos Early	100009231	1351	235.093		5875-35-4			7527546	8.22351e+06	9426348	9528879	7919779	9583923	9924212	9388985	11019987	9282446	3483638	4661885	4179883	4983647	5307085	5197758	5839692	5037705	6874423	6507680	19243504	18599550	25415524	22033380	19818520	19341576	33816300	21661644	20959224	19783496	2693185	3443939	2674224	3141175	3103223	3586338	3975747
642	gamma-glutamylthreonine	Peptide	Gamma-glutamyl Amino Acid	33364	LC/MS Pos Early	100001314	1750	249.108	76078708	5652-48-2		HMDB29159	10806941	9830195	10075472	13278039	8988247	13583896	14000996	13695739	13107491	15877155	5906078	8.02976e+06	6241310	7.28348e+06	9282538	27426806	22965858	22331636	26621188	24968198	9035789	11074995	11945344	10771415	15718186	29964538	34093848	32077922	27989242	34337444	9336456	10939716	7551812	9461835	10551740	15641039	17353104
643	gamma-glutamyltryptophan	Peptide	Gamma-glutamyl Amino Acid	33947	LC/MS Pos Early	100001295	2975	334.14	3989307	66471-20-3		HMDB29160		147312	118179	184030	83192					107364	774494	822660	541358	508943	457066			137211			122370		138920	145105
644	gamma-glutamyltyrosine	Peptide	Gamma-glutamyl Amino Acid	2734	LC/MS Neg	1102	1240	309.109	94340	7432-23-7		HMDB11741	106357	88352	80113	100361	115101	73631	49080	58102	96892	60144	86608	93591	131403	139982	108566	60961	71638	39238	61708		150182	147899	154361	170709	144815	359488	226499	316200	372669	311016	47102	29779
645	gamma-glutamylvaline	Peptide	Gamma-glutamyl Amino Acid	43829	LC/MS Pos Early	100001126	2700	247.129	7015683	2746-34-1		HMDB11172	7427445	6667791	8469973	8753518	6194370	8.34599e+06	8888290	8283263	8988320	8428480	5412373	4709198	3935282	5882370	5325056	7238748	6039487	6.38045e+06	6946409	6571855	12691504	14360972	18733282	16591131	15592161	75574160	58842664	80178232	63663544	71703096	6850936	6172160	6.03488e+06	6049936	5661554	6.61779e+06	6136188
5848	geranyllinalool	Xenobiotics	Drug - Neurological	63123	LC/MS Pos Late	100020834	1700	273.258	5365872		C20681		320124	284712	352980	190157	216464	261017	337250	368430	426718		584378	491955	540971	439598	515503	183898	162734	157196	274426	186466	447098	440983	510355	423854	438664	146117	128356	253633	151244	123769	20460788	21706928	21563698	21156496	18682128	24764832	22889412
4798	gluconate	Xenobiotics	Food Component/Plant	587	LC/MS Polar	338	2922	195.051	10690	527-07-1	C00257	HMDB00625	406291	530452	754492	1.09361e+06	396754	269857	647599	349532	282189	387644	90352	43696.9	685852	531234	441065	151003	403611	587069	720137		1184697	619341	431513	97852	871741	532053	247916	159264	435125	606892	7008493	3.8381e+06	5633314	8068287	5612152	2115517	2696838
1400	glucosamine-6-phosphate	Carbohydrate	Aminosugar Metabolism	580	LC/MS Polar	290	4521.5	258.038	439217	3616-42-0	C00352	HMDB01254	1188149	1101771	1170323	2571511	1347626	1070547	961977	972304	1362920	1548327		124386				649172	1255508	1079210	711818	970025		167100		161652		1929976	465993	1492230	3143209	975498	4606254	3971749	3937484	4385341	3666853	3533805	6410711
1221	glucose	Carbohydrate	Glycolysis, Gluconeogenesis, and Pyruvate Metabolism	20488	LC/MS Polar	572	2342	179.056	5793	50-99-7	C00031	HMDB00122	39129128	40861224	107431184	205581824	36980272	66287108	53074704	58272004	50185972	72787344	185291	159652	209883	165333	189732	79715	134872	136254	147054	161745	323811	320860	301412	236823	331900	315772	280596	290094	862518	211379	42824424	27303610	13354635	29938470	28033580	62641872	71596760
1223	glucose 1-phosphate	Carbohydrate	Glycolysis, Gluconeogenesis, and Pyruvate Metabolism	15561	LC/MS Polar	1233	4277	259.022	65533	56401-20-8	C00103	HMDB01586	6.08476e+06	8332927	14391872	12132507	7002981	9261855	12062676	11843673	6796752	10815366	55995			94144		605565	935405	912589	821324	1028473	29127	39122		108439		1075326	435787	1008611	2154624	484619	22316316	27182664	33974768	28111628	28485670	25662676	23275880
1222	glucose 6-phosphate	Carbohydrate	Glycolysis, Gluconeogenesis, and Pyruvate Metabolism	31260	LC/MS Polar	291	4537	259.022	5958	103192-55-8	C00668	HMDB01401	736779	405097	506745	827216	1294485	539557	295683	376492	680576	522696		28125				229879	508991	386550	237737	315350				53719		585348	128491	476905	1741600	324851	1619129	1217406	2568463	2174017	1436639	1535580	3336979
44	glutamate	Amino Acid	Glutamate Metabolism	57	LC/MS Pos Early	561	1500	148.06	611	56-86-0	C00025	HMDB00148	26173845504	25084958720	25785796608	26795694080	24668553216	29911285760	28073863168	32074256384	29672687616	28911777792	23258968064	22988453888	24066467840	24997541888	25855453184	16829570048	15492113408	15215208448	17108186112	15280022528	28644798464	28840910848	29612097536	27885555712	28111618048	24159062016	25847304192	24856621056	23994667008	24093560832	6161493504	4646041600	6356935680	5113307648	6583775232	3056040192	3488317696
54	glutamate, gamma-methyl ester	Amino Acid	Glutamate Metabolism	33487	LC/MS Pos Early	100001103	2170	162.076	68662	1499-55-4;1499-55-4		HMDB61715	240555040	235213488	252244688	242592544	201867760	224388464	243580400	302586528	243970880	250061840	120881440	136749056	73538336	125317072	132314096	82490336	69978600	70821224	99765744	75174408	60670316	109546816	128347320	155922288	84262824	127143152	136084256	127941568	112354952	125220872	129417576	106180808	80135384	90301984	109889456	101224752	92601392
45	glutamine	Amino Acid	Glutamate Metabolism	53	LC/MS Pos Early	563	1291	147.076	5961	56-85-9	C00064	HMDB00641	10138165248	9744833536	11115765760	10958893056	9647046656	12578293760	11911916544	14062374912	12164360192	12333568000	7998836224	7981138432	7148005376	7195488768	7663300608	7664877056	5908540928	5354469888	7601593856	6150786048	4023002112	4486571520	4984540160	4326093312	4277084928	11622266880	11660151808	11759895552	12990892032	12020628480	6085653504	5453033984	4176267520	5088453632	4592632320	5367757312	5013419008
1655	glutarate (C5-DC)	Lipid	Fatty Acid, Dicarboxylate	396	LC/MS Polar	339	2900	131.035	743	110-94-1	C00489	HMDB00661	949322	1.37437e+06	1706964	1454794	1344478	1105293	1319711	1586220	1315517	1420145	6432158	6759532	7215683	5654054	6682237	5741452	4364024	4102932	4375755	4135380	2381121	2531692	2782503	2691682	2322926	8715167	7.96578e+06	9176343	7152574	8886840	2057217	1943732	1.35714e+06	1515061	1793617	1.97411e+06	1979121
565	glutathione, oxidized (GSSG)	Amino Acid	Glutathione Metabolism	27727	LC/MS Pos Early	448	2667	613.159	65359	103239-24-3	C00127	HMDB03337	65588108	76369568	73900096	68901448	63700452	79334584	71548752	78496376	79624616	77737704	51836848	51854628	62181048	81989448	58968692	75032064	88532296	82176824	80298336	69567064	59230256	67618072	61484404	55100136	62280592	40402880	39008104	38676476	41885528	47493340	70686920	58866176	45882776	66344884	50381712	59729148	60122252
564	glutathione, reduced (GSH)	Amino Acid	Glutathione Metabolism	2127	LC/MS Pos Early	496	2000	308.091	124886	70-18-8	C00051	HMDB00125	586228224	702156224	738424192	562024704	646132032	682827200	821652736	779764672	766664064	686552064	1479475584	1436395136	1296737024	1354275712	1123285632	1281105792	1096320384	987361728	1145760640	948600000	1042542976	1130974336	1239900160	1325755776	1096559744	642512000	703076480	752989440	634091008	701007296	1678383360	1692794624	1450092416	1485143040	1655580160	1330480000	1408982528
1241	glycerate	Carbohydrate	Glycolysis, Gluconeogenesis, and Pyruvate Metabolism	1572	LC/MS Polar	1052	2070.4	105.019	752	600-19-1	C00258	HMDB00139	93620424	129858728	141914784	137022432	71511800	95741952	109979696	105128760	93990336	111285712	44331160	49399896	44908068	47295552	57946736	41777540	41279112	36731664	42778928	45497360	62206364	61627068	68166560	63938616	66737720	44891632	51069604	43590988	42905560	48104932	340616576	354750112	184548816	319123360	266594928	305111360	248313776
2837	glycerol	Lipid	Glycerolipid Metabolism	15122	LC/MS Neg	1254	758	91.0401	753	56-81-5	C00116	HMDB00131	294573088	221655584	219031616	312857152	210300512	298436544	300348224	279539136	228577520	269226784	15716292	16624131	15851786	17733872	20181368	10889132	10599408	6787183	8124853	11022257	23934774	17455962	22967450	19694116	18161008	13980903	24621144	25004690	26388284	20786632	134423024	126932032	125351808	128096432	124023584	111902136	126476712
2838	glycerol 3-phosphate	Lipid	Glycerolipid Metabolism	43847	LC/MS Pos Early	100000258	580	173.021	754	29849-82-9	C00093	HMDB00126	96099936	73798784	106731160	111288128	103392792	108230184	104170768	98511000	135432256	108014992	7179482	13253155	26338442	19138342	12666067	36049592	47781816	35419788	46704632	34079224	12076454	10561954	12786141	14613741	15085707	35106424	33106578	69398888	68703648	33808664	76566376	102408120	99024400	84115824	84303072	79117416	90535928
2236	glycerophosphoethanolamine	Lipid	Phospholipid Metabolism	37455	LC/MS Pos Early	100001620	659	216.063	123874	33049-08-0	C01233	HMDB00114	943782400	930588352	979570176	915321984	909097664	971623552	969856256	1016863872	1032373312	960539136	549739648	524929312	522290336	535471744	573047936	431143328	434608192	491761664	490827488	424972576	638253312	607890816	618233664	558498176	634833024	462734784	474749504	479818368	439961920	480156224	2202681088	1826945920	1715005440	1947673856	1926666368	1685765120	1649681920
2843	glycerophosphoglycerol	Lipid	Glycerolipid Metabolism	48857	LC/MS Pos Early	100001619	520	247.058	439964		C03274		200892288	169179648	197041648	175484368	218788928	170103712	143463392	149710816	188776848	150314912	55510360	54961144	54224020	57184244	48150560	62464596	63269544	52119232	58690480	53374936	48101712	47025836	46685260	42817012	46238716	46631976	90211160	51934424	42518844	49219904	1529596288	1322880768	1315258496	1466499712	1184781056	1209293952	1170186880
2238	glycerophosphoinositol*	Lipid	Phospholipid Metabolism	52307	LC/MS Pos Early	100001621	516	335.074	167572	16824-65-0			35740360	35496108	39907264	36869744	36721000	39145980	34943740	32535840	34116220	34489944	27508608	24488114	25675120	23720968	25973886	21462928	21091468	22223816	25549956	17795164	25572578	25323714	27521236	24318424	24857552	24539606	19681292	19305384	19045000	19625112	7373633	7692062	6885485	7196809	9136607	7953843	7492880
2232	glycerophosphorylcholine (GPC)	Lipid	Phospholipid Metabolism	15990	LC/MS Pos Early	100000269	672	258.11	71920	28319-77-9	C00670	HMDB00086	11911770112	12277716992	13429249024	12712382464	12651480064	11054114816	10631169024	11546314752	11363491840	11170788352	7319222784	7880661504	7650906112	7823542272	8143747584	7719783424	7461320704	7980682240	7770068480	7620830208	7664201216	7864339456	8033985024	7714971136	8016355328	7296783360	7346506240	8059971072	7568215040	7626079232	3825256960	3723267328	3560041216	3787753984	4274878720	2774429952	3072152320
2237	glycerophosphoserine*	Lipid	Phospholipid Metabolism	57404	LC/MS Pos Early	100015666	577	260.053	3081457				17446802	18344004	21535468	20274842	19441296	19114044	19113908	23490288	19731966	20324780	15657796	10877763	14336221	11784554	14029543	6020417	11396429	11869565	12182596	4.95328e+06	20897556	18834610	16471153	13176935	19009440	13783091	10771109	7034293	12666424	10980042	63792584	46958044	50463984	50172456	50783596	46013704	51497516
1	glycine	Amino Acid	Glycine, Serine and Threonine Metabolism	58	LC/MS Pos Early	340	1375	76.0393	750	56-40-6	C00037	HMDB00123	487978400	485730784	522493760	497142784	456233248	639257024	599214400	660547712	627025344	643867904	2449774080	2317045504	2409129728	2470597376	2619507456	758249088	843940224	692764672	749100992	717410560	2818349056	2744745216	3153938176	2832131072	2831297024	596699712	801672192	627849856	557842688	628308928	997994304	922477632	775226240	881064448	998803712	944828800	926530432
816	glycylisoleucine	Peptide	Dipeptide	36659	LC/MS Pos Early	100001790	3002	189.123	88079	19461-38-2		HMDB28844	826328	687594	889622	769869	823377	1176937	1356066	1461508	1875852	1234989	1636989	1091700	556091	549624	460126	726892	703008	996027	786450	497808	705319	637492	860625	673154	583809	974318	1232168	864088	1177589	878838	1294190	1186408	1150118	1.02649e+06	1497214	1315377	1627762
817	glycylleucine	Peptide	Dipeptide	34398	LC/MS Pos Early	100001258	3059	189.123	92843	869-19-2	C02155	HMDB00759	2930200	2326648	2738539	2851785	3193264	3.6557e+06	2918232	3598623	5567335	3392642	4499746	2706655	1.81097e+06	1.96093e+06	2137928	1884943	1744021	1857502	2.08973e+06	1159262	1390011	1546540	1.79322e+06	1628482	1437791	1411145	1527392	1102520	1720625	1507356	3295530	3180584	3448286	3002400	3710849	3351472	4154519
827	glycylvaline	Peptide	Dipeptide	18357	LC/MS Pos Early	100000487	2734	175.108	97417	1963-21-9		HMDB28854	6808341	4309319	4723861	5183893	7287879	6549392	6665293	8491259	12041652	7.14279e+06	8070369	4355827	2630234	2757552	2590904	3687931	3457006	4335395	4154377	2251760	2898189	3.2544e+06	3656687	2497194	2.93365e+06	3548937	3.74757e+06	2776352	3781389	3091170	5212152	5601664	5109925	4395116	7.05736e+06	5074797	6813299
4177	guanine	Nucleotide	Purine Metabolism, Guanine containing	32352	LC/MS Pos Early	172	2032	152.057	764	73-40-5	C00242	HMDB00132	4854129	2705424	3109504	6301442	3274311	2054564	2790441	4761900	1986968	1945686	4249126	4070597	2.95616e+06	5226246	3783017	25659004	10145628	15194803	19219776	31779446	3237093	2.70383e+06	2804662	2481069	2724223	1330643	3483235	5235007	1899982	1989475	17176116	6331368	9385532	7.40179e+06	4456303	20232536	7.1171e+06
4176	guanosine	Nucleotide	Purine Metabolism, Guanine containing	1573	LC/MS Neg	1099	1662	282.084	6802	118-00-3	C00387	HMDB00133	259000	217324	250018	385412	266710	187346	176122	213108	163411	176119	305165	311288	379262	820014	361111	1185596	827317	1119057	1.52789e+06	1791607	302767	242163	222191	144536	242932	152324	183407	252791	194146	164023	3.60436e+06	2148813	2511234	1518112	773636	2140396	1346516
4195	guanosine 2'-monophosphate (2'-GMP)*	Nucleotide	Purine Metabolism, Guanine containing	52442	LC/MS Neg	100002733	1150	362.051	444571				73511	46155	45594		108293	58563			176239	31683	98394	70707	192965	119186	90075	356253	586869	494285	531280	425228		121562		43008	148698	110108	168524	79921	180291	132602	3719060	2868355	2715354	3254675	1591010	2873334	2741872
4172	guanosine 3'-monophosphate (3'-GMP)	Nucleotide	Purine Metabolism, Guanine containing	39786	LC/MS Neg	100002704	773.9	362.051	3522	117-68-0															146575								266707												232553			284297	139488
4171	5'- GMP	Nucleotide	Purine Metabolism, Guanine containing	2849	LC/MS Pos Early	347	800	364.065	6804	5550-12-09	C00144	HMDB01397	5706224	9291877	12340650	15826472	4452160	8322135	11748324	26000732	7565524	8326542	47861084	38351088	50337376	48204836	53120696	27366748	14227470	11303788	14704994	23174976	58571068	52719488	63584580	42661856	57044372	14430699	21002168	36479268	16000421	21225076	24220080	40034820	27237952	19835682	21197012	23092516	10759356
4350	gulonate*	Cofactors and Vitamins	Ascorbate and Aldarate Metabolism	46957	LC/MS Polar	100001586	2750	195.051	152304	20246-53-1	C00257	HMDB03290								138502			361998	446573		379733	279683	1.65272e+06	911220	1333676	1282462	1604046			172229	167696		362911	236898	559155		426694	332169	388131			272550	328314
5098	harmane	Xenobiotics	Food Component/Plant	27536	LC/MS Pos Early	100000799	3234	183.092	5281404	486-84-0	C09209	HMDB35196											1974714	1687895	1.7164e+06	1748298	1910995	402571	471353	361487	510936	368971		127089	274136		207589	115952	144864
1486	heptanoate (7:0)	Lipid	Medium Chain Fatty Acid	1644	LC/MS Neg	925	3670	129.092	8094	111-14-8	C17714	HMDB00666	725977	358501	217532	167383		291353	284598	212464	200459	208959	173687	208506			170357	99604					121696	156028	134144	170553		94578	120550	154099			196235	208131	161618	152051	147955	274542	226978
1562	hexadecadienoate (16:2n6)	Lipid	Long Chain Polyunsaturated Fatty Acid (n3 and n6)	57652	LC/MS Neg	100009394	5398	251.202	13932172	28290-73-5		HMDB00477	4903269	9030617	5072316	17276552	57177988	2887648	2752478	3101921	3859451	2905313	44876864	19296004	46066852	8104712	39593436	2814488	1697862	2128689	3068868	2830769	161991264	69321480	33928108	23274686	79241800	4994753	2925724	1.73212e+06	2348761	5088288	52709764	10516245	7250840	47676860	56999132	8045007	44276032
3002	hexadecasphinganine (d16:0)*	Lipid	Sphingolipid Synthesis	57544	LC/MS Pos Late	100015865	1300	274.274	656816		C13915		1.14126e+06	986015	848349	1.38467e+06	1.71952e+06	596273	620876	813473	1.37415e+06	929940	313266	258736		236572	411711		160888	159857			515056	458599	358344	258914	347579	305074	226333	140316		269502	2414307	3.26506e+06	2.59066e+06	2.59144e+06	3.27549e+06	4452199	4920882
1547	hexadecatrienoate (16:3n3)	Lipid	Long Chain Polyunsaturated Fatty Acid (n3 and n6)	57651	LC/MS Neg	100009393	5330	249.186	5312428	7561-64-0			144220	429384	152992	533317	2.08918e+06	139702	114655	115990	149736	147415	813909	266730	755643	164115	854874	48469	51750	56270	76469	82606	3508696	1380966	700013	430412	1.91124e+06	144940	78846	53795	40237	144818	649115	118891	116064	422527	589083	165109	432563
87	histamine	Amino Acid	Histidine Metabolism	1574	LC/MS Pos Early	354	3035	112.087	774	51-45-6	C00388	HMDB00870																459464	381030	491077	444395	591937	460210	482574	325823	467168	558388	1161629	995104	1296909	1263757	1150500		331512				383058
70	histidine	Amino Acid	Histidine Metabolism	59	LC/MS Neg	355	755.9	154.062	6274	5934-29-2	C00135	HMDB00177	126437304	98401800	93531160	77556872	141348448	74102120	55320176	61120332	72349272	73178128	350435200	316465024	399910304	430997760	416852384	252801952	299513024	261955904	296631904	258282592	641656256	574936832	643558976	540228224	665997312	318192000	282001792	264920432	312779840	273989312	56020168	60676988	62417140	53418360	45190576	59502728	49575112
101	histidine methyl ester	Amino Acid	Histidine Metabolism	32493	LC/MS Pos Early	100001124	3080	170.092	92893	1499-46-3			727160	1368017	1912653	1716566	509002	1489969	1186164	1.88998e+06	1344305	1142353	1925488	1942410	1204320	1721744	2014481	1.85804e+06	790518	1387111	1379663	1812507	1620585	1929166	2578986	2687244	1450485	1124615	1416661	2011562	893714	1215693	1573835	1626159	1518576	1.75864e+06	1342875	1627690	1377292
4925	histidinol	Xenobiotics	Food Component/Plant	15316	LC/MS Pos Early	100000260	3041	142.097	165271	1596-64-1	C00860	HMDB03431	31906694	51234088	61028612	57237720	37380548	141752880	131405672	154926976	170055024	124610744	2647448	3005989	2623788	2917971	2719597	994336	807067	531778	882395	627931			234371			2809006	3332569	3877830	4699011	2956430	226536400	256343408	138594464	230508992	120690616	269700896	240462048
832	histidylalanine	Peptide	Dipeptide	42027	LC/MS Pos Early	100003542	3014	227.114	351667	16874-75-2		HMDB28878	1420083	1358741	1.62541e+06	1486778	1548899	2218429	2184173	2754858	3186332	2205997	782313	843854	274349	480512	872284	956102	621410	819203	1027164	913121			480104	501784		558466	764721	1068431	727034	758108	948611	1205428	877881	723174	1531026	1124583	1674441
5333	homo-cis-aconitate	Xenobiotics	Bacterial/Fungal	63268	LC/MS Polar	100002633	4430	187.025	5280640		C04002		8120534	4173948	5059564	7028070	8634942	3749079	4262013	3518567	3361809	4922308	710821	895859	1202163	623832	933840	687072	615313	506864	520809	397244	277984	275199	175871	194235	237314	2193758	1022278	1017291	1525966	1434376	326941	646088	827872	629141	1085711	451155	476829
84	homocarnosine	Amino Acid	Histidine Metabolism	1633	LC/MS Pos Early	41	2960	241.13	10243361	3650-73-5	C00884	HMDB00745	1375919	2684216	4.12824e+06	2061044	1917155	2527215	1.6087e+06	1323684	1126632	2062824	4198929	4381194	4374888	3608949	4760487	2502698	1992869	1585917	2026990	2665066	5156124	6512069	13362832	9657648	8.27479e+06	7951818	9933892	14396832	8291930	9699845	5721385	5478679	3001842	5558119	4514860	3305684	1.8639e+06
4926	homocitrate	Xenobiotics	Food Component/Plant	39601	LC/MS Pos Early	100002554	1179	224.077	439459	320573-06-6	C01251	HMDB03518	122378376	64020104	80607760	94496344	106915952	68649112	70283736	70547888	68413576	87096992	17025696	21369276	22530042	15342579	21466220	9791171	6201964	5902553	6627555	5477685	5777447	6660745	5844808	5200112	6002278	36243068	25621772	23335886	26948440	27000356	9347322	15720131	14187518	13337824	23652400	11376183	13434548
492	homocitrulline	Amino Acid	Urea cycle; Arginine and Proline Metabolism	22138	LC/MS Pos Early	100000963	1908	190.119	65072	1190-49-4	C02427	HMDB00679	2058699	2367502	3.27148e+06	2749001	2685561	2431504	2828021	3447196	2120448	2501410	4823120	4269474	4303474	4540212	5522687	6261694	5864997	5994778	7378566	5691770	1981096	2602118	2.93002e+06	2234210	2714011	4489441	2867962	5180964	4013446	3.8217e+06		220633			307242	175148
448	homocysteine	Amino Acid	Methionine, Cysteine, SAM and Taurine Metabolism	15128	LC/MS Pos Early	311	2155	136.043	778	454-29-5	C00155	HMDB00742	2683715	3239700	3505217	3235727	2.07298e+06	3915583	4323226	5311728	3809682	3453083	12491625	11717446	11758490	19486280	12382078	13110998	13029391	10692469	14005545	8896783	6200105	7132779	7567799	5801504	7124508	3533186	5851966	3680119	2270157	3725081	13300715	13630750	13840365	15514315	16396914	14323856	17901398
22	homoserine	Amino Acid	Glycine, Serine and Threonine Metabolism	18351	LC/MS Polar	100000458	2875.8	118.051	12647	672-15-1	C00263	HMDB00719	83552760	65807424	41925072	26751228	73638640	60834244	35338240	30313520	89380512	59641764	2888061	1893703	29158934	12226507	6854426	1494930	20864820	20364012	4887975	1593296	25746498	11910507	8.14814e+06	1715900	13029477	25579696	15399507	8471977	32566710	17793932	1154386	1447527	1196863	1226955	1124583	1703594	3797926
24	homoserine lactone	Amino Acid	Glycine, Serine and Threonine Metabolism	15696	LC/MS Pos Early	100000262	1980	102.055	445963	2185-02-06	C02926		2112271	2559416	2657861	1925153	2551523	2129620	2976086	2474382	2789443	2174291	12056219	13416814	9855770	11181505	11654777	13462712	7909532	9340770	12359977	9578132	1081419	1.90695e+06	1695675	1834412	1738238	5.27735e+06	6280474	5847411	7244918	9036277	1726304	1.33628e+06	1151471	1566072		1261183	1312331
4417	hydroxymethylpyrimidine	Cofactors and Vitamins	Thiamine Metabolism	57565	LC/MS Pos Early	100003365	2207	140.082	777	73-67-6	C01279		18021104	13895329	12069606	11303112	12061009	17529242	11309279	10273644	9740116	10467667	8591465	5574228	7932063	6.13748e+06	6124944	4945081	5519544	2950726	2626241	2322205	13188533	10758509	10629320	9199629	11574493	13286942	7.28704e+06	6679092	5841240	7407700	1.74048e+06	898527	1458834	1289882	1236476	878517	1323448
468	hypotaurine	Amino Acid	Methionine, Cysteine, SAM and Taurine Metabolism	590	LC/MS Pos Early	358	724	110.027	107812	300-84-5	C00519	HMDB00965	52798136	37915056	42843372	35400556	37984416	34892528	25521964	32533560	26644804	27071540	3016887552	1952036480	1334069120	1091131008	719268928	718212224	296221408	295370208	221450768	186590672	266187792	263740944	358547328	315249408	276198912	99625080	106875136	139015840	111960080	113706416	63150516	47440816	46078116	44794728	62525300	28929816	25612974
4114	hypoxanthine	Nucleotide	Purine Metabolism, (Hypo)Xanthine/Inosine containing	3127	LC/MS Pos Early	171	1295	137.046	790	68-94-0	C00262	HMDB00157	258273968	214172640	250480320	258061728	235740576	190165552	127300288	78743608	97119984	84797448	829930432	833961664	889640704	1033409216	757406400	1488401152	1601704320	1426632320	1179393280	1474030848	438000576	361877568	329562304	356398144	262865696	125082600	205503808	235937056	208687008	74796104	54189912	11415194	48931832	24855930	19416800	13475524	12338536
82	imidazole lactate	Amino Acid	Histidine Metabolism	15716	LC/MS Pos Early	100000263	2040	157.061	793	14403-45-3	C05568	HMDB02320	10821431	10234964	6041861	4594942	7520248	3611805	3159540	2668025	3471015	2882938	152647408	132893848	137516800	155507344	125672024	66526396	60223692	59156140	59700840	46241396	351437760	365280576	360188992	298614464	352335872	39244896	30183776	31947448	43084024	47573728	12260169	10135873	12875538	13010997	9548335	10944518	10761469
80	imidazole propionate	Amino Acid	Histidine Metabolism	40730	LC/MS Pos Early	100003434	2263	141.066	70630	1074-59-5		HMDB02271					126581				239883		395043		328372	292925		244885	268268	438696	394914	301538	890595	831983	826227	801696	755478	1005263	1676645	1171142	1125398	1183329
298	indoleacetate	Amino Acid	Tryptophan Metabolism	27513	LC/MS Neg	100001034	2200	174.056	802	6505-45-9	C00954	HMDB00197											187457	143849	200508	151430	154870									28127										22374
297	indolelactate	Amino Acid	Tryptophan Metabolism	18349	LC/MS Neg	100000463	2286	204.067	92904	832-97-3	C02043	HMDB00671	97529	111073			124148				76236	51551	11733537	11788503	17586644	11732201	10897306		205424	112083		183770											131979				86994	48768	80758
4113	inosine	Nucleotide	Purine Metabolism, (Hypo)Xanthine/Inosine containing	1123	LC/MS Neg	361	1602.1	267.074	6021	58-63-9	C00294	HMDB00195	3363871	1732853	2201092	2743360	4833611	1674301	955329	906916	2431292	1426340	1868430	1831643	2190928	5401400	3408152	11499858	12131418	15077852	16479559	14965155	1275726	1906267	1470640	1530382	1151128	2153168	1857900	1412606	3466912	1322699	1024256	365456	666884	466235	288430	545831	595783
4112	inosine 5'-monophosphate (IMP)	Nucleotide	Purine Metabolism, (Hypo)Xanthine/Inosine containing	2133	LC/MS Pos Early	362	650	349.054	8582	4691-65-0	C00130	HMDB00175	12747474	20109328	17401656	10417063	14984146	20291248	13485345	12170937	17030184	16285578	4298077	4722864	5746266	6151474	5133847	2120061	3486935	3309258	3195908	2310081	9008096	7854768	10679261	10248107	9722251	5153486	4231028	4228255	6895461	5210559			474632	330424			97148
2206	inositol 1-phosphate (I1P)	Lipid	Inositol Metabolism	43849	LC/MS Polar	370	4785	259.022	440194	573-35-3;106032-59-1	C01177	HMDB00213	218308	229415		109295	141464	87274			162611				48081	21873	30695	96546	109061	48796	42629	70783		37144		27648		79799				69212
424	isobutyrylcarnitine (C4)	Amino Acid	Leucine, Isoleucine and Valine Metabolism	33441	LC/MS Pos Early	100001055	2810	232.154	168379	25518-49-4		HMDB00736	8920079	9333218	9215312	8135715	10054788	7404835	6528077	8096910	8262625	8878318	60777952	60288936	66139000	64585968	63460420	25889936	26443346	23765992	27230580	26594354	124315960	121827576	138921216	144132208	119935472	158498496	94698296	124091408	121266536	114256136	1091255	1600662			1629589
425	isobutyrylglycine (C4)	Amino Acid	Leucine, Isoleucine and Valine Metabolism	35437	LC/MS Neg	100001590	1420	144.067	10855600	15926-18-8		HMDB00730										157157						158163		125384	172883	104117	409423	367660	366747	329928	379484	2667678	1959658	2332541	2113544	2583130	84444
1442	isocitric lactone	Energy	TCA Cycle	54724	LC/MS Polar	100009239	2970	173.009	98259	4702-32-3			67070	64805	74479		75008	92437	53832		69071	69330	210092		345278	332975	332672	176618	332997	295129	244613	230789	359030	453673	373180	154288	409276	512119	417875	220945	473027	590391	405471	322329	224386	265038	254141	253569	216102
383	isoleucine	Amino Acid	Leucine, Isoleucine and Valine Metabolism	1125	LC/MS Pos Early	376	2800	132.102	6306	73-32-5	C00407	HMDB00172	1079074432	944910016	972057408	1052965312	939036416	1189174144	1163277184	1247385856	1197205120	1316254720	3497107712	3388320512	3173873408	4066906368	3479711744	3895020800	4010318336	3531313920	3983646208	3656002048	3593035776	3679771392	4158219520	4017728256	3772866560	4368522240	5175397376	4756965376	4263394304	4848219136	1797620864	1931606656	1664135040	1655758080	2245883648	1542170112	1962884864
851	isoleucylglycine	Peptide	Dipeptide	40008	LC/MS Neg	100003169	1992	187.109	342532	868-28-0		HMDB28907	1958618	1243446	1373163	1334519	2317655	1.77686e+06	1596934	1892897	4282321	1.71914e+06	3121183	2.0296e+06	1831793	1441438	1524250	1.5041e+06	1531395	1333119	1637581	1050622	1657389	1346587	1675950	1399684	1514965	1567450	2916031	1398064	2250455	1.49005e+06	1757856	1933280	1782976	1972564	1984244	1981456	2315444
349	isovalerate (C5)	Amino Acid	Leucine, Isoleucine and Valine Metabolism	44656	LC/MS Neg	100000708	1564	101.061	10430	503-74-2	C08262	HMDB00718		196709	293842	337114		222084	496220	537819		261197	351633	382393			252749	121279							135550		154308									275500	369672	804487	507369
351	isovalerylglycine	Amino Acid	Leucine, Isoleucine and Valine Metabolism	35107	LC/MS Neg	100001452	1950	158.082	546304	16284-60-9		HMDB00678									40821				112734			88742	64516	59467	127479		711107	404284	633433	512216	640399	3681826	2748342	3.2477e+06	2686029	2987598							14943
355	isovalerylhistidine	Amino Acid	Leucine, Isoleucine and Valine Metabolism	52382	LC/MS Neg	100005960	2135	238.12								46347				14037			39517	60704	68565	66867	91282						144269	107329	155586	153950	144598	23693		21333
271	kynurenate	Amino Acid	Tryptophan Metabolism	1417	LC/MS Neg	98	2224	188.035	3845	492-27-3	C01717	HMDB00715	832813	640588	368563	286986	857904	532573	371795	427991	737033	494116	436758	249864	474020	299569	391111	66721	99360	70112	72393	73304	411592	328636	320836	242387	367515	49951	43195	21808	44796	37449	1.66433e+06	2049760	1711156	1930211	2186736	2013671	2212001
266	kynurenine	Amino Acid	Tryptophan Metabolism	15140	LC/MS Pos Early	100000265	2739	209.092	161166	2922-83-0	C00328	HMDB00684	14126351	17001052	17066988	11812882	20968382	26903422	19618712	25102536	26111236	23566904	11349392	11641977	9654382	15128613	14122560	7.17378e+06	9981771	10815897	11660397	10058916	3336930	3940621	6476400	6931674	3432602	1.51698e+06	1363093	1108778	1022892	1120769	7587063	4069825	3304661	5072624	3791507	7902024	4369576
1238	lactate	Carbohydrate	Glycolysis, Gluconeogenesis, and Pyruvate Metabolism	527	LC/MS Polar	482	1469	89.0244	612	79-33-4	C00186	HMDB00190	22391404	22711188	36905728	37687732	26157264	27065178	33036930	27253500	26212536	32290102	19156364	30170794	25910840	43550404	32021608	30679068	34326176	32532814	30949364	32109322	15618996	14986143	38437928	46551252	17224740	13047865	25248264	82452080	40738856	11194209	38246904	45986960	53745840	48983552	51359616	29797378	33914612
464	lanthionine	Amino Acid	Methionine, Cysteine, SAM and Taurine Metabolism	42002	LC/MS Pos Early	100003892	1730	209.059	98504	3183-08-02			1017290	765360	974478	523853	951719	589142	901165	1008191		596686	48823236	26763642	35257448	29293404	28774316	17101540	16011767	13941678	11412039	13348678	5478352	5222452	4594572	4103424	4591344	1879643	3137781	3555382	2543564	2264835	8160488	7623219	6920565	7465209	10527681	6675779	4.01796e+06
6078	lauryl sulfate	Xenobiotics	Chemical	43446	LC/MS Neg	100004287	5345	265.148	8778	151-21-3	D01045		36928552	27466912	31390382	34126120	36386860	34849528	36359096	32106120	34971840	26251616	34079576	31357264	31560112	32747984	43972160	31514000	29905412	31050170	39050328	33125808	30598338	35505088	40525848	31794292	37020248	33851976	33469404	29576656	31605100	34450296	45555040	32874336	31960496	29888970	421252224	31979308	37440116
330	leucine	Amino Acid	Leucine, Isoleucine and Valine Metabolism	60	LC/MS Pos Early	397	2864	132.102	6106	61-90-5			589443776	613604864	663982464	570105088	633860608	670746944	587861632	588382976	731577664	668763712	8780089344	8793641984	8232006656	10544925696	9327674368	8173302784	8211220992	7191880704	7650333696	7663568896	4528594432	4604060160	5395270144	4942107648	4390236160	3614366976	5429839360	3757003776	3519064320	3696357120	1557072896	1619741696	1426724992	1519541888	1787735424	1463064448	1677266304
1045	leucylglutamine*	Peptide	Dipeptide	48189	LC/MS Pos Early	100003183	2620	260.161	4305457			HMDB28927	751094	627323	671024	438241	327971	937673	1.00989e+06	756788	856730	940110		371713	254852	178067			207217	192467		238991							163487		164018				656105				253941
4740	levulinate (4-oxovalerate)	Xenobiotics	Food Component/Plant	22177	LC/MS Neg	100000765	934.6	115.04	11579	123-76-2		HMDB00720		328593	182316	263160		175235	267774	248292	368081	267434		169208		79069	177115	187540	259275	324799	430622	337649	5542231	5174915	6143219	6106500	5860352	3538429	4.06763e+06	3362339	3.91979e+06	3673692		174146					282187
1563	linoleate (18:2n6)	Lipid	Long Chain Polyunsaturated Fatty Acid (n3 and n6)	1105	LC/MS Neg	180	5535	279.233	5280450	60-33-3	C01595	HMDB00673	219856688	388674272	245095024	695914880	3547989760	92632448	115844032	139191152	131671368	116987416	2577700864	1246584704	2162757120	281669504	2434971136	188316768	32454668	43554540	271410784	312822720	5934091776	3962686976	2195844352	1448141696	3701682944	171893152	202435328	57556064	146050544	297397376	5668220928	815809088	298531648	5748924416	5130407936	395163712	4917339648
1565	linolenate (18:3n3 or 3n6)	Lipid	Long Chain Polyunsaturated Fatty Acid (n3 and n6)	34035	LC/MS Neg	100001337	5450	277.217	5280934		C06426	HMDB03073	86675296	131839368	82590168	273271616	1445301888	42499400	45159016	57716452	68185680	55586428	422461952	165153344	321634336	34276112	415333760	41928232	6106218	10577298	54438592	71043688	1503592320	815614336	372099840	207918992	762925184	37620808	36167632	11594197	27205306	64400748	729522368	64218256	24457760	659444224	671997760	39551184	659936320
2932	linolenoyl-linolenoyl-glycerol (18:3/18:3) [2]*	Lipid	Diacylglycerol	54952	LC/MS Pos Late	100010933	2268	630.509					49808648	41343840	50894024	46530252	27439496	54921724	54337524	60735708	55134788	50486612	5.45111e+06	5911874	4406450	6433091	6.67434e+06	17016258	8954503	13015194	13174321	12309948	4.08276e+06	5993165	5.23703e+06	5728007	4.8351e+06	23797136	16750770	15016139	13904246	23410680	664682	560478	566548	684761	763395	736591	1120012
2178	linoleoyl ethanolamide	Lipid	Endocannabinoid	52608	LC/MS Neg	100006726	6150	322.275	5283446	68171-52-8		HMDB12252	84875		64181		141487							109818	104455		99708					38568	305345	255312	138595	86938	150861						7351727	722586	119964	8451336	4111824	329941	5.85931e+06
2929	linoleoyl-linolenoyl-glycerol (18:2/18:3) [1]*	Lipid	Diacylglycerol	54963	LC/MS Pos Late	100010926	2426	632.525					11236950	9522056	17065140	11951542	8279188	8965298	13866976	13480210	11102404	9083370	3897315	3950961	3.96157e+06	3.30461e+06	4748870	3.43132e+06	2745450	3.33062e+06	4360048	3.63287e+06	3.85504e+06	2982353	4355434	4.25015e+06	3.40859e+06	5373611	4.8527e+06	4.66396e+06	4563135	4.46401e+06	1084323	641375	921013	700154	933256	1.09041e+06	1135010
2930	linoleoyl-linolenoyl-glycerol (18:2/18:3) [2]*	Lipid	Diacylglycerol	54964	LC/MS Pos Late	100010927	2478	632.525					232498064	116510592	272150688	249498000	110153448	121325120	234110112	275330240	230577808	126996560	54812148	64793772	53470464	41143156	71042096	70282248	47325976	38257676	70642232	56335732	40999984	34486816	59762748	71161968	44199968	60798736	79480392	81131248	78703360	58795712	8.34983e+06	7394296	6456323	4.80318e+06	8770912	10476998	11945296
2927	linoleoyl-linoleoyl-glycerol (18:2/18:2) [1]*	Lipid	Diacylglycerol	54968	LC/MS Pos Late	100010941	2720	634.54					9557364	9738281	14471902	10731874	6845270	6852307	8873642	10872611	7.9712e+06	6.61742e+06	9593375	7999195	9123536	8.14048e+06	11349344	2.79358e+06	2.091e+06	3.9701e+06	4.41901e+06	2.70513e+06	7.81917e+06	7742369	8970255	8.32976e+06	7920186	5.58877e+06	4.37169e+06	4.26671e+06	4.22522e+06	4616146	2.69987e+06	1931266	2.22225e+06	1.89356e+06	2312622	2.80374e+06	2.96966e+06
2928	linoleoyl-linoleoyl-glycerol (18:2/18:2) [2]*	Lipid	Diacylglycerol	54969	LC/MS Pos Late	100010942	2790	634.54					128580984	67192672	180608832	126478432	54497788	61166148	120538664	122210864	118634320	61633068	51182836	52773544	70246656	76698712	66944132	26365396	25986580	26954864	33068160	22203274	54460652	42737432	59641412	69458008	50490972	37980700	39377612	43457516	48500184	38957136	17748420	19512966	18378696	15636843	20422890	28859276	29716576
1944	linoleoylcholine*	Lipid	Fatty Acid Metabolism (Acyl Choline)	57463	LC/MS Pos Late	100015760	1388	366.337							87335.2		203916		87595.1				291866	238498	216752	163356	202792	124986	163595	179720	133736	180431	222084	214367	146492	123600	169958	223582	146635	197326	123077	132485
104	lysine	Amino Acid	Lysine Metabolism	1301	LC/MS Pos Early	407	2850	147.113	5962	56-87-1	C00047	HMDB00182	1419478144	1203805440	1335012224	1349950208	1317071744	1598716032	1414244608	1432089344	1407087232	1587142400	1775615488	1767766656	1601548544	1919679232	2015789184	1696315648	1558457088	1730992768	1691100032	1665072640	2950127360	2944173056	3370337280	3214926336	2995964928	1904770304	2689801472	2008314624	1711450368	1966740864	2304647168	2235245824	1906758272	2234944768	2006782592	2579733248	2173045248
1449	malate	Energy	TCA Cycle	1303	LC/MS Neg	409	615.6	133.014	525	6915-15-7	C00149	HMDB00156	802768576	699710912	680944576	603596992	770739712	643615936	563387840	562624960	648623488	689672704	867617472	958025600	868591040	900545920	1015185920	316302624	244881248	374348224	416645216	299263904	971812032	1120192640	1102626432	906127616	973111232	707016320	595052480	490195296	586277056	683985792	192341536	153598464	231183408	159148784	224610144	131281680	196610032
1667	maleate	Lipid	Fatty Acid, Dicarboxylate	20676	LC/MS Polar	100000707	2640	115.004	444266	110-16-7	C01384	HMDB00176	3.3339e+06	2677015	2898006	3.27263e+06	2863721	2136173	2423024	2609055	2179803	2577837	1095095	1527688	875748	1135998	1.71088e+06	547706	397160	708354	799457	620122	2185574	2289434	2325530	1.73492e+06	1673643	2727320	2629978	1655047	2105417	3014964			284796		459579		392745
1468	malonate	Lipid	Fatty Acid Synthesis	15872	LC/MS Polar	818	3447	103.004	867	141-82-2;26522-22-85-0	C00383	HMDB00691	3905432	3787648	3.81156e+06	2716000	4183847	3313475	3004012	2692953	3.74201e+06	3328304	2560398	2867308	2819858	2650315	3193527	3276855	3633074	3005991	3491528	3357632	2669273	2994467	3080177	2634913	2808125	4261700	3840606	3.53615e+06	4681136	4027237	5383860	5146657	9853905	6427577	7880144	4560795	8851896
1349	mannitol/sorbitol	Carbohydrate	Fructose, Mannose and Galactose Metabolism	46142	LC/MS Polar	100001740	2320	181.072	5780		C00794	HMDB00247	97877840	81365920	151091376	160605456	86261688	113642048	106804856	69880512	87411568	123396480	2897648	4316011	4827749	4541470	4593309	6305678	7.26912e+06	6425086	7565670	7456638	3294561	3460202	3534615	4702715	3772489	6671239	6.56672e+06	8999823	8651628	5910989	66164956	110326112	27837416	78513808	60214624	77116064	39647072
4953	mannonate*	Xenobiotics	Food Component/Plant	62864	LC/MS Polar	100003695	2736	195.051	3246006	642-99-9			283635	253037	223582	202172	368772	181242	145496	147672	272453	223076	72348	170674	277274	167269	186292	113898	159747	169640	41780	120081	211108	184716	225649	241492	211651	193229	202933	230753	171474	181573	301633	317945	347619	362009	298816	221961	378769
1350	mannose	Carbohydrate	Fructose, Mannose and Galactose Metabolism	584	LC/MS Polar	803	2200	179.056	18950	3458-28-4	C00159	HMDB00169	150421			423863	389008	161543							399073												70796							363736	75066		122937		57014
1508	margarate (17:0)	Lipid	Long Chain Saturated Fatty Acid	1121	LC/MS Neg	891	5731	269.249	10465	506-12-7		HMDB02259	39336184	38802904	35289412	40972516	331119104	21562612	30465118	26170436	30288686	31381524	221921056	99585792	211556400	30332304	197816080	38375212	10573817	15993326	73282712	57836580	882909696	486664032	229369440	137349216	394707456	64164708	60595824	20023452	62359360	88065464	553702720	76959976	23622200	514797056	360913152	38122412	610258560
432	methionine	Amino Acid	Methionine, Cysteine, SAM and Taurine Metabolism	1302	LC/MS Neg	415	1147	148.044	6137	63-68-3	C00073	HMDB00696	20655382	19772354	18916802	14038759	22479994	18002178	14541263	12871366	20211136	17812990	76057936	71913360	99116304	103529624	88500904	50009000	70771256	50250392	53066768	52930128	50108408	44237704	45393872	40573392	44728288	30969038	56308256	27076234	38145120	32379516	12680560	13077332	12660439	15937988	14949474	10303840	12500491
437	methionine sulfone	Amino Acid	Methionine, Cysteine, SAM and Taurine Metabolism	44878	LC/MS Pos Early	100004635	1250	182.048	69961	820-10-0													1263989	1.75946e+06	1692396	2389574	1.55086e+06	1069975	1016408	853044	1005331	926643	1595995	1521851	2215687	2037859	1441733	1147139	1509528	1404326	826378	922294
438	methionine sulfoxide	Amino Acid	Methionine, Cysteine, SAM and Taurine Metabolism	18374	LC/MS Pos Early	100000039	1272	166.053	158980	3226-65-1	C02989	HMDB02005	22709768	26816852	24582064	24907324	25172360	22891828	19133072	20987140	29192458	24059590	116298656	135066384	167492304	259080848	187104864	116159680	168907552	138767168	142088944	163855232	157673296	147719744	184171456	134078752	164349504	76099048	201740704	82649136	86391536	102290232	10514330	12680058	8.11808e+06	10207391	10385385	8836122	9171465
4278	methylphosphate	Nucleotide	Purine and Pyrimidine Metabolism	37070	LC/MS Pos Early	100001805	544	113	13130	7023-27-0		HMDB61711	3487514	3980172	6074249	7017643	3303477	5213168	4761804	6366916	7591585	4819039	3570466	2627420	1821507	2361842	3042414	3001885	4040270	2725495	3788763	2727989	1841050	2624366	3675256	3431635	1913149	3341330	3829613	3258815	3008379	3457674	10715264	11516812	6349533	8.36794e+06	10031510	11505763	20760996
408	methylsuccinate	Amino Acid	Leucine, Isoleucine and Valine Metabolism	15745	LC/MS Polar	2051	2800	131.035	10349	498-21-5		HMDB01844	1443341	1840643	1963452	2984238	1353231	2215327	3.27032e+06	2716733	3530731	1892417	965692	1551941	994392	1128731	1891624	4412624	3003582	4030169	4115841	5293010	3287899	3127234	4810420	5.38521e+06	3367475	6666515	8288690	9028721	6206813	6844766	1.23351e+06	1021740	590974	829958	809625	1197694	1351249
3172	mevalonate	Lipid	Mevalonate Metabolism	39583	LC/MS Polar	30	1462	147.066	439230	96949-03-0	C02104	HMDB00227	17667116	22524556	27507652	24244018	18759126	21679944	24070356	23897848	14029700	18051432	4207525	5.72223e+06	6595429	4185256	8166463	4930782	5010553	4191224	5.58138e+06	3.44148e+06	10793919	11707882	8351920	6.47096e+06	8657071	15740635	15751430	16467849	22330592	17147858	34037092	51774948	30580620	44948700	39174724	47241528	55785208
3173	mevalonolactone	Lipid	Mevalonate Metabolism	48118	LC/MS Pos Early	100000772	1375	131.07	10428	674-26-0		HMDB06024	50366688	59242440	84538520	80926552	46288284	53865528	55817600	69066376	35438480	39102204	8729016	11099946	9315391	9379565	17224084	14913630	13867734	11677353	18976060	12218145	14283511	17793740	11421657	10663640	17954800	44315904	41153664	53342256	67431448	55506556	69758880	76989736	79199512	102600560	113441096	101191232	112404040
2197	myo-inositol	Lipid	Inositol Metabolism	1124	LC/MS Polar	363	3506.3	225.062	892	87-89-8	C00137	HMDB00211	7774709	5.97217e+06	5169045	4972714	5769834	7.19011e+06	6223949	4645856	7693320	5437593	264760768	235124544	287538368	268059600	263809840	217199792	249673840	220706720	237018176	206243040	34493300	26321372	26612884	28613356	28351282	55810356	46988428	47922604	66241340	51544436	902533	735734	741988	910369	844580	899411	969681
137	N,N,N-trimethyl-5-aminovalerate	Amino Acid	Lysine Metabolism	57687	LC/MS Pos Early	100015962	2186	160.133	14274897				70559448	68180704	65540672	56924624	68087488	60532692	58919292	58887564	56149908	62849620	71846840	71747472	67482176	63143376	73253600	75826592	76660848	66145800	68668264	77252792	66939436	68351656	65065848	60849264	69301112	65796596	68169088	69485736	65494340	70537696	15052798	15697323	12582397	13468505	16181549	14447588	14809624
517	N,N,N-trimethyl-alanylproline betaine (TMAP)	Amino Acid	Urea cycle; Arginine and Proline Metabolism	62947	LC/MS Pos Early	100020217	2470	229.155					9726733	7544343	8225626	8717579	7.83209e+06	7.00831e+06	6.1125e+06	5417766	6476274	5801737	4702850	3.96688e+06	4482798	3975997	3309484	11671771	11761069	9902048	11947767	11393180	3731382	2945049	3042863	2875539	2252724	8365453	6934355	9469329	8.18037e+06	6975704	59626296	50646608	41884232	55021828	44076664	47351332	43547364
1217	N,N-dimethyl-pro-pro	Peptide	Modified Peptides	64571	LC/MS Pos Early	100022041	2500	241.155					33918688	27814912	30802656	34256468	33432926	110778848	106183736	146287536	119804336	118641328	30443952	26174672	26666544	25452942	27905276	184610848	151312112	152474016	175008992	150871648	18264724	17579356	17666660	18079952	21267076	157103056	119135512	145250480	139569424	140252368	104050680	102154656	76618424	96213392	92615488	115475016	110755288
134	N-acetyl-cadaverine	Amino Acid	Lysine Metabolism	43530	LC/MS Pos Early	100002249	2385	145.133	189087	32343-73-0		HMDB02284	18085412	21836316	25049502	22338244	17826036	9277559	6998955	7.01146e+06	4981829	6996583	27262008	46814144	37445256	38679944	37039372	258894608	229011472	191932128	195136096	205622416	45493420	75046264	62462492	56553204	57041568	54174808	57437624	79966112	47034952	65060448	16489821	18291060	16442020	18042676	21312184	10882156	8587434
1410	N-acetyl-glucosamine 1-phosphate	Carbohydrate	Aminosugar Metabolism	15741	LC/MS Polar	1212	4052	300.049	440364	31281-59-1	C04256	HMDB01367	1315272	1046364	1005728	488251	1270489	1146743	950662	916671	1541681	956779	497535	358729	1085173	451833	569590	671678	681885	533998	391716	820122	989798	513468	468515	254157	796461	338693	224203	434670	592524	292185	1399706	1598792	2925621	2070715	1111304	939697	1460908
542	N-acetyl-isoputreanine	Amino Acid	Polyamine Metabolism	62309	LC/MS Pos Early	100020487	2305	203.139	131802901					208879				104784							474042		106915	571360	587537	230913		292158	635620	822064	334552		500855	500855	694596	702621	590179	742350
31	N-acetylalanine	Amino Acid	Alanine and Aspartate Metabolism	1585	LC/MS Polar	1110	1564.8	130.051	88064	97-69-8	C02847	HMDB00766	8067814	9465311	9163419	9602411	8215265	9249041	10770784	10050111	10662067	11108070	6.00269e+06	5813152	4259434	4352292	5.56786e+06	7648290	5.46049e+06	5063128	6.25154e+06	7.67233e+06	4892750	5242619	6048266	6928361	5141754	7765148	9037522	9045148	6.00325e+06	8697249	12568790	13041290	9499226	13296054	14051418	13631279	13481217
497	N-acetylarginine	Amino Acid	Urea cycle; Arginine and Proline Metabolism	33953	LC/MS Pos Early	100001266	2245	217.13	67427	155-84-0	C02562	HMDB04620	11153237	10620649	10565419	8094051	8626259	12841316	8913510	9369719	8814304	8682395	11117579	10960583	8746898	9191579	8702530	9873165	7718859	8306003	7.20204e+06	8535221	6692569	6.09771e+06	7200675	7209297	6643012	8.20223e+06	8344969	9285090	6679151	7750765	42474984	44301736	58952104	50253168	49770576	49646256	53152016
42	N-acetylasparagine	Amino Acid	Alanine and Aspartate Metabolism	33942	LC/MS Pos Early	100001257	785	175.071	99715	4033-40-3		HMDB06028	6967981	5567592	5492950	4778552	6.18898e+06	5100986	4229360	3954535	3977291	4705665	10289829	10871093	10213929	10081600	11271386	12928065	13124224	11434252	10367148	13072949	1.66508e+06	1852427	1509715	1328478	1899477	4548299	4325222	3974556	3951830	4532103	14762952	12340775	11172483	13498412	7878591	10499305	11427458
37	N-acetylaspartate (NAA)	Amino Acid	Alanine and Aspartate Metabolism	22185	LC/MS Polar	100000787	3143	174.041	65065	997-55-7;997-55-7	C01042	HMDB00812	4814444	3606048	3831385	5919156	5925798	3427872	6204962	6816131	4613443	2843100	8558089	8968130	13122347	7562042	7956411	26951950	32890820	25395310	31059264	42797064	11684687	8347870	8668324	11266355	8686965	22747486	19714288	34966432	35023792	22229140	12670701	9111991	10077866	10024395	7844208	15115464	12573919
502	N-acetylcitrulline	Amino Acid	Urea cycle; Arginine and Proline Metabolism	48434	LC/MS Neg	100001577	940	216.099	656979	33965-42-3	C15532	HMDB00856	708026	502752	585241	407264	617059	879046	871390	810194	1283308	937434																					898344	986340	894668	1201704	541685	1429230	1717321
454	N-acetylcysteine	Amino Acid	Methionine, Cysteine, SAM and Taurine Metabolism	1586	LC/MS Pos Early	1107	1416	164.038	12035	616-91-1	C06809	HMDB01890	5226707	4812225	5311731	3322944	5306471	3214686	2621473	2500397	4069094	3074480	36681508	32738392	18939462	19459000	22332220	23232308	13176643	12918974	12886781	13810911	5554700	7262576	7277249	8634221	8622727	4581552	5424880	6117336	3957181	6472677	18999274	25137458	28184984	22057734	42540768	27916722	39487936
1409	N-acetylglucosamine 6-phosphate	Carbohydrate	Aminosugar Metabolism	15107	LC/MS Polar	1213	4114	300.049	439219	102029-88-9	C00357	HMDB02817	5968698	5027691	4674340	3530582	6166233	4277160	3358575	3001107	5266993	3928021	1336676	1458189	3168667	1828671	1705981	1321093	2774479	2364814	1661529	1537147	2884402	2441639	1737761	1645702	2625457	3108495	1451678	1294957	3236961	2413478	5008324	4.15578e+06	5891938	6235440	4300559	4852069	6544831
1431	N-acetylglucosamine/N-acetylgalactosamine	Carbohydrate	Aminosugar Metabolism	46539	LC/MS Pos Early	100006435	715	222.097						334359	870777	3232430	413251		986719	2291422	248071	936369	6428154	3944307	7567702	8415425	9295284	2463766	2516106	3005072	3344333	3.21578e+06	12970514	8937697	9415421	4785211	10001018	1763097	3.23068e+06	3947495	1511204	2084882	7282283	6717914	7995249	7961427	3.87941e+06	2476082	2360945
47	N-acetylglutamate	Amino Acid	Glutamate Metabolism	15720	LC/MS Pos Early	100000282	1050	190.071	70914	5817-08-03	C00624	HMDB01138	1059002304	1129052160	1136649600	908350720	992068480	954541632	916394880	899191104	1036424896	1005756416	69225672	68792664	50917760	46159420	52351008	351829120	322999648	315970656	251154400	324102176	33190380	44821848	37017184	33044952	43493024	178206832	215380304	247163712	197590944	224750240	549773440	537524096	601752000	593453504	644044992	580090624	638906112
48	N-acetylglutamine	Amino Acid	Glutamate Metabolism	33943	LC/MS Pos Early	100001253	845	189.087	182230	2490-97-3	C02716	HMDB06029	86007272	83935712	94834368	89558656	86551408	101344776	90347320	94934408	85232152	92356352	29450052	25092386	21092512	18832396	21699616	28729716	22718312	19003932	21758652	21967034	6511725	8217720	6286440	7411492	7407954	25068296	22588704	24927384	19685580	24411130	95406072	108483112	89698152	110073240	75931872	110787248	115651544
2	N-acetylglycine	Amino Acid	Glycine, Serine and Threonine Metabolism	27710	LC/MS Pos Early	100001006	826	118.05	10972	543-24-8		HMDB00532	23639626	28232096	29441286	29987300	20526300	31835544	28013042	31763992	31921236	33441556	60558808	64652852	60642968	62994216	70619056	7030611	8.16492e+06	7932731	8948809	8094098	188642096	205477760	198244080	206755952	199027456	22900416	27936000	28852572	15995621	25208148	69524272	54687688	52668948	61863300	63545288	54279356	50299736
73	N-acetylhistidine	Amino Acid	Histidine Metabolism	33946	LC/MS Pos Early	100001293	2065	198.087	75619	39145-52-3	C02997	HMDB32055	19523020	16286509	15395104	16760653	15492778	9992571	9070035	9637941	6177959	6835655	54062296	54187476	35353384	44106764	35308012	51035448	26124764	26265044	24091338	27522948	33906520	31207910	31111344	33741688	31354252	15618469	10762912	13704754	10502291	11392959	5325314	5054003	4842368	4818763	3.78543e+06	5060663	4489853
385	N-acetylisoleucine	Amino Acid	Leucine, Isoleucine and Valine Metabolism	33967	LC/MS Neg	100001276	2325	172.098	306109	3077-46-1		HMDB61684	58664	36386	39890	97747	82032	68189		56781	59097	102707			78457			212593	207023	187715	131132	209365	560778	522941	479038	511310	492947	770232	776098	951040	711171	905451	158377	189654	154297	129124	219078	151719	174563
334	N-acetylleucine	Amino Acid	Leucine, Isoleucine and Valine Metabolism	1587	LC/MS Neg	1082	2400	172.098	70912	1188-21-2	C02710	HMDB11756	152287	154250	150874	127613	170610	162876	101547	147372	163902	153399	718765	565489	656795	524325	522546	487950	500877	412402	372006	455698	317285	284849	292566	323678	294742	339657	358373	305304	331307	366339	323643	298857	299569	280487	428188	248829	300664
433	N-acetylmethionine	Amino Acid	Methionine, Cysteine, SAM and Taurine Metabolism	1589	LC/MS Neg	1083	1787	190.054	448580	65-82-7	C02712	HMDB11745	10842597	10905247	11217395	7639160	12204685	13145881	9349637	8713270	13681196	9864723	12953276	10070282	8860088	5993244	7523175	6249045	5944040	4408820	4062412	4384175	3370754	3.4924e+06	3665048	2885083	4017852	2902243	2422805	2332345	2809561	2691363	17417604	17550976	14546739	17752676	16678211	20988314	20982368
439	N-acetylmethionine sulfoxide	Amino Acid	Methionine, Cysteine, SAM and Taurine Metabolism	45428	LC/MS Pos Early	100005463	880	208.064	193368	108646-71-5			11594931	12765039	11487083	8247552	12165170	15381604	11438426	12444744	17848972	14298694	8.10491e+06	5717242	4.14207e+06	4663282	4162298	3517041	2448443	2958918	2733270	2553145	4283473	6174974	4856575	4846678	5849839	3.73943e+06	2824515	3.54553e+06	2408578	3187954	7632583	8310928	5118637	7.52256e+06	5904134	9697399	9063566
140	N-acetylphenylalanine	Amino Acid	Phenylalanine Metabolism	33950	LC/MS Neg	100001256	2597	206.082	74839	2018-61-3	C03519	HMDB00512	129586	149482	140486	121978	110005	130349	117758	127394	153956	139059	94060	105308	117194	95348	120141	112089	124789	100148	96493	104193	177998	144763	146274	174539	171665	162360	162956	158248	188709	158204	220549	174181	185390	189364	194290	184847	178796
503	N-acetylproline	Amino Acid	Urea cycle; Arginine and Proline Metabolism	34387	LC/MS Pos Early	100001334	1695	158.081	322640	1074-79-9			7730391	8244527	7586105	7.69157e+06	6008303	8877982	10714207	9949350	7222751	11241466	30103982	34112592	29488738	33791536	39985932	22040130	14203184	11636471	14968946	14893111	42820964	46440012	49371952	54405168	59389676	49667076	43275940	49907120	27497022	49528768	131397408	115262176	66299252	91128888	79182304	119101624	107430720
536	N-acetylputrescine	Amino Acid	Polyamine Metabolism	37496	LC/MS Pos Early	192	2230	131.118	122356	18233-70-0	C02714	HMDB02064	591554048	566807360	563935808	551221952	529127712	432162048	379236256	441376544	453638848	428771616	641909376	799843904	638551040	683965888	735449216	1039706112	1101332480	943823360	844300224	957843904	1193261440	1572914048	1320079360	1274938752	1341006592	551946176	538243968	646590400	452027520	616941504	896737152	743460288	775030208	813704512	667879360	666798528	700307712
11	N-acetylserine	Amino Acid	Glycine, Serine and Threonine Metabolism	37076	LC/MS Pos Early	100001851	800	148.06	65249	97-14-3		HMDB02931	166738512	155168688	177476736	163876304	166175120	161415472	143818240	147686896	163548976	158470048	114136928	121846360	118068848	111672592	125339408	79853096	73565216	74950736	73148088	76789800	128227544	143700288	138022848	140306512	149768048	91310528	83828248	100195176	64593460	92450312	225470944	211589040	177926208	223403312	181150032	198915824	206650576
471	N-acetyltaurine	Amino Acid	Methionine, Cysteine, SAM and Taurine Metabolism	48187	LC/MS Polar	100005466	1249	166.018	159864				428941	347318	422214	434922	455702	372007	355752	374508	376289	346833	799460	843247	520903	431110	528413	451660	315007	336627	304816	362506	325646	351017	581817	770585	350445	218428	220565	284717	191064	212131	174621	178310	97331	147309	123617	148198	124291
18	N-acetylthreonine	Amino Acid	Glycine, Serine and Threonine Metabolism	33939	LC/MS Neg	100001274	821.6	160.061	152204	17093-74-2		HMDB62557	60069308	60805960	56125144	49765780	64814996	47831756	45775280	46752200	56163536	51921868	59625448	64081444	78444928	64195156	67115824	43766352	50784036	42504900	40113880	51156152	99600880	102094024	104038608	93618592	99206360	58566396	47031476	54560440	52132688	53119632	79692024	64770292	60306180	73663360	66601544	59715044	64695000
254	N-acetyltryptophan	Amino Acid	Tryptophan Metabolism	33959	LC/MS Neg	100001254	2630	245.093	700653	1218-34-4	C03137	HMDB13713		42642	57168		42198	46654		49898	86567	57971	130345	160150	207677	170721	161188	109916	152082	112336	104669	78258						61856	47409	69554	60320	69985	49875	58690	62711	64703	62687		63381
162	N-acetyltyrosine	Amino Acid	Tyrosine Metabolism	32390	LC/MS Neg	100001104	1680	222.077	68310	537-55-3		HMDB00866	2572878	2293909	2140520	1935853	2537634	2078734	1854148	1818485	2309526	2205054	987109	952598	1069589	874012	948730	1141306	1362010	1108061	1023518	1158766	409086	371841	385982	359797	411283	680735	662950	687876	754183	693033	1372272	1706389	1.67538e+06	1631247	1827999	1.75993e+06	1996994
415	N-acetylvaline	Amino Acid	Leucine, Isoleucine and Valine Metabolism	1591	LC/MS Neg	1084	1704	158.082	66789	96-81-1		HMDB11757	402895	420784	415867	393629	440332	384438	383456	395767	474308	431449	250132	283998	322152	263336	259958	495572	563941	477928	439877	496542	2223208	2.45841e+06	2612232	1955734	2.57104e+06	2186980	1976699	2672764	1896423	2402757	268675	301709	244254	301628	289888	284093	271682
507	N-alpha-acetylornithine	Amino Acid	Urea cycle; Arginine and Proline Metabolism	32984	LC/MS Pos Early	100000285	2000	175.108	439232	6205-08-09	C00437	HMDB03357	588328704	683681024	680767616	660117824	630464384	712072000	720658624	818611136	909265600	787511552	31984840	40678528	26937272	28983898	29610962	238352896	231620400	249444912	228764848	241474880	10741966	14149306	14274530	14843280	14085559	117575576	170219296	163669904	161436912	140625968	970954880	1000871104	805107136	1062456640	649691392	1281335936	1128540928
4199	N-carbamoylaspartate	Nucleotide	Pyrimidine Metabolism, Orotate containing	1594	LC/MS Pos Early	1108	795	177.051	93072	923-37-5	C00438	HMDB00828	1857035	503233	2781116	1177490	1533633	2382956	1.85173e+06	1075626	1176592	1811209																					1328881	4763963	15101167	2322382	7.1285e+06	3225270	9321398
5965	N-carbamoylglutamate	Xenobiotics	Drug - Other	38749	LC/MS Pos Early	100002668	865	191.066	121396	1188-38-1	C05829		1.87185e+06	1793390	1954095	1614360	1.81214e+06	1325276	1234960	1349334	1450206	1264279	2155414	1806191	2268179	2302559	2232487	1.38889e+06	1.41806e+06	1345207	1410308	1290551	3017208	2661457	2923154	2859843	3041587	1438800	1.36328e+06	1545686	1174824	1409293		333705	441064	322352	562634	296766	231314
12	N-carbamoylserine	Amino Acid	Glycine, Serine and Threonine Metabolism	54727	LC/MS Polar	100009245	2600	147.041	3687740				198751	168979	209715	222797	236235	206874	230428	253642	215847	217731	353414	291715	283916	241632	272639	379852	326563	298322	329825	313791	369744	297248	360358	272091	344529	199969	292822	250781	194079	281587
417	N-carbamoylvaline	Amino Acid	Leucine, Isoleucine and Valine Metabolism	62852	LC/MS Neg	100020351	1270	159.077	5151292	26081-00-5			197898	130459	115832		141500	269788	211309	255410	294743	245257	203042	185968	226571	87056	163349	343137	397487	431087	461709	377675	328078	271993	269598	195605	271514	847787	681373	813766	748371	820177
5203	N-carboxymethylalanine	Xenobiotics	Food Component/Plant	63155	LC/MS Pos Early	100021194	905	148.06	2764308	106327-05-3			8851767	10806019	8112923	28798264	17048576	13367612	15298368	18667888	16101670	12956107			463497	534046					2307521		1121576	1085411	6.52341e+06	5754481	1861598	7653515	2543481	5578345	19226394	5721721	13945082	18893846	4928657	4521276	5351927	10003121	4.0573e+06
506	N-delta-acetylornithine	Amino Acid	Urea cycle; Arginine and Proline Metabolism	43249	LC/MS Polar	100004523	2719.9	173.093	9920500				356773	372184	371555	282186	336480	590215	449886	286444	377694	436144	303352	315594	720978	359213	436005	1058294	490520	610613	586836	558677	797575	751600	678099	628735	540745	791428	644640	561102	528405	574637	1056360	973459	1026108	1341980	699443	1670160	1296826
435	N-formylmethionine	Amino Acid	Methionine, Cysteine, SAM and Taurine Metabolism	2829	LC/MS Neg	194	1543.8	176.039	439750	4289-98-9	C03145	HMDB01015	13061327	13495190	12981152	11695979	14297234	14412246	13042016	13224852	18509786	14814964	7769619	7131668	8295730	6344162	6419202	9883089	13362575	11502019	11370893	11963435	5766165	5.49108e+06	6298700	5.2036e+06	6601978	4456083	4535560	5147978	5316499	5.16393e+06	8803757	6610839	6806396	8827938	8418717	8708890	7.6507e+06
226	N-formylphenylalanine	Amino Acid	Tyrosine Metabolism	48433	LC/MS Neg	100006056	2360	192.067	759256	13200-85-6			42397	42977	32041	43890	52014	28948			52447	22882	42861	56184	65380	91413	83497	83072	88487	74767	71428	90122	595277	476633	538738	478855	489768	508467	801829	459498	583071	500241		29697	27405	31149	34524	14526
516	N-methylproline	Amino Acid	Urea cycle; Arginine and Proline Metabolism	37431	LC/MS Pos Early	100001956	1335	130.086	557	475-11-6					712929			1116513	1266733	497056	644847	511742	1915962	1142860	1079469	1276946	853018	2194800	1246589	1619841	2323067	1371124	4667059	4434909	4578313	4739047	3526277	6.44232e+06	6937683	5.59834e+06	5073887	5946174	1.42874e+06	1307234	783350	1066224	1426712	1437215	966902
519	N-monomethylarginine	Amino Acid	Urea cycle; Arginine and Proline Metabolism	43586	LC/MS Pos Early	100004488	2845	189.135	132862	53308-83-1	C03884	HMDB29416	24123344	21683994	24174242	24527740	20786170	15019022	14238885	15373944	16100929	15683798	25415484	23243002	25630528	21498612	26375904	32806046	22189516	20451208	23208404	23533912	26035344	27465820	29474440	39131804	28167660	26942682	19445676	21146020	19235324	21101950	32193532	30613640	28473290	29446392	29160830	26953134	23621728
1821	N-oleoylglycine	Lipid	Fatty Acid Metabolism (Acyl Glycine)	40467	LC/MS Neg	100003687	5630	338.27	6436908	2601-90-3		HMDB13631											673223	347419			291305						1487936	740659		1085950	700269						2379624	108574		2607135	2809122		2.06709e+06
3005	N-palmitoyl-sphinganine (d18:0/16:0)	Lipid	Dihydroceramides	52604	LC/MS Pos Late	100009028	3090	540.535	5283572	5966-29-0		HMDB11760	604700	497342	789436	703113	246112	691369	829141	1045986	944582	568411	205346	218095	242659	269426	313839						268807	298281	344164	314597	201764							322527	175963	211793	242254	400395	412830
1819	N-palmitoylglycine	Lipid	Fatty Acid Metabolism (Acyl Glycine)	42092	LC/MS Neg	100003686	5580	312.254	151008	2441-41-0		HMDB13034	61235								59528		265857	183291	263207		311189						724901	566120	370264	278097	461792						760628	155438	65661	878609	582328	79695	897466
434	N-propionylmethionine	Amino Acid	Methionine, Cysteine, SAM and Taurine Metabolism	43506	LC/MS Neg	100004125	2290	204.07	103692	52811-70-8				40474	50281	18197		34523	29711		25921		107856	79170	115696	108447		680245	624576	369589	435962	394438		23475	18640	19484		100866	117455	100107	172802	235067							27941
3009	N-stearoyl-phytosphingosine (t18:0/18:0)*	Lipid	Dihydroceramides	63038	LC/MS Pos Late	100021237	3020	584.561	9898642				2847524	2836608	3.73556e+06	2.35352e+06	839665	3.95617e+06	3.98956e+06	4.49188e+06	6.23611e+06	2955173			649696	346330	489405						432462	449471	563388	478954	636850	748144	313211	320202	363659	647650	11038337	8970543	6.09655e+06	13395071	6741015	9833674	6.9691e+06
3008	N-stearoyl-sphinganine (d18:0/18:0)*	Lipid	Dihydroceramides	1759	LC/MS Pos Late	922	3526	568.566	5283573	2304-80-5			13807196	10739318	14267292	20723992	8597611	13357751	24327838	25261962	19299146	14374182	3.21645e+06	3.04057e+06	6406378	5118450	5.65206e+06	533993	945475	360877	508129		6.08038e+06	5.22065e+06	5.01943e+06	4.26618e+06	4.59466e+06	1.70447e+06	1.63699e+06	1.28353e+06	1.27711e+06	1.52217e+06	3953426	4.48633e+06	2.81908e+06	4091272	3741325	5.92121e+06	5.0469e+06
3021	N-stearoyl-sphingosine (d18:1/18:0)*	Lipid	Ceramides	54979	LC/MS Pos Late	1547	3392	566.551	5283565	104404-17-3		HMDB04950	7.15547e+06	10589827	11657929	15233824	4322966	13221679	16538255	22352296	11616368	12590755	311419	471430	1.10352e+06	1492691	1.38869e+06						1.44775e+06	2.17814e+06	1.44889e+06	1.46866e+06	1.32971e+06	532097	249886		194235	486351	7.30098e+06	5.55183e+06	3.91363e+06	6.54123e+06	3846741	6205071	6871435
4147	1-methyladenosine	Nucleotide	Purine Metabolism, Adenine containing	15650	LC/MS Pos Early	1242	2120	282.12	27476	15763-06-1	C02494	HMDB03331		127792					261368		428172	324412	792104	933070	1190625	1046412	868976	3.46129e+06	2716860	4265516	4136817	3860139	316433		561341	352730	319870		606657	830881	1183266	702050	2233029	1.98106e+06	2166141	2033379	1965768	2282666	2241850
4120	N1-methylinosine	Nucleotide	Purine Metabolism, (Hypo)Xanthine/Inosine containing	48351	LC/MS Pos Early	100001409	1430	283.104	65095	20245-33-4		HMDB02721																276378	489451	480730	391475	394401											296320		287404	170271		252814
4186	N2,N2-dimethylguanosine	Nucleotide	Purine Metabolism, Guanine containing	35137	LC/MS Pos Early	100001412	2210	312.13	92919	2140-67-2		HMDB04824	1240633	903437	683804	523780	867187	659965	543335	627512	1151280	676082	522127	541637	635901	635119	570084	2485744	2843319	3379511	3595332	3068335	606879	483365	420950	385269	544896	669061	690176	967467	966109	731457	1.95137e+06	2198724	2.00292e+06	1800464	2608263	1928015	2233205
110	N2,N6-diacetyllysine	Amino Acid	Lysine Metabolism	48455	LC/MS Neg	100006124	1604	229.119	91827	499-86-5			115236	80961	74425	67188	102924	43560	41331	26486	41562	32018	62268	47144	49986	35910	30218	27251	22575				80025	53824	72467	46000	69590	121022	103679	96967	87831	100776	110028	102920	103408	110933	89362	114097	110556
105	N2-acetyllysine	Amino Acid	Lysine Metabolism	36751	LC/MS Polar	100001721	3372.6	187.109	92907	1946-82-3	C12989	HMDB00446		209136	293268	384266	160992	266156	477344	396131		216282	230748	267814			199368	737951		306421	462043	540836			271765	353147		216737	342664	499514	284416	257987	717013	665073	335909	318449	621150	569020
115	N6,N6,N6-trimethyllysine	Amino Acid	Lysine Metabolism	1498	LC/MS Pos Early	189	2825	189.16	440120	23284-33-5	C03793	HMDB01325	368455936	298804448	313976736	320637792	325865664	417112864	347323168	416487936	379458944	409265152	255844800	204115136	222984464	198507904	210884416	226255296	223928528	202998432	217823904	208185552	222423792	204099856	185502144	183482896	202478864	246205472	210855792	205670880	230507632	253781776	387616224	332642144	287322784	343440768	316068960	348661312	342548448
114	N6,N6-dimethyllysine	Amino Acid	Lysine Metabolism	62862	LC/MS Pos Early	100020417	2831	175.144	193344	2259-86-1	C05545	HMDB13287	363832640	367815232	395852160	381505728	373474752	258797424	252238128	268903904	265138112	270457504	338070496	346376544	339125632	305208192	362975776	235611248	219640352	223845168	225746704	226928064	275720256	295358752	328225568	317997184	291375936	177048736	166638752	208242192	171794736	192615664	207005200	193642864	188439024	194563728	208317792	155189168	154711744
106	N6-acetyllysine	Amino Acid	Lysine Metabolism	36752	LC/MS Polar	100001734	2612.6	187.109	92832	692-04-6	C02727	HMDB00206	5113794	5206744	4942532	3865516	5139345	4342730	4217174	3732683	4287151	3990276	6299625	7336886	7221216	6830250	8085295	4024621	3661669	3551709	3872882	4177440	12854427	11687115	12933135	13709359	11833336	3632717	3.28409e+06	4184277	3092280	3369186	5505337	7374717	5614940	6068404	6497445	7232431	5812234
4158	N6-carbamoylthreonyladenosine	Nucleotide	Purine Metabolism, Adenine containing	35157	LC/MS Neg	100001415	2164	411.127	161466	24719-82-2		HMDB41623	14743								19323							29955	38083	34536	33094	24194						18317					20497				16610	22684	17146
112	N6-carboxyethyllysine	Amino Acid	Lysine Metabolism	37458	LC/MS Pos Early	100001769	2695	219.134	22283604	5746-03-02			19562410	19116174	22924012	24395860	21271624	17644324	19617592	19975072	16408866	17377796	8605170	7.86691e+06	7576608	7153359	8.36781e+06	7461515	8667687	7819563	10457411	6285936	4758762	6012614	6724880	6640993	5103484	9165469	9345497	9665716	11494826	9508663	57068216	47939960	46147776	45212648	57130708	44317808	41659128
1433	N6-carboxymethyllysine	Carbohydrate	Advanced Glycation End-product	36713	LC/MS Pos Early	100001768	2500	205.118	123800	5746-04-03			7.25962e+06	6766569	8958882	13307063	8418654	9830770	10727295	13757087	10893952	10146493	3324094	3234798	3.46574e+06	2920489	3532523	2163072	1.77279e+06	2117574	2209338	1706678	3092810	3.78866e+06	4200724	6073868	3142302	5190022	3397895	5805863	7251168	4641269	7.22623e+06	7373903	3573698	3.76195e+06	2825035	8882228	3287511
113	N6-methyllysine	Amino Acid	Lysine Metabolism	62860	LC/MS Pos Early	100003415	2831	161.129	164795	1188-07-4	C02728	HMDB02038	37017008	35500000	39811216	41833464	36162356	29494690	31641306	33268368	33395572	33512704	27888424	23623714	25929612	23611544	27020544	12047330	11346268	14156498	12789855	13602809	22029612	21382132	23900776	22247428	20019012	17344436	13816986	15495771	16091294	17432244	28049392	25658548	24512832	24615372	27471320	24663768	22595352
4168	N6-succinyladenosine	Nucleotide	Purine Metabolism, Adenine containing	48130	LC/MS Neg	100001664	940	382.1	165243	4542-23-8		HMDB00912											3703753	3848170	3350308	3.14602e+06	3491618	2321914	3067449	2452860	2302616	1964012	2262701	1.96269e+06	2084569	1.30829e+06	2222480	645562	1260434	1750846	954143	936729	510355	394132	466185	473141	257403	231905	211660
4321	NADHX*	Cofactors and Vitamins	Nicotinate and Nicotinamide Metabolism	63700	LC/MS Neg	100021770	1368	682.128	2357				442565	368846	476356	305671	265342	391472	365430	330205	500300	497839	123143	210733	110064	113516	98745	287582	265996	396853	190306	266098	114939	137236	90336	108447	176792	425819	137365	929266	419527	436830	1.44034e+06	2214606	583718	469287	1197534	870222	275217
4298	nicotinamide	Cofactors and Vitamins	Nicotinate and Nicotinamide Metabolism	594	LC/MS Pos Early	432	1942	123.055	936	98-92-0	C00153	HMDB01406	93384256	84518656	76124032	104912680	65675696	69363160	103206704	94426072	80465736	70076056	15957160	23933258	19187854	19846842	21955196	36311104	24733944	22045002	25659600	29958688	21949742	22143396	26884780	28598284	24690916	26914772	28187046	44879296	24057768	27515354	60206600	74065256	45347272	44795752	63725128	61201100	48851688
4302	NAD+	Cofactors and Vitamins	Nicotinate and Nicotinamide Metabolism	5278	LC/MS Neg	1310	1434	662.102	5893	53-84-9	C00003	HMDB00902	31318700	37859672	39574052	39118864	32623044	43060772	37071080	40458496	46221012	45175920	29308514	30964620	28148748	31025280	33793112	26201720	25481174	34120436	32058438	31936364	22620426	27180068	31650342	30859620	25032136	30768784	30003568	30099236	26909824	27020294	50879532	51290420	41728548	49698112	50492568	55227000	53480512
4303	NADH	Cofactors and Vitamins	Nicotinate and Nicotinamide Metabolism	31475	LC/MS Neg	428	1540	664.117	439153	58-68-4;606-68-8	C00004	HMDB01487	819839	1.02079e+06	988732	1250201	845223	1195085	1443377	1613426	1620970	1146913	517558	738152	393979	386764	608321	1207189	627357	473704	884310	1174689	219721	163272	617182	546721	201886	316267	911800	1162277	336365	347232	804114	1179641	1217657	1512813	1574028	2359371	1.86289e+06
4300	nicotinamide ribonucleotide (NMN)	Cofactors and Vitamins	Nicotinate and Nicotinamide Metabolism	22152	LC/MS Pos Early	1312	766	335.064	14180	1094-61-7	C00455	HMDB00229	6927940	9066660	9872485	9099291	6899595	7920311	5577283	6549871	5929315	6343477	73803592	49861856	87861528	60402200	65651760	43257068	56590028	46379000	43311068	44190240	100712200	87654648	83665680	63743572	88639384	29207044	30931784	34335072	38198432	36617708	21500744	20132672	35558696	23195392	17924772	11599934	10192465
4301	nicotinamide riboside	Cofactors and Vitamins	Nicotinate and Nicotinamide Metabolism	33013	LC/MS Pos Early	100001310	2040	255.098	439924	1341-23-7	C03150	HMDB00855	5762930	5980471	6942863	7236251	5190315	5950476	5739702	6395803	6.56796e+06	5.16044e+06	80717040	43076028	78331784	56276804	49890104	100757912	102496552	65716540	47247036	87337272	57735712	36817040	36308004	14903734	53655164	12157275	15515773	23349212	16689362	17919006	20334402	21435884	27757062	23631868	21486946	21519972	22124680
4295	nicotinate	Cofactors and Vitamins	Nicotinate and Nicotinamide Metabolism	1504	LC/MS Pos Early	567	1673	124.039	938	59-67-6	C00253	HMDB01488	2522153	1231234	1186934	1176047	2542848	950499	1313564	454034	482422	1096834	95658544	97675456	74697784	67382576	78425176	170055920	138933600	121644384	125677824	158033776	22292536	16079714	21357578	21958972	24829044	23245996	34805156	64230168	19757600	49385032	6693668	3341634	6044416	4769764	6502371	1131118	1160886
4307	nicotinate adenine dinucleotide (NAAD+)	Cofactors and Vitamins	Nicotinate and Nicotinamide Metabolism	15725	LC/MS Neg	100000118	1200	663.086	25246170	6450-77-7;104809-30-5			73183	48074	82408		85158	94490	63592	46087	38204	102718	110294	126111	150939	81281	142459		82077	72063	70663	34993	101187	140023	127478	89885	144442	251650	295967	105123	278707	227748	86131	60033	78711	72912	81818
4296	nicotinate ribonucleoside	Cofactors and Vitamins	Nicotinate and Nicotinamide Metabolism	33471	LC/MS Pos Early	100001316	1536	256.082	161234	2625-49-2	C05841	HMDB06809	6967222	2899612	2708187	2668656	6650450	3427041	1566030	1340696	3935275	3515598	20041816	7.08103e+06	52311952	34121272	21927902	39566300	66685748	47800624	48361560	31823936	17637126	17319922	9347884	2444630	25087944	33301480	41651452	23632576	58528776	50576708	7600116	4623204	6.18694e+06	5.9135e+06	5723919	3.53883e+06	3308111
4297	nicotinic acid mononucleotide (NaMN)	Cofactors and Vitamins	Nicotinate and Nicotinamide Metabolism	32461	LC/MS Pos Early	100001058	648	336.048	5288991	321-02-8	C01185	HMDB01132	210441	349513	396389	321939	195625	403261	416391	651704		300040	4412151	2792006	5335169	3356622	2774620	1049156	2.06356e+06	1421954	1331536	1050992	2681949	2230020	2002626	1461520	2401220	2223246	2124374	1560134	2995507	2552836	430804	276283	470171	402520	270567	140088	57735
1512	nonadecanoate (19:0)	Lipid	Long Chain Saturated Fatty Acid	1356	LC/MS Neg	892	6068	297.28	12591	646-30-0	C16535	HMDB00772	25064668	11433868	16608713	14030711	22118868	17788684	21296248	20407312	18456716	21299204	7.93725e+06	4677053	6904080	1585973	7090309	2954587	1099395	1360628	3804592	4603603	20457544	14037876	8344881	5938076	11703759	2627516	3218160	1.53177e+06	4576288	4162033	358537760	35974360	7.96232e+06	331859520	229871824	11472756	145946848
23	O-acetylhomoserine	Amino Acid	Glycine, Serine and Threonine Metabolism	31539	LC/MS Pos Early	100001129	2092	162.076	439389	7540-67-2	C01077		506196448	283707584	531881152	591607552	569945024	428542080	472461696	562061824	678043776	447017440	33914980	26674884	27047472	33000032	23524540	30423302	26663564	20311736	26689560	27059372	42050648	49553956	53487304	44729192	33949284	129312536	74999088	92105320	76893776	89059224	15854693	25590660	19033012	16761534	32099860	20718738	24960884
215	o-Tyrosine	Amino Acid	Tyrosine Metabolism	43392	LC/MS Pos Early	100004290	2772	182.081	91482	2370-61-8		HMDB06050	829989										7127733	8768047	9788759	14584081	13072373	11696076	17975996	16759083	19645832	15264550	2955217	3094955	3787447	3270441	4575261	4931661	10587064	4148296	6088377	6137292					803632
1529	oleate/vaccenate (18:1)	Lipid	Long Chain Monounsaturated Fatty Acid	52285	LC/MS Neg	100008930	5655	281.249					415104064	844553216	507938496	1201623296	5248627200	194758464	268898240	349045280	242061616	319903072	2325592320	1150761216	2139145088	376904416	2013894144	237196352	76613040	90070952	424242080	355248000	5159839744	3523290624	2169216000	1379769984	3321812992	252451360	263644720	98747072	221954336	393530656	11299801088	2737866752	1296845184	11098935296	10285684736	1418964096	10643719168
2155	oleoyl ethanolamide	Lipid	Endocannabinoid	38102	LC/MS Pos Late	1137	1661	326.305	5283454	11-58-0;111-58-0		HMDB02088	151060	272051	189354		231974	269683	152271			229561			235616								212866	291889	187901	149926	185574						6.78839e+06	4998570	4913402	7897149	5588808	5358937	6.85306e+06
2925	oleoyl-linolenoyl-glycerol (18:1/18:3) [2]*	Lipid	Diacylglycerol	54970	LC/MS Pos Late	100010944	2819	634.54					100932648	98698376	126183048	115206280	47029360	121352640	129449952	138429360	121773048	111439856	16539913	18173424	20429502		24189260	13855732	11265702	16958278	14771131	13079299	15383014	21197046	20646264	21688756	15473429	27329274	18204292	15244791	17160192	26936236	12818747	10856670	11032144	13229856	16269710	19367040	23289644
2922	oleoyl-linoleoyl-glycerol (18:1/18:2) [1]	Lipid	Diacylglycerol	46798	LC/MS Pos Late	100002989	3115	636.556		106292-55-1		HMDB07219	7090707	6.58708e+06	11872329	9092863	4878958	7.01388e+06	10055158	9684751	7550014	6.53709e+06	4.61449e+06	4.00985e+06	4756064	3.95916e+06	5.53693e+06	1.26056e+06	902368	1.63569e+06	1.57583e+06	1438455	4.51496e+06	3961296	5.50083e+06	5.3596e+06	3.99023e+06	2.79789e+06	2.53449e+06	2.06547e+06	2.13869e+06	2.6365e+06	5.69487e+06	4.06193e+06	4.6237e+06	3.72522e+06	6.44842e+06	6.22728e+06	6.93271e+06
2923	oleoyl-linoleoyl-glycerol (18:1/18:2) [2]	Lipid	Diacylglycerol	46799	LC/MS Pos Late	100002990	3223	636.556		104346-53-4		HMDB07219	134784176	128146672	203201488	173330160	66772128	119489312	185382480	189430336	156464576	119927056	60075560	59586576	67786464	58477020	76579480	26729312	20601066	25639782	31172068	24439652	56999304	56712840	70245952	75995064	48918368	37042956	37610696	34553012	32406956	36152584	64232996	55062380	51399604	59236220	67493464	81903136	94137904
2919	oleoyl-oleoyl-glycerol (18:1/18:1) [1]*	Lipid	Diacylglycerol	54945	LC/MS Pos Late	100010918	3571	638.572						1.03141e+06	1.38367e+06	461377		1.11526e+06	1.39555e+06	1.11936e+06	770924	609481				272923								280877	326788	334544							1.74249e+06		940751	1.10815e+06	1561010	1.60852e+06	2332170
2920	oleoyl-oleoyl-glycerol (18:1/18:1) [2]*	Lipid	Diacylglycerol	54946	LC/MS Pos Late	100010919	3695	638.572					23710492	17587904	42558528	33405802	14163349	23220042	46182900	42579156	36946892	20036794	7244636	6.2713e+06	8645101	5.57561e+06	9071161	1.7896e+06	1.89049e+06	1.75836e+06	2.33741e+06	2.09527e+06	7649814	5688318	9830990	9833981	7.44798e+06	2.82461e+06	3.25546e+06	2.46671e+06	2.17055e+06	2.13096e+06	32641242	22381012	19442956	19738968	35698048	41559388	43557152
582	ophthalmate	Amino Acid	Glutathione Metabolism	34592	LC/MS Pos Early	100001311	2085	290.135	7018721	495-27-2		HMDB05765	26678424	28544908	32876098	42569936	29382504	38784608	47114528	48894328	48475772	42991976	14686678	17671790	14834474	21943776	21402812	10106273	8050381	7676029	14153489	10597216	17508354	20862228	23678252	23822812	18122484	24775222	20327724	21076602	20460132	21089292	7803367	10680471	6331911	7348488	8117838	10160011	8292113
485	ornithine	Amino Acid	Urea cycle; Arginine and Proline Metabolism	1493	LC/MS Pos Early	444	2800	133.097	6262	3184-13-2	C00077	HMDB03374	1479422720	1691692800	1627959552	1736414592	1514990464	2550478080	2540489984	2631870976	2788482304	2575680000	5834395648	6257083392	5167032320	5299036672	6069931520	1967956736	1974197760	1899339520	2210720256	1951499008	5164314624	5403776000	6299966464	5940220416	5175805952	1308133248	1801907072	1706220928	1554680064	1653588992	2762300928	2357268992	2097827584	2363340544	1441184640	3321999616	2991798784
4201	orotate	Nucleotide	Pyrimidine Metabolism, Orotate containing	1505	LC/MS Polar	445	1638.1	155.01	967	50887-69-9	C00295	HMDB00226	21772962	4024465	3604111	1756075	26006548	2851885	3653886	1670307	3076065	2662925	6240500	6104536	2954507	4083834	4524111	43733552	33746700	41928740	40789104	50009456	2813789	3409337	4030333	4685929	3410195	17716582	27576076	77461136	15578042	19838270	49824032	47918032	54634736	41229644	42407432	40582080	34258536
4203	orotidine	Nucleotide	Pyrimidine Metabolism, Orotate containing	35172	LC/MS Polar	100001416	2250	287.052	92751	314-50-1		HMDB00788	5765603	5153075	6081903	5602294	4842248	5445267	6228409	5229373	5097983	5416963	1616784	1559976	2189356	1518861	1.84015e+06	1679213	1908458	1.63297e+06	1.63065e+06	1836897	2674084	2112519	2145169	2013695	2278985	2139821	1.75892e+06	1763989	2078193	1.82598e+06	4923093	5775427	3.95681e+06	4666480	5272783	5045215	4403941
262	oxindolylalanine	Amino Acid	Tryptophan Metabolism	64568	LC/MS Pos Early	100022120	2756	221.092	20977764				4160267	3286860	3864699	2683676	3487142	3040997	2044201	2803542	2182063	2434790	97179784	111519064	110192560	177650240	163728512	80196496	110474752	95088496	109215624	103643944	4848900	3886524	5428969	3505923	4118834	5463879	6312539	3986817	3944614	4210803	680646	763062	950062	589975	850383	557030	883785
4507	p-aminobenzoate (PABA)	Xenobiotics	Benzoate Metabolism	596	LC/MS Neg	875	779	136.04	978	150-13-0	C00568	HMDB01392	1255414	1359059	1623866	887159	1139260	1084244	1168959	1147028	1520067	1202047	267393328	255192768	253742768	292714560	277511552	291275840	294598624	330974528	314841472	309469152	1021856	1039815	1189074	1131884	1171222	786397	966781	939678	1023403	788162	5901763	6298722	4910236	5836837	5803025	4235988	3729002
6231	p-toluic acid	Xenobiotics	Chemical	37499	LC/MS Neg	100002056	2463	135.045	7470	99-94-5	C01454	HMDB29635	4886511	7909918	5420369	8448362	7193253	8281596	9990672	9769936	8436914	7584115	9851170	10522772	7843477	6847761	11962199	10418273	6711375	7443003	10142529	10385515	7773687	7115869	12434170	13000862	6154618	6009406	10489517	9506493	6433521	5385934	13578884	9002641	6154480	8761283	6350959	7999352	10340323
1506	palmitate (16:0)	Lipid	Long Chain Saturated Fatty Acid	1336	LC/MS Neg	424	5618	255.233	985	57-10-3	C00249	HMDB00220	1709711232	1865168256	1361392384	2028418688	7028726784	811489920	972033408	1092251264	1101627904	1159294080	2536145920	1582007808	2542550784	660563264	2462194176	713161152	294227424	304300160	1016260032	947410880	4944656896	3416060672	2420567552	1615997952	3265437184	688615872	704513280	359704992	787572352	823948096	7194536960	2459472640	1175567616	7549194752	6941022208	1739643520	8571281920
1525	palmitoleate (16:1n7)	Lipid	Long Chain Monounsaturated Fatty Acid	33447	LC/MS Neg	452	5475	253.217	445638	373-49-9	C08362	HMDB03229	116781120	168610288	111284544	251435008	1141502208	67362248	74316776	76515208	74558336	72538480	874163456	373269440	740012544	116719632	820658880	78537376			91313584	108765296	2363192832	1363009152	704258176	445065344	1266596864	83837296	78040480		68150520	110708280	3102181376	544701056	218991200	3429587456	3970546688	334506432	3287298560
2187	palmitoleoyl ethanolamide*	Lipid	Endocannabinoid	57541	LC/MS Pos Late	100015862	1546	298.274	9835868			HMDB13648	189762	144812	215595	193952		98290.9		110396		167728	385505	295189	337897	223445	222723	140719	97755.9	121535	143554		203562	227889	192727	233962	196536	184152	142073		193371		2.02659e+06	2.07184e+06	2029153	1.93634e+06	2.09554e+06	2.0697e+06	2.43883e+06
2907	palmitoleoyl-linoleoyl-glycerol (16:1/18:2) [1]*	Lipid	Diacylglycerol	54967	LC/MS Pos Late	100010930	2664	608.525					8440704	6732678	11715395	9335638	5800505	6.21443e+06	8772266	9975969	6679197	4.88658e+06	5.56631e+06	5.41433e+06	5469521	3.63142e+06	6.72375e+06	1.86578e+06	1.30127e+06	1.39265e+06	2.41761e+06	1.38346e+06	4766354	3.15872e+06	5020871	4423379	4514669	2.2719e+06	2.54776e+06	2.32641e+06	1.92809e+06	1.59694e+06	2.69206e+06	2.46182e+06	3.0778e+06	2.55845e+06	3856733	3.84162e+06	4.31556e+06
2906	palmitoleoyl-oleoyl-glycerol (16:1/18:1) [2]*	Lipid	Diacylglycerol	52631	LC/MS Pos Late	100009054	3154	610.54					18671824	15031236	28071976	17960880	9658280	21691210		27215476	20382908	15780138	6512477	6.44301e+06	6399398	7.45675e+06	7606604	2.43848e+06	1.89894e+06	1.87982e+06	3.05642e+06	1.77679e+06	4803224	6.44774e+06	4.65608e+06		4527984	3.83724e+06	1.8706e+06		2.49577e+06		15728136	19766994	12095009	18196290	26004704	27939240	28975520
2158	palmitoyl ethanolamide	Lipid	Endocannabinoid	38165	LC/MS Pos Late	1489	1643	300.29	4671	544-31-0	C16512	HMDB02100	1.31579e+06	1.52003e+06	1.53111e+06	1.49483e+06	1.44956e+06	1.23042e+06	1359155	1.26572e+06	1.37293e+06	1239802	1.37324e+06	1.17799e+06	1.36954e+06	1.20314e+06	1.26503e+06	615020	464262	588086	378148	416229	1.14539e+06	1.33116e+06	1.1451e+06	1.06219e+06	1.11282e+06	482417	509022	592750	524554	568554	9429401	8730014	7354598	8394245	7.604e+06	9198496	10010536
2904	palmitoyl-linolenoyl-glycerol (16:0/18:3) [2]*	Lipid	Diacylglycerol	54965	LC/MS Pos Late	100010939	2834	608.525					31914210	16543370	33061634	27350586	13227186	19880286	31437564	32213776	33359280	18535896	5.64511e+06	6.42634e+06	7.58873e+06	5850683	8057154	5531883	3548394	3.19123e+06	4445522	4530316	4.94148e+06	4.60457e+06	5854423	6968343	4.63149e+06	9395121	9245688	8390698	7.69004e+06	8332754	1.87464e+06	1.88957e+06	2.10628e+06	1.65651e+06	2.93712e+06	3.19559e+06	5.02337e+06
2902	palmitoyl-linoleoyl-glycerol (16:0/18:2) [1]*	Lipid	Diacylglycerol	52633	LC/MS Pos Late	100009052	3080	610.54	9543695			HMDB07103	5797890	3.34726e+06	7348452	1.6328e+06	3.62878e+06	3791379	6.80855e+06	6.74227e+06	5.66977e+06	3.68419e+06	3.63043e+06	3261128	4.20929e+06	2.68525e+06	4314920	1.09358e+06	505605	1.0097e+06	1057560	1.01085e+06	3580541	1.80108e+06	2.89473e+06	2.48353e+06	2.96541e+06	2487067	954192	1.87371e+06	1.59506e+06	1.06608e+06					1.6033e+06	1.83222e+06	703508
2903	palmitoyl-linoleoyl-glycerol (16:0/18:2) [2]*	Lipid	Diacylglycerol	52634	LC/MS Pos Late	100009055	3197	610.54					105489032	76131912	133499536	102613832	44454936	69774336	138794560	119828592	115197208	69675424	44305632	46842848	56090984	37965632	64592548	22894840	15358572	14446673	21162132	18113334	40217668	33560780	47997300	60884172	33453336	31002172	37965632	36602432	26038786	30900724	18108732	17863132	15287100	12090925	21740002	26745436	32244060
2900	palmitoyl-oleoyl-glycerol (16:0/18:1) [1]*	Lipid	Diacylglycerol	54943	LC/MS Pos Late	100010916	3562	612.556					366253		1.21164e+06	765308	277278	656852	874244	1.18201e+06	645182	539987	511158		659289		669987						591102	378715	674859		409880						261992					261142	656940
2901	palmitoyl-oleoyl-glycerol (16:0/18:1) [2]*	Lipid	Diacylglycerol	54942	LC/MS Pos Late	100010917	3695	612.556					17219608	14483036	24938700	22411680	11388204	16701575	29811278	28685940	21028070	14838877	9276558	7.93704e+06	10660098	7.73311e+06	12033359	2.02861e+06	1.42649e+06	1.47649e+06	1.93353e+06	2.33685e+06	9013167	9055688	10863790	10142405	8398508	3.26614e+06	3.57934e+06	3.20398e+06	1.96244e+06	2.93521e+06	7124914	6.04008e+06	6.39877e+06	5.31017e+06	10084502	11223455	13843137
1939	palmitoylcholine	Lipid	Fatty Acid Metabolism (Acyl Choline)	52944	LC/MS Pos Late	100009233	1482	342.337	151731				106378	129873	89719.2	84766.3	210933			77451.1	97222.4	123830	191959	164936	222547	247781	129202	116703		162115	133634	138652		301912	123698		178964	220160			132332	162039	202779	193418		284448	176369	257273	213698
4331	pantetheine	Cofactors and Vitamins	Pantothenate and CoA Metabolism	57555	LC/MS Neg	100001495	2765	277.123	439322	496-65-1	C00831		147833	94729	104837	152873	219097	54742	85917	136031	62982	84647	3900565	1357792	3562105	2.04088e+06	3.99364e+06	1155923	1178529	447809	558320	915334	5577434	1.94419e+06	1.71636e+06	594450	4297769	396315	341251	436830	759388	409758	167624	199236	289925	158758	208246	152625	166146
4328	pantoate	Cofactors and Vitamins	Pantothenate and CoA Metabolism	63061	LC/MS Neg	100002613	1143	147.066	439251	470-29-1	C00522		60276				188727		31218		62297	75219	1040712	693051	1333032	796174	691713	72668	147298	70136	47595	90291	3202614	2262751	2223097	1951079	2542986	227613	182248	215343	231078	154970	400960	270228	683395	431729	287360		196847
4329	pantothenate (Vitamin B5)	Cofactors and Vitamins	Pantothenate and CoA Metabolism	1508	LC/MS Pos Early	1024	1667	220.118	6613	137-08-6	C00864	HMDB00210	61816020	104991560	105468432	81868568	120075880	74977408	48778612	50133304	45906896	46668316	266087792	340558720	352370720	299253504	376614144	503350784	402146848	435751584	420278624	487751840	260977136	307804192	309661440	235179984	329473088	462469824	400853504	518992672	336129184	447729376	168117808	219196032	132562392	171979184	156158032	257064608	181225888
1505	pentadecanoate (15:0)	Lipid	Long Chain Saturated Fatty Acid	1361	LC/MS Neg	980	5521	241.217	13849	1002-84-2;10002-84-2	C16537	HMDB00826	55214856	48515412	51212424	51618144	167436304	33937968	37466852	39554900	45025184	41893264	110370904	68379872	102049456	33032362	111798216	34068112	14531399	19782186	42214840	42071408	216426688	151695504	91980928	67717872	147834864	35312280	35860168	23235054	41563008	46818048	199892016	56705852	32287920	214699344	218653760	45482744	250667616
153	phenethylamine	Amino Acid	Phenylalanine Metabolism	12142	LC/MS Pos Early	1207	3065	122.096	1001	64-04-0	C05332	HMDB02017					465869				769158		456848	538750	402603	878474	863045		611733	438433			898956	835020	936450	1077265	897988	676488	1344181	375564	763869	859949			438658
6179	phenol red	Xenobiotics	Chemical	36817	LC/MS Neg	100001724	3665.9	353.049	4766	143-74-8	C12600
154	phenylacetate	Amino Acid	Phenylalanine Metabolism	57745	LC/MS Neg	100000011	2150	91.0554	999	103-82-2	C07086	HMDB00209									15568		25870	27765	26256	36267	35751		14009	18087	22192		95229	104916	100605	93695	96291	52892	31560	39633	38273	39016	52442	37940	35473	50095	32383	30672	45852
139	phenylalanine	Amino Acid	Phenylalanine Metabolism	64	LC/MS Pos Early	460	2878	166.086	6140	63-91-2	C00079	HMDB00159	733545536	857118016	943372096	743834112	816286848	971072448	821426048	863294656	1116417408	935343808	2594615808	2537715968	2407349760	3168755200	2659229696	2564048896	2669908480	2354845696	2473852416	2371240704	1923616128	1873444992	2458370304	2411651072	1920286080	2171430656	3379285248	2227912704	2208966400	2286780672	1312145408	1134908032	1113829888	1196378112	1297596288	1088752128	1261970048
919	phenylalanylalanine	Peptide	Dipeptide	41374	LC/MS Neg	100003589	2745	235.109	5488196	3918-87-4			317774	271504	375784	552232	352706	349136	341411	432871	428425	423967	41572	38294	28584	58429	55058	54848	98306	107524	124872	39369			69401	98400		385183	311922	314770	500537	274519	302412	288201	297272	214955	208495	263940	291073
924	phenylalanylglycine	Peptide	Dipeptide	41370	LC/MS Pos Early	100003588	2898	223.108	98207	721-90-4		HMDB28995	1958923	1728972	2215023	1988448	2155244	2087732	1819597	2094168	3006996	1.99436e+06	2712837	1807843	1433246	1.86739e+06	1837951	2071751	2203542	2362482	2056608	1569076	1417800	1418710	1375640	1475793	1183994	1256458	1.53294e+06	1033700	1840648	1387731	2665370	2678770	3183546	2442146	2727278	2361237	4336167
150	phenyllactate (PLA)	Amino Acid	Phenylalanine Metabolism	22130	LC/MS Neg	100000774	2208	165.056	3848	828-01-3	C05607	HMDB00779	263251	213582	210891	137338	305012	147393	126914	105780	240893	164674	852485	741833	1268044	977265	698286	422336	543865	435705	398233	380008	739602	606323	548462	383784	724375	335920	281822	221317	428993	296417	2283856	2365974	1.91863e+06	2608726	2798231	2704203	3443949
1464	phosphate	Energy	Oxidative Phosphorylation	42109	LC/MS Pos Early	461	576	98.9842	1061	7664-38-2	C00009	HMDB01429	906554240	862295552	955229376	943988928	783972800	963130752	953819008	1078711168	1006330816	997607744	875942720	806887040	772041472	781442944	874718080	737841024	695664064	755164416	828104384	654451584	759189376	807490496	954510528	800306944	779747648	674420544	731728512	642462528	629062464	762213888	1088188928	1101808896	988688192	1000993024	1056111872	1030859264	1102312832
1236	phosphoenolpyruvate (PEP)	Carbohydrate	Glycolysis, Gluconeogenesis, and Pyruvate Metabolism	597	LC/MS Neg	463	587.3	166.975	1005	10526-80-4	C00074	HMDB00263	1.72426e+06	1061617	2370725	3.61649e+06	2304428	1576343	1304447	1321354	1304311	1.74404e+06	1004123	1198471	1494829	716189	1022822	2318168	2078474	2.07808e+06	1710290	2546003	2513445	1.7153e+06	1861832	1380120	2762185	3382437	1687071	2923099	5037690	2954160	2217291	4218990	2319082	1281692	1564671	4420926	2627341
2234	phosphoethanolamine (PE)	Lipid	Phospholipid Metabolism	1600	LC/MS Polar	1026	4559.1	140.012	1015	1071-23-4	C00346	HMDB00224	223722	281369	241411	210295	301300	124515	186760	215448	159740	198003	460040	489894	489527	333414	437566	1167180	1247697	1276731	1144446	1242338	323713	338409	339586	320208	378755	1060589	1049078	1404175	1272895	1356085	1.89365e+06	1854621	1734406	1682504	1394729	2207429	1744030
4332	phosphopantetheine	Cofactors and Vitamins	Pantothenate and CoA Metabolism	15504	LC/MS Neg	100000328	1597	357.089	987	NA	C01134	HMDB01416	303495	218137	372811	608282	226919	322171	400408	1301180	286050	226536	2329641	1694883	2710737	1229205	2283428	630661	585999	674541	652665	585412	2857528	1611314	2302237	1179222	2710560	613341	473159	660686	644489	734216	308581	377478	338012	287953	322801	372109	306035
20	phosphothreonine	Amino Acid	Glycine, Serine and Threonine Metabolism	37453	LC/MS Pos Early	100002076	605	200.032	1016	27530-80-9	C12147		402250	439009	485694	244541	631083	1133414	407335	133879	1214791	659163	486043	428354	372828	497702	323398	283071	206980	226544	205534	273963	607952	732454	716766	705771	511970	615245	1016470	623365	559737	479394	644362	678432	561095	595683	423527	663064	491533
2999	phytosphingosine	Lipid	Sphingolipid Synthesis	1510	LC/MS Pos Late	469	1367	318.3	122121	554-62-1	C12144	HMDB04610	165673424	96732944	204119168	199433664	179044560	114374648	215192080	266749008	211056864	103917536	63580300	65288512	90561056	45536852	108132544	57160844	44781336	43837876	59544772	53219676	56096372	42230260	82341088	63921156	68440384	33672640	59415044	79863216	52125608	32918220	1505847424	1627009536	1472942336	793193472	1334490240	1962199296	2072910848
281	picolinate	Amino Acid	Tryptophan Metabolism	1512	LC/MS Pos Early	1022	910	124.039	1018	98-98-6	C10164	HMDB02243	650704	872782			257284	723716			782379	903431	283144	727236		338610		147555					961000	1285977	1023840	988769	958109	663983	976915	1144035	888189	992663	1668734	1486996	1589928	1383702	1508924	1404151	1903254
130	pipecolate	Amino Acid	Lysine Metabolism	1444	LC/MS Pos Early	1025	2200	130.086	849	4043-87-2	C00408	HMDB00070	61752808	54687148	47651816	33286064	41895972	14935102	15537505	17039052	16494879	17591990	44160936	41697384	40731880	31964682	37637792	10116383	14197503	16000853	12576450	13311508	69906056	62509376	68046128	63346224	63021184	22420720	24845604	21905124	22488092	27536548	22036768	20751306	18005564	20552076	17356482	18792328	14586093
493	proline	Amino Acid	Urea cycle; Arginine and Proline Metabolism	1898	LC/MS Pos Early	480	1603	116.071	145742	147-85-3	C00148	HMDB00162	3043514368	3396603392	3837581056	3221401856	3322915328	3809154560	3509144832	3973190912	3922607360	3615626752	17884000256	20167116800	16895016960	17044110336	18942904320	7261482496	5669758464	5306160640	6490549248	5948073472	17813489664	16685558784	20700110848	21018269696	18245152768	11895215104	15773730816	15741476864	12043344896	11737331712	2532648448	2508582144	2137635840	2462825472	2261858048	2306535424	2352811520
1767	propionylcarnitine (C3)	Lipid	Fatty Acid Metabolism (also BCAA Metabolism)	32452	LC/MS Pos Early	100001162	2590	218.139	107738	17298-37-2	C03017	HMDB00824	136804720	128568080	124509376	92430352	134495712	99877408	97496744	100637536	122309336	101751504	14834085	8603593	8828690	9005244	8691594	21054592	19945576	41053740	35444748	31262826	18364784	23576536	16664661	14706292	16015240	32711156	23331512	16992812	30908290	49903072	14290869	13839247	13231854	11473130	12119899	15767218	15739182
65	propionylglutamine	Amino Acid	Glutamate Metabolism	54909	LC/MS Polar	100010846	1637	201.088					122754	235919	233686	172692	122282	214628	299398	230767	173799	230914	504868	369880	199641	120940	195984	2238516	3357210	1501967	2136578	3681162		73463	56119	53149	55377	91323	284785	162146	127588	377766	398674	585745	231978	428757	223180	700787	552471
4399	protoporphyrin IX	Cofactors and Vitamins	Hemoglobin and Porphyrin Metabolism	39321	LC/MS Pos Late	100000292	1417	563.265	4971	553-12-8;50865-10-5	C02191	HMDB00241	7.50461e+06	3.4538e+06	6035668	6.74261e+06	5184521	3.56026e+06	6382314	7097241	6322423	3.78097e+06	3.46005e+06	2365098	2.37119e+06	2.13479e+06	2726646	1.21107e+06	1.26607e+06	1516857	1.42996e+06	1126601	3.03819e+06	3.02801e+06	2.10737e+06	1.33671e+06	2.48431e+06	1.53999e+06	1.31713e+06	1.04352e+06	785364	1621263	350981	465887	662969	332798	1.27054e+06	996646	1014104
4215	pseudouridine	Nucleotide	Pyrimidine Metabolism, Uracil containing	33442	LC/MS Neg	821	1100	243.062	15047	1445-07-4	C02067	HMDB00767	19314478	17606864	16284133	16190038	20369070	15804007	14297145	14654958	19320284	16192018	11586807	11923590	14765958	13077410	13196483	15743410	17275170	15746153	18307788	16493382	10768086	10815024	10437303	10032096	10980567	12651427	9817151	11768788	13369135	11956008	25769032	22621126	19879188	24280426	22222000	22104988	22809060
4387	pterin	Cofactors and Vitamins	Pterin Metabolism	43023	LC/MS Neg	100004216	1370	162.042	73000	22363-60-4	C00715	HMDB00802	66486	87654	64728	65779	68147	73062	80460	94535	146189	76411	26619	32135	67912	51634	46226		24897		27967		73234	47602	44153	37875	54735	52341	65859		78823	39272	54071		84132	38725	59281		101262
535	putrescine	Amino Acid	Polyamine Metabolism	1408	LC/MS Pos Early	49	3027	89.1073	1045	110-60-1	C00134	HMDB01414	32499084	36231784	31302404	44775780	37846752	43669356	43789596	48816948	59219340	52984716	38623468	36770568	33618776	36442148	39328456	38800548	31959720	30935630	36385808	33702892	43083772	41303344	53895576	41383628	45176800	32940758	45202728	32427828	32304236	34104436	54862256	22008736	29570620	31114416	22531946	33098580	40277348
4442	pyridoxal phosphate	Cofactors and Vitamins	Vitamin B6 Metabolism	5331	LC/MS Neg	492	943	246.017	1051	41468-25-1	C00018	HMDB01491	87917		82270	84561	55116	66153	60229	123361	55998	57271	74231	74811	66210	85560	96991	64501		54184	64754	60178	102746	133439	65141	98139	79936	33982				37367	178923	322535	168959	124726	218252	228122	131913
4440	pyridoxamine	Cofactors and Vitamins	Vitamin B6 Metabolism	2150	LC/MS Pos Early	568	2975	169.097	1052	58052-48-5	C00534	HMDB01431	13068254	13229725	21894552	29016944	13314075	22512028	24824796	23504756	16001067	28056252	21393624	17775116	27458908	21904216	20976436	30486126	32658366	29093576	32859760	27277092	42165168	33729428	35690912	32399052	42624308	32333600	34109440	44683344	37206048	35524012	29180670	20784188	17670526	20604534	23527728	16885492	17512366
4441	pyridoxamine phosphate	Cofactors and Vitamins	Vitamin B6 Metabolism	3138	LC/MS Pos Early	493	1932	249.064	1053	529-96-4	C00647	HMDB01555	12122592	13169320	13880341	12758720	13279734	13045881	13848322	14374979	14681743	12837068	6.77756e+06	6607134	6939070	6.65017e+06	6626751	4629242	4972466	4468610	5287077	4603910	9560024	9491133	10440689	10198149	9495149	7737245	6882448	8117943	6896393	7167797	13945978	14480222	11435222	11786826	13876352	13041141	13657928
4438	pyridoxine (Vitamin B6)	Cofactors and Vitamins	Vitamin B6 Metabolism	608	LC/MS Pos Early	936	2442	170.081	1054	58-56-0	C00314	HMDB02075				4222369		855692	1700334	1642202		2615454	23680378	19529072	13712581	26443572	20371044	33743704	25104504	18365080	23732118	29020080	9632202	9304799	14578130	14827180	10835488	5162299	14617708	23551990	6.07796e+06	8369970	22976586	24285544	21100400	22255334	14067547	10434375	19753352
55	pyroglutamine*	Amino Acid	Glutamate Metabolism	46225	LC/MS Pos Early	100001540	1900	129.066		2353-44-8			4325708	3905010	3.36861e+06	4053809	2323137	5601576	8540930	5257626	5118391	4497188	2936256	2451140	2661534	2750508	2119463	2.94095e+06	3.6132e+06	3578259	2941789	3815272	7588481	6.2599e+06	6118460	5517150	4660584	6458032	8998951	5890734	6846571	6458257	3.05952e+06	3154331	3032397	2678646	2964998	3057524	3319350
5111	pyrraline	Xenobiotics	Food Component/Plant	48428	LC/MS Neg	100001767	2304	253.119	122228	74509-14-1		HMDB33143	899411	1052790	928020	655993	996691	763861	640712	813340	659211	643378	959807	1309687	1312470	766322	1254641	946239	1095058	1267387	970014	811942	743547	976909	928184	609285	832008	988652	780889	1052301	747948	768474	26551	35059	46525		33800	41127	50370
1237	pyruvate	Carbohydrate	Glycolysis, Gluconeogenesis, and Pyruvate Metabolism	48990	LC/MS Polar	823	1083	87.0088	1060	127-17-3	C00022	HMDB00243	5486124	4.06291e+06	3204512	1651346	5742483	3252085	1978795	1442461	4944259	3308770	2364552	2085168	2132251	3684772	2857681	1048526	2670832	2845841	2337335	1278820	3363715	3294539	2921715	2775484	3380187	3.23092e+06	2644347	1201944	3094410	2639609	1934660	1620260	2998525	3551302	3893068	2390199	4428426
4898	quinate	Xenobiotics	Food Component/Plant	18335	LC/MS Polar	100000442	2432.9	191.056	6508	77-95-2	C00296	HMDB03072	1561059	1730597	1.73604e+06	1421735	1465298	1741803	1.92169e+06	1708088	2.05124e+06	2036361	1576701	1409615	1907879	1245719	1576894	5038967	4531094	4552778	4794913	6635313	1201688	1433573	1366743	1275031	1188013	2664286	2878743	4267253	2416556	3786395	4323969	4609005	3515305	4419939	3713603	5287163	5241334
4294	quinolinate	Cofactors and Vitamins	Nicotinate and Nicotinamide Metabolism	1899	LC/MS Pos Early	182	845	168.029	1066	89-00-9	C03722	HMDB00232	1112450	496744	699581	598373	1061482	863238	721785	879943	398315	559364	621008	875863	201759	305705	1141570	710933	240328	541674	378954	656074		220492	368932	423214	182140		84515	106373			332215
1260	ribitol	Carbohydrate	Pentose Metabolism	15772	LC/MS Polar	100000406	1789.6	151.061	6912	488-81-3	C00474	HMDB00508	1348264704	1407048448	1519460224	1383959040	1319291520	1301756288	1470389248	1377213696	1256481024	1373198720	41550128	90636496	123584752	129594456	131828808	10703234	14781847	11868459	13498979	12648701	256179920	200493808	231420576	300963200	224471808	46561072	37196544	44100264	52016592	36620988	381123616	367128000	309473536	384614272	427265792	326764992	358617568
4325	riboflavin (Vitamin B2)	Cofactors and Vitamins	Riboflavin Metabolism	1827	LC/MS Neg	500	3160	255.089	493570	83-88-5	C00255	HMDB00244		15078	36919	35291	28149		23738	42428	24041	23010	342044	300260	329912	221711	276286	265969	301446	238252	310925	240577	46419	40527	47009	32175	48205	35891	20287	35128	31267	34656	64935	60861	80143	85110	52254	86379	60666
1261	ribonate	Carbohydrate	Pentose Metabolism	27731	LC/MS Polar	100001007	2425	165.041	5460677	5336-08-03	C01685	HMDB00867	9247803	13278686	10320037	10574027	8999753	9940600	16136649	11851034	10422191	10441841	5524532	5565586	4962217	4747255	5676127	6665757	8497063	6909717	8996682	7655103	5032068	4955600	6011185	6.57271e+06	5124121	5642517	5665649	8225607	6108950	6.48637e+06	30015262	31620248	25744308	29216832	27235756	31157542	29273054
1259	ribose	Carbohydrate	Pentose Metabolism	1471	LC/MS Polar	914	1508.2	195.051	5779	50-69-1	C00121	HMDB00283	81942	75207		68396	99478			44333	49504	64658	63885	28894	104724		71980	47410	45808	45745	33889	47471	200582		64746	43205	140418												29315
1287	ribulonate/xylulonate/lyxonate*	Carbohydrate	Pentose Metabolism	61858	LC/MS Polar	100019968	2350	165.041					224165	192667	530726		194665	175866	302775		197431	209440		21413	48902			74866	78608	85615	95198	112851	128896	95356	104258	60919		224167	218950	194445	210659	177757	469796	345644	325084	402420	239743	352825	441717
1262	ribulose/xylulose	Carbohydrate	Pentose Metabolism	54671	LC/MS Polar	100006122	1400	195.051					126825	169819		83827	132831	161974	74701	104171	96518	158149											80545											56367			68769	61120	73993
588	S-(1,2-dicarboxyethyl)glutathione	Amino Acid	Glutathione Metabolism	63009	LC/MS Neg	100020967	543	422.087	9802383	1115-52-2			9639780	9375090	8278823	5994456	10110086	7761671	8606476	7131454	9779703	9007486	23307760	27795326	19271152	19849880	23697122	7151180	5563193	7793003	9220446	6437903	22971662	31870088	36320124	31185456	24917250	13588036	14573867	11886505	9236060	13442161	2147362	1560785	3.69483e+06	2198424	3020875	1725446	2.79099e+06
467	S-(2-carboxypropyl)cysteamine	Amino Acid	Methionine, Cysteine, SAM and Taurine Metabolism	63050	LC/MS Pos Early	100021106	2730	164.074	133402	80186-81-8		HMDB02169					77128	155601	108234			133252	1111141	1482205	1722156	1677551	1734506	723873	879286	953179	814448	899332	4387537	4799119	5652747	5053366	4597313	4478729	2876433	4.03912e+06	3585092	3348116	396702		162851	253916		407294	264524
63	S-1-pyrroline-5-carboxylate	Amino Acid	Glutamate Metabolism	42370	LC/MS Pos Early	35	1528	114.055	1196	2906-39-0	C04322	HMDB01301											10551515	5407964	5124812	8977079	6565104	8980287	4431534	4.68842e+06	5118588	7123324	7042138	10087251	7368872	3962063	7710365	5365477	9936985	8513774	4940429	8684302		349543	929242
444	S-adenosylhomocysteine (SAH)	Amino Acid	Methionine, Cysteine, SAM and Taurine Metabolism	42382	LC/MS Pos Early	197	2832	385.129	439155	979-92-0	C00021	HMDB00939	3753890	5868006	5590280	6140358	3.65408e+06	5928703	5642801	7418794	4704356	6536329	17332812	13888227	22117664	14051375	14859272	10191572	13740427	8374909	8987678	9599623	6.55868e+06	4615895	5573565	4379273	7306566	5970103	4679231	8410319	9427613	8934941	8147570	8833916	6.52933e+06	6191963	7553138	9725756	8408192
443	S-adenosylmethionine (SAM)	Amino Acid	Methionine, Cysteine, SAM and Taurine Metabolism	15915	LC/MS Pos Early	1263	3002	399.144	34756	24346-00-7;86867-01-8;86867-0108	C00019	HMDB01185	9635401	9377121	10697737	10195908	10031176	16677963	14399288	20089870	18942688	18015884	185831088	199207024	165600992	176614640	217754064	180844992	125054000	143938016	219957040	186291184	15900364	14707935	17172956	15017125	12509087	87510944	96402816	90169896	116971416	106365288	23893826	22998772	14615951	19891156	10950312	26136940	21593550
458	S-carboxyethylcysteine	Amino Acid	Methionine, Cysteine, SAM and Taurine Metabolism	64177	LC/MS Pos Early	100021530	1785	194.048		4033-46-9			138872	282361	200609	174703	226291	198383	331516	345477	272325	279485	473641	567995	805541	1019320	713799	870985	892961	944748	775501	874901	731691	714072	855401	876203	817168	565215	1139689	858229	741214	699184	490044		813597	577120	1216011	679611	697413
5981	S-carboxymethyl-L-cysteine	Xenobiotics	Drug - Other	47897	LC/MS Pos Early	100002324	1490	180.032	1080	638-23-3	C03727	HMDB29415											10328026	10058691	5627204	4644848	2367764	22085336	14145400	8965701	6536506	2907494	853609	821892	1075375	1244775	1100114	632250	678376	905289	667045	653254		115383		171785	161675		99628
573	S-lactoylglutathione	Amino Acid	Glutathione Metabolism	15731	LC/MS Neg	1343	1248	378.098	440018	54398-03-7	C03451	HMDB01066	3.54995e+06	2662595	3435308	5400593	3836513	3064080	3.55091e+06	3846420	3366774	3491609								37677	79065		41529		105242	300474	51320	1292814	517880	1.02578e+06	2059008	726471	3.35937e+06	3466259	2174525	1975000	1900124	3807094	1.61348e+06
455	S-methylcysteine	Amino Acid	Methionine, Cysteine, SAM and Taurine Metabolism	39592	LC/MS Pos Early	100002749	1955	119.016	24417	1187-84-4		HMDB02108	1006014	954980	656476	558227	898738	434333	657465	289106	668627	511370	5444257	7126704	7379262	7579866	6517758	19798524	18710948	22860140	18724188	16881060	4577953	5151299	4996183	5570723	4145337	9118241	13670365	6.78645e+06	4606259	9747999	729384		1326776	928116	1809010	677480	1399676
572	S-methylglutathione	Amino Acid	Glutathione Metabolism	33944	LC/MS Pos Early	100001259	2200	322.107	3605667	2922-56-7	C11347		1695210	1907930	1634264	1398668	1393675	1668384	1.48481e+06	1855937	1603514	1686589	5254410	5973761	3113318	5.14481e+06	4977242	6099882	4.13755e+06	4388318	4799435	4283949	2612674	3036580	3138801	3236641	3158237	2614053	2301251	4339177	3235269	3514319	2875209	2749800	2411283	3201206	3004254	2456981	1954765
121	saccharopine	Amino Acid	Lysine Metabolism	1495	LC/MS Pos Early	392	2530	277.139	160556	997-68-2	C00449	HMDB00279	1938636416	1856251648	1611694720	1413362688	1733631488	1730872320	1581209472	1775174272	1457287552	1705109120	1637075712	1652667264	1487662592	1541078144	1527085696	745635520	763325888	777185408	841001664	689645120	2355520768	2349651968	2445387264	2547440128	2599927296	828051392	621904320	788334912	884416960	1002821632	742332288	606753472	1014573184	721514240	823765184	639604032	809906752
1677	sebacate (C10-DC)	Lipid	Fatty Acid, Dicarboxylate	32398	LC/MS Neg	100001211	1788	201.113	5192	111-20-6	C08277	HMDB00792	207767	178498	159840		243058	122841	75911	110032	205368	98545	89129		123054	170565	49569		90848	58887	57758		247068	85558	104576		115436	275232	114927		335437	158354	103340			96858	113321
1285	sedoheptulose	Carbohydrate	Pentose Metabolism	53237	LC/MS Polar	100002619	2255	209.067	5459879	3019-74-7		HMDB03219	327282	303228	267773	280750	416689	236438			216893	236073	81657		177990	133365	85487	167559	297164	250863	241771	100802	278952	132609			207920	286269	202275		438421	222835	721269	782704	837560	684654	716042	983413	1426522
1255	sedoheptulose-7-phosphate	Carbohydrate	Pentose Phosphate Pathway	35649	LC/MS Pos Early	100001628	540	273.037	616	2646-35-7	C05382	HMDB01068	3301827	3308642	4101570	4494397	4086478	3496901	3172270	2808766	3484506	3.67903e+06	347904	1096757	456678	536290	426480	1769156	2.01353e+06	1769914	2176876	2462533	458166	542608	695897	1506617	556803	1.83215e+06	1521018	1.83296e+06	2831224	1468489	7.88952e+06	7688554	6706846	7194369	7468893	9672706	11046817
10	serine	Amino Acid	Glycine, Serine and Threonine Metabolism	1648	LC/MS Pos Early	503	1239	106.05	5951	56-45-1	C00065	HMDB00187	882328896	971530304	1014305920	907214400	996574272	1180368000	1029490240	1165850240	1181048448	1152106240	1206847616	1210029056	1013779904	1095337728	1225569792	904776256	837910080	931835904	972283904	932562240	1208873088	1144721664	1387120384	1219572992	1135241472	1178234752	1610135680	1217520512	1058543296	1255303680	1063984320	955067904	705243072	956408960	850208640	1003046720	919985792
4686	shikimate	Xenobiotics	Food Component/Plant	15144	LC/MS Polar	100000293	2725	173.046	8742	138-59-0	C00493	HMDB03070	1.84131e+06	1684396	1296827	2983641	937847	1141749	1.7502e+06	1406778	1026694	1549798	441861	496566	358386	537959	838047	317591	283474	300889	272818	286879	570786	585787	780148	933508	583789	470352	363162	362913	324646	413244	764091	954800	497749	622379	860816	837749	617610
543	spermidine	Amino Acid	Polyamine Metabolism	485	LC/MS Pos Early	50	3355	146.165	1102	124-20-9	C00315	HMDB01257	26422348	20620216	22508576	20253520	26229290	23037904	22442044	26805450	26393952	24269976	64035520	63822392	47712944	82955088	71916640	80394200	91818432	73882112	94663976	73043168	56657840	69929464	80357200	72887216	70903976	65165152	193087552	64210732	76509672	73735000	26959714	16269900	27474598	17950972	14068786	17426224	26619196
550	spermine	Amino Acid	Polyamine Metabolism	603	LC/MS Pos Early	507	3350	203.223	1103	71-44-3	C00750	HMDB01256	141534					100873	103453	172515			753669	911031	515926	996169	827179	823501	995339	891746	903654	726515	173572	632583	642360	554684	449558	513737	2620428	649688	784126	568220	169096	133249	504812				136788
2996	sphinganine	Lipid	Sphingolipid Synthesis	17769	LC/MS Pos Late	313	1413	302.305	3126	3102-56-5	C00836	HMDB00269	31503714	29141908	23503844	33160756	40375732	23752878	20352730	22273016	39188700	30565172	7.75111e+06	5860275	9572998	8354107	9104287	3417710	3.17649e+06	4.75941e+06	3.16292e+06	2.24891e+06	14631042	16543600	10066057	7233923	11836516	8769303	4.62004e+06	3902526	4.18829e+06	6.86783e+06	58669016	76078344	67668680	79630200	65743800	107483376	124626248
3155	sphingosine	Lipid	Sphingosines	17747	LC/MS Pos Late	297	1393	300.29	5353955	123-78-4	C00319	HMDB00252	2.10682e+06	1.98607e+06	1.93598e+06	2.32907e+06	2656369	1.77346e+06	1.88638e+06	2.09408e+06	2.6437e+06	1891175	819843	865620	857245	866799	1.14192e+06	640958	582629	593675	607514	663558	967090	872754	956744	876012	899826	732393	662215	853430	579062	707074	15261598	16731231	15243408	14124174	13575063	19556724	24012574
5057	stachydrine	Xenobiotics	Food Component/Plant	34384	LC/MS Pos Early	100001296	1440	144.102	115244	4136-37-2	C10172	HMDB04827	3819464	3.43474e+06	3866471	3232772	3311474	3769917	3760698	3.78952e+06	3472383	3.5851e+06	6.8779e+06	6033448	5859703	5615244	6184990	10141378	9981853	8417427	8.34637e+06	9026420	4066309	3.87164e+06	4289500	4275819	3931561	6662399	5953504	6718983	5924950	6106734	1687010	1622989	1197411	1522548	1.71031e+06	1.75579e+06	1495477
1510	stearate (18:0)	Lipid	Long Chain Saturated Fatty Acid	1358	LC/MS Neg	439	5872	283.264	5281	57-11-4	C01530	HMDB00827	1551776640	1169484160	1177008896	1363216896	2701690112	927588096	1140979840	1135398400	1278408832	1279650048	1061840320	908743552	1042787008	369793248	1097283712	779305472	279791104	280744864	856324096	952012032	1668740608	1212641792	1074415360	787992640	1153326720	479669632	633700672	386999648	756501696	572715776	3612576256	902367040	458149664	3528050432	2845336576	650880576	3740279552
2159	stearoyl ethanolamide	Lipid	Endocannabinoid	38625	LC/MS Pos Late	100002254	1787	328.321	27902	111-57-9		HMDB13078	579735	653886	769317	641297	605012	615067	645085	679703	615284	509231	981890	846938	811832	849040	899097	559707	713249	663779	640397	622147	801443	865287	920281	868978	799472	374944	399426	322582	366969	350315	4837713	4.472e+06	4.02783e+06	3.9149e+06	3790655	4626735	5237966
2916	stearoyl-linoleoyl-glycerol (18:0/18:2) [2]*	Lipid	Diacylglycerol	54947	LC/MS Pos Late	100010921	3762	638.572					9750415	5080600	13101703	14111493	4010947	7.31823e+06	21789224	24197668	17433058	6.77725e+06	4919168	4345801	5218820	2.88355e+06	6.56481e+06	2989540	1.99986e+06	1.33354e+06	2842141	2.1511e+06	4.02832e+06	2.42315e+06	5.77442e+06	4.03954e+06	2.98931e+06	3036637	4805735	4.08626e+06	3.47114e+06	2.73157e+06			2.28247e+06				5139350
1446	succinate	Energy	TCA Cycle	1437	LC/MS Polar	252	3149	117.019	1110	110-15-6	C00042	HMDB00254	556321856	577321280	805689920	976981440	526418112	629522368	798911040	721626176	529141664	670004352	755341056	834320192	838927168	685425152	779353216	353408576	528523296	433870112	425506816	332617728	682582912	632077376	920522304	1053192832	774288256	500990848	555922624	935170752	492657792	541171456	1390509952	1763185792	701257600	838118592	1183186688	1493781376	708188480
6077	sulfate*	Xenobiotics	Chemical	46960	LC/MS Neg	100002528	616	96.9601	1118	14808-79-8	C00059	HMDB01448	430564224	273461696	310162784	222355376	453843808	259026816	166091408	180780912	289611520	241496960	360520832	373353120	481702752	537926208	405494176	352256384	468764864	340529376	359758880	362427968	509943808	449789856	329103808	361304960	480087232	419357248	753336128	366575104	477505536	417586432	262686448	163756768	364195904	203685152	151791840	129300320	206218608
469	taurine	Amino Acid	Methionine, Cysteine, SAM and Taurine Metabolism	2125	LC/MS Polar	512	2120	124.007	1123	107-35-7	C00245	HMDB00251	5064170	4505157	5888792	10798221	3713992	5165211	7241311	12404327	4149545	4418797	49499792	47626296	26807182	24993484	25577218	30577730	10288181	13720521	14367206	16980844	12848172	11552963	16187508	22461436	12344710	7495874	7.34525e+06	13280292	7954118	7.42602e+06	14152454	17437598	1.58612e+06	3642698	7862230	6829174	1847809
1546	tetradecadienoate (14:2)*	Lipid	Long Chain Polyunsaturated Fatty Acid (n3 and n6)	62850	LC/MS Neg	100020343	5292	223.17	5312409	39039-37-7		HMDB00560	140238	132538	76604	115696	255130	58518	73746	71391	98267	93764		92943		126324				41149						86476	272912						1121178	6274811	4997455	12452002	8225515	4283555	8322090
4413	thiamin (Vitamin B1)	Cofactors and Vitamins	Thiamine Metabolism	5341	LC/MS Pos Early	873	3050	265.112	1130	59-43-8	C00378	HMDB00235	456142272	474770176	534200000	405419072	342488800	682305408	529104160	626540544	540684096	546264832	323977344	269081216	252065520	225443472	295658912	314633536	290341600	288999872	236439136	322634464	307115296	280738272	326661856	242340864	268688128	343559968	330094784	395108032	269455168	313052064	23334864	32488794	19686660	19894608	23097868	26711008	24201194
4415	thiamin diphosphate	Cofactors and Vitamins	Thiamine Metabolism	35670	LC/MS Neg	522	1195.1	423.03	1132	154-87-0	C00068	HMDB01372	911899	774523	901629	879228	846592	890569	578064	899588	925114	800834	1548634	1519014	1242206	935708	1350317	1385630	1061890	1276155	1225970	1436109	1016113	1271623	1282929	1093497	1278012	977951	912753	1119891	699928	1060070	1212822	1167600	1131570	982563	1028966	1312247	1200299
4414	thiamin monophosphate	Cofactors and Vitamins	Thiamine Metabolism	15798	LC/MS Pos Early	523	2378	345.078	3382778	532-40-1	C01081	HMDB02666	3440676	2978646	2477022	1961911	2132990	2387316	2268956	2073571	1557456	2178582	2218879	1615712	1962569	1351967	1752983	2047929	2201224	1909530	2061466	1852849	2841648	2087947	2615107	1481208	2154080	1439584	1574510	1571017	1720556	1608124
6230	thioproline	Xenobiotics	Chemical	53231	LC/MS Pos Early	100009232	1250	134.027	93176	34592-47-4			62364560	96669680	69404672	41181840	46311040	74717120	69449440	65541680	61193156	66733468	342007808	380881632	416204064	497379232	389795488	284015296	291191584	272561024	261946784	272846816	93186136	69565408	80012320	58565712	70331944	25279076	32897588	31088880	27049168	27775852	77314744	98743496	92525200	111670824	126548568	108142664	83614680
4346	threonate	Cofactors and Vitamins	Ascorbate and Aldarate Metabolism	27738	LC/MS Polar	100001022	2384	135.03	151152	70753-61-6	C01620	HMDB00943	1773119	1.59028e+06	1191391	2784118	1571638	1.64108e+06	1571539	2402411	1675458	1807753		353785	402546	234552	400165	485710	170453	597725	786535	717819	3162775	2109104	2554091	2260038	2213024	3116772	4363447	2791812	3051927	3168800			1071116
17	threonine	Amino Acid	Glycine, Serine and Threonine Metabolism	1284	LC/MS Pos Early	564	1514	120.066	6288	72-19-5	C00188	HMDB00167	1282318336	1443237888	1610947584	1447607936	1331508992	1751857920	1704078848	1700917632	1808917888	1683993344	2293625600	2283474688	2270533632	2446567680	2541012224	3946846720	3919496704	4090202112	3392579584	4002319616	2458186496	2729785088	3077785856	2279769344	2429938688	1936785664	3354483200	2372507136	2023972608	2363161856	2099646208	1889727488	1558695296	2044198400	1591777408	2121921536	1553315328
984	threonylphenylalanine	Peptide	Dipeptide	31530	LC/MS Neg	100001125	2322	265.119	4099799	16875-27-7		HMDB29068	161784	114759	161359	149383	161575	215469	201752	202787	202342	220958	18530			23851	35206	26629	66103	47048	64755					25025		29102	43979	29880	54956	40763			162668	23980	30028		70514
4268	thymidine	Nucleotide	Pyrimidine Metabolism, Thymine containing	2183	LC/MS Neg	872	1963.7	241.083	5789	50-89-5	C00214	HMDB00273	399535	534515	543510	530867	511817	429552	354612	402030	578381	465264	814774	815026	1142494	915987	892345	687167	760590	780838	695567	724813	1.03516e+06	819834	904749	783610	1.0424e+06	784539	698675	734776	1084723	766900	418131	471989	347377	404506	456989	472227	446984
4264	TMP	Nucleotide	Pyrimidine Metabolism, Thymine containing	12023	LC/MS Neg	1248	883	321.049	9700	33430-62-5	C00364	HMDB01227		71206	139007	366137	73951	87824	207041	502182	128298	110133	979090	750456	1336402	970539	926034	278861	206676	191699	172735	299471	1110576	984787	934465	609414	1091174	196548	219301	473012	344466	245633	209846	325456	295393	217068	117420	271572	199736
4271	thymine	Nucleotide	Pyrimidine Metabolism, Thymine containing	604	LC/MS Neg	882	1654	125.036	1135	65-71-4	C00178	HMDB00262	241450	196072	165473	258802	229208	287310	150684	159933	243050	185126	333921	196984	341550	248788	223425	1051293	1104886	1183327	1188631	1202635	285298	378603	234868	176911	274090	240166	204933	190648	243575	242469	273677	234246	246231	279774	281854	223070	245193
511	hydroxyproline	Amino Acid	Urea cycle; Arginine and Proline Metabolism	32306	LC/MS Pos Early	1001	1064	132.065	5810	51-35-4	C01157	HMDB00725	541558										1121309	987692		1175556						973419	711505		1223700		1162903		1362550	1378335	1629256	1272543
1325	trehalose	Carbohydrate	Disaccharides and Oligosaccharides	15573	LC/MS Polar	915	3495	387.114	7427	6138-23-4	C01083	HMDB00975	25063306	31198122	95673016	115722352	35218976	60914256	67555176	68187880	59472428	83958600		175307	71302			145338	72525		119959	250100				125375	105687			703235	126284		700647808	867621632	696595776	801446848	795942784	945530624	928663232
1326	trehalose 6-phosphate	Carbohydrate	Disaccharides and Oligosaccharides	36828	LC/MS Polar	100000296	5000	421.075	122336	136632-28-5	C00689	HMDB01124	1307958	717882	1490366	1872351	1680302	814479	619776	455910	741215	1081558																			100904	25041	1135829	1035006	511525	589022	939758	1.53122e+06	960461
4316	trigonelline (N'-methylnicotinate)	Cofactors and Vitamins	Nicotinate and Nicotinamide Metabolism	32401	LC/MS Pos Early	100001092	1388	138.055	5570	535-83-1	C01004	HMDB00875	844033	759853	2241493		695216	1.00878e+06	446741		320557	950218	776660	2173665	372639	1244848	760049	882638	588321	1222316	1347622	1.63086e+06	620564	734772	943461	1224364	1.46378e+06	1180587	502661	1314938	1429208	928309			454155	559220	1951557
2239	trimethylamine N-oxide	Lipid	Phospholipid Metabolism	40406	LC/MS Pos Early	100003397	2100	76.0757	1145	1184-78-7	C01104	HMDB00925	1282185	965329	692933	1069593	582261	1275021	1228278	1268932	837570	1103688	2275852	2041628	2724396	3009164	2187908	2665627	3282281	2858095	2632449	3669321	1841650	1403886	1462149	1342843	1314954	1551868	2524061	2118335	1707928	2165305	440398	487463	552105	449057	486723	576979	401048
293	tryptamine	Amino Acid	Tryptophan Metabolism	6104	LC/MS Pos Early	1095	3062	161.107	1150	61-54-1	C00398	HMDB00303											1013312	1145296	1014841	1817994	1109809	1045961	1215372	974322	974622	893003
253	tryptophan	Amino Acid	Tryptophan Metabolism	54	LC/MS Pos Early	565	2986	205.097	6305	73-22-3	C00078	HMDB00929	86698960	122337616	133296624	70769520	105843824	161277712	122673392	122642840	125703360	141571568	1877042432	1964371200	1619767296	2144309760	1861506944	1539111040	1606486912	1283917568	1551515264	1381372672	70172992	77650960	100152248	103278104	85249008	157575152	172045712	182057472	181213968	166783760	205138224	193082368	173054096	206278480	201101488	187295280	185358624
996	tryptophylglycine	Peptide	Dipeptide	43028	LC/MS Pos Early	100003609	2930	262.119	263471	7360-09-0		HMDB29083	497226	534239	508230	578987	439040	708642	718768	844763	813676	790752	1007446	924918	259838	464829	452936	654664	495700	573113	669591	491749		273993	170942	242382		439644	464183	499067	591042	517476	1440805	1284165	1076669	1391030	1138221	1364896	1363951
161	tyrosine	Amino Acid	Tyrosine Metabolism	1299	LC/MS Pos Early	815	2430	182.081	6057	60-18-4	C00082	HMDB00158	402605248	362259456	504488896	402316544	580865152	464650880	516720576	627257664	463469504	473227936	1356426112	1091759360	1156559488	1615575424	1457649024	1196926848	1344142976	979899648	1638290816	1010205056	231307392	223453808	271824096	290002752	293361280	455004736	440031936	494985184	455886144	439945376	451950688	592202816	400321280	423753056	488865504	365538688	499697600
175	tyrosol	Amino Acid	Tyrosine Metabolism	41515	LC/MS Neg	100003493	2716	137.061	10393	501-94-0	C06044	HMDB04284	17332584	18614424	13738777	7917739	18705576	11652877	10154227	10331491	13476631	12065541	33694404	23273152	40364036	28875808	34441588	2917994	4343361	4801448	5055613	3349316	64122260	63356516	49150100	34105808	63711844	21496384	11272059	12506812	22123624	20053496	22949060	25354686	23559432	27543046	27487096	21336460	25551660
1014	tyrosylglycine	Peptide	Dipeptide	41375	LC/MS Neg	100003598	1635	237.088	259323	673-05-5		HMDB29105	564133	422257	365680	327438	579643	436556	379191	402694	803816	441877	1103167	726954	868342	644068	767286	360855	568240	498557	392383	371610	1090997	691134	659122	482768	909279	623014	361299	354541	722356	544410	420597	436524	467837	426801	491507	431887	691866
1381	UDP-galactose	Carbohydrate	Nucleotide Sugar	15860	LC/MS Polar	100000298	4000	565.048	18068	2956-16-3;91183-98-1;137868-52-1	C00052	HMDB00302	4845072	4.18342e+06	3711763	2398475	5147523	4.03197e+06	2777023	2479059	4650840	3518759	1700518	1630949	2472629	2430290	2183348	2192072	3175631	4335399	3775440	3002048	2182689	2323455	1626484	1652916	1822879	3948104	2187358	1584725	3383041	3172005	2491087	1732824	3166555	2555254	2317245	2.00734e+06	2853063
1377	UDP-glucose	Carbohydrate	Nucleotide Sugar	32344	LC/MS Polar	1096	3950	565.048	8629	117756-22-6	C00029	HMDB00286	15962814	17257508	14006005	8661143	17887952	13628438	10159032	7674099	14497748	11907211	4290941	4101988	7078395	7160619	6512052	6.62736e+06	11016224	15215623	11638475	8779944	6256747	6682608	4549035	3877353	5568130	11883762	5914830	4226036	10315489	8857747	9964572	5.91428e+06	13865276	11289136	10008628	7131018	10712869
1389	UDP-N-acetylglucosamine/galactosamine	Carbohydrate	Nucleotide Sugar	46148	LC/MS Polar	100002957	3665	606.074					7245976	5622465	4612030	3347705	8647853	5028702	3658570	2684864	5821519	4804539	3.90433e+06	3.66492e+06	5844976	5165626	4398220	5823684	7.65224e+06	7369482	7.19462e+06	6418819	4515890	4.11597e+06	3329656	3368031	4.12008e+06	6638401	3294688	4453987	7134838	5465740	11610647	7773178	12634645	11861044	9608183	9309693	13306723
4214	uracil	Nucleotide	Pyrimidine Metabolism, Uracil containing	605	LC/MS Polar	825	1089.7	111.02	1174	66-22-8	C00106	HMDB00300	3255334	865056	946360	911799	3494063	612291	755124	688608	1099500	654178	361987648	363386112	433174976	478706016	412276384	408511552	445649984	382086560	380387008	411550080	55206340	27880016	37280920	35737232	51962952	12476315	16423575	25068680	23505684	16673431	2171322	1671924	1236880	1693501	1658315	1565552	1247261
483	urea	Amino Acid	Urea cycle; Arginine and Proline Metabolism	1670	LC/MS Pos Early	533	700	121.072	1176	57-13-6	C00086	HMDB00294											377903712	387947680	369298784	366016672	457017280						381547424	433907648	489179872	449667936	350940704
4213	uridine	Nucleotide	Pyrimidine Metabolism, Uracil containing	606	LC/MS Neg	535	1457.6	243.062	6029	58-96-8	C00299	HMDB00296	2068625	594931	424452	410205	3009740	297355	199759	224612	649398	230088	9586751	7356588	18313880	12229230	9657124	10774928	21136864	10010389	10892604	9282193	15916096	9007980	10799664	7346128	17619820	8304997	9429284	13716755	13502656	10651332	10343156	6555771	7930275	8731858	7812213	4462895	4222990
4237	uridine 2'-monophosphate (2'-UMP)*	Nucleotide	Pyrimidine Metabolism, Uracil containing	52444	LC/MS Neg	100008975	824	323.029					274244				351655	79520			504831			360071	998732	629759	451614	978636	2324649	1384305	1434721	1171630						366029	630653		527552	532478	5485865	4663084	4.05585e+06	5523066	2853690	4715874	4783117
4210	uridine 3'-monophosphate (3'-UMP)	Nucleotide	Pyrimidine Metabolism, Uracil containing	39764	LC/MS Neg	106	750	323.029	101543	35170-0-7;35170-03-7	C01368														560998	552578	244080	334047	903621	199990		243274					675169
4208	UMP	Nucleotide	Pyrimidine Metabolism, Uracil containing	2856	LC/MS Polar	869	4150	323.029	6030	3387-36-8	C00105	HMDB00288	1339522	2624746	2638074	3241092	1375151	2308646	2748557	3070485	1277290	1.97774e+06	9462313	7770593	16094219	8794020	8561983	9853974	16311477	9445619	8026451	10845757	9042586	5476148	5975617	4305016	8493868	5050100	3.8903e+06	6462637	6524899	6815433	3344024	3592928	2375344	1878122	2519320	3.60763e+06	1486116
414	valine	Amino Acid	Leucine, Isoleucine and Valine Metabolism	1649	LC/MS Neg	566	909.4	116.072	6287	72-18-4	C00183	HMDB00883	75080304	80670528	75054992	67861720	77243776	89460096	81694208	84541528	92572800	96698800	101454064	97203072	110406608	150976992	114854080	90602856	109818168	103489624	105810288	96885464	295953312	297047904	327195552	279174080	307829952	206877328	278749344	222784688	185189120	176187488	104749968	99107856	78373752	95908136	85198040	82570600	86602544
1031	valylglutamine	Peptide	Dipeptide	42079	LC/MS Pos Early	100003640	2295	246.145	5253209	42854-54-6		HMDB29125	3770485	2643204	3221209	3075361	3.18578e+06	3668806	3339860	4483634	5346409	3554063	1480005	1459156	1.04555e+06	1432604	1792093	1953639	1991569	2295830	2.01274e+06	1651528	902371	716428	988057	1040877	881066	1272840	2868582	2503630	2354576	1642443	2.03035e+06	2362304	4013879	2695334	2229556	1504251	3875136
1032	valylglycine	Peptide	Dipeptide	40475	LC/MS Pos Early	100003641	2444	175.108	136487	686-43-1		HMDB29127	5693750	4278890	2761614	4001798	6622666	5696749	3.61189e+06	4848759	12421529	5066092	6666084	3994090	951026	1444925	2313332	2998566	2001682	3373329	2.99608e+06		782141	1394217	936035	868215		2046606	2.08391e+06	1220470	3085942	2583273	6.70796e+06	6840281	5103692	6.81961e+06	6.43341e+06	7.73043e+06	9373258
1035	valylleucine	Peptide	Dipeptide	39994	LC/MS Pos Early	100003210	3138	231.17	352039	22906-55-4		HMDB29131	989076	1181353	1996162	1.38068e+06	707965	2419955	2074704	2280583	1655408	2023012					156848	319056	325043	259725	420383	100519	93205		125791			143944		311376	493479	390655	192707	248792	1140239	230704	215498		385527
4115	xanthine	Nucleotide	Purine Metabolism, (Hypo)Xanthine/Inosine containing	3147	LC/MS Pos Early	1004	1032	153.041	1188	69-89-6	C00385	HMDB00292	40940952	30631612	26096228	22742916	48495640	25571778	15603420	13492461	23549044	20468440	65808512	45507092	61718876	62464152	58736736	147656128	150011568	141410976	145924592	135979520	50917340	42108456	45867912	31916274	48211120	37572908	30824662	38253972	50275516	34559304	158140352	70357040	61598760	80156792	71890768	112703088	103019720
4117	xanthosine	Nucleotide	Purine Metabolism, (Hypo)Xanthine/Inosine containing	15136	LC/MS Neg	100000299	1075	283.068	64959	146-80-5	C01762	HMDB00299	118818	169313	111679	82222	179923	77395	78470	41570	237408	116802	58511	63774	123180	71717	77548	69510	132847	88796	67777	75527	148828	148898	97940		121973	84487	74952	40739	179753	46110	128163		44227	73102	49902	99485	135385
277	xanthurenate	Amino Acid	Tryptophan Metabolism	15679	LC/MS Pos Early	100000015	2236	206.045	5699	59-007	C02470	HMDB00881	195475	236617	196147	139369	259372	275458	220754		388483	337219		190154		166412	247159						180115	361470	372622	261717	226615						1.75599e+06	2446940	1.48126e+06	2443110	1.98802e+06	2566350	1569077
[truncated: 13 more columns]

## Sheet: ProtNormImp
												PARENT SAMPLE ID	6970495	6970527	6970558	6970589	6970496	6970528	6970559	6970590	6970497	6970529	6970560	6970591	6970498	6970530	6970561	6970592	6970499	6970531	6970562	6970593	6970500	6970532	6970563	6970594	6970501	6970533	6970564	6970595	6970502	6970534	6970565	6970596	6970503	6970535	6970566	6970597	6970504
												SAMPLE NAME	ZIKS-00292	ZIKS-00324	ZIKS-00355	ZIKS-00386	ZIKS-00293	ZIKS-00325	ZIKS-00356	ZIKS-00387	ZIKS-00294	ZIKS-00326	ZIKS-00357	ZIKS-00388	ZIKS-00295	ZIKS-00327	ZIKS-00358	ZIKS-00389	ZIKS-00296	ZIKS-00328	ZIKS-00359	ZIKS-00390	ZIKS-00297	ZIKS-00329	ZIKS-00360	ZIKS-00391	ZIKS-00298	ZIKS-00330	ZIKS-00361	ZIKS-00392	ZIKS-00299	ZIKS-00331	ZIKS-00362	ZIKS-00393	ZIKS-00300	ZIKS-00332	ZIKS-00363	ZIKS-00394	ZIKS-00301
												BOX NUMBER	Box1	Box1	Box1	Box1	Box1	Box1	Box1	Box1	Box1	Box1	Box1	Box1	Box1	Box1	Box1	Box1	Box1	Box1	Box1	Box1	Box1	Box1	Box1	Box1	Box1	Box1	Box1	Box1	Box1	Box1	Box1	Box1	Box1	Box1	Box1	Box1	Box1
												CLIENT MANIFEST ID	1) WT - SD 90' - 1/2	2) WT - SD 90' - 1/2	3) WT - SD 90' - 1/2	4) WT - SD 90' - 1/2	5) WT - SD 90' - 1/2	1) stp2Δ - SD 90' - 1/2	2) stp2Δ - SD 90' - 1/2	3) stp2Δ - SD 90' - 1/2	4) stp2Δ - SD 90' - 1/2	5) stp2Δ - SD 90' - 1/2	1) WT - SC 90' - 1/2	2) WT - SC 90' - 1/2	3) WT - SC 90' - 1/2	4) WT - SC 90' - 1/2	5) WT - SC 90' - 1/2	1) stp2Δ - SC 90' - 1/2	2) stp2Δ - SC 90' - 1/2	3) stp2Δ - SC 90' - 1/2	4) stp2Δ - SC 90' - 1/2	5) stp2Δ - SC 90' - 1/2	1) WT - CAA 90' - 1/2	2) WT - CAA 90' - 1/2	3) WT - CAA 90' - 1/2	4) WT - CAA 90' - 1/2	5) WT - CAA 90' - 1/2	1) stp2Δ - CAA 90' - 1/2	2) stp2Δ - CAA 90' - 1/2	3) stp2Δ - CAA 90' - 1/2	4) stp2Δ - CAA 90' - 1/2	5) stp2Δ - CAA 90' - 1/2	1) WT - SD 8h - 1	2) WT - SD 8h - 1	3) WT - SD 8h - 1	4) WT - SD 8h - 1	5) WT - SD 8h - 1	1) stp2Δ - SD 8h - 1	2) stp2Δ - SD 8h - 1
												CLIENT MATRIX	Cell Pelett	Cell Pelett	Cell Pelett	Cell Pelett	Cell Pelett	Cell Pelett	Cell Pelett	Cell Pelett	Cell Pelett	Cell Pelett	Cell Pelett	Cell Pelett	Cell Pelett	Cell Pelett	Cell Pelett	Cell Pelett	Cell Pelett	Cell Pelett	Cell Pelett	Cell Pelett	Cell Pelett	Cell Pelett	Cell Pelett	Cell Pelett	Cell Pelett	Cell Pelett	Cell Pelett	Cell Pelett	Cell Pelett	Cell Pelett	Cell Pelett	Cell Pelett	Cell Pelett	Cell Pelett	Cell Pelett	Cell Pelett	Cell Pelett
												CLIENT SAMPLE NUMBER	1	2	3	4	5	6	7	8	9	10	11	12	13	14	15	16	17	18	19	20	21	22	23	24	25	26	27	28	29	30	31	32	33	34	35	36	37
												COMMENTS	Replicate of group 1	Replicate of group 1	Replicate of group 1	Replicate of group 1	Replicate of group 1	Replicate of group 2	Replicate of group 2	Replicate of group 2	Replicate of group 2	Replicate of group 2	Replicate of group 3	Replicate of group 3	Replicate of group 3	Replicate of group 3	Replicate of group 3	Replicate of group 4	Replicate of group 4	Replicate of group 4	Replicate of group 4	Replicate of group 4	Replicate of group 5	Replicate of group 5	Replicate of group 5	Replicate of group 5	Replicate of group 5	Replicate of group 6	Replicate of group 6	Replicate of group 6	Replicate of group 6	Replicate of group 6	Replicate of group 7	Replicate of group 7	Replicate of group 7	Replicate of group 7	Replicate of group 7	Replicate of group 8	Replicate of group 8
												GROUP NUMBER	1	1	1	1	1	2	2	2	2	2	3	3	3	3	3	4	4	4	4	4	5	5	5	5	5	6	6	6	6	6	7	7	7	7	7	8	8
												GROWTH CONDITION	SD	SD	SD	SD	SD	SD	SD	SD	SD	SD	SC	SC	SC	SC	SC	SC	SC	SC	SC	SC	CAA	CAA	CAA	CAA	CAA	CAA	CAA	CAA	CAA	CAA	SD	SD	SD	SD	SD	SD	SD
		Table S1: Metabolome results										BRADFORD MG ML	3.94	5.625	6.132	4.988	4.551	4.982	5.498	7.05	5.273	4.737	3.15	2.583	4.025	4.018	4.165	2.285	2.702	2.598	3.026	1.463	4.304	4.003	4.231	2.638	3.784	2.982	3.176	2.621	2.788	2.009	6.783	3.786	4.303	10.477	8.304	3.268	5.717
												SAMPLE BOX LOCATION	A1	A2	A3	A4	A5	A6	A7	A8	A9	B1	B2	B3	B4	B5	B6	B7	B8	B9	C1	C2	C3	C4	C5	C6	C7	C8	C9	D1	D2	D3	D4	D5	D6	D7	D8	D9	E1
												TIME POINT	90 min	90 min	90 min	90 min	90 min	90 min	90 min	90 min	90 min	90 min	90 min	90 min	90 min	90 min	90 min	90 min	90 min	90 min	90 min	90 min	90 min	90 min	90 min	90 min	90 min	90 min	90 min	90 min	90 min	90 min	8 h	8 h	8 h	8 h	8 h	8 h	8 h
PATHWAY SORTORDER	BIOCHEMICAL	SUPER PATHWAY	SUB PATHWAY	COMP ID	PLATFORM	CHEMICAL ID	RI	MASS	PUBCHEM	CAS	KEGG	Group HMDB	WT	WT	WT	WT	WT	stp2Δ	stp2Δ	stp2Δ	stp2Δ	stp2Δ	WT	WT	WT	WT	WT	stp2Δ	stp2Δ	stp2Δ	stp2Δ	stp2Δ	WT	WT	WT	WT	WT	stp2Δ	stp2Δ	stp2Δ	stp2Δ	stp2Δ	WT	WT	WT	WT	WT	stp2Δ	stp2Δ
1644	(16 or 17)-methylstearate (a19:0 or i19:0)	Lipid	Fatty Acid, Branched	38296	LC/MS Neg	100002356	5993	297.28	3083779	2724-59-6		HMDB37397	0.318246	0.318246	0.318246	0.318246	3.14136	0.318246	0.318246	0.318246	1.3226	0.318246	2.29901	2.12284	1.42066	0.318246	1.14218	2.04153	0.357673	0.433279	0.898816	3.09873	2.47917	2.7083	1.41488	1.84149	2.05954	0.574156	0.552575	0.526994	1.25941	1.71418	0.318246	0.318246	0.559896	0.318246	0.318246	0.318246	9.25141
4282	(3'-5')-adenylyladenosine*	Nucleotide	Dinucleotide	62396	LC/MS Neg	100020723	2173	595.142	94231				2.79884	1.03751	0.565017	0.693568	2.23999	1.07871	0.500995	0.506138	2.39239	1.01422	1.33153	1.59188	1.73587	0.8883	1.01276	0.187051	0.730547	0.187051	0.531622	0.187051	2.35259	1.50937	1.06557	0.949399	2.8545	0.727982	0.507996	0.187051	1.09858	1.05417	0.395016	0.561462	0.403184	0.238992	0.228222	1.05719	1
4280	(3'-5')-adenylylguanosine*	Nucleotide	Dinucleotide	62760	LC/MS Neg	100020724	1980	611.137	444337				1.68465	0.777895	0.259864	0.391188	1.45203	0.747577	0.259864	0.259864	1.41953	0.701949	1.07443	1.14867	1.59568	0.735553	0.54801	0.259864	0.746011	0.259864	0.259864	0.259864	1.8363	1.10365	1	0.259864	2.20168	0.518502	0.259864	0.259864	1.17838	0.778522	0.259864	0.259864	0.259864	0.259864	0.259864	0.259864	0.259864
4281	(3'-5')-adenylyluridine	Nucleotide	Dinucleotide	52740	LC/MS Neg	100009060	2002	572.115	112074	3051-84-1			3.09783	1.06493	0.474955	0.500518	2.36055	1.18417	0.296525	0.227774	2.38153	0.963147	1.53109	1.34708	2.52135	1.19292	1	1.51091	2.23315	1.68196	1.71707	2.3772	3.14077	1.92047	1.26313	0.896472	3.3507	0.825159	1.12063	0.124597	1.59798	1.1591	0.137121	0.214936	0.124597	0.124597	0.124597	0.33016	0.347063
4283	(3'-5')-cytidylyladenosine	Nucleotide	Dinucleotide	52744	LC/MS Neg	100009061	1754	571.131	91519	2382-66-3			1.06474	0.544378	0.563413	0.540806	1.15786	0.704382	0.447348	0.318151	0.953271	0.578876	1.42572	1.09363	1.1788	1.0287	0.867019	0.812694	1.2502	1	0.908766	1.05227	1.37728	1.38936	0.83559	1.24654	1.7974	1.07589	0.637761	0.647768	1.38735	1.30033	1.3552	2.06704	1.52105	0.776736	0.916631	1.91893	1.88285
4286	(3'-5')-cytidylyluridine*	Nucleotide	Dinucleotide	62399	LC/MS Neg	100020728	1522	548.104					0.826315	0.560865	0.560865	0.560865	0.560865	0.560865	0.560865	0.560865	0.560865	0.560865	0.560865	0.560865	1.17368	0.560865	0.560865	0.787041	1.73083	0.560865	1.29088	0.560865	0.719205	0.560865	0.560865	0.560865	1.34653	0.560865	0.560865	0.560865	0.560865	0.560865	0.560865	0.560865	0.560865	0.560865	0.560865	0.560865	0.560865
4289	(3'-5')-guanylyluridine	Nucleotide	Dinucleotide	52743	LC/MS Neg	100009056	1772	588.11		4785-07-03			0.711953	0.554366	0.554366	0.554366	0.705726	0.554366	0.554366	0.554366	0.906061	0.554366	0.554366	0.554366	0.554366	0.554366	0.554366	2.16065	2.03447	1.09394	1.67933	0.554366	0.554366	0.554366	0.554366	0.554366	0.680691	0.554366	0.554366	0.554366	0.554366	0.554366	0.554366	0.554366	0.554366	0.554366	0.554366	0.554366	0.554366
4293	(3'-5')-uridylyladenosine	Nucleotide	Dinucleotide	52739	LC/MS Neg	100009059	1871	572.115	273124	3256-24-4			0.403288	0.403288	0.403288	0.403288	0.403288	0.403288	0.403288	0.403288	0.403288	0.403288	0.403288	0.403288	0.403288	0.403288	0.403288	0.709786	1.21763	1	0.90053	1.04117	0.403288	0.403288	0.403288	0.403288	0.403288	0.403288	0.403288	0.403288	0.403288	0.403288	0.403288	0.403288	0.403288	0.403288	0.403288	0.403288	0.403288
4292	(3'-5')-uridylyluridine	Nucleotide	Dinucleotide	52741	LC/MS Neg	100009058	1688	549.088	102258	2415-43-2			1.35194	0.375504	0.375504	0.375504	1.01627	0.375504	0.375504	0.375504	0.826263	0.375504	0.827819	0.710484	1.36998	0.513661	0.6931	0.983735	2.13699	1.07091	1.26537	1.44766	1.70359	0.704668	0.615331	0.375504	1.8566	0.375504	0.511405	0.375504	1.63521	0.815939	0.375504	0.375504	0.375504	0.375504	0.375504	0.375504	0.375504
548	(N(1) + N(8))-acetylspermidine	Amino Acid	Polyamine Metabolism	57814	LC/MS Pos Early	100016038	3080	188.176					1.26835	0.879244	0.941032	1.30857	0.986314	1.01136	0.782758	0.761218	1.04201	1.02808	1.03189	1.38561	0.831263	1.02993	0.928657	2.16952	1.87437	1.65021	1.43213	3.25284	0.822542	1.08363	1.19973	1.65744	1.07596	1.12122	1.62193	2.19093	1.51529	1.94737	0.618625	1.00941	0.775151	0.37703	0.349636	1.37354	0.843461
1915	(S)-3-hydroxybutyrylcarnitine	Lipid	Fatty Acid Metabolism (Acyl Carnitine, Hydroxy)	52984	LC/MS Pos Early	100009271	2340	248.149					0.692271	0.484312	0.419163	0.444423	0.488061	0.545354	0.477661	0.181743	0.515226	0.545865	1.01912	1.83472	0.646835	0.854058	0.937387	5.00043	4.36113	3.38683	2.80382	7.32511	0.889965	0.916432	0.720495	1.45195	0.651736	3.7142	2.74015	3.286	3.04268	4.26227	0.680563	1.11976	1	0.40914	0.181743	0.970524	0.425048
5204	(S)-a-amino-omega-caprolactam	Xenobiotics	Food Component/Plant	63339	LC/MS Pos Early	100021329	2378	129.102	439823	21568-87-6	C05328		0.761405	0.631951	0.617138	0.66478	0.818582	0.903827	0.983003	0.82708	1.09059	1.15626	0.646333	1.02703	0.54622	0.572826	0.650127	1.83898	1.92889	2.17076	1.71254	3.59376	0.484566	0.662828	0.802863	1.05939	0.691162	1.17116	1.34512	1.81912	1.45863	2.14171	0.709551	1.29674	0.92805	0.494945	0.544298	1.92697	1.04706
5077	1,2,3-butanetriol	Xenobiotics	Food Component/Plant	38636	LC/MS Neg	100002193	925	105.056	20497	4435-50-1			0.797319	0.897785	0.661599	0.72062	0.663982	1	1.01427	0.675412	0.676437	0.713786	1.73013	1.61618	1.03321	1.13596	1.18106	0.0616677	0.0616677	0.0616677	0.184045	0.251776	0.895725	1.00101	0.929584	1.79551	1.04047	0.0616677	0.238208	0.533822	0.204521	0.0616677	21.0363	34.997	27.0654	11.9189	17.1405	51.6309	27.7321
2366	1,2-dilinolenoyl-GPC (18:3/18:3)*	Lipid	Phosphatidylcholine (PC)	53179	LC/MS Pos Late	100009344	1850	778.538				HMDB08206	10.0581	8.40528	6.54547	8.17814	7.09728	10.6598	8.98472	7.77039	8.47291	11.8973	1.24093	1.32065	0.625803	0.819538	0.992788	5.28818	2.68525	3.78162	3.59073	7.96509	0.782573	1.50031	1.00721	1.50981	0.835553	3.49006	2.57239	2.75526	1.81057	5.05757	0.0756512	0.0966452	0.0729053	0.0424514	0.0410606	0.159147	0.101199
2250	1,2-dilinoleoyl-GPA (18:2/18:2)*	Lipid	Phosphatidic acid (PA)	52680	LC/MS Polar	100009072	914	695.466					1.34804	1.07731	1.00441	1.25244	1.21657	1.08464	1.27258	0.909964	1.30532	1.40162	0.484562	0.699734	0.725086	0.867445	0.595526	1.23909	1.28885	1.56214	1.5934	2.22555	0.371754	0.635218	0.717119	0.869896	0.540564	1.57033	1.43239	0.995595	1.82017	2.30707	0.577889	0.692905	0.461215	0.405489	0.342829	0.870916	0.714564
2355	1,2-dilinoleoyl-GPC (18:2/18:2)	Lipid	Phosphatidylcholine (PC)	52603	LC/MS Pos Late	100008903	2100	782.569	5288075	998-06-1		HMDB08138	1.46592	1.01817	1.01196	1.28363	1.22783	1.09836	1.13929	0.93036	1.10868	1.28566	1.43558	1.56994	0.963571	0.857525	1.11951	1.60202	1.03335	1.22664	1.2937	2.58599	0.903801	0.96802	1.04252	1.64043	0.990341	0.965775	1.06763	1.32396	0.894719	1.55806	0.488769	0.701775	0.540346	0.230836	0.294007	1.10487	0.593889
2541	1,2-dioleoyl-GPI (18:1/18:1)	Lipid	Phosphatidylinositol (PI)	52619	LC/MS Pos Late	100008908	3121	880.591				HMDB09837	2.15006	1.68682	1.82971	2.91518	2.1589	1.72483	1.97131	2.05987	2.05646	2.19343	1.56368	0.955057	1.06098	0.592364	1.32288	0.372037	0.304518	0.336422	0.459694	0.130823	0.941528	1	1.1313	1.38265	1.02871	0.432779	0.130823	0.171539	0.225332	0.502697	0.237638	0.225777	0.385864	0.130823	0.21214	0.476958	0.404659
2300	1,2-dipalmitoleoyl-GPC (16:1/16:1)*	Lipid	Phosphatidylcholine (PC)	52472	LC/MS Pos Late	100008997	2050	730.538					1.4274	0.724514	0.918517	1.21548	0.958885	0.843691	1.05495	0.788503	0.911131	0.72009	1.7195	1.76754	1.03121	0.769778	1.20853	1.32738	0.861397	0.742183	0.907674	2.12941	0.948795	0.831886	1.05621	1.68768	0.937354	0.715106	0.90745	1.05482	0.635479	0.957065	1.07098	2.3201	1.66927	0.508946	1.15934	3.15672	1.80462
2415	1,2-dipalmitoleoyl-GPE (16:1/16:1)*	Lipid	Phosphatidylethanolamine (PE)	52688	LC/MS Pos Late	1525	2063	688.491	9546809			HMDB05342	1.39837	1.02107	0.904831	1.14358	0.89852	1.02621	0.966699	0.766033	0.848171	0.978927	1.18572	1.29278	0.813943	0.858968	0.971085	1.14755	0.80934	1.0225	0.862005	1.80072	0.623123	0.927862	0.777087	1.11955	0.671833	0.965305	0.833349	0.898141	0.689165	1.33113	2.20179	4.79099	3.45127	1.88105	2.55312	7.22533	4.12052
2274	1,2-dipalmitoyl-GPC (16:0/16:0)	Lipid	Phosphatidylcholine (PC)	19130	LC/MS Pos Late	100000657	2450	734.569	452110	63-89-8		HMDB00564	3.7241	2.62612	1.65777	2.26309	1.42467	3.343	1.76651	1.47625	2.98419	3.55097	0.707413	0.763228	0.679402	1.01745	0.624825	0.63681	0.327896	0.619217	0.449157	0.685037	0.650581	1.13926	0.716295	1.11387	0.578624	1.40878	0.953115	0.982555	0.804082	2.1296	0.297315	0.934304	0.648916	0.430479	0.337651	0.886972	0.604338
2400	1,2-dipalmitoyl-GPE (16:0/16:0)*	Lipid	Phosphatidylethanolamine (PE)	57341	LC/MS Pos Late	100009204	2498	692.523	445468			HMDB08923	2.1483	0.992049	1.40535	2.14628	1.46399	1.03319	1.72911	1.34107	1.74396	1.19026	0.86691	0.390545	0.805016	0.602168	0.827228	0.338905	0.517195	0.338905	0.506339	0.338905	0.789267	0.607919	0.898779	1.00795	1.045	0.53093	0.753046	0.525479	0.573223	0.706943	0.847367	1.66246	1.6063	0.435438	0.870721	1.75269	1.47117
389	1-carboxyethylisoleucine	Amino Acid	Leucine, Isoleucine and Valine Metabolism	62558	LC/MS Neg	100020427	2628	202.108					0.362821	0.362821	0.362821	0.362821	0.362821	0.362821	0.362821	0.362821	0.362821	0.362821	0.362821	0.362821	0.362821	0.362821	0.362821	0.362821	0.362821	0.362821	0.362821	0.362821	0.912374	1.01782	1.16099	1.61848	1.32022	1.22028	1.69096	1	2.2058	2.10311	0.362821	0.362821	0.362821	0.362821	0.362821	0.362821	0.362821
338	1-carboxyethylleucine	Amino Acid	Leucine, Isoleucine and Valine Metabolism	62559	LC/MS Neg	100020425	2663	202.108					0.588203	0.588203	0.588203	0.588203	0.588203	0.588203	0.588203	0.588203	0.588203	0.588203	0.588203	0.588203	0.800762	0.934912	0.588203	0.588203	1.02361	1.36626	0.588203	0.588203	0.97639	0.809336	0.794675	0.588203	1.04459	0.945788	1.93536	0.588203	0.588203	1.25532	0.588203	0.588203	0.588203	0.588203	0.588203	0.588203	0.588203
418	1-carboxyethylvaline	Amino Acid	Leucine, Isoleucine and Valine Metabolism	62562	LC/MS Neg	100020423	2008	188.093					0.51001	0.246138	0.172	0.172	0.390127	0.627787	0.48736	0.735859	1.00261	0.739512	1.04407	0.712896	0.484792	0.206448	0.393207	2.4627	1.54367	2.03182	1.85854	2.67025	2.26212	2.69441	3.23762	2.52782	4.06844	2.2138	2.06111	2.34645	2.14141	4.02343	0.172	0.172	0.172	0.172	0.172	0.172	0.172
2645	1-lignoceroyl-GPC (24:0)	Lipid	Lysophospholipid	49617	LC/MS Pos Late	100002873	1907	608.465		325171-59-3		HMDB10405	0.522664	0.149693	0.33702	0.651776	0.71143	0.149693	0.356554	0.149693	0.481657	0.149693	1.8693	0.983101	0.90397	0.599543	1.07235	0.149693	0.149693	0.149693	0.149693	0.636463	1.85974	1.68839	1.09515	1.13478	1.25472	0.149693	0.487187	0.149693	0.405258	1.01403	1.85437	2.08102	1.9849	0.963051	1.0323	1.63092	1.05094
2614	1-linolenoyl-GPC (18:3)*	Lipid	Lysophospholipid	45951	LC/MS Pos Late	100005350	1410	518.324				HMDB10388	1.35974	0.567423	0.848133	1.91401	1.80982	0.595823	0.994357	1.00564	0.98187	0.774525	3.90804	2.78502	1.95477	1.11509	2.193	2.7666	1.85385	1.31666	1.59002	4.00125	3.27641	2.01921	1.96918	2.71812	3.49861	1.00816	1.39954	2.03079	1.24265	1.83014	0.144215	0.183015	0.157251	0.0393767	0.12	0.169635	0.102895
2356	1-linoleoyl-2-linolenoyl-GPC (18:2/18:3)*	Lipid	Phosphatidylcholine (PC)	53176	LC/MS Pos Late	100009343	1939	780.554				HMDB08141	1.86772	1.25027	1.23258	1.6995	1.52409	1.27485	1.47041	1.23708	1.51188	1.52062	1.36926	1.4798	0.792936	0.649631	1.01802	2.09097	1.27853	1.40033	1.75654	3.30429	0.814594	0.882652	0.981984	1.53021	0.94085	1.08613	1.2624	1.62195	1.09786	1.67182	0.168843	0.206069	0.15368	0.0639554	0.0932043	0.372236	0.214498
2612	1-linoleoyl-GPC (18:2)	Lipid	Lysophospholipid	34419	LC/MS Pos Late	100001395	1465	520.34	11988421		C04100	HMDB10386	0.733252	0.601774	0.592909	1.2251	0.962206	0.479377	0.574917	0.539212	0.433618	0.568112	5.11958	3.89169	2.82794	2.50726	2.85485	1.96795	1.22332	1.59976	1.33786	3.01663	3.52241	3.86786	2.72511	3.90467	3.73259	1.24693	1.03474	1.77951	0.96526	2.01544	0.63796	0.752636	0.631635	0.247596	0.438864	0.653672	0.308547
2669	1-linoleoyl-GPE (18:2)*	Lipid	Lysophospholipid	36600	LC/MS Pos Late	100001570	1482	478.293	52925130			HMDB11507	0.718674	0.401934	0.501064	1.31027	0.801327	0.316445	0.485298	0.608009	0.287538	0.327135	7.40931	6.69353	4.17522	3.29001	4.92067	2.25845	1.2031	1.69101	1.60333	3.63397	4.93481	5.04503	4.47537	6.90572	5.40456	0.913136	0.98878	1.74792	0.74263	1.59978	1.11103	1.78813	1.48	0.412644	0.883471	1.91908	0.481379
2711	1-linoleoyl-GPG (18:2)*	Lipid	Lysophospholipid	54885	LC/MS Neg	100009227	5516	507.273					0.845137	0.325335	0.599136	1.04817	1.50462	0.420469	0.67369	0.502283	0.575466	0.542728	1.02936	1.18425	0.503432	0.220287	0.779658	0.848342	0.220287	0.220287	0.456484	1.63152	1.29668	0.74856	1.02128	0.993858	1.48764	0.220287	0.220287	0.402701	0.297763	0.392072	11.2349	2.57364	0.520483	4.49399	4.53456	1.00614	3.86584
2721	1-linoleoyl-GPI* (18:2)*	Lipid	Lysophospholipid	36594	LC/MS Neg	100001778	5494	595.289					0.664077	0.31438	0.39883	0.681871	0.942253	0.308402	0.412541	0.34791	0.402922	0.402565	2.82718	2.83339	1.39208	0.206488	2.0662	2.92777	0.30374	0.436604	1.4559	6.30629	2.96504	1.39535	1.73727	2.33486	2.46716	0.355703	0.700707	1.13931	0.891243	1	0.206488	0.206488	0.206488	0.206488	0.206488	0.206488	0.206488
2701	1-linoleoyl-GPS (18:2)*	Lipid	Lysophospholipid	43676	LC/MS Neg	100004606	5500	520.268					0.869386	0.325622	0.766476	0.926663	1.73807	0.3475	0.763432	0.793	0.358313	0.586446	3.53458	3.12847	1.36439	0.0666869	2.20296	3.1897	0.193322	0.182792	1.48022	6.26615	2.76749	1.73364	1.6279	1.85122	2.88606	0.202389	0.447523	0.805968	0.653162	0.778992	8.67519	1.88734	0.305306	3.8256	2.60765	0.932853	3.53474
91	1-methyl-5-imidazoleacetate	Amino Acid	Histidine Metabolism	62946	LC/MS Pos Early	100002910	1989	141.066	6451814	4200-48-0		HMDB04988	0.930163	0.854184	0.809625	1.23702	0.606762	2.02918	1.6733	1.15176	1.84286	2.24781	2.02663	1.7176	0.892975	0.212916	0.916161	0.212916	0.212916	0.212916	0.212916	0.212916	0.219667	0.312431	0.212916	0.387275	0.212916	0.212916	1.12199	1.32457	1.11668	1.40859	0.767982	1.92763	1.1671	0.488536	0.754699	1.88517	0.971728
4142	1-methyladenine	Nucleotide	Purine Metabolism, Adenine containing	1527	LC/MS Pos Early	54	2133	150.077	78821	5142-22-3	C02216	HMDB11599	2.75116	1.43544	1.43936	1.55993	2.0444	2.1806	1.66402	1.61745	2.17061	2.2732	0.508515	0.664531	0.472669	0.503479	0.317394	3.3855	3.94036	2.54816	2.29045	4.13297	0.894479	0.824078	0.573564	1.16779	0.9752	1.48453	1.02242	0.985648	1	1.24523	0.282987	0.196442	0.209915	0.098679	0.098679	0.233034	0.287636
71	1-methylhistidine	Amino Acid	Histidine Metabolism	30460	LC/MS Pos Early	100001051	2755	170.092	92105	332-80-9	C01152	HMDB00001	0.616737	0.187203	0.499956	0.593991	0.69058	0.485633	0.296804	0.30034	0.318864	0.207039	1.00906	0.64637	0.756051	0.72012	0.848728	1.89351	1.81166	1.24049	1.69064	2.17557	1.16557	1.04813	1.20694	0.770461	1	1.25115	1.04809	2.55851	1.09715	1.68044	0.938192	1.56067	1.1223	0.455282	0.539853	1.26133	0.442802
2262	1-myristoyl-2-arachidonoyl-GPC (14:0/20:4)*	Lipid	Phosphatidylcholine (PC)	53195	LC/MS Pos Late	100009139	1950	754.538				HMDB07883	2.49129	0.303578	0.303578	0.303578	3.10603	0.303578	0.303578	0.303578	1.16396	0.303578	2.59778	2.17821	1.38542	1.03282	2.7229	0.303578	0.544217	1.0113	0.303578	0.303578	1.82053	3.61924	1.12685	2.15666	0.9887	0.303578	0.6248	0.303578	0.417699	0.303578	0.473965	0.303578	0.412715	0.306853	0.303578	0.899981	0.534573
2258	1-myristoyl-2-palmitoyl-GPC (14:0/16:0)	Lipid	Phosphatidylcholine (PC)	19258	LC/MS Pos Late	100000672	2250	706.538	129657	69525-80-0		HMDB07869	1.52942	0.846191	0.796132	1.08725	0.854907	1.2756	1.04696	0.882862	1.33175	1.30602	1.36264	1.58367	1.00241	1.09519	1.08251	0.91245	0.350981	0.673124	0.619513	1.1445	1.0368	1.28885	0.933381	1.58461	1.02562	1.20444	0.785042	1.14019	0.689577	1.2946	0.148598	0.466834	0.384723	0.139685	0.165801	0.494076	0.2774
2344	1-oleoyl-2-linoleoyl-GPC (18:1/18:2)*	Lipid	Phosphatidylcholine (PC)	52453	LC/MS Pos Late	100008981	2250	784.585					1.14367	1.1267	0.771492	1.25624	1.25464	0.992038	0.810253	0.692627	0.804184	1.06597	1.37609	1.55232	0.891227	0.995761	1.01918	1.43899	0.907281	1.2495	1.14585	2.13108	0.868152	1.20065	1.00424	1.5524	1.02093	0.979219	0.889629	1.11445	0.773308	1.47144	0.751733	1.13783	0.897296	0.468584	0.504444	1.43282	0.788939
2440	1-oleoyl-2-linoleoyl-GPE (18:1/18:2)*	Lipid	Phosphatidylethanolamine (PE)	52687	LC/MS Pos Late	100009078	2270	742.538	9546753			HMDB05349	1.37883	0.616121	0.956645	1.2171	1.2447	0.579299	0.936569	0.878308	1.00576	0.669147	1.39354	1.40068	1.1298	0.697117	1.16615	1.37935	1.32948	0.996932	1.47762	2.11052	0.920935	0.797932	1.17586	1.4209	1.13607	0.674998	1.00429	1.07671	0.997149	1.00285	1.36751	1.80818	1.52247	0.528351	0.911921	2.6462	1.60219
2609	1-oleoyl-GPC (18:1)	Lipid	Lysophospholipid	48258	LC/MS Pos Late	100001272	1540	522.355	16081932	19420-56-5		HMDB02815	0.547322	0.465242	0.535929	1.11839	0.788765	0.457764	0.660557	0.64593	0.348954	0.533055	3.56656	2.38492	1.72949	1.41369	1.84534	1.05675	0.651609	0.672028	0.64573	1.55884	3.104	2.40928	2.00919	2.62648	3.19111	0.50284	0.506688	0.818122	0.372381	0.950742	1.31998	1.473	1.45066	0.451547	1.04926	1.27222	0.626061
2667	1-oleoyl-GPE (18:1)	Lipid	Lysophospholipid	35628	LC/MS Pos Late	100001569	1554	480.308	9547071	89576-29-4		HMDB11506	0.764963	0.367	0.566708	1.81118	0.952051	0.338831	0.765183	0.991494	0.436139	0.362589	6.59825	5.64127	3.18529	2.63748	4.08696	1.51921	0.804913	1.04037	1.05094	2.53918	4.29964	4.18332	4.32584	6.37704	4.95342	0.580586	0.670645	1.03584	0.398841	0.870538	2.7988	3.57708	2.94637	0.882593	2.2355	4.32208	1.29619
2709	1-oleoyl-GPG (18:1)*	Lipid	Lysophospholipid	45968	LC/MS Neg	100005716	5610	509.288					0.893276	0.446515	1.00193	0.998074	1.16254	0.361157	0.641387	0.719674	0.800012	0.689596	0.74023	0.361157	0.361157	0.361157	0.401123	0.361157	0.361157	0.361157	0.361157	0.361157	0.361157	0.361157	1.39591	1.32246	1.61933	0.361157	0.361157	0.361157	0.361157	0.361157	36.242	9.26503	1.81602	16.7095	17.4493	3.97262	14.3055
2719	1-oleoyl-GPI (18:1)	Lipid	Lysophospholipid	36602	LC/MS Neg	100001777	5599	597.304					0.601167	0.261538	0.444646	0.542659	0.0983568	0.294001	0.390168	0.316211	0.351062	0.361461	1.84672	1.99182	1.19612	0.0983568	1.48377	1.46804	0.0983568	0.0983568	0.6692	2.90719	1.20565	0.480539	1.77689	1.88172	2.18787	0.0983568	0.182265	0.290828	0.295441	0.0983568	0.0983568	0.0983568	0.0983568	0.0983568	0.0983568	0.0983568	0.0983568
2699	1-oleoyl-GPS (18:1)	Lipid	Lysophospholipid	19260	LC/MS Neg	100000630	5607	522.284	9547099	326589-90-6		HMDB61694	0.482476	0.256015	0.513091	0.725517	0.0816039	0.272928	0.509734	0.670134	0.227179	0.494769	4.11967	3.38287	1.13376	0.0816039	1.97149	1.81972	0.0816039	0.0816039	0.55368	3.68717	2.23644	1.70238	2.11227	2.29085	2.83819	0.0816039	0.16515	0.191977	0.0816039	0.0816039	20.5968	4.33693	1.43004	8.59094	7.36011	2.15664	7.34687
2306	1-palmitoleoyl-2-linolenoyl-GPC (16:1/18:3)*	Lipid	Phosphatidylcholine (PC)	53180	LC/MS Pos Late	100009345	1900	754.538				HMDB08008	2.15687	1.96598	1.45679	1.80257	1.54642	2.2158	1.77689	1.36879	1.61159	2.17855	1.52843	1.61242	0.851809	0.975124	1.04141	2.14869	1.26525	1.7246	1.44875	3.09074	0.905788	1.21711	1.02344	1.65762	0.932523	1.55981	1.29613	1.59541	0.850682	2.09492	0.285186	0.507025	0.351165	0.189049	0.232513	0.781447	0.46208
2305	1-palmitoleoyl-2-linoleoyl-GPC (16:1/18:2)*	Lipid	Phosphatidylcholine (PC)	52683	LC/MS Pos Late	100009075	2050	756.554				HMDB08006	1.09536	0.797909	0.733253	0.912054	0.885995	0.879596	0.77797	0.616118	0.740631	0.854723	1.65281	1.80735	1.04889	1.0635	1.18471	1.83992	1.21209	1.376	1.32449	2.69416	1.02023	1.19992	1.10843	1.89217	1.09771	1.16625	0.989389	1.38832	0.794697	1.78568	0.668992	1.23272	0.828676	0.395208	0.536163	1.57451	0.887213
2598	1-palmitoleoyl-GPC* (16:1)*	Lipid	Lysophospholipid	33230	LC/MS Pos Late	100001511	1450	494.324	24779461			HMDB10383	0.67286	0.439293	0.419036	0.985472	0.835585	0.435939	0.512857	0.444007	0.351165	0.437043	4.56836	3.30848	2.5297	2.10163	2.46943	1.45264	1.03952	1.18922	0.855821	1.99119	3.51151	3.18272	2.18372	3.1583	3.496	0.86772	0.753646	1.19753	0.572097	1.46534	0.710665	1.17993	0.855073	0.315763	0.793813	1.03285	0.52646
2293	1-palmitoyl-2-arachidonoyl-GPC (16:0/20:4n6)	Lipid	Phosphatidylcholine (PC)	52462	LC/MS Pos Late	100008914	2200	782.569	10747814	35418-58-7		HMDB07982	1.97558	0.954621	0.298093	0.298093	3.2414	0.298093	0.298093	0.298093	2.39857	0.298093	1.8193	1.51985	2.2845	1.25056	1.69346	0.298093	1.24246	1.32278	1.26496	0.298093	1.81381	2.03131	1.66153	1.40536	2.60987	0.866242	0.734739	0.298093	0.674401	0.298093	0.686305	0.837874	0.664469	0.343781	0.52654	1.45744	0.90402
2532	1-palmitoyl-2-linoleoyl-GPI (16:0/18:2)	Lipid	Phosphatidylinositol (PI)	52450	LC/MS Pos Late	1528	2730	852.56				HMDB09784	1.54782	0.920027	0.960962	1.23366	1.42901	1.0214	1.07147	0.9246	1.3087	1.0399	1.41887	1.22784	0.932194	0.878327	1.1917	1.22576	1.05073	1.27332	1.29519	1.94233	1.00328	1.05607	1.03523	1.20729	0.8572	0.964914	0.904967	0.869921	0.691741	1.34135	0.075182	0.0968083	0.0706928	0.0277927	0.0611534	0.157968	0.086013
2496	1-palmitoyl-2-linoleoyl-GPS (16:0/18:2)	Lipid	Phosphatidylserine (PS)	52618	LC/MS Polar	100001857	913	758.498		384833-20-9		HMDB12358	1.40905	1.00523	1.03952	1.0831	0.900216	1.07346	1.10403	0.93937	1.2324	1.19339	1.09165	1.04046	0.721738	0.647322	0.970218	1.52372	1.26322	1.3754	1.23238	2.29194	0.67783	0.852532	0.73162	1.03314	0.738582	0.934277	0.673879	1.15997	0.960951	1.1943	1.41527	2.41739	2.17509	0.994769	0.987936	3.73619	2.06694
2240	1-palmitoyl-2-oleoyl-GPA (16:0/18:1)	Lipid	Phosphatidic acid (PA)	19262	LC/MS Polar	1535	935	673.481	5283523	169437-35-8	C13889		1.32275	0.741583	0.736612	0.855052	0.636999	0.864378	1.03411	0.694855	1.29025	1.17959	0.594408	0.452249	0.745945	0.790613	0.70739	0.427174	1.02424	1.18393	1.04569	0.677094	0.406143	0.624976	0.975434	0.766506	0.62416	0.97988	1.02104	0.332266	0.954718	1.26828	1.94645	2.06035	1.90284	1.3227	1.47424	2.0247	2.51511
2279	1-palmitoyl-2-oleoyl-GPC (16:0/18:1)	Lipid	Phosphatidylcholine (PC)	52461	LC/MS Pos Late	1539	2450	760.585	6436017	26853-31-6;26853-31-6		HMDB07972	1.42426	1.21991	0.895369	1.15383	1.07707	1.26	0.963224	0.84658	1.05764	1.3246	1.27742	1.42136	0.947927	1.11147	1.02535	0.682516	0.453238	0.580224	0.547656	1.05523	0.974649	1.33848	1.04415	1.66062	1.03247	0.592473	0.522161	0.571281	0.435284	0.901705	0.810172	1.56426	1.14671	0.626728	0.743794	1.98115	1.18579
2404	1-palmitoyl-2-oleoyl-GPE (16:0/18:1)	Lipid	Phosphatidylethanolamine (PE)	19263	LC/MS Pos Late	1526	2600	718.538	5283496	26662-94-2		HMDB05320	1.7307	1.25822	1.12032	1.44534	1.63914	1.34231	1.35427	1.18204	1.55726	1.50123	1.1577	0.829847	1.07428	0.939813	1.0086	0.664405	0.727189	0.915344	0.839906	1.13455	1.03296	1.16981	0.991398	0.936954	1.11212	0.683076	0.576493	0.445961	0.518792	0.964863	1.51828	2.38447	1.98309	0.990537	1.26719	3.49928	2.26915
2515	1-palmitoyl-2-oleoyl-GPG (16:0/18:1)	Lipid	Phosphatidylglycerol (PG)	52448	LC/MS Pos Late	100000641	3206	766.559	5283509				3.60798	3.41194	3.20014	4.02907	4.07817	3.12205	3.27764	2.9464	3.81	3.69316	0.976705	0.916136	0.702431	0.841606	0.813869	0.301426	0.294826	0.29918	0.317552	0.601429	1.02329	1.50379	1.20543	1.64141	0.921158	0.315646	0.283822	0.319165	0.230163	0.483445	7.01898	11.3786	7.714	4.61206	5.54603	17.8911	11.6733
2530	1-palmitoyl-2-oleoyl-GPI (16:0/18:1)*	Lipid	Phosphatidylinositol (PI)	52669	LC/MS Pos Late	100009066	3140	854.575				HMDB09783	1.6263	0.944835	1.1411	1.47817	1.78715	1.01068	1.30462	1.08693	1.36993	0.989316	1.60389	1.32304	1.26295	0.968876	1.46536	0.658155	0.744836	0.678968	0.864737	1.14709	1.39442	1.25878	1.4645	1.53795	1.315	0.486031	0.528136	0.399983	0.402764	0.63619	0.189308	0.236799	0.191806	0.0524678	0.165843	0.426549	0.311467
2495	1-palmitoyl-2-oleoyl-GPS (16:0/18:1)	Lipid	Phosphatidylserine (PS)	19261	LC/MS Pos Late	1531	2660	762.528	5283499	40290-44-6	C13880	HMDB12357	1.14653	0.866817	0.986604	1.29741	1.09066	1.06416	1.13956	1.10952	1.1153	1.26544	1.42004	0.973342	1.03233	0.917428	1.1032	0.567952	0.807038	0.988289	0.798683	1.01171	0.958338	1.42774	1.01339	0.974151	1.09175	0.484907	0.373055	0.325741	0.410344	0.600843	2.38428	3.83924	3.42671	1.5868	1.8541	5.53732	3.37979
2275	1-palmitoyl-2-palmitoleoyl-GPC (16:0/16:1)*	Lipid	Phosphatidylcholine (PC)	52470	LC/MS Pos Late	100008984	2200	732.554					1.62541	1.00159	0.937795	1.10695	0.96447	1.28067	0.98688	0.817574	1.16607	1.16974	1.18344	1.56461	0.921973	1.03053	1.07633	0.974159	0.59158	0.83052	0.757049	1.49851	0.799528	0.991586	0.857398	1.45553	0.904739	0.926757	0.823832	0.998412	0.676378	1.32334	0.694977	1.57645	1.17858	0.532283	0.711761	1.93753	1.14724
2512	1-palmitoyl-2-palmitoleoyl-GPG (16:0/16:1)*	Lipid	Phosphatidylglycerol (PG)	53213	LC/MS Pos Late	100009102	2720	738.528					3.43187	2.31015	2.39624	3.41461	3.01414	2.02735	2.4884	2.15348	2.58341	2.15193	1.19814	1.31016	0.824276	0.685513	0.982412	0.724493	0.339398	0.298378	0.390702	0.957289	0.898018	1.01759	1.14716	1.67226	0.837448	0.555338	0.86327	0.759421	0.433071	0.823749	3.64226	7.65333	4.55727	2.38058	3.61718	11.648	6.19634
2578	1-palmitoyl-GPA (16:0)	Lipid	Lysophospholipid	34428	LC/MS Pos Late	100001445	1625	393.24	6419701	17618-08-5	C04036	HMDB00327	1.55033	0.343856	0.816311	0.917991	1.0039	0.576941	1.05642	0.677321	0.754325	0.501104	0.889116	0.748547	0.343856	0.343856	0.832299	0.666672	0.343856	0.343856	0.343856	0.343856	0.343856	0.343856	0.438436	0.597089	0.446856	0.343856	0.789203	0.343856	0.343856	0.343856	1.7191	3.88238	1.2617	0.67794	1.39717	3.36297	1.61836
2596	1-palmitoyl-GPC (16:0)	Lipid	Lysophospholipid	33955	LC/MS Pos Late	100001263	1525	496.34	86554	17364-16-8		HMDB10382	0.976952	0.756745	0.874958	1.50983	0.962719	0.866936	1.08599	0.941293	0.673096	1.1305	4.31141	3.27583	2.90707	2.3986	2.72277	1.32282	0.894015	1.02305	0.820462	1.81673	3.76045	3.63074	2.78549	3.74907	3.98071	0.839961	0.766142	1.20913	0.786585	1.54221	0.460992	0.902348	0.684725	0.247736	0.580697	0.886245	0.438277
2658	1-palmitoyl-GPE (16:0)	Lipid	Lysophospholipid	35631	LC/MS Pos Late	100001567	1544	454.293	9547069	53862-35-4		HMDB11503	1.02044	0.468895	0.689255	1.94321	1.28121	0.467315	0.846339	0.979558	0.588417	0.486663	8.55958	6.57128	4.1228	2.92391	5.52903	1.4302	0.84372	0.964959	1.07311	2.18069	6.31862	4.53291	4.93269	7.08671	6.2136	0.627976	0.828596	1.02333	0.569881	1.03762	1.47343	2.70533	2.38011	0.491283	1.55664	2.99848	0.970688
2704	1-palmitoyl-GPG (16:0)*	Lipid	Lysophospholipid	45970	LC/MS Neg	100005717	5570	483.273	3300276				1.28926	0.542712	1.02414	2.82506	3.06999	0.422052	0.865704	1.35084	0.901299	0.755338	2.86258	2.27771	1.54771	0.277836	2.27986	0.365093	0.0215658	0.0341079	0.232786	0.89318	5.17907	2.96543	2.73163	3.06202	4.10305	0.0828432	0.188578	0.144106	0.226092	0.261411	12.1494	3.87737	0.713562	5.4604	8.71021	2.03068	6.001
2713	1-palmitoyl-GPI* (16:0)	Lipid	Lysophospholipid	35305	LC/MS Neg	100001655	5564	571.289				HMDB61695	1	0.421278	0.753835	1.1406	1.42817	0.363824	0.567987	0.484226	0.564932	0.571293	2.52012	2.71664	1.48756	0.284621	2.34768	2.65039	0.162865	0.2048	1.08042	6.26713	1.65379	1.91154	2.40022	2.4561	1.77007	0.316977	0.645523	0.920575	0.877097	0.904757	0.160102	0.0521485	0.02094	0.101676	0.152267	0.0273929	0.0886265
2697	1-palmitoyl-GPS (16:0)*	Lipid	Lysophospholipid	46130	LC/MS Neg	100005805	5572	496.268	9547100				1.00391	0.304406	0.660031	1.04854	1.51613	0.335335	0.558849	0.63535	0.605955	0.601474	4.43088	4.63282	3.04865	0.323784	3.35322	3.31661	0.191458	0.149296	1.1945	6.77208	3.13815	2.94111	3.32183	3.37127	4.52964	0.35261	0.527533	0.968102	1.09299	0.904981	6.46836	2.51911	0.330502	3.46981	4.52157	0.996088	3.33648
95	1-ribosyl-imidazoleacetate*	Amino Acid	Histidine Metabolism	61868	LC/MS Pos Early	100001668	2006	259.092	5117448	29605-99-0	C05131	HMDB02331	0.193809	0.193809	0.193809	0.193809	0.193809	0.193809	0.193809	0.193809	0.193809	0.193809	0.193809	0.193809	0.193809	0.193809	0.193809	0.193809	0.193809	0.193809	0.193809	0.193809	0.384477	0.366357	0.514687	0.516081	0.41811	0.193809	0.193809	0.193809	0.193809	0.193809	0.193809	0.193809	0.193809	0.193809	0.193809	0.193809	0.193809
2539	1-stearoyl-2-linoleoyl-GPI (18:0/18:2)	Lipid	Phosphatidylinositol (PI)	52468	LC/MS Pos Late	100008994	3185	880.591				HMDB09809	1.24976	0.536821	0.97966	1.36116	1.39675	1.10062	1.17814	0.898702	1.68704	1.17243	1.17865	0.676804	0.783726	0.230087	0.98964	0.840049	1.05202	0.850721	1.01036	1.35952	0.767609	0.693613	0.802581	0.632678	0.724578	1.12481	1.02335	0.626526	0.77529	1.19944	0.0921091	0.0211143	0.0211143	0.0211143	0.0374183	0.106221	0.0768411
2318	1-stearoyl-2-oleoyl-GPC (18:0/18:1)	Lipid	Phosphatidylcholine (PC)	52438	LC/MS Pos Late	100008904	2644	788.616		56421-10-4		HMDB08038	2.04352	1.48596	1.60346	2.03999	1.76153	1.86784	2.29911	1.93441	2.57135	2.21977	1.06383	0.863739	0.713263	0.636687	0.779144	0.680901	0.481375	0.642362	0.587806	1.02403	0.944423	1.09729	0.975974	1.09601	0.824118	0.532891	0.491474	0.449876	0.383424	0.732441	3.00611	3.86923	3.31111	1.63723	1.84013	6.19369	4.34305
2421	1-stearoyl-2-oleoyl-GPE (18:0/18:1)	Lipid	Phosphatidylethanolamine (PE)	42448	LC/MS Pos Late	100001856	2950	746.569				HMDB08993	2.33392	1.35876	1.50889	1.90133	2.22441	1.82132	2.33654	1.8805	3.07056	2.24028	1.17065	0.532216	1.02186	0.720896	0.906148	0.518577	0.925122	0.972149	0.931313	0.820564	1.04721	1.12557	0.934533	0.627971	0.978145	0.685503	0.604677	0.347595	0.549474	1.06444	2.99593	2.80432	3.3079	1.51127	1.61648	4.86026	4.33279
2538	1-stearoyl-2-oleoyl-GPI (18:0/18:1)*	Lipid	Phosphatidylinositol (PI)	52726	LC/MS Polar	100009181	922	863.566					1.31588	0.853892	0.712573	1.03002	1.07791	1.04503	1.10344	0.719491	1.22946	1.23668	0.846404	0.152943	0.614069	0.441097	0.761247	0.847855	1.0207	1.25679	1.16805	1.15964	0.71461	0.711441	0.804537	0.784207	0.689837	1	0.894149	0.633203	0.918208	1.03798	0.152943	0.152943	0.152943	0.152943	0.152943	0.152943	0.152943
2501	1-stearoyl-2-oleoyl-GPS (18:0/18:1)	Lipid	Phosphatidylserine (PS)	19265	LC/MS Pos Late	100000639	3000	790.559	9547087			HMDB10163	1.62321	0.679936	1.31507	2.07444	1.36136	1.6844	1.85411	1.88704	2.59436	2.26052	1.06913	0.340289	0.729842	0.526907	1.06792	0.399608	1.25897	1.33361	1.20276	0.797817	0.857873	0.726704	0.683133	0.38901	0.877165	0.476448	0.486425	0.268507	0.477073	0.951397	7.37341	4.85644	6.34278	3.0681	2.23225	9.10515	7.26536
2607	1-stearoyl-GPC (18:0)	Lipid	Lysophospholipid	33961	LC/MS Pos Late	100001271	1606	524.371	497299	19420-57-6		HMDB10384	1.35469	0.880977	0.969079	1.47192	1.02665	1.37795	1.32746	0.914652	1.12856	1.75037	2.54205	1.74302	1.16108	1.21877	1.53457	1.06709	0.594631	0.822109	0.579678	1.54229	2.17832	2.48128	1.5323	2.02281	1.78106	0.886867	0.706971	0.892315	0.474816	1.25728	0.899654	1.24497	0.954958	0.534325	0.593922	0.954986	0.463596
2665	1-stearoyl-GPE (18:0)	Lipid	Lysophospholipid	42398	LC/MS Pos Late	100001461	1626	482.324	9547068	69747-55-3		HMDB11130	1.20117	0.602708	0.816861	1.84854	1.40685	0.694369	1.03197	0.968034	0.887967	0.923177	4.76514	2.97397	1.99706	1.50923	2.75475	1.09066	0.654086	0.879335	0.875361	1.71723	3.84099	2.91664	2.42442	3.09679	3.27019	0.844967	0.820536	0.807093	0.447567	1.05718	2.11799	2.60388	2.46338	0.784706	1.49369	2.79992	1.11386
2717	1-stearoyl-GPI (18:0)	Lipid	Lysophospholipid	19324	LC/MS Neg	100000656	5794	599.32		796963-93-4		HMDB61696	1.36194	0.630878	0.995451	1.43798	1.77615	0.664364	0.927706	0.657191	1.04665	1.19757	1.58511	1.00455	0.655292	0.166181	1.31164	1.55079	0.0487085	0.108897	0.8753	3.09909	1.46773	0.816605	1.20618	1.39681	0.819119	0.437685	0.830924	0.608215	0.666881	0.578456	0.135282	0.0487085	0.0487085	0.0487085	0.0487085	0.0487085	0.0487085
2698	1-stearoyl-GPS (18:0)*	Lipid	Lysophospholipid	45966	LC/MS Neg	100004327	5800	524.299	9547101				0.974127	0.138538	0.452931	1.12599	1.02587	0.154261	0.283602	0.457871	0.339204	0.684594	1.96009	1.17966	0.138538	0.138538	1.4003	1.33827	0.138538	0.138538	0.507562	2.10804	0.932933	0.614117	0.961232	1.35036	1.51206	0.138538	0.258738	0.226618	0.138538	0.138538	9.77484	1.464	0.138538	3.99258	2.91146	0.490595	2.76009
1527	10-heptadecenoate (17:1n7)	Lipid	Long Chain Monounsaturated Fatty Acid	33971	LC/MS Neg	100001278	5555	267.233	5312435	29743-97-3		HMDB60038	0.324516	0.381249	0.224186	0.519376	3.30032	0.184996	0.189041	0.166902	0.180831	0.229343	7.80461	4.62975	5.31082	0.688266	6.19401	1.08772	0.193141	0.262187	0.912278	2.6297	16.5065	11.703	5.81761	5.7161	11.0947	0.758042	0.740765	0.341602	0.6021	1.84441	6.88583	1.61621	0.546262	4.41022	4.96118	0.838417	7.79569
1536	10-nonadecenoate (19:1n9)	Lipid	Long Chain Monounsaturated Fatty Acid	33972	LC/MS Neg	100001277	5780	295.264	5312513	73033-09-7		HMDB13622	0.884616	0.744746	0.6282	0.863639	5.39072	0.404648	0.479104	0.395585	0.335965	0.683832	3.44583	2.07112	2.50645	0.498204	2.45877	0.665938	0.122007	0.319673	0.975233	1.4625	8.56806	5.67984	2.3075	2.65641	4.51399	0.840582	0.660769	0.286943	1.02477	1.68376	6.33803	1.23258	0.419872	4.03174	4.0032	0.933913	7.30421
2010	13-HODE + 9-HODE	Lipid	Fatty Acid, Monohydroxy	37752	LC/MS Neg	100002196	5275	295.228					2.21257	1.21725	0.923854	1.21922	4.13311	1.01844	0.918693	0.82711	1.04822	1.04934	2.96432	2.14454	1.80078	1.48248	2.12626	0.544441	0.402286	0.72198	0.551146	0.960204	7.3355	4.31578	2.46358	4.15369	4.98331	3.69075	2.48558	0.605364	1.73458	2.83596	0.963389	1.20926	0.922267	0.563597	0.934414	1.09786	0.981564
4163	2'-deoxyadenosine	Nucleotide	Purine Metabolism, Adenine containing	1553	LC/MS Pos Early	211	2252	252.109	13730	16373-93-6	C00559	HMDB00101	0.294679	0.295241	0.309827	0.324077	0.232859	0.313501	0.385149	0.300528	0.50529	0.471265	2.75023	2.79022	3.5559	2.79253	2.30451	0.964118	1.1373	1.43877	0.967039	2.15218	1.05924	0.769084	0.951385	1.20444	1.16469	1.19944	1.49222	2.35128	3.86986	2.86916	0.876645	2.40291	1.99769	0.907581	1.03296	2.98127	1.76419
4161	2'-deoxyadenosine 5'-monophosphate	Nucleotide	Purine Metabolism, Adenine containing	46333	LC/MS Neg	100000485	1315	330.061	12599	653-63-4	C00360	HMDB00905	0.336242	0.281945	0.524619	1.39609	0.300224	0.386873	0.792675	1.27058	0.446437	0.451905	3.60941	3.69723	3.89471	2.77622	2.65762	1.55085	0.916761	0.771007	0.659245	2.99261	2.86568	2.49101	2.3568	2.95714	3.07804	1	0.830823	2.70459	1.8833	1.69249	0.663878	2.15565	1.52518	0.470275	0.582483	2.4731	0.694836
4255	2'-deoxycytidine 3'-monophosphate	Nucleotide	Pyrimidine Metabolism, Cytidine containing	40453	LC/MS Pos Early	100003421	919	308.064	3274948	6220-63-9			0.650347	0.374827	0.573856	1.10304	0.503403	0.581606	0.935279	1	0.644634	0.576717	5.00465	5.24234	3.65709	3.1821	3.62755	1.66298	0.843373	0.984107	0.814944	2.60144	3.08887	2.88288	3.42607	4.0383	3.78024	0.919041	1.24481	2.86687	1.71134	1.89411	0.843771	1.88267	1.50294	0.617198	0.629137	1.68928	0.742564
4229	2'-deoxyuridine	Nucleotide	Pyrimidine Metabolism, Uracil containing	52602	LC/MS Neg	536	1586	227.067	13712	951-78-0	C00526	HMDB00012	1.07431	0.811773	0.761833	0.781867	1.01965	0.906577	0.756522	0.528008	1.05769	0.960357	0.698637	1.00847	0.991525	0.89308	0.832843	1.74873	1.54099	1.73263	1.18011	2.5388	0.776531	0.770188	0.722617	1.10865	0.84589	1.14943	0.915358	1.29313	1.36876	1.5681	0.674344	1.36596	1.09655	0.492835	0.680302	1.45696	0.949903
4150	2'-O-methyladenosine	Nucleotide	Purine Metabolism, Adenine containing	42607	LC/MS Pos Early	100004047	2375	282.12	102213	2140-79-6			1.17458	0.791465	0.806429	0.922326	0.924792	0.92324	0.741924	0.684256	1.02521	0.951439	0.682158	1.14056	0.821324	0.753807	0.641166	2.33004	2.72084	1.7213	1.71144	3.5376	0.389696	0.546426	0.598227	1.00237	0.66164	0.562881	0.64893	1.0085	0.902453	0.98169	1.48731	2.66317	2.45671	0.997629	1.12011	2.80699	1.66535
4258	2'-O-methylcytidine	Nucleotide	Pyrimidine Metabolism, Cytidine containing	57554	LC/MS Pos Early	100010895	2411	258.108	150971	2140-72-9			0.142316	0.781335	0.505375	0.778017	0.142316	0.654169	1.27209	0.142316	0.837504	1.159	0.142316	0.142316	0.142316	0.142316	0.142316	2.72596	1.49092	1.02893	1.7032	4.70979	0.142316	0.142316	0.142316	0.142316	0.142316	1.42334	0.971074	1.07832	1.30457	0.142316	0.142316	0.839038	0.142316	0.142316	0.142316	0.391941	0.142316
4181	2'-O-methylguanosine	Nucleotide	Purine Metabolism, Guanine containing	36811	LC/MS Neg	100001713	1912.6	296.1		2140-71-8	C04545		1.11946	0.84036	0.777553	0.998593	0.898701	1.23001	1.00141	0.81077	1.63317	1.35816	0.261144	0.430676	0.394853	0.238369	0.321055	1.30631	1.30561	1.2086	1.14692	2.36105	0.339839	0.281549	0.239592	0.364688	0.377273	0.257287	0.211265	0.279985	0.390674	0.306825	1.79187	3.03364	2.43471	1.14573	1.5014	3.78771	2.15552
4217	2'-O-methyluridine	Nucleotide	Pyrimidine Metabolism, Uracil containing	57655	LC/MS Neg	100010896	1831	257.078	102212	2140-76-3			1.44475	0.99838	0.902033	1.21361	1.19707	1.30711	1.00162	0.894621	1.67634	1.36345	0.599183	0.759324	0.6998	0.572274	0.537769	1.55886	1.54155	1.4023	1.15797	2.67371	0.665097	0.562792	0.448636	0.924408	0.675468	0.451089	0.415466	0.614876	0.603494	0.671002	1.58378	2.54144	2.13414	0.972774	1.33626	2.85278	1.75396
430	2,3-dihydroxy-3-methylvalerate	Amino Acid	Leucine, Isoleucine and Valine Metabolism	63069	LC/MS Neg	100002634	1413	147.066	8	562-43-6	C04104		1.66984	0.745558	0.99401	1.49624	2.0185	0.620895	0.441745	0.372554	0.502137	0.663566	1.11917	1.19359	1.33692	1.00599	0.630316	0.431001	0.462638	0.51136	0.39616	0.641353	0.694693	2.80322	0.975305	0.929943	1.22629	1.47393	0.522885	0.652797	0.565476	1.06096	1.87794	3.34061	2.50904	1.10902	1.71277	2.14409	1.83788
4765	2,3-dihydroxyisovalerate	Xenobiotics	Food Component/Plant	38276	LC/MS Polar	100002417	1050	133.051	677	1756-18-9	C04039	HMDB12141	3.15246	2.46916	2.39483	2.65432	2.34857	1.51034	1.44352	0.978709	1.34763	1.38439	2.08968	2.61169	1.43906	1.2473	1.41928	0.373527	0.271582	0.250835	0.27196	0.553949	0.413862	0.892081	0.48922	0.671844	0.487853	0.885993	0.448402	0.470523	0.461989	0.840154	1.08046	2.4002	1.72991	0.857034	1.17661	2.07319	1.24595
6168	2,4-di-tert-butylphenol	Xenobiotics	Chemical	64328	LC/MS Neg	100021918	5749	205.16		96-76-4			3.02921	0.728778	1.13936	1.30335	2.71161	0.886717	1.02194	1.00402	1.83738	1.59706	1.39536	1.41098	1.17709	0.194346	1.20521	0.958603	0.130414	0.150017	0.782666	2.61859	1.93086	1.46567	1.40268	1.73068	1.43364	0.306068	0.442305	0.331493	0.614531	0.712706	3.27888	0.759709	0.197492	2.75193	2.30888	0.588145	4.94783
5312	2-acetamidobutanoate	Xenobiotics	Bacterial/Fungal	53232	LC/MS Polar	100009237	1340	144.067	306107				0.283562	0.351561	0.469055	1.163	0.278713	0.407277	0.636725	0.711724	0.326448	0.48993	0.172219	0.255099	0.100249	0.100249	0.100249	0.100249	0.100249	0.100249	0.247956	0.100249	1.03829	1.12547	1.36778	2.18522	1.21646	2.31205	2.33523	2.58655	2.21438	2.95924	0.334457	0.961715	0.199029	0.105731	0.218914	1.10646	0.194155
122	2-aminoadipate	Amino Acid	Lysine Metabolism	6146	LC/MS Polar	381	3500	160.061	469	542-32-5;1118-90-7	C00956	HMDB00510	1.4076	2.46019	1.92171	1.83655	1.06621	1.99895	2.07784	1.40344	1.1077	1.88955	2.71437	3.41019	1.02334	1.6272	1.91693	1.5502	0.881345	0.924034	0.985655	1.72249	0.416192	0.563094	0.572272	1.07148	0.530233	2.10727	1.45482	2.39037	1.11058	3.0801	0.483236	0.769021	0.566277	0.288953	0.351831	1.01434	0.441567
578	2-aminobutyrate	Amino Acid	Glutathione Metabolism	42374	LC/MS Pos Early	1128	2059	104.071	439691	1492-24-6	C02261	HMDB00650	0.335885	0.335885	0.335885	0.335885	0.335885	0.335885	0.335885	0.335885	0.335885	0.335885	0.335885	0.335885	0.335885	0.335885	0.335885	0.335885	0.335885	0.335885	0.335885	0.335885	0.335885	0.335885	0.335885	0.335885	0.335885	0.335885	0.335885	0.335885	0.335885	0.335885	0.335885	0.335885	0.335885	0.335885	0.335885	0.335885	0.335885
5207	2-dimethylaminoethanol	Xenobiotics	Food Component/Plant	42562	LC/MS Pos Early	100001630	1983	90.0913		108-01-0	D07777	HMDB32231	1.22014	0.763063	0.722575	0.900658	0.963673	1.17695	0.933309	0.603385	0.850843	1.01267	0.570903	0.661715	0.597007	0.596119	0.492179	1.13966	1.149	0.987329	0.832991	1.7964	0.283004	0.307968	0.300246	0.371864	0.315071	0.615011	0.616767	0.599222	0.704571	0.894509	2.23728	4.6151	1.71948	1.65952	1.616	4.33059	1.8674
393	2-hydroxy-3-methylvalerate	Amino Acid	Leucine, Isoleucine and Valine Metabolism	36746	LC/MS Neg	100001541	1800	131.071	164623	488-15-3		HMDB00317	0.164366	0.126693	0.106609	0.090636	0.218124	0.147233	0.125358	0.090636	0.178973	0.102859	0.34713	0.36195	0.388258	0.204193	0.432797	0.524538	0.64235	0.473207	0.504574	0.897367	1.1269	1.29981	1.4568	1.53388	1.19366	1.4444	1.23474	1.5502	1.82189	1.95412	1.56668	4.37208	2.16924	1.25864	1.37882	4.54656	2.33064
447	2-hydroxy-4-(methylthio)butanoic acid	Amino Acid	Methionine, Cysteine, SAM and Taurine Metabolism	63739	LC/MS Neg	100021372	1397	149.028		583-91-5			0.910141	0.37878	0.244155	0.244155	0.685651	0.244155	0.244155	0.244155	0.350613	0.244155	13.5333	12.8403	14.9929	10.4022	9.60661	0.622619	1.39709	0.801351	0.745685	0.244155	5.31269	4.50459	3.92364	4.37103	5.6937	0.838709	0.611571	0.444465	1.53941	1.75881	0.607198	1	0.444621	0.338303	0.25235	0.417561	0.244155
1663	2-hydroxyadipate	Lipid	Fatty Acid, Dicarboxylate	31934	LC/MS Polar	100001153	3000	161.046	193530	18294-85-4	C02360	HMDB00321	1.42253	2.18718	3.2192	3.43339	2.80842	2.69509	3.24927	2.59244	2.0241	2.84957	0.748827	1.32461	0.899736	0.647336	0.695771	1.52155	1.15122	1.00103	0.805048	1.48632	0.298038	0.463847	0.317589	0.455738	0.436391	1.47205	1.27876	1.9045	1.53196	1.80863	0.812781	1.82086	0.523363	0.279954	0.636018	1.36035	0.499508
580	2-hydroxybutyrate/2-hydroxyisobutyrate	Amino Acid	Glutathione Metabolism	52281	LC/MS Polar	100008928	1258	103.04					0.92549	0.616918	0.784527	0.754853	0.942649	0.828783	0.506364	0.405629	0.440053	0.693133	1.15848	1.84645	1.9043	1.00279	1.25772	2.23559	2.08867	1.32907	1.32431	2.88818	1.18683	0.611029	0.997211	1.72059	1.91162	0.550045	1.02319	1.55645	1.66041	1.22101	0.235547	0.757341	0.328091	0.235547	0.258222	0.821418	0.280975
1659	2-hydroxyglutarate	Lipid	Fatty Acid, Dicarboxylate	52294	LC/MS Pos Early	100002070	958	166.071	43	40951-21-1	C02630	HMDB0059655	36.8326	13.2649	21.9457	52.183	20.2842	13.2752	22.7131	17.1404	19.2548	34.7542	0.559159	0.575405	0.598988	0.449964	0.309488	0.253721	0.29698	0.177399	0.300573	0.421808	0.796578	0.494049	0.442593	1.03446	0.722817	1.01302	1.19628	0.85355	0.986984	1.94374	1.08097	5.21446	3.24744	1.3157	1.81184	2.49437	2.10548
1964	2-hydroxypalmitate	Lipid	Fatty Acid, Monohydroxy	35675	LC/MS Neg	100001579	5511.2	271.228	92836	764-67-0		HMDB31057	2.88064	0.667274	0.873695	1.06941	3.89923	0.965094	1.05241	0.730434	2.96547	1.39933	0.776597	0.913151	0.561005	0.395474	0.47228	0.690423	0.774021	0.641742	0.481211	1.5877	1.17888	0.949842	0.545291	0.685191	1.07417	0.671361	0.640899	0.919491	1.22889	1.02904	4.52518	3.81931	1.95784	5.31231	6.50285	4.59099	35.5134
1705	2-hydroxysebacate	Lipid	Fatty Acid, Dicarboxylate	63357	LC/MS Neg	100020378	1324	217.108	128458	103963-71-9		HMDB00424	0.138905	0.138905	0.138905	0.138905	0.152921	0.138905	0.138905	0.138905	0.138905	0.138905	0.138905	0.138905	0.138905	0.138905	0.138905	0.138905	0.138905	0.138905	0.138905	0.138905	1	0.138905	0.138905	0.138905	0.305585	3.64543	1.91586	0.138905	3.8327	3.23254	0.138905	0.138905	0.138905	0.138905	0.138905	0.138905	0.138905
1967	2-hydroxystearate	Lipid	Fatty Acid, Monohydroxy	17945	LC/MS Neg	1239	5695	299.259	69417	629-22-1	C03045		5.25024	1.06844	1.7186	1.93812	7.51879	1.53289	1.65422	1.86998	3.73869	2.20265	0.647368	1.02034	0.160239	0.229889	0.852235	0.554202	0.160239	0.160239	0.422785	0.979657	1.94205	1.6967	0.731143	0.806827	1.16107	0.388155	0.232479	0.339149	0.160239	0.460868	7.9184	2.20419	0.160239	5.44594	4.06008	1.49373	12.6199
6239	2-iminopiperidine	Xenobiotics	Chemical	63043	LC/MS Pos Early	100021018	2591	99.0917	85237	16011-96-4			0.0664043	0.0664043	0.0664043	0.0664043	0.0664043	0.176724	0.223938	0.0664043	0.187839	0.200035	0.0664043	0.0664043	0.0664043	0.0664043	0.0664043	0.0664043	0.214033	0.0664043	0.0664043	0.0664043	0.590451	0.556901	0.60137	1.04735	0.57459	0.967805	1.31034	0.670762	1.25214	1.51047	0.0664043	0.0664043	0.0664043	0.0664043	0.0664043	0.143484	0.0664043
4773	2-isopropylmalate	Xenobiotics	Food Component/Plant	15667	LC/MS Neg	100000409	725	175.061	77	3237-44-3	C02504	HMDB00402	2.3766	1.0221	1.31362	2.17905	1.73638	0.977903	0.952562	0.88504	0.651888	1.37127	0.17543	0.173532	0.105144	0.12026	0.133519	0.419484	0.429365	0.347923	0.375241	0.49639	0.689674	1.79177	0.961552	0.712246	1.10584	1.70008	0.827905	0.793116	1.05831	2.48912	1.61028	3.54516	2.41728	1.04631	1.29892	2.8744	2.17472
102	2-methylbutyrylhistidine*	Amino Acid	Histidine Metabolism	61692	LC/MS Neg	100019885	2090	238.12					0.261751	0.261751	0.261751	0.261751	0.261751	0.261751	0.261751	0.261751	0.261751	0.261751	0.261751	0.261751	0.261751	0.261751	0.261751	0.261751	0.261751	0.261751	0.261751	0.261751	0.83038	0.679925	0.997036	1.82359	0.719159	0.288533	0.261751	0.530081	0.283446	0.3364	0.261751	0.261751	0.261751	0.261751	0.261751	0.261751	0.261751
16	2-methylserine	Amino Acid	Glycine, Serine and Threonine Metabolism	53229	LC/MS Pos Early	100009246	1652	120.066	94309		C02115		2.33708	1.12129	0.859536	0.957719	1.52337	0.152146	0.704637	0.249371	0.152146	1.2147	2.81555	1.6702	0.572636	0.403224	0.363393	0.152146	0.152146	0.152146	0.152146	0.152146	1.21679	0.377907	0.152146	0.152146	1.6089	0.152146	0.152146	0.152146	0.152146	0.218968	0.772839	1.08096	0.152146	0.46002	0.557784	1.3258	0.797914
489	2-oxoarginine*	Amino Acid	Urea cycle; Arginine and Proline Metabolism	55072	LC/MS Pos Early	100002784	1760	174.087	558	3715-10-04	C03771	HMDB04225	0.958467	0.486514	0.479525	1.17134	0.532954	0.628736	0.575155	0.490157	0.551015	0.956184	0.249679	0.508794	0.107351	0.157652	0.189362	0.431199	0.180118	0.378534	0.381508	0.570913	0.915061	1.37937	1.49702	2.66337	2.15485	1.42378	1.57299	1.39628	0.956594	2.20316	1.07159	1.87521	1.26447	0.542046	0.729036	3.31511	1.68125
2599	2-palmitoleoyl-GPC* (16:1)*	Lipid	Lysophospholipid	35819	LC/MS Pos Late	100001561	1425	494.324				HMDB10383	0.912615	0.567685	0.74296	0.884172	0.640769	0.731974	0.628083	0.422291	0.486724	0.603988	2.25874	2.38537	0.940427	0.998941	1.27516	1.75614	0.858066	1.39304	0.927313	2.86505	1.05872	1.18247	1.20269	1.88563	1.18283	0.885016	1.27498	1.65105	0.454981	1.4743	1.00106	2.13341	1.22805	0.734152	0.894199	2.10405	0.869114
2597	2-palmitoyl-GPC* (16:0)*	Lipid	Lysophospholipid	35253	LC/MS Neg	100001562	6215	570.341	15061532			HMDB61702	1.26307	0.41692	0.924333	1.16551	1.21731	0.611445	0.900274	0.625383	0.62093	0.723752	2.70142	2.3561	1.79302	0.273085	1.72937	1.30258	0.0815188	0.0633015	0.517664	2.25542	3.39471	1.59054	2.18359	3.03447	2.89165	0.188812	0.38472	0.660565	0.61046	0.558403	1.80274	0.480345	0.0633015	0.733005	0.809737	0.275546	1.00552
61	2-pyrrolidinone	Amino Acid	Glutamate Metabolism	31675	LC/MS Pos Early	100001081	1262	86.06	12025	616-45-5		HMDB02039	0.546328	0.36412	0.427326	0.568395	0.801346	0.827373	0.811209	0.559771	0.436952	0.985088	0.570114	0.608426	0.452351	0.349124	0.216588	2.09359	1.45877	1.67258	1.18675	1.64636	0.897061	1.36823	1.01491	1.56881	1.21581	1.41013	1.30075	0.835037	0.955529	1.7975	0.718409	1.60883	0.741893	0.492277	0.651739	1.35997	0.738539
2666	2-stearoyl-GPE (18:0)*	Lipid	Lysophospholipid	41220	LC/MS Neg	100003901	6350	480.31				HMDB11129	0.458046	0.104749	0.332735	1.25621	1.05287	0.127839	0.283116	0.356653	0.089975	0.416179	1.86095	1.47685	1.21927	0.089975	1.30739	0.089975	0.089975	0.089975	0.15629	0.928212	2.35416	1.08237	1.39408	1.14125	2.04215	0.089975	0.089975	0.089975	0.089975	0.089975	2.61463	1.20362	0.089975	1.54879	1.68047	0.089975	0.947134
2030	2R,3R-dihydroxybutyrate	Lipid	Fatty Acid, Dihydroxy	63109	LC/MS Polar	100002367	1543	119.035	13120901	759-06-8		HMDB00498	0.119838	0.0885307	0.0804909	0.103928	0.102754	0.0753984	0.0776113	0.0542907	0.0742938	0.0879176	0.996171	1.28782	1.12746	0.894125	0.938338	4.9084	4.48078	4.89467	3.1478	8.78694	0.538437	0.613668	0.613949	0.816811	0.593471	1.00383	1.27911	1.44309	1.05736	1.97797	0.661842	1.13629	0.763958	0.395108	0.40806	1.44426	0.758639
2029	2S,3R-dihydroxybutyrate	Lipid	Fatty Acid, Dihydroxy	62950	LC/MS Polar	100002284	1660	119.035	10964471	5057-93-2		HMDB02453	0.215598	0.215598	0.224728	1.02027	0.215598	0.215598	0.329216	0.331699	0.543567	0.510486	0.215598	0.88911	0.215598	0.215598	1	2.4314	5.81431	6.25708	2.51819	4.7648	1.04484	0.721099	0.767421	1.12371	0.215598	1.33003	0.882465	1.31815	1.91558	2.77957	0.965051	1.41565	0.853286	0.402711	0.380238	1.0302	0.215598
4334	3'-dephospho-acetyl-CoA	Cofactors and Vitamins	Pantothenate and CoA Metabolism	54675	LC/MS Neg	100010805	2313	728.152	193680				0.91553	1	1.23814	2.24868	0.811221	0.197873	0.95852	1.5064	0.849898	0.898596	0.197873	0.197873	0.197873	0.197873	0.197873	0.197873	0.197873	0.197873	0.197873	0.197873	0.197873	0.197873	0.197873	0.197873	0.197873	0.197873	0.197873	1.24681	0.197873	0.197873	0.728085	4.6939	0.899725	0.197873	0.462771	2.714	0.450538
4333	3'-dephosphocoenzyme A	Cofactors and Vitamins	Pantothenate and CoA Metabolism	18289	LC/MS Neg	100000138	2013	686.142	444485	3633-59-8	C00882	HMDB01373	0.780421	0.529727	0.712668	1.89988	0.464777	0.570627	0.89911	1.44145	0.73188	0.585714	4.88953	5.28196	2.59402	2.82115	3.30308	2.83622	1.0346	1.20067	1.16015	4.12012	2.91135	2.7291	3.71531	5.27115	3.86344	0.521165	0.738092	2.5106	0.620732	1.09197	0.616666	1.44778	0.913017	0.245765	0.440379	1.72668	0.500652
180	3-(4-hydroxyphenyl)lactate (HPLA)	Amino Acid	Tyrosine Metabolism	32197	LC/MS Neg	240	1379	181.051	9378	6482-98-0	C03672	HMDB00755	1.03061	0.694311	0.480057	0.373772	1.03556	0.593189	0.432706	0.286335	0.665684	0.605728	2.16206	2.01952	2.07191	1.48054	1.26266	1.90127	1.98176	1.89243	1.71911	2.89879	0.448469	0.434482	0.325084	0.501155	0.524132	0.825393	0.528675	0.593459	0.969391	1.0602	1.26504	2.43943	2.34321	0.915863	1.17987	2.75599	1.98507
487	3-amino-2-piperidone	Amino Acid	Urea cycle; Arginine and Proline Metabolism	62853	LC/MS Pos Early	100020361	2065	115.087	5200225	1892-22-4		HMDB00323	0.400114	0.367745	0.406603	0.372571	0.475358	0.735782	0.905407	0.761662	0.796846	0.905782	1.25909	1.73733	1.26064	0.966225	1.01552	2.66034	3.37526	3.79239	2.84211	6.12613	0.538893	0.682589	0.874031	1.15377	0.831613	1.34917	2.21172	2.80552	2.07066	3.426	0.984479	1.7736	1.4285	0.685549	0.46722	2.50973	1.38356
4688	3-dehydroshikimate	Xenobiotics	Food Component/Plant	36764	LC/MS Polar	100001679	1962	171.03	80	2922-42-1	C02637		0.489989	0.489989	0.489989	0.489989	0.489989	0.489989	0.489989	0.489989	0.489989	0.489989	0.489989	0.489989	0.489989	0.489989	0.489989	0.489989	0.489989	0.489989	0.489989	1	0.540837	0.489989	0.489989	0.489989	0.489989	1.16778	0.507906	0.489989	1.22705	1.10212	0.489989	0.489989	0.489989	0.489989	0.489989	0.489989	0.489989
5282	3-deoxyoctulosonate	Xenobiotics	Bacterial/Fungal	43805	LC/MS Polar	100000095	2706.7	237.062	4636210	103404-70-2			1.82177	1.10597	0.984197	1.0158	1.7296	1.34984	1.07489	0.738471	1.55576	1.37404	0.732365	0.892922	1.04371	0.604492	0.66379	1.20794	1.32198	1.08985	1.03304	2.14486	0.70008	0.610231	0.528862	0.737669	0.767002	1.44659	1.08635	1.40077	1.97135	1.81855	1.01944	1.97617	2.0375	0.859719	0.899992	2.08731	1.57322
4778	3-formylindole	Xenobiotics	Food Component/Plant	62863	LC/MS Pos Early	100020219	2736	146.06	10256	487-89-8	C08493	HMDB29737	0.509331	0.463719	0.123598	0.3818	0.31277	0.123598	0.440798	0.361167	0.39744	0.123598	30.0443	33.2487	21.9631	25.7509	27.1571	25.2282	20.0508	22.755	23.0113	45.7262	0.94738	0.774245	0.531771	0.963358	0.567846	4.78532	4.37129	1.40375	4.4302	5.90546	0.20667	0.499596	0.242654	0.123598	0.123598	0.368061	0.168327
3171	3-hydroxy-3-methylglutarate	Lipid	Mevalonate Metabolism	531	LC/MS Polar	112	2850	161.046	1662	503-49-1	C03761	HMDB00355	0.896821	0.649373	0.456027	0.412602	0.900978	0.469073	0.452377	0.263712	0.500662	0.508182	1.20274	1.38243	1.40893	1.00374	0.938632	2.35068	2.59949	2.4114	1.80641	3.83202	1.00044	0.923456	0.897986	1.41711	1.08483	1.16328	1.03203	1.58056	1.42161	1.95562	0.917938	1.57907	2.20311	0.729434	0.87907	1.50657	1.21567
3169	3-hydroxy-3-methylglutaryl CoA	Lipid	Mevalonate Metabolism	48010	LC/MS Neg	37	1465.1	454.572	84	103476-21-7	C00356	HMDB01375	0.0948856	0.0948856	0.0948856	0.0948856	0.0948856	0.0948856	0.0948856	0.0948856	0.0948856	0.0948856	1.54027	1.94656	0.930411	1.23427	1.06166	1.02318	0.967828	1.06441	0.783954	2.00599	0.951052	1.54478	1.3356	2.31949	1.44539	0.529092	1.06276	0.866714	0.45147	1	1.00065	1.31729	1.37136	0.310221	0.678319	1.61057	1.02011
1664	3-hydroxyadipate	Lipid	Fatty Acid, Dicarboxylate	62069	LC/MS Polar	100004396	3131	161.046	151913			HMDB00345	0.501708	2.69708	2.87803	0.486226	1.15293	2.90898	2.27629	0.352772	1.42709	3.06797	0.125231	0.759314	1.0041	0.250877	0.125231	0.973437	2.02303	0.752676	0.125231	1.4745	0.509558	0.396028	0.125231	0.125231	0.736633	1.60097	0.523068	0.770276	2.39262	1.85735	0.524403	0.908553	2.78351	0.995902	0.574502	0.697693	1.36986
280	3-hydroxyanthranilate	Amino Acid	Tryptophan Metabolism	32353	LC/MS Pos Early	243	2407	154.05	86	548-93-6	C00632	HMDB01476	6.20739	3.3575	4.19409	2.1025	5.86456	11.3437	7.21776	7.38606	20.871	7.30708	0.520492	3.26525	0.376592	0.941752	1.34515	1.73693	0.297292	0.979313	0.65937	0.14089	0.14089	1.11835	1.21911	2.90414	0.527486	0.255131	0.282054	0.14089	0.14089	0.14089	1.10017	1.38249	0.4833	0.510946	0.302411	1.63494	0.235506
1987	3-hydroxyarachidate*	Lipid	Fatty Acid, Monohydroxy	61701	LC/MS Neg	100019893	5950	327.291	5282918				4.26263	1.50732	2.00424	2.64724	5.14206	2.41505	2.49902	1.95939	3.13851	2.78834	0.463718	0.939939	0.6751	0.149275	0.571718	0.209995	0.149275	0.149275	0.164852	0.770257	0.851107	0.702115	0.559385	0.630107	0.93902	0.189783	0.16995	0.149275	0.388724	0.219229	50.7232	20.7486	5.0674	60.6868	44.3718	4.71704	85.4594
1988	3-hydroxybehenate*	Lipid	Fatty Acid, Monohydroxy	61697	LC/MS Neg	100019890	6290	355.322	5282921				3.07573	1.11323	1.65706	1.44587	2.99414	1.80014	2.02934	1.42349	2.01107	2.0825	0.613058	0.747932	0.485183	0.14877	0.622254	0.146312	0.146312	0.146312	0.256714	0.399131	0.886769	0.830128	0.583846	0.822882	0.598873	0.1647	0.215662	0.146312	0.41643	0.214559	17.1006	6.18084	2.22294	27.7954	10.9679	2.29528	30.7046
1934	3-hydroxybutyrate (BHBA)	Lipid	Ketone Bodies	542	LC/MS Polar	254	1480	103.04	441	625-72-9	C01089	HMDB00357	0.377703	0.329465	0.306229	0.330803	0.393762	0.299514	0.305436	0.214453	0.331031	0.379643	0.814948	1.00854	0.589456	0.436642	0.648764	1.53145	1.77793	1.54145	1.32788	2.67267	0.605464	0.53376	0.690034	0.873367	0.591639	1.69717	1.61341	2.1547	2.07846	2.16217	2.21089	5.16306	3.24792	1.59718	2.07093	5.79934	2.93139
1978	3-hydroxydecanoate	Lipid	Fatty Acid, Monohydroxy	22053	LC/MS Neg	100000997	4634.7	187.134	26612	5561-87-5		HMDB02203	1.04581	0.802544	0.690678	0.693614	0.962123	0.814603	0.700112	0.569309	0.949423	0.791105	0.9419	1.10091	1.01913	0.63028	0.803086	1.14885	1.13026	0.863746	0.972517	1.71625	1.17162	0.977712	0.811439	0.948933	1.07086	1.24015	0.983676	0.974848	1.43867	1.53833	1.81234	21.1628	25.5365	8.41813	14.5216	18.4682	21.3922
1975	3-hydroxyhexanoate	Lipid	Fatty Acid, Monohydroxy	53230	LC/MS Neg	100006367	1725	131.071	151492	10191-24-9			0.597736	0.776902	0.614948	0.808872	0.687177	0.522485	0.535203	0.452336	0.669881	0.443312	0.395617	0.685406	0.395617	0.395617	0.395617	0.827217	0.395617	0.395617	0.616159	1.06009	0.891854	0.537804	0.47956	0.921202	0.606661	1.51271	0.939915	0.723026	1.65553	1.61439	15.0123	41.8611	37.5599	17.802	24.2659	52.3729	28.2436
426	3-hydroxyisobutyrate	Amino Acid	Leucine, Isoleucine and Valine Metabolism	1549	LC/MS Polar	111	1619	103.04	87	2068-83-9	C06001	HMDB00336	0.00766392	0.00766392	0.00766392	0.00766392	0.00766392	0.00766392	0.00766392	0.00766392	0.00766392	0.0139519	0.930605	1.0604	0.791785	0.712911	0.778277	0.472156	0.398797	0.464192	0.537551	1.00809	1.03639	1.1293	1.5713	2.07629	1.29663	4.28645	2.58929	4.01469	4.57459	4.15521	0.00766392	0.00766392	0.00766392	0.00766392	0.00766392	0.00766392	0.0111518
1981	3-hydroxylaurate	Lipid	Fatty Acid, Monohydroxy	32457	LC/MS Neg	100001112	5175	215.165	94216	53941-38-1		HMDB00387	1.09261	1.00243	0.60185	0.727108	0.978851	0.895444	0.785959	0.548987	1.20898	0.830528	0.835291	0.731342	0.76299	0.616351	1.17133	0.249584	0.515981	0.718588	0.249584	1.28578	1.99985	1.13997	0.852424	1.12765	1.56179	0.997567	0.646425	0.323002	1.86898	1.1154	6.33357	147.349	105.215	59.2239	101.569	91.664	97.4663
1976	3-hydroxyoctanoate	Lipid	Fatty Acid, Monohydroxy	22001	LC/MS Neg	100000773	3446	159.103	26613	88930-08-9		HMDB01954	0.817494	0.497981	0.808842	0.69665	0.628709	0.624737	0.416341	0.537794	0.6023	0.753601	0.357589	0.357589	0.357589	0.357589	0.537956	0.570481	0.357589	0.357589	0.357589	0.357589	1.5729	0.558083	0.357589	0.887411	0.986689	2.34274	1.45186	0.357589	3.32859	3.07331	7.00961	48.5937	45.4045	20.6154	25.1451	56.2625	33.644
5208	3-indoleglyoxylic acid	Xenobiotics	Food Component/Plant	63583	LC/MS Neg	100020372	2140	188.035	73863	1477-49-2			0.372229	0.372229	0.372229	0.372229	0.372229	0.372229	0.372229	0.372229	0.372229	0.372229	0.475074	0.73745	0.893356	1.01674	1.64642	0.951179	1.39573	1.35266	1.45794	7.2921	0.372229	0.372229	0.372229	0.372229	0.372229	0.372229	0.372229	0.372229	0.372229	0.372229	0.372229	0.372229	0.372229	0.372229	0.372229	0.372229	0.372229
2995	3-ketosphinganine	Lipid	Sphingolipid Synthesis	34381	LC/MS Pos Late	100001436	1400	300.29	631	18944-28-0	C02934	HMDB01480	0.833857	2.89376	0.706212	0.987415	0.658176	4.9794	0.858369	0.641558	0.617312	4.69642	1.24438	1.52401	0.774839	5.8255	1.18924	1.83164	0.748712	7.09232	1.10415	2.50113	0.532642	3.97935	0.880269	1.30311	0.646255	4.3848	0.887864	1.25359	0.409802	6.41177	1.61789	2.72054	2.37988	4.90921	1.31765	2.18173	1.01259
421	3-methyl-2-oxobutyrate	Amino Acid	Leucine, Isoleucine and Valine Metabolism	44526	LC/MS Polar	100000936	911	115.04	49	3715-29-5	C00141	HMDB00019	0.728691	0.688826	0.668792	0.924976	0.666017	0.673656	0.749382	0.556511	0.38146	0.717441	1.46931	1	0.613366	0.319363	0.835372	1.7279	0.93776	0.961486	0.772402	1.95993	3.4954	3.94406	4.15967	5.53413	3.96944	4.91457	3.58531	3.43138	4.15271	5.88578	0.426617	0.900617	0.793193	0.381205	0.464534	1.25854	0.808558
392	3-methyl-2-oxovalerate	Amino Acid	Leucine, Isoleucine and Valine Metabolism	15676	LC/MS Neg	100000036	2064.2	129.056	47	1460-34-0;51829-07-3	C00671	HMDB03736	0.212617	0.212617	0.212617	0.212617	0.212617	0.212617	0.212617	0.212617	0.212617	0.212617	1	0.455561	0.490711	0.212617	0.457842	0.212617	0.212617	0.370469	0.212617	0.529726	1.63743	1.79864	1.32879	1.40443	1.79492	3.07586	1.08782	0.891465	1.74987	2.05119	0.212617	0.212617	0.212617	0.212617	0.212617	0.212617	0.212617
4248	3-methylcytidine	Nucleotide	Pyrimidine Metabolism, Cytidine containing	35132	LC/MS Pos Early	100001466	2176	258.108	159649	21028-20-6			0.319168	0.319168	0.319168	0.319168	0.319168	0.319168	0.319168	0.319168	0.319168	0.319168	0.319168	0.319168	0.319168	0.319168	0.319168	3.24488	3.61912	2.85751	3.02815	4.25702	0.319168	0.319168	0.319168	0.319168	0.319168	0.319168	1.27769	1	2.12105	0.319168	0.732126	0.846423	0.874233	0.442156	0.518152	0.692519	0.736093
72	3-methylhistidine	Amino Acid	Histidine Metabolism	15677	LC/MS Pos Early	100000042	2670	170.092	64969	368-16-1	C01152	HMDB00479	0.698115	0.497426	0.405525	0.390481	0.414023	0.573923	0.392057	0.346887	0.517777	0.480034	1.02067	1.22051	0.796748	0.759045	0.819203	2.14552	1.52122	1.60595	0.747079	2.91765	0.639805	0.600859	0.647208	0.991657	0.773756	0.983978	1.12594	1.5274	1.25798	1.77752	1.67137	3.10814	2.25732	1.11834	1.11577	3.74159	1.94016
1235	3-phosphoglycerate	Carbohydrate	Glycolysis, Gluconeogenesis, and Pyruvate Metabolism	1414	LC/MS Neg	132	583	184.986	724	80731-10-8	C00597	HMDB00807	0.987932	0.680005	1.12626	2.15572	0.993925	1.00608	0.828008	0.785122	0.726405	1.15493	0.377236	0.846704	0.405081	0.253168	0.303961	2.06838	1.4426	1.61992	1.25207	2.94202	0.538193	0.437329	0.458729	0.835986	0.732071	1.81922	0.974138	2.03076	3.04967	2.55391	0.785564	2.19792	1.62121	0.454878	0.529738	2.44901	0.95663
479	3-sulfo-L-alanine	Amino Acid	Methionine, Cysteine, SAM and Taurine Metabolism	47089	LC/MS Polar	382	2890	167.997	72886	498-40-8	C00506	HMDB02757	0.121066	0.121066	0.121066	0.197216	0.121066	0.121066	0.121066	0.121066	0.121066	0.121066	1.49864	3.01133	0.24608	1.3552	1	3.39509	1.97425	1.93989	2.65125	9.75634	0.121066	0.121066	0.121066	0.121066	0.121066	0.121066	0.574659	0.121066	0.121066	0.121066	0.155336	0.381616	0.121066	0.121066	0.121066	0.244114	0.121066
558	4-acetamidobutanoate	Amino Acid	Polyamine Metabolism	1558	LC/MS Pos Early	1113	1350	146.081	18189	3025-96-5	C02946	HMDB03681	0.328433	0.229598	0.349574	0.527848	0.394352	0.404761	0.168836	0.225221	0.324033	0.447399	0.654644	0.827775	0.347747	0.358876	0.425625	4.44463	3.74439	3.88478	2.49895	4.56385	1.21846	2.77435	1.10829	1.98046	1.35157	2.18444	0.624247	0.9206	0.400461	2.03518	0.672435	1.98531	0.936672	0.567692	0.842824	1.28091	0.725146
561	4-guanidinobutanoate	Amino Acid	Guanidino and Acetamido Metabolism	15681	LC/MS Pos Early	100000096	2320	146.092	500	463-003;463-00-3	C01035	HMDB03464	0.268569	0.147398	0.110434	0.117811	0.14249	0.201386	0.199647	0.187694	0.187281	0.246275	1.16219	1.56846	0.941401	0.889355	0.975996	2.73392	2.55842	2.40224	1.89138	4.49342	0.791198	0.994559	1.00544	1.4799	1.15974	2.20321	2.16139	3.65922	3.16403	4.86204	0.0525964	0.0676043	0.0459241	0.0250702	0.0197021	0.0815933	0.0463592
1953	4-hydroxybutyrate (GHB)	Lipid	Fatty Acid, Monohydroxy	34585	LC/MS Polar	100001507	1765	103.04	10413	502-85-2	C00989	HMDB00710	0.826789	1	0.528219	0.360449	0.865991	0.632672	0.498924	0.290657	0.594937	0.576556	2.02865	2.71729	1.94087	1.79388	1.6606	0.591018	0.55482	0.360984	0.389794	0.723476	3.47656	2.89878	3.72219	6.22801	3.57541	1.60777	1.42956	1.83995	2.39127	2.4559	0.801662	1.41586	1.10615	0.488113	0.808831	0.909588	0.548135
51	4-hydroxyglutamate	Amino Acid	Glutamate Metabolism	40499	LC/MS Pos Early	100002544	1141	164.055	439902	2485-33-8	C03079	HMDB01344	0.214161	0.0876267	0.0979353	0.0876267	0.0963547	0.143912	0.0876267	0.0876267	0.137645	0.0876267	0.997632	1.41284	0.928543	0.993422	0.713026	0.0876267	0.442431	0.661184	0.539017	1.04243	1.16457	1.25694	1.46783	1.81209	1.31216	1.00237	0.90282	0.774206	1.12259	1.42778	0.0876267	0.0876267	0.0876267	0.0876267	0.0876267	0.0876267	0.0876267
158	4-hydroxyphenylacetate	Amino Acid	Phenylalanine Metabolism	541	LC/MS Neg	144	1361	151.04	127	156-38-7	C00642	HMDB00020	0.222956	0.222956	0.222956	0.222956	0.222956	0.222956	0.222956	0.222956	0.222956	0.222956	2.40791	1.2753	0.825318	0.801163	0.674799	0.340804	0.222956	0.222956	0.222956	0.222956	0.839618	1.04519	1	2.02357	0.82374	1.39619	0.484781	0.222956	0.540918	0.950468	0.222956	0.222956	0.222956	0.222956	0.222956	0.222956	0.222956
174	4-hydroxyphenylpyruvate	Amino Acid	Tyrosine Metabolism	1669	LC/MS Neg	1141	1690	179.035	979	156-39-8	C01179	HMDB00707	1.54802	0.551722	0.711718	0.831877	0.865285	0.660919	0.664988	0.532862	0.856498	0.782533	1.26602	1.61892	0.91505	0.296222	0.690563	3.01303	0.217575	1.05852	1.3643	1.65829	1.20077	1.29232	0.952814	1.28832	1.20822	1.10186	1.11824	0.810872	1.70282	1.56528	0.217575	0.217575	0.217575	0.217575	0.217575	0.217575	0.293269
96	4-imidazoleacetate	Amino Acid	Histidine Metabolism	32349	LC/MS Pos Early	100001207	2055	127.05	96215	645-65-8	C02835	HMDB02024	0.0129184	0.0242339	0.0129184	0.0516737	0.0129184	0.0129184	0.0129184	0.0234648	0.0129184	0.0129184	0.813418	1	0.524414	0.569445	0.566575	1.04164	0.547062	0.805916	0.701281	1.55937	1.13266	1.05414	0.851573	1.06516	1.14632	0.498305	0.383869	0.595953	0.427809	0.792813	0.0129184	0.0129184	0.0129184	0.0129184	0.0129184	0.0129184	0.0129184
341	4-methyl-2-oxopentanoate	Amino Acid	Leucine, Isoleucine and Valine Metabolism	22116	LC/MS Neg	100000551	2170	129.056	70	816-66-0	C00233	HMDB00695	0.211887	0.211887	0.211887	0.211887	0.211887	0.211887	0.211887	0.211887	0.211887	0.211887	1.95741	0.987628	0.724652	0.312408	1.09622	0.888052	0.211887	0.211887	0.475909	0.211887	1.72503	1.54061	1.14511	1.30569	1.5711	3.04119	1.01237	0.211887	0.211887	1.19796	0.211887	0.211887	0.211887	0.211887	0.211887	0.211887	0.211887
4216	5,6-dihydrouridine	Nucleotide	Pyrimidine Metabolism, Uracil containing	61833	LC/MS Neg	100001425	1119	245.078	94312	5627-05-04			1.49644	0.764782	0.67949	0.738319	0.995468	0.570718	0.465744	0.362059	0.61544	0.588033	0.869961	1.05608	0.773169	0.695958	0.705972	1.93271	2.00764	1.78688	1.75367	3.28315	0.778781	0.723338	0.668241	1.00453	0.772148	1.2761	1.01754	1.37711	1.45664	1.87611	1.41337	2.14768	1.90349	0.937086	1.07474	2.27196	1.27639
4416	5-(2-Hydroxyethyl)-4-methylthiazole	Cofactors and Vitamins	Thiamine Metabolism	27673	LC/MS Pos Early	100000098	2310	144.048	1136	137-00-8	C04294		1.24959	0.738833	0.656243	0.630293	0.735906	1.10844	0.988156	0.654783	0.787309	0.928881	3.16196	2.68266	1.24923	1.05648	1.29263	3.10497	1.93719	1.52315	1.47289	3.05053	0.955954	1.01184	1.02407	1.41762	1.10616	1.16783	0.70629	1.35607	1.04312	1.72706	0.098753	0.164785	0.132488	0.04126	0.105014	0.164131	0.105389
4392	5-aminolevulinate	Cofactors and Vitamins	Hemoglobin and Porphyrin Metabolism	2290	LC/MS Pos Early	1306	2049	132.065	137	5451-09-02	C00430	HMDB01149	0.789054	0.430926	0.252047	0.382258	0.373418	0.31188	0.418938	0.420838	0.278442	0.44495	22.3213	19.1288	7.07755	8.44476	7.33668	2.33306	0.998985	1.38235	1.10479	1.93562	6.09972	4.94614	4.8495	7.83657	5.58088	1.06183	1.00101	1.37497	0.768705	1.65114	0.20052	0.31667	0.243789	0.0989579	0.195359	0.355412	0.201728
135	5-aminovalerate	Amino Acid	Lysine Metabolism	18319	LC/MS Pos Early	100000454	2220	118.086	138	660-88-8	C00431	HMDB03355	1.03127	0.613709	0.751409	0.773382	0.879334	1.17085	0.968726	0.85778	1.29039	1.23806	0.444854	0.581269	0.502414	0.467119	0.369674	0.780836	0.675555	0.71118	0.58063	1.24273	0.357273	0.52927	0.553752	0.781513	0.574723	1.11514	1.27791	1.30901	1.39102	1.4496	0.901942	4.2995	1.95396	0.933465	1.43833	3.85214	2.04745
1991	5-hydroxyhexanoate	Lipid	Fatty Acid, Monohydroxy	31938	LC/MS Neg	100001148	1267	131.071	170748	44843-89-2		HMDB00525	0.540101	1.00221	0.425365	0.899861	0.804082	0.87329	0.514961	0.495495	0.737304	0.99779	0.41067	0.41067	0.41067	0.41067	0.41067	0.41067	0.41067	0.41067	0.41067	0.41067	0.896113	0.640624	0.41067	0.904024	0.41067	0.41067	0.41067	0.41067	0.41067	0.41067	2.4734	3.12963	2.57973	1.30991	2.06224	3.63072	2.62887
379	5-methylnorleucine	Amino Acid	Leucine, Isoleucine and Valine Metabolism	43546	LC/MS Pos Early	100004549	3116	146.118	94817	31872-98-7			0.390689	0.325719	0.492171	0.64394	0.267658	0.588587	0.535723	0.573661	0.606539	0.67836	16.3798	19.9041	11.8146	18.3298	13.1789	21.9109	17.5578	14.9764	14.6446	30.1354	0.583684	0.629702	0.615623	1.10047	0.725215	0.951022	1.81412	1.72241	1.39844	2.12503	0.375215	0.735339	0.488008	0.22145	0.31858	0.919803	0.405452
554	5-methylthioadenosine (MTA)	Amino Acid	Polyamine Metabolism	1419	LC/MS Pos Early	212	2752	298.097	439176	2457-80-9	C00170	HMDB01173	0.54006	0.400045	0.51321	0.575533	0.537556	0.647892	0.656037	0.71562	0.806422	0.942141	2.40562	2.92225	1.74461	1.5777	1.78817	3.12609	2.12619	2.65716	2.40388	5.14815	0.344697	0.391782	0.415645	0.501286	0.39602	1.80058	1.43693	2.21082	2.38341	3.27138	0.416705	0.645469	0.364026	0.224589	0.137718	0.691436	0.25448
4218	5-methyluridine (ribothymidine)	Nucleotide	Pyrimidine Metabolism, Uracil containing	35136	LC/MS Neg	100001446	1778.1	257.078	445408	1463-10-1		HMDB00884	0.253211	0.132504	0.132504	0.132504	0.311711	0.132504	0.132504	0.132504	0.220881	0.132504	0.132504	0.132504	0.376581	0.291735	0.168038	3.93763	5.66058	4.55604	3.69666	7.7422	0.266111	0.176504	0.208328	0.132504	0.337578	1	0.770409	0.78546	1.19057	1.33284	1.68967	3.21396	2.80921	1.13235	1.89748	3.55266	2.90687
577	5-oxoproline	Amino Acid	Glutathione Metabolism	1494	LC/MS Neg	1021	738.5	128.035	7405	98-79-3	C01879	HMDB00267	0.888236	0.814734	0.775626	1.01435	0.873209	1.0453	1.20562	0.777426	0.985653	1.11372	0.650839	0.892218	0.645812	0.687313	0.775585	0.939107	0.611225	0.536156	0.905774	1.63077	1.2623	1.18995	1.20952	1.63824	1.12562	1.74735	2.57927	2.10761	2.19499	2.4803	0.115602	0.14914	0.188972	0.0958988	0.0876133	0.246676	0.191284
132	6-oxopiperidine-2-carboxylate	Amino Acid	Lysine Metabolism	43231	LC/MS Neg	100004499	965	142.051	3014237	34622-39-4		HMDB61705	2.678	1.93416	1.77894	1.95565	2.47205	1.93689	1.97652	1.3592	2.26547	2.26705	1.10175	1.43569	1.04793	0.961717	0.938452	1.73583	1.03828	0.688165	0.88707	1.60902	0.374268	0.304806	0.36993	0.65874	0.317373	1.07371	1.61229	1.60105	1.42847	1.79845	0.8027	1.53505	1.16772	0.519678	0.721876	1.81428	1.22509
4180	7-methylguanine	Nucleotide	Purine Metabolism, Guanine containing	35114	LC/MS Pos Early	100001456	2175	166.072	11361	578-76-7	C02242	HMDB00897	2.02243	0.992149	1.04902	1.34175	1.28709	1.22657	1.22208	1.19368	1.47537	1.47229	0.487923	0.721927	0.486915	0.550296	0.407936	1.69774	1.41213	1.29322	1.26606	2.36579	0.311963	0.396203	0.308987	0.610914	0.372617	0.61438	0.525404	0.784818	0.646028	0.911268	1.95748	2.26995	2.31717	1.00785	1.58086	2.58924	1.26898
1997	8-hydroxyoctanoate	Lipid	Fatty Acid, Monohydroxy	21239	LC/MS Neg	100000956	2300	159.103	69820	764-89-6		HMDB61914	1.58677	0.684598	0.642781	0.576993	1.32177	0.832717	0.702683	0.724881	0.8206	1	0.916559	0.11266	0.724697	0.11266	0.56451	0.11266	0.11266	0.11266	0.11266	0.11266	8.61199	1.86279	1.31458	2.24827	1.93505	35.3816	18.4624	1.17035	29.3994	28.9711	0.343946	0.11266	0.11266	0.11266	0.11266	0.11266	0.11266
1469	acetyl-CoA	Lipid	Fatty Acid Metabolism	43840	LC/MS Neg	1830	1691	403.556	444493	102029-73-2	C00024	HMDB01206	4.71411	2.26099	2.06332	1.72487	0.766649	3.88222	1.75177	1.29867	4.02	3.4072	0.0956442	0.0956442	0.0956442	0.194836	0.0956442	0.537822	0.629668	0.933524	0.447684	1.71747	0.0956442	0.0956442	0.147904	0.206808	0.0956442	0.386103	0.641185	0.786949	0.436194	0.62499	0.89999	3.26817	0.787895	0.293324	0.610272	2.79384	0.619349
1836	acetylcarnitine (C2)	Lipid	Fatty Acid Metabolism (Acyl Carnitine, Short Chain)	32198	LC/MS Pos Early	100000802	2282	204.123	1	5080-50-2	C02571	HMDB00201	1.56038	1.23333	1.01826	1.04942	1.40861	1.30902	0.987844	0.748004	1.05291	1.34789	1.01216	1.4826	0.512367	0.79373	0.724022	2.0174	1.46819	2.08143	1.92012	3.36838	0.465779	0.779558	0.63563	1.52535	0.51258	1.52414	1.27148	1.61048	1.51072	2.07214	0.476917	0.792801	0.629965	0.284602	0.367047	0.937843	0.513491
1935	acetylcholine	Lipid	Neurotransmitter	18790	LC/MS Pos Early	1749	2220	146.118		60-32-1	C01996	HMDB00895	1.61152	1.39622	1.02272	1.19403	1.52364	0.560299	0.471094	0.351136	0.49324	0.507115	2.23818	2.91951	2.05815	1.63312	1.46523	4.66583	4.93968	3.3664	3.10836	6.11265	0.658567	0.977275	0.788226	0.954861	0.899822	1.61001	1.32419	1.9091	2.06284	3.20262	0.303066	0.724372	0.412157	0.224649	0.260086	0.328895	0.189715
1462	acetylphosphate	Energy	Oxidative Phosphorylation	15488	LC/MS Polar	1211	4013.9	138.98	186	94249-01-1	C00227	HMDB01494	1.84459	0.877886	0.793646	1.44994	1.48069	1.01101	0.71275	0.553054	1.23855	1.177	0.660212	1	0.730803	0.490179	0.454114	1.14726	2.64433	1.7613	0.925048	0.34802	0.796588	0.585944	0.383707	0.563493	0.701395	1.57561	0.34802	1.43239	3.24968	2.00408	0.918268	1.48251	2.18312	0.789837	0.698657	1.80679	2.10039
1439	aconitate [cis or trans]	Energy	TCA Cycle	46173	LC/MS Neg	100001359	580	173.009					0.940493	0.491718	0.346326	0.219828	0.587386	0.690553	0.238735	0.1675	0.37751	0.613869	0.901701	1.21191	0.574202	0.703031	0.689876	1.61796	1.842	1.86733	1.18805	2.28785	0.944853	1.61738	0.849169	1.3425	0.991411	3.7096	1.00859	1.23398	2.83651	3.9398	0.447662	1.43595	1.09392	0.476397	0.62363	0.858024	0.621886
4141	adenine	Nucleotide	Purine Metabolism, Adenine containing	554	LC/MS Pos Early	880	2221	136.062	190	73-24-5	C00147	HMDB00034	0.510463	0.289168	0.257604	0.290168	0.285132	0.378684	0.271602	0.31221	0.350832	0.400839	2.26432	2.38519	1.62207	1.42044	1.34375	7.05375	6.26938	1.97822	1.5362	6.74314	2.62598	1.28644	1.16228	1.90067	2.65951	0.997589	1.00241	2.3244	1.29215	1.62913	0.346681	0.708378	0.381045	0.183266	0.25259	0.512874	0.220069
4140	adenosine	Nucleotide	Purine Metabolism, Adenine containing	555	LC/MS Pos Early	798	2169	268.104	60961	58-61-7	C00212	HMDB00050	0.0762533	0.0520731	0.0610531	0.103137	0.0535462	0.0776627	0.0819915	0.117677	0.0609471	0.0847838	7.43596	4.25399	6.90448	3.30063	4.54524	3.25522	5.39817	3.10319	2.20956	5.24559	5.43271	2.87906	2.71742	2.5505	6.13858	1.87784	1.83671	2.94321	3.20877	4.25558	0.26272	0.862926	0.405857	0.167239	0.176522	0.679918	0.246905
4135	2'-AMP	Nucleotide	Purine Metabolism, Adenine containing	36815	LC/MS Neg	100001694	1497.7	346.056	94136	130-49-4	C00946	HMDB11617	0.55804	0.274601	0.160545	0.192817	0.608847	0.276651	0.158998	0.136799	0.647487	0.218496	0.331841	0.295589	0.55316	0.465071	0.278629	1.03333	2.38113	1.61092	1.32536	2.47077	0.487868	0.325332	0.321237	0.293749	0.533549	0.585694	0.966673	0.451026	1.20443	0.870717	7.21542	11.6427	9.20278	4.97381	3.09951	15.6284	7.76603
4136	adenosine 3',5'-cyclic monophosphate (cAMP)	Nucleotide	Purine Metabolism, Adenine containing	2831	LC/MS Neg	207	1952.2	328.045	6076	60-92-4	C00575	HMDB00058	1.2088	0.808596	0.769662	0.857016	1.24599	0.993089	0.817546	0.59635	0.891199	1.12879	0.715517	0.847069	0.490719	0.600458	0.534779	0.979782	0.843322	1.1303	1.19634	1.35902	0.641793	0.719314	0.494909	0.920328	0.607113	2.80508	1.23755	0.854562	1.60369	2.43637	1.52858	2.19772	1.79421	0.953754	1.29288	3.66662	2.03015
4138	adenosine 3',5'-diphosphate	Nucleotide	Purine Metabolism, Adenine containing	15691	LC/MS Neg	1214	575	426.022	159296	75431-54-8	C00054	HMDB00061	0.414651	0.414651	0.414651	0.414651	0.488156	0.414651	0.414651	0.414651	0.414651	0.414651	0.414651	0.414651	0.414651	0.414651	0.414651	0.783646	0.69706	0.414651	0.414651	0.414651	0.414651	0.414651	0.414651	0.414651	0.414651	0.414651	1.64504	0.414651	0.414651	1	0.902666	3.2333	0.86413	0.414651	0.414651	1.28735	0.414651
4134	3'-AMP	Nucleotide	Purine Metabolism, Adenine containing	35142	LC/MS Neg	100001449	1245	346.056	41211	84-21-9	C01367	HMDB03540	0.992404	0.552608	0.306935	0.281082	0.766998	0.281082	0.281082	0.281082	0.603472	0.50763	0.458011	0.675325	0.871024	0.281082	0.455794	1.12583	1.97983	0.957608	0.910805	0.281082	0.281082	1.80998	0.281082	0.281082	0.920057	1.15156	0.719818	0.281082	1.96144	1.15683	1.51523	2.37473	2.65918	1.01247	1.00017	2.56493	1.73736
4132	ADP	Nucleotide	Purine Metabolism, Adenine containing	3108	LC/MS Neg	208	680	426.022	6022	20398-34-9	C00008	HMDB01341	2.23881	0.438183	0.461915	0.813716	1.64502	0.567632	0.500991	0.933143	1.00657	1.09619	0.92496	2.84438	0.115573	0.924284	0.828071	2.82873	0.533662	1.99613	3.93549	4.11434	0.278503	0.843693	0.296877	2.19534	0.661183	3.53569	2.00329	2.15384	3.51745	4.51147	0.762526	0.863988	0.793965	0.115573	0.115573	0.731817	0.115573
4320	adenosine 5'-diphosphoribose (ADP-ribose)	Cofactors and Vitamins	Nicotinate and Nicotinamide Metabolism	558	LC/MS Neg	215	920	558.064	192	68414-18-6	C00301	HMDB01178	0.51503	0.345678	0.345678	0.853305	0.345678	0.345678	1	0.567371	0.472996	0.766153	1.08722	2.61905	0.700428	1.03494	0.845593	7.15485	3.18842	2.89731	3.51593	6.94077	0.345678	0.345678	0.46344	0.677396	0.345678	0.509906	1.11687	2.45161	0.977005	1.41176	0.508787	0.345678	0.345678	0.345678	0.345678	0.345678	0.345678
4133	AMP	Nucleotide	Purine Metabolism, Adenine containing	32342	LC/MS Pos Early	209	1013	348.07	6083	149022-20-8	C00020	HMDB00045	0.250868	0.254315	0.308887	0.512942	0.19147	0.287942	0.366383	0.518367	0.217616	0.319545	2.19627	2.19307	1.5807	1.60178	1.54156	2.2439	1.22169	1.21482	1.14579	3.46379	1.38871	1.49891	1.65868	1.96907	1.6138	0.643497	0.726379	1.68714	0.799679	1.27331	0.584723	1.27332	0.76377	0.291505	0.391016	1.25299	0.317752
4139	adenylosuccinate	Nucleotide	Purine Metabolism, Adenine containing	18360	LC/MS Neg	1303	560	230.53	195	19046-78-7	C03794	HMDB00536	0.0793261	0.0391139	0.0601023	0.145184	0.0562535	0.0303636	0.0576993	0.0866506	0.0364365	0.0503797	1.69723	2.11872	1.27427	1.71404	1.32261	3.41328	0.959829	1.29366	1.02491	5.94774	1.27644	1.69041	1.60993	1.11585	1.60407	0.550842	1.11689	1.80288	0.479142	1.32812	0.153806	0.275477	0.301663	0.0836761	0.086873	0.330001	0.211094
532	agmatine	Amino Acid	Polyamine Metabolism	15496	LC/MS Pos Early	100000103	3057	131.129	199	2482-00-0	C00179	HMDB01432	0.0812126	0.0812126	0.0812126	0.0812126	0.0812126	0.286946	0.197423	0.142948	0.136524	0.221916	0.0812126	0.0812126	0.0812126	0.109461	0.0812126	1.60223	1.32148	1.07781	1	2.32046	0.109595	0.119924	0.150341	0.112097	0.0812126	2.05179	3.2008	2.57121	2.52425	3.43366	0.0812126	0.0812126	0.0812126	0.0812126	0.0812126	0.0812126	0.104962
4108	AICA ribonucleotide	Nucleotide	Purine Metabolism, (Hypo)Xanthine/Inosine containing	38325	LC/MS Pos Early	216	797	339.07	65110	3031-94-5	C04677	HMDB01517	0.930396	0.954223	1.0832	1.23836	1.11478	2.06174	1.83642	1.46768	2.00473	1.98651	0.492651	0.946749	0.221627	0.493997	0.492966	0.117677	0.200683	0.175343	0.307043	0.35027	0.117677	0.223368	0.600164	3.30739	0.222089	2.0864	4.25374	2.88023	2.01023	4.24537	1.12282	2.60049	1.77917	0.700594	0.989068	2.93354	1.92138
29	alanine	Amino Acid	Alanine and Aspartate Metabolism	1126	LC/MS Pos Early	811	1700	90.055	5950	56-41-7	C00041	HMDB00161	1.15282	0.693298	0.679511	0.980587	0.924412	0.940346	0.847519	0.839197	1.0905	1.21759	1.34329	1.57716	0.935068	0.952044	1.05192	1.26004	0.910453	0.84341	0.903237	1.6188	0.953554	0.974652	1.00049	1.56176	1.21995	1.63001	1.28218	1.53231	1.43816	2.42238	0.784232	1.55936	1.11465	0.510453	0.797867	1.90234	1.14415
661	alanylleucine	Peptide	Dipeptide	37093	LC/MS Pos Early	100001890	3055	203.139	259583	1638-60-4		HMDB28691	1.85108	1.36939	1.33389	1.70623	1.50631	2.29966	1.66809	1.43708	2.25917	2.25584	1.03605	0.703036	0.238942	0.771478	0.881874	0.956564	0.963949	1.81948	1.76737	0.238942	0.238942	0.238942	0.389021	0.93377	0.238942	0.577302	1.21687	0.940783	0.568046	2.37447	0.562574	1.21973	2.62499	0.336174	0.53311	0.637293	1.68005
4127	allantoin	Nucleotide	Purine Metabolism, (Hypo)Xanthine/Inosine containing	1107	LC/MS Polar	1002	1672	157.037	204	97-59-6	C02350	HMDB00462	0.273286	0.175114	0.130858	0.14727	0.267101	0.0883833	0.0883833	0.0883833	0.0883833	0.121631	7.44418	11.0798	10.1198	8.59657	7.61986	10.6121	18.1609	11.6149	10.9996	23.762	0.0883833	0.367632	0.323341	0.271706	0.311905	1.12103	0.687939	0.564267	1.00495	1.3163	0.0883833	0.0883833	0.0883833	0.0883833	0.0883833	0.0883833	0.0883833
19	allo-threonine	Amino Acid	Glycine, Serine and Threonine Metabolism	15142	LC/MS Polar	100000272	2511.1	118.051	99289	28954-12-3	C05519	HMDB04041	0.489074	0.323449	0.326612	0.127738	0.364659	0.484184	0.52778	0.412039	0.465139	0.462971	0.895968	1.28121	0.591653	0.612383	0.735342	0.693948	0.127738	0.643774	0.127738	0.127738	1.23493	1.25277	1.24718	2.02641	1.2572	0.883854	1.43608	1.32175	1.00746	1.3236	3.78744	6.98882	4.74796	2.40367	2.70345	8.66093	5.41973
345	alpha-hydroxyisocaproate	Amino Acid	Leucine, Isoleucine and Valine Metabolism	22132	LC/MS Neg	100000706	1840	131.071	83697	10303-64-7	C03264	HMDB00746	0.344216	0.187978	0.171427	0.0493905	0.384092	0.142319	0.103539	0.0493905	0.144143	0.0493905	2.89897	2.88416	3.50048	2.77051	2.09094	1.20875	1.40045	1	1.01144	1.3938	1.89273	1.58573	1.73835	1.83237	2.04081	0.36289	0.779861	0.806226	0.882433	0.767643	0.252788	0.0493905	0.653401	0.23213	0.25901	0.0493905	0.325685
422	alpha-hydroxyisovalerate	Amino Acid	Leucine, Isoleucine and Valine Metabolism	46537	LC/MS Polar	100001300	1052	117.056	99823	600-37-3		HMDB00407	0.481752	0.371359	0.355373	0.362327	0.387294	0.303625	0.266322	0.203731	0.295058	0.420217	0.95368	1.07996	1.04632	0.83945	0.843556	0.899457	1.24667	0.775927	0.598011	1.26725	2.24773	2.09506	2.54218	3.61803	3.01347	1.33011	1.6109	2.59094	2.47228	1.97172	0.223028	0.483289	0.364023	0.170291	0.222068	0.548223	0.27332
46	alpha-ketoglutaramate*	Amino Acid	Glutamate Metabolism	62101	LC/MS Polar	100002397	1916	144.03	48	18465-19-5			3.0958	0.995994	1.59177	0.147872	2.85007	2.6138	0.147872	1.44443	0.147872	0.147872	0.793567	0.638521	0.147872	0.639151	0.504346	0.147872	0.147872	0.147872	0.147872	0.147872	0.147872	0.915971	0.147872	0.826731	0.892401	0.147872	0.147872	0.147872	0.686273	1.9103	0.55222	0.511973	5.5993	1.02495	0.206769	0.147872	3.15353
1443	alpha-ketoglutarate	Energy	TCA Cycle	528	LC/MS Polar	93	2700	145.014	51	305-72-6;328-50-7;22202-68-2	C00026	HMDB00208	2.20178	1.09232	0.778	0.86187	1.83702	0.973451	0.817835	0.552407	1.09806	0.999814	1.85489	1.98915	1.10135	1.05028	1.07468	0.927846	0.816009	0.649144	0.415166	1.13334	3.59661	2.91908	1.87107	2.82023	3.18769	2.45275	1.10052	1.50961	2.729	2.38521	0.0892836	0.114461	0.226152	0.0636122	0.0956085	0.115932	0.113069
4353	alpha-tocopherol	Cofactors and Vitamins	Tocopherol Metabolism	1561	LC/MS Pos Late	1105	2522	430.378	14985	59-02-9;10191-41-0	C02477	HMDB01893	1.0328	0.716472	0.729927	0.781526	0.859064	0.611315	0.753398	0.623346	0.848729	0.539524	1.34681	1.38546	1.29754	1.02843	0.964651	1.41423	1.36067	1.74916	1.15484	2.62828	1.00744	0.761682	0.738157	1.29051	0.805789	0.936274	0.992562	1.20952	1.51765	1.67662	0.712849	1.57741	1.55287	0.559913	0.654284	1.74496	0.988746
86	anserine	Amino Acid	Histidine Metabolism	15747	LC/MS Pos Early	100000044	2924	241.13	112072	10030-52-1	C01262	HMDB00194	1.26802	1.08871	1.02675	0.890506	1	0.599067	0.484459	0.42791	0.507294	0.491746	0.274611	1.0683	0.576373	0.429423	0.667431	0.274611	0.274611	0.274611	0.371665	1.44375	1.52579	1.90639	1.98133	2.90908	1.84594	1.45116	1.01049	1.79762	1.05695	2.24821	0.274611	0.274611	0.274611	0.274611	0.274611	0.274611	0.274611
1275	arabitol/xylitol	Carbohydrate	Pentose Metabolism	48885	LC/MS Polar	100006430	1932.4	151.061					1.93103	1.21606	1.1565	1.27296	1.61336	1.35088	1.22984	0.874754	1.2116	1.36422	0.0603497	0.147205	0.135827	0.148235	0.144199	0.0351414	0.0387941	0.029755	0.0340908	0.0550512	0.32017	0.25427	0.263519	0.48774	0.282989	0.147579	0.12452	0.154858	0.281545	0.170866	1.88028	2.89732	2.13776	1.11264	1.36602	3.11432	1.65225
1281	arabonate/xylonate	Carbohydrate	Pentose Metabolism	48255	LC/MS Polar	100006115	2700	165.041					1.49561	0.954334	0.990041	1.06446	1.41065	1.00351	1.02356	0.669241	0.996491	1.21751	0.780581	0.696818	0.708607	0.538141	0.538384	0.991506	1.11842	0.87087	0.762676	1.76887	0.422003	0.406785	0.440874	0.686435	0.465293	0.643445	0.762444	0.870491	0.910244	1.18877	8.80321	12.4116	10.8617	6.42169	3.9928	15.5518	10.5738
1513	arachidate (20:0)	Lipid	Long Chain Saturated Fatty Acid	1118	LC/MS Neg	893	6240	311.296	10467	506-30-9	C06425	HMDB02212	3.47706	1.44619	1.62554	1.61077	2.73748	2.27543	2.27991	1.63885	2.16347	2.61107	1.07718	1.09679	0.882063	0.306513	0.869997	0.986301	0.352066	0.366635	0.777328	1.97882	1.47399	1.112	0.811755	0.962007	1.0137	0.531589	0.582749	0.432606	0.897947	0.891434	6.0698	2.02304	0.682495	4.58749	3.23341	0.962127	5.60376
1569	arachidonate (20:4n6)	Lipid	Long Chain Polyunsaturated Fatty Acid (n3 and n6)	1110	LC/MS Neg	229	5535	303.233	444899	506-32-1	C00219	HMDB01043	0.90035	0.344434	0.238794	0.168188	0.168188	0.168188	0.254464	0.226374	0.336569	0.472589	0.168188	0.168188	0.168188	0.168188	0.168188	0.168188	0.168188	0.306782	0.355785	0.866577	0.168188	0.168188	0.168188	0.168188	0.168188	0.317715	0.655396	0.168188	0.610009	0.168188	12.3495	7.82116	1.76646	16.0035	14.8409	6.10012	33.9208
520	argininate*	Amino Acid	Urea cycle; Arginine and Proline Metabolism	57461	LC/MS Pos Early	100002769	2150	176.103	160437	157-07-3		HMDB03148	0.769276	0.545385	0.669375	0.738607	0.691994	0.705492	0.655813	0.561342	0.727283	0.77395	1.00731	1.67007	0.987993	1.20141	0.883418	0.848451	0.531231	0.464654	0.577941	0.984488	1.84509	2.3391	2.50658	4.09128	2.23681	0.833537	0.848239	0.802278	0.665254	1.21704	3.07929	3.80729	3.56931	1.45843	1.72187	3.83726	2.42773
481	arginine	Amino Acid	Urea cycle; Arginine and Proline Metabolism	1638	LC/MS Pos Early	231	2825	175.119	232	1119-34-2	C00062	HMDB00517	0.626068	0.43873	0.430482	0.539079	0.550574	0.610001	0.554316	0.420666	0.598609	0.647754	1.02102	1.64402	0.987758	1.03867	0.917312	1.22253	1.08181	1.08121	1.01224	1.96622	0.774184	0.893367	0.864239	1.10243	1.2203	0.979596	1.1163	1.07491	1.0425	1.50539	1.02414	1.69488	1.41841	0.591149	0.647386	2.23774	1.18798
482	argininosuccinate	Amino Acid	Urea cycle; Arginine and Proline Metabolism	15497	LC/MS Polar	232	4311	289.115	16950	156637-58-0	C03406	HMDB00052	1.27295	0.755697	0.602726	0.585976	1.19961	0.823554	0.611959	0.393546	0.818836	0.853445	2.28949	3.23869	2.51582	1.66041	2.26351	1.58922	1.01357	1.53286	1.3008	2.87025	1.10005	1.44574	0.984491	1.29064	1.57647	1.76987	0.986432	1.37558	1.45956	2.4027	0.480631	0.586834	0.98182	0.25381	0.308417	0.771415	0.545635
40	asparagine	Amino Acid	Alanine and Aspartate Metabolism	512	LC/MS Pos Early	917	1225	133.061	6267	70-47-3	C00152	HMDB00168	0.497275	0.388377	0.369708	0.353608	0.446903	0.411115	0.331458	0.279046	0.347638	0.399627	3.27066	4.22869	2.47307	2.62508	2.6879	5.20089	3.91286	4.30833	3.55623	7.80517	0.225193	0.240408	0.252524	0.368766	0.252595	0.920453	0.894451	1.14517	1.21721	1.47447	1.03168	1.70614	1.24102	0.599899	0.662103	1.98039	1.11379
36	aspartate	Amino Acid	Alanine and Aspartate Metabolism	443	LC/MS Pos Early	234	1165	134.045	5960	56-84-8	C00049	HMDB00191	0.0996008	0.0811519	0.121443	0.140324	0.0834404	0.191754	0.173488	0.153509	0.123544	0.195363	0.429914	0.709705	0.394621	0.520958	0.450667	3.2012	2.37365	2.21777	2.25881	5.03275	0.481353	0.494057	0.680254	0.970978	0.518028	1.1884	2.32767	2.26115	1.22391	2.33554	1.19427	2.14882	1.52291	0.703146	0.753541	2.67783	1.47439
1675	azelate (C9-DC)	Lipid	Fatty Acid, Dicarboxylate	18362	LC/MS Neg	2029	1276	187.098	2266	123-99-9	C08261	HMDB00784	1.84292	0.837921	0.906061	0.546596	1.35161	0.957827	0.675984	0.766576	0.940116	1.00572	1.01702	1.08238	0.994284	0.715209	0.880755	0.198715	0.198715	0.198715	0.198715	0.198715	6.23957	1.62817	1.33546	1.70479	1.94209	20.6276	10.8087	1.39095	23.8811	17.092	0.637938	0.380441	0.288956	0.198715	0.359273	0.198715	0.198715
1515	behenate (22:0)*	Lipid	Long Chain Saturated Fatty Acid	12125	LC/MS Neg	314	6745	339.327	8215	112-85-6	C08281	HMDB00944	4.00152	2.2133	3.28303	2.02978	2.23762	4.21475	3.93778	2.40992	3.54046	4.05757	0.978638	1.02937	0.98368	0.424288	0.720274	0.921108	0.308521	0.471715	0.561015	1.17846	1.89916	1.77941	0.782094	1.19783	0.738775	0.432202	0.458331	0.586188	0.845325	0.812472	6.52687	1.77793	0.777562	5.6458	4.0683	0.854155	7.67957
4469	benzoate	Xenobiotics	Benzoate Metabolism	15778	LC/MS Neg	100000008	1750	121.029	243	65-85-0	C00180	HMDB01870	1.51231	1.42961	1.51497	1.40816	1.46003	1.90812	1.57565	1.17594	2.62552	1.70798	0.474632	0.608661	0.375214	0.380189	0.450781	0.569696	0.68495	0.739164	0.630065	1.4454	0.686281	0.725754	0.747193	1.77926	1.54386	0.950336	0.612488	1.93932	1.06262	1.88729	1.04519	2.22116	1.41818	0.790678	0.954806	2.51894	1.3607
4233	beta-alanine	Nucleotide	Pyrimidine Metabolism, Uracil containing	55	LC/MS Pos Early	244	1905	90.055	239	56-41-7;107-95-9	C00099	HMDB00056	0.243724	0.220914	0.19117	0.223919	0.196518	0.261162	0.266684	0.214303	0.225022	0.321002	0.41563	0.694649	0.504486	0.510831	0.517909	2.1985	2.01884	2.35224	1.91563	4.13803	0.387218	0.396147	0.367673	0.505564	0.380451	1.60624	1.65	2.01663	1.67761	2.74239	0.89455	1.64047	1.24745	0.547922	0.610389	2.05357	1.11062
361	beta-hydroxyisovalerate	Amino Acid	Leucine, Isoleucine and Valine Metabolism	12129	LC/MS Polar	1442	1149.8	117.056	69362	625-08-1		HMDB00754	0.982372	0.542998	0.611597	0.643112	0.493697	0.624043	0.524461	0.404889	0.638126	0.758864	2.82202	8.49367	10.3224	10.6907	17.5537	8.05229	10.3732	16.8544	19.1145	56.655	0.92287	0.78005	1.13341	1.56018	0.908035	2.27874	2.48671	3.74124	2.86936	4.98291	0.562726	0.921872	0.750584	0.300092	0.452537	1.47355	0.616399
7	betaine	Amino Acid	Glycine, Serine and Threonine Metabolism	3141	LC/MS Pos Early	799	1064	118.086	247	107-43-7	C00719	HMDB00043	1.17496	0.762074	0.761732	0.930588	0.966492	0.966311	0.828622	0.699747	0.83666	1.00639	1.50239	1.78337	1.03832	1.11465	1.14749	2.40964	1.86294	1.91593	1.63545	3.47373	0.993607	1.02545	1.06709	1.66407	1.14518	1.63101	1.48085	1.92466	1.56919	2.47897	0.321152	0.54574	0.424214	0.197537	0.269851	0.715059	0.364444
6135	bicine	Xenobiotics	Chemical	20708	LC/MS Pos Early	100000854	975	164.092	8761	150-25-4		HMDB11727	0.759146	0.773823	0.884745	0.160438	1.05225	0.914957	0.627903	0.39021	0.379325	0.815162	2.72363	1.92132	0.875171	1.92379	1.38755	1.33926	2.05108	2.44326	2.73602	1.76356	0.764113	1.38861	1.46975	1.22212	0.911269	2.06698	0.711616	0.157042	1.41241	1.37687	0.579183	0.157042	0.40529	0.157042	0.610793	0.157042	0.159792
4378	biocytin	Cofactors and Vitamins	Biotin Metabolism	42971	LC/MS Pos Early	100004272	2625	373.19	7098660;83814	576-19-2			0.544835	0.464711	0.379126	0.217722	0.217722	1.94769	0.735117	0.527993	0.650915	1.02561	0.832241	1.32258	0.974387	0.780843	0.513926	5.30222	2.57687	3.12735	1.45215	6.50296	0.757339	0.595509	0.672956	0.883292	0.842403	2.23253	1.42626	1.28806	1.31475	1.76215	0.217722	0.217722	0.217722	0.217722	0.217722	0.217722	0.217722
4377	biotin	Cofactors and Vitamins	Biotin Metabolism	568	LC/MS Pos Early	251	2253	245.095	171548	58-85-5	C00120	HMDB00030	1	1	1	1	1	1	1	1	1	1	1	1	1	1	1	1	1	1	1	1	1	1	1	1	1	1	1	1	1	1	1	1	1	1	1	1	1
6422	branched-chain, straight-chain, or cyclopropyl 12:1 fatty acid*	Partially Characterized Molecules	Partially Characterized Molecules	63683	LC/MS Neg	100021709	5261	197.155					0.533228	0.223596	0.0950184	0.0950184	0.429681	0.615144	0.0950184	0.0950184	0.0950184	0.0950184	0.221555	0.0950184	0.0950184	0.0950184	1.04737	0.0950184	0.0950184	0.0950184	0.0950184	0.0950184	0.722251	0.558977	1	0.367682	1.18234	1.36951	0.300013	0.0950184	0.0950184	1.54386	1.27885	14.2435	9.41633	6.88401	10.7342	10.3037	6.97219
1483	butyrate/isobutyrate (4:0)	Lipid	Short Chain Fatty Acid	40605	LC/MS Neg	1143	1062	87.0452	264	109-92-6	C00246	HMDB00039	0.232142	0.232142	0.232142	0.232142	0.232142	0.36585	1.53043	1.22744	0.232142	1.37794	2.501	0.232142	0.232142	0.232142	0.694595	0.232142	0.232142	0.232142	1.72211	0.232142	0.232142	0.232142	0.232142	0.232142	0.232142	0.232142	0.232142	1	0.232142	0.779646	0.232142	0.232142	0.232142	0.232142	0.232142	0.232142	0.232142
1764	butyrylcarnitine (C4)	Lipid	Fatty Acid Metabolism (also BCAA Metabolism)	32412	LC/MS Pos Early	100001054	2860	232.154	439829	25576-40-3	C02862	HMDB02013	0.351956	0.25586	0.155788	0.153112	0.0726083	0.277322	0.193844	0.262125	0.239772	0.288276	0.0726083	1.17955	1.00819	0.0726083	0.991809	3.55497	1.70566	2.8473	2.41626	3.7768	4.59037	4.3119	1.731	3.63663	3.98507	2.78202	3.60894	2.58209	2.87418	3.25769	0.351873	0.139966	0.0726083	0.0726083	0.0726083	0.229155	0.0726083
133	cadaverine	Amino Acid	Lysine Metabolism	15308	LC/MS Pos Early	100000110	3036	103.123	273	462-94-2;1476-39-7	C01672	HMDB02322	0.568119	0.494137	0.288711	0.678502	0.534158	0.435067	0.301003	0.115791	0.232933	0.251665	1.15075	1.55361	0.997527	1.21919	1.05964	6.18392	3.74135	4.19022	4.95068	8.51303	0.605157	1.00247	1.0182	1.64859	0.967527	2.24335	2.94964	2.74713	2.69989	3.81528	0.141913	0.253716	0.115791	0.115791	0.117482	0.115791	0.115791
1928	carnitine	Lipid	Carnitine Metabolism	15500	LC/MS Pos Early	100000007	1978	162.113	10917	461-05-2	C00318	HMDB00062	0.842106	0.295396	0.437604	0.656283	0.402723	0.468581	0.527848	0.503925	0.630596	0.471939	1.8943	1.62951	1.03634	1.00765	1.08983	1.86838	1.47973	1.0642	1.03792	2.54299	1.34851	1.25637	1.20083	1.59325	1.28499	1.02888	1.04857	1.43984	1.06946	1.70115	0.137557	0.321572	0.330404	0.0775169	0.159222	0.447467	0.222306
2198	chiro-inositol	Lipid	Inositol Metabolism	37112	LC/MS Polar	100001859	3191.2	225.062		643-12-9	C19891	HMDB34220	0.409393	0.570511	0.824351	0.579827	0.409393	0.55419	0.553843	0.703433	0.409393	0.572199	1.21297	2.14033	0.939078	0.880613	1.32748	2.36123	0.884627	1.76359	1.49676	2.31005	0.526111	0.409393	0.409393	0.809476	0.409393	1.02123	0.978774	0.409393	0.409393	1.1943	0.409393	0.409393	0.409393	0.409393	0.409393	1.37703	0.409393
2228	choline	Lipid	Phospholipid Metabolism	15506	LC/MS Pos Early	1256	1961	104.107	305	67-48-1	C00114	HMDB00097	1.03956	0.699473	0.600559	0.802683	0.926502	0.741119	0.669868	0.567285	0.653179	0.840953	1.77479	2.24223	1.38867	1.31832	1.38536	2.73391	2.19669	2.34116	1.99603	4.04144	0.960435	1.12951	1.05477	1.65392	1.21896	1.893	1.62321	2.01731	1.90091	2.8023	0.153823	0.254206	0.132336	0.0907096	0.0984095	0.210979	0.121568
2229	phosphocholine	Lipid	Phospholipid Metabolism	34396	LC/MS Pos Early	267	700	184.073	1014	72556-74-2	C00588	HMDB01565	0.513385	0.428302	0.477544	0.545518	0.436592	0.617184	0.676539	0.47935	0.511396	0.668308	2.16523	2.92178	1.77571	1.6127	1.63165	7.62115	7.56678	7.04794	6.35531	12.6837	0.757764	1.01077	0.877793	1.28855	0.92875	3.99267	4.25792	5.07055	4.55022	6.84044	0.989227	1.79328	0.859946	0.612661	0.66417	1.9455	0.825328
1458	citraconate/glutaconate	Energy	TCA Cycle	47076	LC/MS Polar	100006438	2600	129.019					1.61279	1.20502	1.3681	2.38823	1.02428	2.05534	2.21364	1.80665	1.57437	1.83701	0.0924391	0.205252	0.0315914	0.0473241	0.0315914	0.588211	0.22709	0.2167	0.169778	0.745181	0.0580324	0.0703426	0.0853425	0.30999	0.0315914	0.341193	0.483773	1.05885	0.299995	0.619843	1.68978	3.27886	3.27581	1	1.12979	3.52797	2.47671
1437	citrate	Energy	TCA Cycle	1564	LC/MS Neg	1124	582	191.02	311	77-92-9	C00158	HMDB00094	0.669723	0.368325	0.202332	0.11205	0.465789	0.432154	0.1689	0.0859116	0.366913	0.40779	1.06215	1.44555	0.59689	0.972523	0.827672	2.06688	1.8651	2.4009	1.47172	3.11567	0.748312	1.51061	1.02748	1.65581	0.959975	2.51008	1.03091	1.05578	1.87409	3.24483	0.230939	0.5197	0.589319	0.194974	0.253537	0.36544	0.28207
490	citrulline	Amino Acid	Urea cycle; Arginine and Proline Metabolism	2132	LC/MS Pos Early	391	1520	176.103	9750	372-75-8	C00327	HMDB00904	3.86154	2.56998	2.7253	3.07977	3.42531	4.08264	3.91506	3.15467	4.68435	4.72324	0.560826	0.689263	0.42563	0.438852	0.433192	0.839762	0.919044	1.07909	1.02994	1.70899	0.421342	0.573189	0.573335	1	0.660741	0.93601	0.783984	1.03668	1.37231	1.61246	0.408807	0.299647	1.38139	0.301688	0.453609	1.30821	1.39179
591	CoA-glutathione*	Amino Acid	Glutathione Metabolism	62804	LC/MS Neg	269	1326	535.084	11953788	6477-52-7	C00920		2.08882	0.970169	0.970553	1.0714	0.491711	1.7732	1.28687	1.17141	1.77485	1.77418	1.39434	1.60506	0.796498	0.784674	1.61896	2.39261	1.11157	1.14317	1.47925	3.79964	1.0035	1.1561	1.08299	1.28803	1.44767	0.489764	0.308385	0.958704	0.322765	0.701198	0.195897	0.23563	0.238173	0.121618	0.180757	0.624844	0.276718
4335	CoA	Cofactors and Vitamins	Pantothenate and CoA Metabolism	46322	LC/MS Neg	270	1448	382.55	317	85-61-0;18439-24-2	C00010	HMDB01423	1.4078	0.513252	0.694279	0.884194	0.279026	1.06318	0.834404	0.790098	1.32826	1.09809	2.08222	2.48479	1.13333	0.903827	1.84274	1.84019	0.875477	0.968968	0.951261	3.25762	1.17074	1.46113	1.51568	1.9959	1.86074	0.497485	0.615821	1.47818	0.447526	0.716084	0.707048	1.03103	0.856702	0.271974	0.445586	1.47189	0.595419
527	creatinine	Amino Acid	Creatine Metabolism	513	LC/MS Pos Early	275	2055	114.066	588	60-27-5	C00791	HMDB00562	1.15593	0.794386	0.85756	1.07323	1.19705	0.626595	0.717664	0.812606	0.81561	0.899364	1.02246	1.51285	0.977537	0.832356	0.871378	1.79659	1.41132	1.86058	1.50866	3.15294	2.21513	2.4116	2.42134	3.86724	2.78834	3.02526	2.65397	3.90108	3.34748	4.48899	0.118019	0.255983	0.263115	0.11667	0.142358	0.230311	0.147621
567	cyclic dGSH	Amino Acid	Glutathione Metabolism	63006	LC/MS Polar	100021034	2483	305.045					1.23715	0.234325	0.16593	0.100166	4.04833	0.0969004	0.0969004	0.0969004	0.555614	0.0969004	0.0969004	0.211279	6.45741	0.0969004	0.0969004	0.0969004	1.35992	1	0.0969004	1.04849	1.83223	0.0969004	0.0969004	0.0969004	0.0969004	0.515929	0.0969004	0.0969004	6.60165	0.0969004	0.0969004	0.0969004	2.24147	0.0969004	0.0969004	0.0969004	0.3389
451	cystathionine	Amino Acid	Methionine, Cysteine, SAM and Taurine Metabolism	15705	LC/MS Pos Early	310	2270	223.075	439258	535-34-2	C02291	HMDB00099	0.905925	0.612722	0.610022	0.816839	0.683372	0.755929	0.792148	0.696598	0.618306	0.947394	4.44286	4.22438	2.29847	2.19654	2.26765	1.17208	0.906639	0.745882	0.684749	1.55373	1.00541	1.12854	1.26524	1.73559	1.18651	0.994595	0.740685	1.0078	0.863392	1.44302	0.152841	0.386936	0.369012	0.11651	0.273552	0.340956	0.223941
453	cysteine	Amino Acid	Methionine, Cysteine, SAM and Taurine Metabolism	1868	LC/MS Pos Early	800	1475	122.027	5862	52-90-4;56-89-3	C00097	HMDB00574	0.531952	0.401318	0.483148	0.62361	0.500866	0.500202	0.591419	0.444567	0.443434	0.548844	28.2821	30.416	25.2383	39.8749	24.2757	41.8723	37.9588	24.3256	22.4959	60.6791	1.04736	0.911487	1.10026	1.3608	1.30015	0.407989	0.614657	0.689298	0.472943	0.725989	3.40099	8.68989	4.85622	2.38196	4.06063	8.31002	4.52909
459	cysteine s-sulfate	Amino Acid	Methionine, Cysteine, SAM and Taurine Metabolism	22176	LC/MS Polar	100000808	2273	199.969	115015	1637-71-4	C05824	HMDB00731	0.281046	0.281046	0.281046	0.514755	0.281046	0.369041	0.60508	0.40276	0.281046	0.281046	7.02827	4.88923	0.752176	2.18541	3.09037	5.0632	2.2364	1.83764	2.31776	12.0283	0.281046	0.281046	0.446426	0.991846	0.281046	0.281046	0.498085	0.281046	0.281046	0.281046	1.02258	4.51125	0.281046	0.281046	1.41295	3.53626	0.681386
466	cysteine sulfinic acid	Amino Acid	Methionine, Cysteine, SAM and Taurine Metabolism	37443	LC/MS Pos Early	100002113	597	154.017	109	207121-48-0	C00606	HMDB00996	0.157385	0.194207	0.157385	0.157385	0.157385	0.157385	0.208321	0.157385	0.157385	0.157385	17.922	33.2969	3.21164	6.79162	3.68123	9.66543	5.73915	4.47619	4.30581	10.7944	0.73843	0.76032	1.05286	1.26853	0.679007	0.607329	1	0.74394	0.413701	0.157385	0.157385	0.157385	0.157385	0.157385	0.157385	0.157385	0.157385
571	cysteine-glutathione disulfide	Amino Acid	Glutathione Metabolism	35159	LC/MS Pos Early	100001437	2465	427.095	4247235	13081-14-6		HMDB00656	1.0033	0.859933	0.760432	0.986839	0.7401	0.9967	1.09459	0.88769	0.801628	1.04589	17.5093	18.8714	22.9713	45.5617	24.3392	42.8106	49.4065	26.5294	28.302	79.0491	1.22707	1.03937	0.636988	0.465768	1.38874	0.200095	0.427546	0.200095	0.200095	0.357501	0.495402	1.22011	0.612538	0.362236	0.556016	0.785709	0.791771
574	cysteinylglycine	Amino Acid	Glutathione Metabolism	35637	LC/MS Pos Early	278	2132	179.048	439498	19246-18-5	C01419	HMDB00078	0.403181	0.333191	0.407861	0.391909	0.334298	0.399632	0.461932	0.383867	0.374453	0.407449	3.10418	3.65997	1.52383	1.88285	1.53511	3.32639	1.93827	1.85987	2.06918	3.4805	0.841589	1.08799	1.47172	2.3914	1.20427	0.723654	0.974881	1.22984	0.632617	1.37848	0.892323	1.54125	1.05062	0.484188	0.718659	1.65811	0.810602
460	cystine	Amino Acid	Methionine, Cysteine, SAM and Taurine Metabolism	56	LC/MS Pos Early	279	2000	241.031	67678	56-89-3	C00491	HMDB00192	0.231215	0.231215	0.231215	0.231215	0.231215	0.231215	0.231215	0.231215	0.231215	0.231215	0.337429	0.231215	0.231215	1.14326	0.636883	1.46673	1.18798	0.231215	0.856742	2.89187	0.231215	0.231215	0.231215	0.231215	0.231215	0.231215	0.231215	0.231215	0.231215	0.231215	0.231215	0.231215	0.231215	0.231215	0.231215	0.231215	0.231215
4245	cytidine	Nucleotide	Pyrimidine Metabolism, Cytidine containing	514	LC/MS Pos Early	827	2124	244.093	6175	65-46-3	C00475	HMDB00089	0.236406	0.134128	0.262089	0.561004	0.134128	0.240987	0.330928	0.39018	0.356823	0.149117	1.7976	1.8208	1.90582	2.03606	1.25186	3.65614	3.85908	3.65402	2.20073	6.46384	1.21247	1.37912	1.29959	1.62253	1.33344	0.855896	1.29395	1.40747	1.2193	1.56169	0.732758	1.62861	1.41248	0.655597	0.533236	1.60756	0.71147
4243	cytidine 2' or 3'-monophosphate (2' or 3'-CMP)	Nucleotide	Pyrimidine Metabolism, Cytidine containing	61705	LC/MS Pos Early	100019915	847	324.059					0.2541	0.146486	0.170302	0.168495	0.275594	0.131155	0.105446	0.113271	0.306857	0.138436	0.418132	0.531392	0.539794	0.105446	0.352368	3.99035	3.99357	4.10066	2.95066	6.98595	0.374774	0.105446	0.105446	0.418809	0.383649	0.603224	1	0.800805	1.17967	1.21821	4.06547	6.03851	4.95088	2.47776	1.78306	7.14349	3.19207
2230	CDP-choline	Lipid	Phospholipid Metabolism	34418	LC/MS Polar	1220	4200	533.106	13804	33818-15-4	C00307	HMDB01413	1.10466	0.670993	0.566467	0.587089	0.929247	0.692762	0.669555	0.45935	0.826211	0.743163	1.16942	1.36748	1.14227	0.930418	0.901462	3.0125	2.94082	2.9721	2.34927	5.16632	0.871228	0.849112	0.722704	1.03905	0.961628	1.36953	1.0502	1.39433	1.54008	2.13528	1.03837	2.08336	1.94802	0.721281	0.786645	2.89054	1.72386
4241	CMP	Nucleotide	Pyrimidine Metabolism, Cytidine containing	2372	LC/MS Pos Early	282	835	324.059	6131	63-37-6	C00055	HMDB00095	0.242315	0.260443	0.327696	0.590496	0.196435	0.297747	0.365951	0.628067	0.199725	0.287976	2.57447	2.34637	2.20169	1.94573	1.91055	2.64227	1.59439	1.39668	1.43142	3.61611	1.87873	1.98949	2.30967	2.45865	2.1338	0.828591	0.89799	1.93527	0.966223	1.53676	0.483441	1.43655	1.07716	0.300628	0.435236	1.0187	0.248417
4240	cytidine diphosphate	Nucleotide	Pyrimidine Metabolism, Cytidine containing	2841	LC/MS Neg	280	580	402.011	6132	34393-59-4	C00112	HMDB01546	0.832509	1	1.36006	0.748699	0.203029	0.870106	0.599739	0.726708	0.203029	0.913728	0.764245	2.09325	0.203029	0.77984	0.203029	5.07705	3.13276	4.68397	3.65387	8.29909	0.363481	0.517764	0.203029	2.52309	0.203029	1.62954	1.55262	3.624	2.92251	3.10568	0.407389	0.699228	1.65906	0.227303	0.203029	1.36918	0.416281
4239	cytidine triphosphate	Nucleotide	Pyrimidine Metabolism, Cytidine containing	2844	LC/MS Neg	281	575	481.977	6176	36051-68-0	C00063	HMDB00082	0.668905	0.244041	0.159824	0.159824	0.159824	0.340502	0.159824	0.159824	0.335951	0.159824	0.159824	0.159824	0.159824	0.159824	0.159824	0.159824	3.01064	4.03372	2.6377	1	0.159824	0.159824	0.159824	0.159824	0.159824	2.45779	1.094	0.159824	3.23472	3.66179	0.159824	0.159824	0.159824	0.159824	0.159824	0.159824	0.159824
2235	CDP-ethanolamine	Lipid	Phospholipid Metabolism	34410	LC/MS Polar	100001407	4210	445.053	123727	72842-05-8	C00570	HMDB01564	1.19321	0.50313	0.476447	0.406259	1.39641	0.403851	0.462103	0.294617	0.879786	0.632448	1.01781	1.09141	1.12136	0.841095	0.760398	2.66919	3.34916	3.55236	2.41191	5.19392	0.749317	0.821551	0.60658	0.834287	0.878603	1.81774	1.0725	1.4079	1.88173	2.66436	1.11562	2.02853	2.37557	0.825303	0.982194	3.16924	2.36796
4246	cytosine	Nucleotide	Pyrimidine Metabolism, Cytidine containing	573	LC/MS Pos Early	881	2060	112.05	597	71-30-7	C00380	HMDB00630	0.260911	0.260911	0.260911	0.260911	0.260911	0.260911	0.260911	0.260911	0.260911	0.260911	0.260911	0.260911	0.260911	0.260911	0.260911	1.69978	0.709644	0.988655	1	2.09375	0.260911	0.260911	0.260911	0.260911	0.260911	0.260911	0.260911	0.260911	0.260911	0.260911	0.260911	0.260911	0.260911	0.260911	0.260911	0.260911	0.260911
1927	deoxycarnitine	Lipid	Carnitine Metabolism	36747	LC/MS Pos Early	100001662	2052	146.118	134	6249-56-5	C01181	HMDB01161	0.686493	0.467543	0.353492	0.560126	0.658478	0.425764	0.419916	0.370149	0.430112	0.408884	1.29411	1.68863	1.11028	1.1003	1.01651	2.23579	1.72927	2.05308	1.50984	3.0731	0.902	1.06799	0.983485	1.51399	1.37574	0.823586	0.712805	1.11952	0.911614	0.886847	0.27202	0.374323	0.316368	0.142209	0.132392	0.507234	0.364878
1406	diacetylchitobiose	Carbohydrate	Aminosugar Metabolism	35158	LC/MS Pos Early	100001492	790	425.177	439544	35061-50-8	C01674	HMDB03556	0.487332	0.653113	0.791195	1	0.661995	1.2952	1.02794	1.27661	1.02057	1.19337	0.111937	0.111937	0.114289	0.299553	0.219431	0.111937	0.111937	0.111937	0.111937	0.111937	0.111937	0.201997	0.257925	0.382994	0.111937	0.178569	0.111937	0.111937	0.111937	0.20529	2.2599	3.21513	3.10521	1.37211	1.6675	4.29352	2.43186
2884	diacylglycerol (14:0/18:1, 16:0/16:1) [2]*	Lipid	Diacylglycerol	54954	LC/MS Pos Late	100010935	3183	584.525					1.74749	1	1.48666	1.50377	0.748482	1.31088	1.55711	1.11584	1.15295	0.912591	1.2449	1.51432	1.09698	1.08657	1.24829	0.726073	0.181897	0.309038	0.310426	0.181897	0.751513	0.705148	0.92037	1.62143	0.527246	1.00668	0.649636	0.533699	0.45055	1.03574	0.294431	0.897615	0.606491	0.247403	0.529425	1.42963	1.24263
2885	diacylglycerol (16:1/18:2 [2], 16:0/18:3 [1])*	Lipid	Diacylglycerol	54966	LC/MS Pos Late	100010940	2733	608.525					2.61381	1.20167	2.03267	1.76225	0.953964	1.43594	2.15606	1.35655	1.60234	1.28208	1.1968	1.53618	1.10301	0.970239	1.17277	0.829442	0.559745	0.641293	0.661055	1.0847	0.685084	0.798994	1.01217	1.68399	0.695851	0.907622	0.957813	0.987829	0.827149	1.16284	0.360846	0.812817	0.569007	0.247122	0.461818	1.37804	0.815686
1566	dihomolinoleate (20:2n6)	Lipid	Long Chain Polyunsaturated Fatty Acid (n3 and n6)	17805	LC/MS Neg	1231	5730	307.264	6439848	2091-39-6	C16525	HMDB05060	2.54931	1.13535	1.24463	1.46499	6.14104	0.571815	0.703214	0.527179	0.824348	1	1.41102	0.975789	1.01605	0.22927	0.95763	0.354454	0.22927	0.22927	0.431696	0.793316	3.10232	2.15259	0.980756	1.08972	1.64001	0.381646	0.343248	0.22927	0.564532	0.7374	12.3341	1.97546	0.589452	8.14368	7.13331	1.22869	11.8309
1568	dihomolinolenate (20:3n3 or 3n6)	Lipid	Long Chain Polyunsaturated Fatty Acid (n3 and n6)	35718	LC/MS Neg	100001739	5596	305.249	5280581	17046-59-2	C03242	HMDB02925	3.25504	1.99667	1.65949	2.44392	7.98024	0.823497	0.985468	0.808755	0.760425	1.74072	1.42492	1.06181	1.067	0.292298	1.1547	0.509757	0.204917	0.223209	0.608329	1.11979	2.39221	1.90809	0.925444	1.09092	1.52438	0.50072	0.441571	0.240714	0.655198	0.924951	4.49296	1.35553	0.497361	2.97498	3.28743	1.01453	4.77297
4200	dihydroorotate	Nucleotide	Pyrimidine Metabolism, Orotate containing	601	LC/MS Polar	923	1910	157.025	648	155-54-4	C00337	HMDB03349	3.20228	0.246399	0.987856	0.648878	1.78159	0.722624	0.992076	0.283212	1	0.797295	0.628397	0.776693	0.347313	0.334217	0.42839	2.25405	1.55521	1.26263	1.35157	3.85228	0.475285	0.456604	0.597635	1.33805	0.462361	0.765315	0.85872	3.64958	1.34062	1.20757	3.55068	39.8596	68.4647	6.04221	20.896	30.0422	38.7726
1230	dihydroxyacetone phosphate (DHAP)	Carbohydrate	Glycolysis, Gluconeogenesis, and Pyruvate Metabolism	15522	LC/MS Pos Early	309	539	171.005	668	102783-56-2	C00111	HMDB01473	1.56985	0.898392	0.817926	1.66316	1.20256	1.175	1.15895	1.06754	1.18361	1.30798	0.372229	1.81293	0.196887	0.423658	0.312537	4.12595	3.82603	4.816	5.22517	5.13807	0.0842383	0.0795612	0.123045	0.49233	0.0884287	1.01167	0.671401	0.978921	1.48617	1.10441	1.24041	2.74816	2.12814	0.764727	1.36755	3.16361	1.60585
496	dimethylarginine (ADMA + SDMA)	Amino Acid	Urea cycle; Arginine and Proline Metabolism	36808	LC/MS Pos Early	100001810	2850	203.15	123831	102783-24-4	C03626	HMDB01539	0.837669	0.571707	0.570841	0.643588	0.681376	0.95224	0.695921	0.562786	0.697922	0.832178	0.984824	1.17985	0.852303	0.71109	0.793253	2.6955	1.91885	1.88693	1.67779	3.45192	0.805522	0.855229	0.861744	1.26376	0.912969	1.88636	1.42771	2.03189	1.63669	2.58389	1.24543	1.96841	1.57207	0.714235	0.874637	2.37054	1.19476
1685	dodecadienoate (12:2)*	Lipid	Fatty Acid, Dicarboxylate	62276	LC/MS Neg	100020478	5146	195.139					0.125203	0.125203	0.125203	0.125203	0.125203	0.125203	0.125203	0.125203	0.125203	0.125203	0.125203	0.125203	0.125203	0.125203	0.481258	0.125203	0.125203	0.125203	0.125203	0.125203	1.03966	0.646115	0.125203	0.125203	0.351853	0.960336	0.125203	0.125203	0.376724	0.125203	0.534728	8.09659	4.73984	2.90661	5.67053	7.4639	4.22374
1682	dodecanedioate (C12)	Lipid	Fatty Acid, Dicarboxylate	32388	LC/MS Neg	100001102	2990	229.144	12736	693-23-2	C02678	HMDB00623	2.33308	1.79786	0.832551	0.379382	2.93544	1.23924	0.575474	0.477872	1.79254	1.09482	1.70023	0.255218	1.25486	2.20176	0.255218	0.255218	0.62034	1.53901	1.00523	0.255218	2.34418	0.994768	1.07717	0.255218	1.53673	1.47764	0.799418	0.255218	1.7864	1.34856	0.554774	0.255218	0.943862	0.588482	1.06115	0.255218	0.543894
3165	eicosanoylsphingosine (d20:1)*	Lipid	Sphingosines	57597	LC/MS Pos Late	100015870	1443	328.321					1.19517	2.72957	0.75392	1.09876	1.07718	3.35566	0.831087	0.905436	1.08402	3.66941	0.833803	0.913795	0.593981	1.75207	0.710858	0.379789	0.241546	1.0661	0.337981	0.566873	0.534319	2.28029	0.602215	1.04918	0.632525	1.51835	0.345531	0.339524	0.293093	2.05793	1.18912	2.31851	1.95974	2.47596	0.81192	3.47226	2.21542
1539	eicosenoate (20:1n9 or 1n11)	Lipid	Long Chain Monounsaturated Fatty Acid	33587	LC/MS Neg	100001335	5950	309.28	5282768		C16526	HMDB02231	3.97554	1.2743	1.66495	1.65938	5.66899	1.19384	1.30074	1.01327	1.92774	1.85113	1.38604	0.986726	0.875993	0.201268	0.979516	0.351095	0.136613	0.145917	0.417135	0.775032	2.6128	1.85451	0.868691	1.02574	1.53292	0.281404	0.280659	0.158895	0.480415	0.665593	10.3692	2.47301	0.617623	8.13796	9.02748	1.36593	12.8638
3223	ergosterol	Lipid	Sterol	27553	LC/MS Pos Late	100001020	2420	379.336	444679	57-87-4	C01694	HMDB00878	1.67711	0.965835	1.26342	1.24671	1.41839	0.910693	1.09899	1.01266	1.38729	1.02207	1.21473	1.11795	1.04513	0.677587	0.987341	0.968905	0.839246	0.984325	0.907364	1.32444	0.774126	0.771472	0.785508	1.04248	0.667104	0.862935	0.78573	0.670294	0.711462	1.09982	1.37432	2.16779	2.0383	0.788387	1.11466	4.03151	2.82518
1543	erucate (22:1n9)	Lipid	Long Chain Monounsaturated Fatty Acid	1552	LC/MS Neg	1087	6355.6	337.311	5281116	112-86-7	C08316	HMDB02068	3.12343	1.24887	1.6204	1.24071	2.35197	1.75732	1.53164	0.992214	1.64387	1.68857	1.0994	1.28718	0.840264	0.406928	0.907266	0.650824	0.537924	0.532264	0.539867	1.47298	1.48255	1.24522	0.857593	1.19706	1.00779	0.553079	0.561666	0.544579	0.706216	1.03935	3.14074	1.15457	0.65178	4.96352	3.96036	0.722082	5.56631
4888	erythritol	Xenobiotics	Food Component/Plant	20699	LC/MS Polar	100000846	1491	167.056	222285	149-32-6	C00503	HMDB02994	1.0149	0.603567	0.681985	0.822099	0.884142	0.894061	0.799398	0.544828	0.859848	0.9389	0.694921	0.939835	0.622964	0.770224	0.674722	1.0532	0.985097	1.06256	1.09245	2.18203	0.495941	0.535016	0.708776	1.18144	0.765889	0.851001	0.793477	1.41481	1.30127	1.54019	1.28071	3.01052	1.87584	0.869118	0.956409	3.02548	1.71349
1429	erythronate*	Carbohydrate	Aminosugar Metabolism	42420	LC/MS Polar	100001320	2186	135.03	2781043	88759-55-1		HMDB00613	0.486853	0.395962	0.518855	0.946807	0.371007	0.502133	0.703262	0.598368	0.445899	0.561441	0.484296	0.525208	0.350488	0.276733	0.309161	1.2989	1.02197	1.12545	0.978026	2.16287	0.475807	0.408694	0.482702	0.794165	0.454109	0.666422	0.846584	1.20533	0.816343	1.07335	4.40518	8.01972	5.4445	2.82432	2.94442	11.6957	5.76987
2233	ethanolamine	Lipid	Phospholipid Metabolism	1497	LC/MS Pos Early	420	1935	123.113	700	141-43-5	C00189	HMDB00149	0.14209	0.189927	0.0854665	0.0965635	0.143153	0.0893228	0.0853935	0.052756	0.0682128	0.0966264	1.11488	3.37735	3.86716	2.3339	2.42021	0.592706	2.05296	3.79752	1.26355	4.83707	1.21902	2.24963	2.26896	2.18287	1.68326	1.52564	3.27448	3.51251	3.22968	3.62374	0.013325	0.013325	0.0485055	0.013325	0.013325	0.013325	0.013325
5083	ethyl alpha-glucopyranoside	Xenobiotics	Food Component/Plant	63152	LC/MS Neg	100015965	1576	207.087	428040	34625-23-5			0.286963	0.296859	0.396874	0.412114	0.277821	1.1572	0.426665	0.363684	0.366142	0.553246	0.277821	0.277821	0.277821	0.277821	0.277821	0.277821	0.277821	0.277821	0.277821	0.277821	0.277821	0.277821	0.277821	0.277821	0.277821	0.277821	0.277821	0.277821	0.277821	0.277821	1.31668	2.49816	1.59684	0.968121	1.13279	3.51684	1.92524
5218	ethyl beta-glucopyranoside	Xenobiotics	Food Component/Plant	64131	LC/MS Neg	100020377	1519	207.087	121667				1.28414	1.16713	1.01013	0.995103	1.1155	1.08301	0.870886	0.716479	1.07381	1.0049	0.178407	0.178407	0.178407	0.178407	0.178407	0.178407	0.178407	0.178407	0.178407	0.178407	0.178407	0.178407	0.178407	0.178407	0.178407	0.178407	0.178407	0.178407	0.178407	0.301547	1.40881	2.00244	1.31229	0.838954	1.03438	3.18648	1.69777
4326	FAD	Cofactors and Vitamins	Riboflavin Metabolism	2134	LC/MS Neg	327	2425	784.15	643975	146-14-5;84366-81-4	C00016	HMDB01248	0.361829	0.454639	0.582032	0.706209	0.34161	0.478586	0.510288	0.647783	0.430971	0.355893	5.83328	6.03717	2.67434	2.72024	3.91705	3.68578	2.59203	3.32154	3.3429	5.47506	0.998719	1.13707	1.35485	1.79464	1.18887	0.93507	0.543445	1.01821	0.59124	0.950967	0.442192	0.712708	0.786652	0.293406	0.412925	1.33375	0.551089
4327	FMN	Cofactors and Vitamins	Riboflavin Metabolism	15797	LC/MS Neg	100000251	2390	455.097	710	130-40-5	C00061	HMDB01520	0.203271	0.203271	0.331381	0.492151	0.244542	0.203271	0.326644	0.477034	0.215753	0.203271	10.9851	11.5787	5.02977	5.52675	6.12601	8.03868	4.88001	5.82528	6.62912	13.1114	1	1.27741	1.1859	2.09627	1.33485	0.751456	0.402408	0.709172	0.700118	1.12635	0.489635	0.718421	0.859517	0.378626	0.548782	1.39317	0.584468
4379	folate	Cofactors and Vitamins	Folate Metabolism	1826	LC/MS Neg	328	1467	440.132	6037	59-30-3	C00504	HMDB00121	1	1	1	1	1	1	1	1	1	1	1	1	1	1	1	1	1	1	1	1	1	1	1	1	1	1	1	1	1	1	1	1	1	1	1	1	1
81	formiminoglutamate	Amino Acid	Histidine Metabolism	43493	LC/MS Pos Early	100002500	1880	175.071	439233	816-90-0	C00439	HMDB00854	1.13648	0.53457	0.431339	0.512653	0.522582	0.548716	0.49717	0.420879	0.564254	0.541049	0.914194	1.27973	0.74663	0.962604	0.925007	1.08743	1.11844	1.32005	0.82324	2.15641	1.02404	0.975961	0.854365	1.55873	1.3591	1.31513	1.13251	1.37789	0.867741	1.85369	0.117785	0.117785	0.246755	0.117785	0.117785	0.117785	0.231298
1344	fructose	Carbohydrate	Fructose, Mannose and Galactose Metabolism	577	LC/MS Polar	878	2065	179.056	5984	57-48-7	C00095	HMDB00660	4.18716	2.25868	3.42173	4.54405	3.39099	3.71586	2.42396	1.49502	2.94997	4.46628	0.0336202	0.0618342	0.209962	0.0336202	0.0336202	0.0336202	0.0336202	0.141602	0.0336202	0.263545	0.0336202	0.0336202	0.0336202	0.143501	0.0336202	0.417137	0.0336202	0.0336202	0.749197	0.0336202	1.20379	1.94648	1.17783	0.828213	0.638001	3.68158	1.76489
1228	Isobar: hexose diphosphates	Carbohydrate	Glycolysis, Gluconeogenesis, and Pyruvate Metabolism	46896	LC/MS Neg	100002180	551	338.989					3.02338	0.697491	1.38011	3.44603	3.32446	1.21887	1.07859	1.02375	2.87849	2.153	0.00313435	0.0376203	0.00313435	0.0153912	0.00819799	0.125082	0.354697	0.532429	0.549616	0.245401	0.00313435	0.00746145	0.00667008	0.0625765	0.00555806	1	0.280393	0.550929	5.19764	0.661997	2.06837	4.24294	3.57677	0.890058	0.798893	3.70035	1.7919
120	fructosyllysine	Amino Acid	Lysine Metabolism	46227	LC/MS Pos Early	100005373	2784	309.166	123708	21291-40-7			1.12035	0.857149	0.797608	1.03897	0.980393	1.1725	0.84342	0.657563	0.831664	0.912538	1.2525	1.88433	1.15539	1.01961	1.02822	4.45391	2.9642	3.51312	3.02138	5.46257	0.832105	0.977405	1.17198	1.54005	1.02877	3.0643	2.80912	3.16049	2.8759	4.05386	0.180156	0.29385	0.220791	0.101723	0.127136	0.545184	0.258545
1447	fumarate	Energy	TCA Cycle	1643	LC/MS Polar	330	3084	115.004	444972	100-17-8	C00122	HMDB00134	1.61545	0.993239	1.07073	1.68476	1.33466	1.11388	1.18892	1.0291	0.913919	1.26664	0.663147	0.920874	0.381903	0.354795	0.708723	0.28798	0.15808	0.330528	0.367622	0.570118	0.867526	1.04943	1.00676	1.33796	0.804813	1.54031	1.36464	1.30271	1.19574	2.1776	0.299283	0.518578	0.317974	0.0943456	0.240737	0.484669	0.237231
1361	galactose 1-phosphate	Carbohydrate	Fructose, Mannose and Galactose Metabolism	15706	LC/MS Polar	100000300	4552	259.022	123912	19046-60-7	C00446	HMDB00645	1.38801	0.943559	1.4377	1	1.56097	1.60513	1.3935	1.06852	1.03176	1.55645	0.0252252	0.0252252	0.0252252	0.0252252	0.0252252	0.28898	0.199605	0.318742	0.262741	0.632966	0.0252252	0.0252252	0.0252252	0.154844	0.0252252	0.355487	0.144814	0.335809	0.720234	0.331362	1.47008	2.26653	1.84536	0.956939	1.07973	3.00135	2.02763
58	gamma-aminobutyrate (GABA)	Amino Acid	Glutamate Metabolism	1416	LC/MS Pos Early	141	2048	104.071	119	56-12-2	C00334	HMDB00112	0.983184	0.874371	1.01682	0.941593	1.14908	1.17155	0.889269	0.573356	1.09449	1.16601	0.301481	0.427586	0.491768	0.474506	0.561232	0.501864	0.878631	0.633816	0.760516	1.30422	0.722032	0.906161	1.13583	1.49959	1.01938	1.65637	1.61835	1.89421	1.87155	2.5396	1.25689	2.36509	1.78888	0.847098	1.12854	2.51776	1.4946
648	gamma-glutamyl-2-aminobutyrate	Peptide	Gamma-glutamyl Amino Acid	37092	LC/MS Pos Early	100001502	2380	233.113		16869-42-4			0.542453	0.434704	0.473314	1.01204	0.503437	0.644049	0.793439	0.574234	1.02401	0.906406	0.971453	1.72453	0.706178	0.981784	0.833399	4.54812	3.85666	3.27244	4.24857	6.78341	0.410682	0.734889	1	1.81601	0.72737	3.2582	4.49399	4.22673	5.55391	6.28138	0.857002	1.57167	1.11985	0.519859	0.507512	2.01163	0.203857
638	gamma-glutamyl-alpha-lysine	Peptide	Gamma-glutamyl Amino Acid	55015	LC/MS Pos Early	100010901	2784	276.155	65254				0.47996	0.469285	0.418981	0.420162	0.468952	0.443445	0.287807	0.333186	0.364834	0.597824	0.350872	0.287807	0.287807	0.287807	0.287807	1.2179	0.725481	0.89253	0.97653	1.76811	0.854123	0.860955	0.700678	1	1.08037	2.52388	2.14306	2.84605	2.30249	3.26205	0.287807	0.287807	0.287807	0.287807	0.287807	0.287807	0.287807
639	gamma-glutamyl-epsilon-lysine	Peptide	Gamma-glutamyl Amino Acid	33934	LC/MS Pos Early	100001262	2725	276.155	7015685	17105-15-6		HMDB03869	0.198972	0.12397	0.0765985	0.109386	0.168314	0.321665	0.261386	0.225763	0.266927	0.331403	0.0765985	0.0765985	0.0765985	0.0765985	0.0765985	1.02812	0.775058	0.715219	0.611762	1.11154	1.34024	1.63364	0.867139	2.58624	1.16704	2.03116	4.38311	2.32066	2.33549	3.27355	0.0765985	0.0765985	0.0765985	0.0765985	0.0765985	0.0765985	0.0765985
630	gamma-glutamylalanine	Peptide	Gamma-glutamyl Amino Acid	37063	LC/MS Pos Early	100001843	1986	219.098	440103	5875-41-2		HMDB29142	0.887643	0.880081	0.865418	1.15326	0.880074	1.41876	1.58581	0.975192	1.99195	1.411	0.320912	0.458875	0.337306	0.485577	0.277815	1.32406	1.08134	1.02481	1.11502	2.00348	0.560907	0.637358	0.670063	1.29914	0.523494	2.39462	2.55051	2.55497	3.0999	2.8573	0.705213	1.61428	1.14214	0.448257	0.752988	1.91467	1.34249
631	gamma-glutamylcysteine	Peptide	Gamma-glutamyl Amino Acid	1778	LC/MS Pos Early	1036	2118	251.07	842	636-58-8	C00669	HMDB01049	0.547473	0.301572	0.287994	0.336111	0.387194	0.306587	0.424125	0.365244	0.450736	0.40126	5.78601	6.39449	2.76248	3.14145	2.0469	7.95846	5.04622	3.70909	3.95205	6.85404	0.897245	0.700941	1.00198	2.18227	1.3266	0.910828	0.959808	1.90867	1.497	1.98042	1.00943	1.89404	1.22753	0.417676	0.588324	1.57496	0.828057
632	gamma-glutamylglutamate	Peptide	Gamma-glutamyl Amino Acid	36738	LC/MS Pos Early	331	1775	277.103	92865	1116-22-9	C05282	HMDB11737	0.953082	1.17186	0.949675	1.31516	0.688065	1.07543	0.61601	0.516877	1.01201	0.708639	0.694227	0.51462	0.37335	0.704799	0.629469	1.35284	0.918744	0.736374	1.06323	2.09374	0.894801	0.987993	1.15905	1.23803	1.16218	0.919992	1.16929	1.9731	1.4092	2.6561	0.588051	0.645646	0.497694	0.246983	0.217949	1.12164	0.481741
633	gamma-glutamylglutamine	Peptide	Gamma-glutamyl Amino Acid	2730	LC/MS Pos Early	1140	1430	276.119	150914	10148-81-9	C05283	HMDB11738	1.72087	1.09784	1.09206	1.43081	1.24791	1.27605	1.04228	0.815619	1.2702	1.19604	0.480131	0.646751	0.334039	0.493653	0.450623	1.19539	0.92746	0.844482	1.07466	1.87813	0.197415	0.263234	0.226039	0.512867	0.264754	1.89819	1.62585	2.26068	2.73994	2.86864	0.794838	1.41816	1.09674	0.496856	0.598232	1.79212	0.957721
634	gamma-glutamylglycine	Peptide	Gamma-glutamyl Amino Acid	33949	LC/MS Pos Early	100001294	1535	205.082	165527	1948-29-4		HMDB11667	0.791539	0.51505	0.581278	0.694901	0.723955	0.818673	0.666131	0.59119	0.774997	0.796075	5.0221	5.78072	4.50269	4.66623	4.66744	0.631454	0.601969	0.626774	0.587301	1.08373	6.81441	7.9287	7.56251	12.4195	7.5292	1.21008	1.24733	1.62534	1.2402	1.81778	0.839643	1.03238	0.967623	0.489084	0.608589	0.829357	0.376519
635	gamma-glutamylhistidine	Peptide	Gamma-glutamyl Amino Acid	18245	LC/MS Pos Early	1235	2740	285.119	7017195	37460-15-4			0.826035	0.547561	0.585279	0.675055	0.657012	0.372369	0.309717	0.230993	0.260353	0.349905	1.12814	0.995568	0.62366	0.939101	0.674816	1.36917	1.00443	0.811953	0.954917	1.62729	1.26887	1.40893	1.28718	2.63057	1.44877	1.53901	1.43423	1.67779	1.4574	2.18184	0.126915	0.213177	0.111178	0.0569298	0.0887026	0.192016	0.0717304
636	gamma-glutamylisoleucine*	Peptide	Gamma-glutamyl Amino Acid	34456	LC/MS Pos Early	100001485	2940	261.144	14253342			HMDB11170	0.159046	0.143929	0.151707	0.15119	0.130623	0.12388	0.132787	0.0951408	0.139519	0.122153	0.762886	1.19741	0.680853	1.00035	0.753038	1.37304	1.2071	0.99965	0.833751	2.05519	0.722985	1.00821	1.04047	1.76766	1.03033	7.2265	5.62387	8.57393	6.76493	9.92223	0.123305	0.233584	0.145214	0.0873242	0.0850003	0.257922	0.14161
637	gamma-glutamylleucine	Peptide	Gamma-glutamyl Amino Acid	18369	LC/MS Pos Early	1268	2991	261.144	151023	2566-39-4		HMDB11171	0.754586	0.644457	0.677725	0.811601	0.666959	0.574784	0.534594	0.41659	0.570162	0.606206	1.86218	2.40779	1.27718	1.38044	1.62921	3.94949	2.49087	2.67907	3.00642	5.44113	0.7024	0.839395	0.978094	1.48093	0.996091	2.59454	2.19148	2.99336	2.48216	3.87769	0.272972	0.462696	0.355335	0.140856	0.208266	0.529776	0.284519
640	gamma-glutamylmethionine	Peptide	Gamma-glutamyl Amino Acid	44872	LC/MS Pos Early	100001313	2640	279.101	7009567	17663-87-5		HMDB29155	0.684339	0.601269	0.727252	0.739357	0.632021	1.9892	1.99386	1.72823	2.56924	2.64161	0.96949	1.74694	1.18033	1.03051	1.07176	5.22133	4.31765	5.29589	4.84129	9.11874	0.465548	0.708653	0.922445	1.16275	0.791719	2.20184	2.99551	3.12881	3.57543	5.09391	0.160157	0.254979	0.178229	0.116081	0.133599	0.381433	0.246816
641	gamma-glutamylphenylalanine	Peptide	Gamma-glutamyl Amino Acid	33422	LC/MS Pos Early	100000491	2992	295.129	111299	7432-24-8		HMDB00594	0.544322	0.403081	0.354497	0.498248	0.481084	0.520147	0.418058	0.310201	0.517927	0.528423	0.10531	0.10531	0.10531	0.10531	0.10531	0.10531	0.10531	0.10531	0.10531	0.10531	0.796935	0.835325	1.35193	1.73293	1.16468	3.502	3.12448	3.95992	3.42193	5.07599	0.143184	0.253192	0.14965	0.10531	0.10531	0.265428	0.207642
646	gamma-glutamylserine	Peptide	Gamma-glutamyl Amino Acid	54914	LC/MS Pos Early	100009231	1351	235.093		5875-35-4			0.932068	0.713222	0.749949	0.931978	0.848978	0.93849	0.880606	0.64971	1.01956	0.955981	0.539526	0.880496	0.506627	0.605101	0.621629	1.10974	1.05437	0.945984	1.1083	2.17006	2.18123	2.26677	2.93053	4.07471	2.55511	3.16428	5.1944	4.03194	3.66752	4.80411	0.193702	0.443777	0.303191	0.146267	0.182312	0.535377	0.339266
642	gamma-glutamylthreonine	Peptide	Gamma-glutamyl Amino Acid	33364	LC/MS Pos Early	100001314	1750	249.108	76078708	5652-48-2		HMDB29159	0.960256	0.611815	0.575233	0.93194	0.69143	0.954555	0.891527	0.680106	0.870246	1.17341	0.6564	1.08832	0.542863	0.634614	0.780247	4.20213	2.97562	3.00927	3.07992	5.9748	0.734978	0.968586	0.988407	1.42948	1.45422	3.51787	3.75816	4.28469	3.51462	5.98368	0.481882	1.01159	0.614413	0.316169	0.444854	1.67557	1.06265
643	gamma-glutamyltryptophan	Peptide	Gamma-glutamyl Amino Acid	33947	LC/MS Pos Early	100001295	2975	334.14	3989307	66471-20-3		HMDB29160	0.346119	0.495868	0.364912	0.698574	0.346119	0.346119	0.346119	0.346119	0.346119	0.429146	4.65541	6.0304	2.54665	2.39833	2.07785	0.346119	0.346119	1	0.346119	0.346119	0.538335	0.346119	0.621687	1.0415	0.346119	0.346119	0.346119	0.346119	0.346119	0.346119	0.346119	0.346119	0.346119	0.346119	0.346119	0.346119	0.346119
644	gamma-glutamyltyrosine	Peptide	Gamma-glutamyl Amino Acid	2734	LC/MS Neg	1102	1240	309.109	94340	7432-23-7		HMDB11741	1.00588	0.585286	0.486828	0.749744	0.942425	0.550721	0.33264	0.307098	0.684707	0.473112	1.02452	1.35016	1.21651	1.29819	0.9713	0.994124	0.987945	0.562785	0.759884	0.153136	1.30023	1.37675	1.35947	2.41133	1.42606	4.49212	2.65742	4.49541	4.98087	5.76869	0.258757	0.293092	0.153136	0.153136	0.153136	0.153136	0.153136
645	gamma-glutamylvaline	Peptide	Gamma-glutamyl Amino Acid	43829	LC/MS Pos Early	100001126	2700	247.129	7015683	2746-34-1		HMDB11172	0.83215	0.52326	0.609731	0.774666	0.600826	0.739491	0.713628	0.518646	0.752453	0.785424	0.758465	0.804787	0.431587	0.64625	0.564375	1.39841	0.986673	1.0841	1.01333	1.98291	1.30166	1.58364	1.95447	2.77626	1.81892	11.1873	8.17843	13.5035	10.0799	15.7549	0.445848	0.719639	0.619092	0.254901	0.300959	0.893901	0.473793
5848	geranyllinalool	Xenobiotics	Drug - Neurological	63123	LC/MS Pos Late	100020834	1700	273.258	5365872		C20681		0.63748	0.397126	0.45164	0.29911	0.373184	0.411065	0.481273	0.410025	0.634933	0.29911	1.45555	1.49433	1.05452	0.858402	0.971093	0.631445	0.472539	0.474731	0.711543	1	0.815033	0.864332	0.946398	1.26063	0.909548	0.384448	0.317088	0.759248	0.425628	0.483367	23.6671	44.9845	39.3185	15.8435	17.6516	59.4563	31.4131
4798	gluconate	Xenobiotics	Food Component/Plant	587	LC/MS Polar	338	2922	195.051	10690	527-07-1	C00257	HMDB00625	0.779947	0.71326	0.930629	1.65828	0.659384	0.409689	0.890893	0.374992	0.404768	0.618947	0.216946	0.127953	1.28881	1	0.800962	0.499831	1.1298	1.70913	1.79999	0.127953	2.0819	1.17022	0.771392	0.280556	1.74245	1.3495	0.590402	0.459594	1.18044	2.28484	7.81496	7.66761	9.90186	5.82463	5.11171	4.89619	3.56788
1400	glucosamine-6-phosphate	Carbohydrate	Aminosugar Metabolism	580	LC/MS Polar	290	4521.5	258.038	439217	3616-42-0	C00352	HMDB01254	0.812549	0.527769	0.514255	1.38911	0.79788	0.578998	0.471449	0.37161	0.696446	0.880712	0.0354619	0.129754	0.0354619	0.0354619	0.0354619	0.765506	1.25201	1.11929	0.633833	1.78654	0.0354619	0.112478	0.0354619	0.165113	0.0354619	1.74389	0.395343	1.53406	3.03777	1.30834	1.82979	2.82668	2.4656	1.12782	1.18982	2.91364	3.02143
1221	glucose	Carbohydrate	Glycolysis, Gluconeogenesis, and Pyruvate Metabolism	20488	LC/MS Polar	572	2342	179.056	5793	50-99-7	C00031	HMDB00122	20.123	14.719	35.4991	83.5117	16.4647	26.9597	19.5601	16.7479	19.2847	31.1345	0.119188	0.125239	0.105658	0.0833756	0.0923028	0.0706876	0.101141	0.106267	0.0984685	0.224014	0.152443	0.162412	0.144347	0.181902	0.177724	0.214563	0.179015	0.224265	0.626851	0.213192	12.7926	14.6126	6.28854	5.79004	6.84038	38.8393	25.3755
1223	glucose 1-phosphate	Carbohydrate	Glycolysis, Gluconeogenesis, and Pyruvate Metabolism	15561	LC/MS Polar	1233	4277	259.022	65533	56401-20-8	C00103	HMDB01586	1.1149	1.06946	1.69436	1.75596	1.11088	1.3421	1.58391	1.2128	0.930538	1.64827	0.012833	0.00488555	0.00488555	0.016915	0.00488555	0.191322	0.249922	0.253587	0.195946	0.507503	0.00488555	0.00705547	0.00488555	0.0296757	0.00488555	0.260329	0.0990568	0.277809	0.557916	0.174145	2.37515	5.18325	5.70001	1.93704	2.47645	5.66905	2.93919
1222	glucose 6-phosphate	Carbohydrate	Glycolysis, Gluconeogenesis, and Pyruvate Metabolism	31260	LC/MS Polar	291	4537	259.022	5958	103192-55-8	C00668	HMDB01401	1.12118	0.43179	0.495477	0.994325	1.7054	0.649336	0.322446	0.320186	0.773847	0.661579	0.0371518	0.0652836	0.0371518	0.0371518	0.0371518	0.603183	1.12943	0.892077	0.471047	1.29236	0.0371518	0.0371518	0.0371518	0.122093	0.0371518	1.17691	0.242565	1.09094	3.74534	0.969483	1.43118	1.92793	3.5788	1.24412	1.03728	2.81726	3.49962
44	glutamate	Amino Acid	Glutamate Metabolism	57	LC/MS Pos Early	561	1500	148.06	611	56-86-0	C00025	HMDB00148	1.06058	0.711974	0.671354	0.857654	0.865387	0.958528	0.815213	0.726342	0.898406	0.974417	1.17884	1.42088	0.954597	0.993255	0.991084	1.17587	0.915374	0.935001	0.902627	1.66745	1.06254	1.15026	1.11738	1.68763	1.18606	1.29344	1.2993	1.51408	1.37403	1.91467	0.145023	0.195919	0.235858	0.0779181	0.126579	0.149297	0.097414
54	glutamate, gamma-methyl ester	Amino Acid	Glutamate Metabolism	33487	LC/MS Pos Early	100001103	2170	162.076	68662	1499-55-4;1499-55-4		HMDB61715	1.70568	1.16821	1.14921	1.35872	1.2392	1.25828	1.23771	1.19906	1.29259	1.47477	1.07209	1.47904	0.510421	0.871326	0.887506	1.00855	0.723536	0.761561	0.92107	1.43551	0.393808	0.76453	0.847469	1.65125	0.622107	1.19115	1.19704	1.36372	1.12585	1.74131	0.53303	0.783512	0.520275	0.240791	0.3697	0.865336	0.452511
45	glutamine	Amino Acid	Glutamate Metabolism	53	LC/MS Pos Early	563	1291	147.076	5961	56-85-9	C00064	HMDB00641	1.34207	0.903572	0.945471	1.14591	1.1056	1.31683	1.13002	1.04035	1.20321	1.35799	1.32442	1.61158	0.926254	0.934031	0.959648	1.74956	1.14053	1.07495	1.31023	2.19279	0.487516	0.584575	0.614459	0.855327	0.589532	2.0328	1.91485	2.34017	2.43028	3.12074	0.467947	0.751222	0.506207	0.253314	0.28846	0.856686	0.45738
1655	glutarate (C5-DC)	Lipid	Fatty Acid, Dicarboxylate	396	LC/MS Polar	339	2900	131.035	743	110-94-1	C00489	HMDB00661	0.395655	0.401216	0.45711	0.478932	0.485116	0.364311	0.39416	0.369465	0.409673	0.492298	3.35309	4.29725	2.94381	2.31073	2.63455	4.12605	2.65217	2.59331	2.37456	4.64162	0.908465	1.03854	1.07992	1.67551	1.00805	4.79918	4.11857	5.74912	4.21278	7.26384	0.498032	0.843052	0.517908	0.237461	0.354684	0.991948	0.568464
565	glutathione, oxidized (GSSG)	Amino Acid	Glutathione Metabolism	27727	LC/MS Pos Early	448	2667	613.159	65359	103239-24-3	C00127	HMDB03337	1.16045	0.946448	0.840121	0.962944	0.975741	1.11009	0.907186	0.776175	1.05266	1.144	1.14717	1.39947	1.07694	1.42248	0.986973	2.28907	2.2841	2.205	1.84985	3.31481	0.959335	1.17754	1.01303	1.45605	1.14736	0.944504	0.856196	1.02868	1.0473	1.64798	0.726467	1.08389	0.743322	0.441438	0.422946	1.2741	0.733105
564	glutathione, reduced (GSH)	Amino Acid	Glutathione Metabolism	2127	LC/MS Pos Early	496	2000	308.091	124886	70-18-8	C00051	HMDB00125	0.59354	0.497956	0.480378	0.449478	0.566362	0.546748	0.596161	0.441219	0.579999	0.578162	1.8736	2.21835	1.28519	1.34455	1.07586	2.23655	1.61857	1.51606	1.51044	2.58654	0.966277	1.12706	1.16902	2.00479	1.15601	0.859515	0.883084	1.14604	0.907274	1.39195	0.987073	1.78362	1.34432	0.565472	0.795321	1.62407	0.983144
1241	glycerate	Carbohydrate	Glycolysis, Gluconeogenesis, and Pyruvate Metabolism	1572	LC/MS Polar	1052	2070.4	105.019	752	600-19-1	C00258	HMDB00139	1.02799	0.99876	1.00124	1.18844	0.679804	0.831402	0.865407	0.645127	0.771149	1.01636	0.608851	0.827398	0.482693	0.509241	0.601903	0.790987	0.660933	0.611666	0.611609	1.34541	0.625281	0.666037	0.697013	1.04858	0.763015	0.651284	0.695656	0.719519	0.665784	1.03591	2.17248	4.05373	1.85546	1.31775	1.38892	4.03914	1.87908
2837	glycerol	Lipid	Glycerolipid Metabolism	15122	LC/MS Neg	1254	758	91.0401	753	56-81-5	C00116	HMDB00131	7.62025	4.01632	3.64063	6.39281	4.70984	6.10549	5.56791	4.04134	4.41823	5.79278	0.508524	0.655974	0.401407	0.449848	0.493865	0.485712	0.399824	0.26627	0.273665	0.767889	0.566799	0.444458	0.553276	0.760911	0.489171	0.477859	0.790133	0.972359	0.964696	1.05457	2.01987	3.41714	2.96915	1.24616	1.52226	3.49003	2.25483
2838	glycerol 3-phosphate	Lipid	Glycerolipid Metabolism	43847	LC/MS Pos Early	100000258	580	173.021	754	29849-82-9	C00093	HMDB00126	1.4934	0.803296	1.06571	1.36607	1.39102	1.33013	1.16009	0.855549	1.57258	1.39614	0.139551	0.314155	0.400658	0.291638	0.186198	0.965969	1.08275	0.834749	0.945018	1.42625	0.171797	0.16155	0.185031	0.339184	0.244098	0.720822	0.638238	1.62119	1.50882	1.03038	0.691139	1.65616	1.40903	0.491575	0.621592	1.48231	0.969621
2236	glycerophosphoethanolamine	Lipid	Phospholipid Metabolism	37455	LC/MS Pos Early	100001620	659	216.063	123874	33049-08-0	C01233	HMDB00114	1.33675	0.923226	0.89147	1.02405	1.11475	1.08835	0.984409	0.804909	1.09258	1.13158	0.973912	1.1341	0.724135	0.743703	0.767802	1.05295	0.897606	1.0563	0.905176	1.62103	0.827549	0.847448	0.815423	1.18146	0.936228	0.86596	0.834175	1.0216	0.880634	1.33375	1.81219	2.69289	2.22417	1.03741	1.29477	2.87865	1.61029
2843	glycerophosphoglycerol	Lipid	Glycerolipid Metabolism	48857	LC/MS Pos Early	100001619	520	247.058	439964		C03274		2.12824	1.25539	1.34125	1.46847	2.00665	1.42516	1.08916	0.886376	1.49432	1.3245	0.735559	0.888148	0.562315	0.594046	0.482548	1.14104	0.977379	0.837361	0.809566	1.52281	0.46649	0.490348	0.460565	0.677478	0.510045	0.652725	1.18559	0.82707	0.636565	1.02262	9.41258	14.5846	12.7583	5.8425	5.95531	15.4456	8.5436
2238	glycerophosphoinositol*	Lipid	Phospholipid Metabolism	52307	LC/MS Pos Early	100001621	516	335.074	167572	16824-65-0			1.3942	0.969886	1.00026	1.13607	1.24014	1.20766	0.976849	0.709309	0.994411	1.11906	1.34221	1.45711	0.980413	0.907371	0.958483	1.44366	1.19973	1.31475	1.29773	1.86948	0.913198	0.972309	0.999741	1.41685	1.00965	1.2648	0.952436	1.13207	1.04991	1.50139	0.167079	0.312266	0.245938	0.105576	0.169106	0.374074	0.201439
2232	glycerophosphorylcholine (GPC)	Lipid	Phospholipid Metabolism	15990	LC/MS Pos Early	100000269	672	258.11	71920	28319-77-9	C00670	HMDB00086	1.4149	1.0215	1.02493	1.19274	1.301	1.0384	0.904941	0.766476	1.00855	1.10363	1.08742	1.42785	0.889593	0.91125	0.915068	1.58111	1.29233	1.43762	1.20171	2.43782	0.833372	0.919435	0.888653	1.36869	0.991448	1.14516	1.08254	1.43917	1.27041	1.7765	0.263926	0.460244	0.387193	0.169196	0.240924	0.397316	0.251489
2237	glycerophosphoserine*	Lipid	Phospholipid Metabolism	57404	LC/MS Pos Early	100015666	577	260.053	3081457				1.11836	0.823634	0.886982	1.02658	1.0789	0.968973	0.878026	0.841515	0.945095	1.08364	1.2554	1.0636	0.899563	0.74074	0.850729	0.665431	1.06524	1.15387	1.0168	0.85509	1.22627	1.18832	0.983204	1.26154	1.26876	1.16735	0.85653	0.677823	1.14742	1.38034	2.37526	3.13251	2.96192	1.20946	1.54454	3.55605	2.275
1	glycine	Amino Acid	Glycine, Serine and Threonine Metabolism	58	LC/MS Pos Early	340	1375	76.0393	750	56-40-6	C00037	HMDB00123	0.585777	0.408415	0.403002	0.471393	0.474142	0.606876	0.515473	0.443142	0.562413	0.642868	3.67827	4.24266	2.83089	2.90817	2.97463	1.56947	1.47725	1.26117	1.17085	2.31927	3.09707	3.24298	3.52564	5.0777	3.53885	0.946404	1.19384	1.13297	0.94634	1.47918	0.69588	1.1524	0.85209	0.39774	0.56888	1.36741	0.766513
816	glycylisoleucine	Peptide	Dipeptide	36659	LC/MS Pos Early	100001790	3002	189.123	88079	19461-38-2		HMDB28844	0.868645	0.506286	0.600883	0.639259	0.749339	0.978444	1.02156	0.858615	1.47342	1.07981	2.15239	1.75051	0.572224	0.566555	0.45756	1.31756	1.07761	1.58788	1.07644	1.4093	0.678734	0.659592	0.842475	1.05688	0.639007	1.35325	1.60685	1.36545	1.74939	1.81182	0.790246	1.2979	1.10702	0.405794	0.746763	1.66707	1.17926
817	glycylleucine	Peptide	Dipeptide	34398	LC/MS Pos Early	100001258	3059	189.123	92843	869-19-2	C02155	HMDB00759	1.46846	0.816711	0.881814	1.12889	1.38544	1.44886	1.04803	1.00788	2.08473	1.41415	2.82058	2.06904	0.888394	0.963633	1.01353	1.62882	1.27446	1.41173	1.36358	1.56458	0.637685	0.762844	0.836855	1.2189	0.750248	0.934382	0.949577	0.830577	1.21858	1.48148	0.959321	1.65877	1.58231	0.565838	0.882361	2.02495	1.43487
827	glycylvaline	Peptide	Dipeptide	18357	LC/MS Pos Early	100000487	2734	175.108	97417	1963-21-9		HMDB28854	1.64686	0.730126	0.734187	0.99047	1.52618	1.25288	1.15538	1.14788	2.17641	1.43706	2.44171	1.60716	0.622788	0.654072	0.592854	1.53818	1.21934	1.59038	1.30842	1.46686	0.64175	0.774814	0.823676	0.902172	0.73887	1.13423	1.12456	1.00953	1.29262	1.46641	0.73233	1.41009	1.13176	0.399802	0.809966	1.47995	1.1358
4177	guanine	Nucleotide	Purine Metabolism, Guanine containing	32352	LC/MS Pos Early	172	2032	152.057	764	73-40-5	C00242	HMDB00132	1.2441	0.485685	0.512071	1.27572	0.726532	0.416445	0.512519	0.682076	0.380517	0.414773	1.36217	1.59138	0.741659	1.31347	0.917201	11.3395	3.79171	5.90605	6.41388	21.9353	0.759494	0.682079	0.66939	0.949742	0.726998	0.450604	1.1075	2.01693	0.688174	1	2.55708	1.68872	2.20257	0.713413	0.541912	6.25187	1.25712
4176	guanosine	Nucleotide	Purine Metabolism, Guanine containing	1573	LC/MS Neg	1099	1662	282.084	6802	118-00-3	C00387	HMDB00133	0.780966	0.459001	0.484393	0.917968	0.696243	0.446755	0.380573	0.35912	0.368173	0.441704	1.15094	1.43175	1.11944	2.4246	1.03004	6.16424	3.6376	5.11731	5.99864	14.5488	0.835728	0.718705	0.623896	0.650923	0.762715	0.606861	0.686063	1.14584	0.827302	0.969959	6.31299	6.7429	6.93337	1.72145	1.10682	7.7811	2.79816
4195	guanosine 2'-monophosphate (2'-GMP)*	Nucleotide	Purine Metabolism, Guanine containing	52442	LC/MS Neg	100002733	1150	362.051	444571				0.155566	0.0684156	0.0619962	0.0557676	0.198405	0.0980119	0.0557676	0.0557676	0.278679	0.0557676	0.260446	0.228243	0.399735	0.247329	0.180322	1.29996	1.81099	1.58634	1.46391	2.42346	0.0557676	0.253205	0.0557676	0.135936	0.327652	0.307872	0.442426	0.254245	0.539188	0.550338	4.57162	6.31701	5.26156	2.59018	1.59751	7.331	3.99888
4172	guanosine 3'-monophosphate (3'-GMP)	Nucleotide	Purine Metabolism, Guanine containing	39786	LC/MS Neg	100002704	773.9	362.051	3522	117-68-0			0.374742	0.374742	0.374742	0.374742	0.374742	0.374742	0.374742	0.374742	0.374742	0.374742	0.374742	0.374742	0.627802	0.374742	0.374742	0.374742	0.374742	0.374742	0.374742	0.374742	1.06829	0.374742	0.374742	0.374742	0.374742	0.374742	0.374742	0.374742	0.374742	0.374742	0.374742	0.374742	0.931706	0.374742	0.374742	1.49975	0.420627
4171	5'- GMP	Nucleotide	Purine Metabolism, Guanine containing	2849	LC/MS Pos Early	347	800	364.065	6804	5550-12-09	C00144	HMDB01397	0.211752	0.241521	0.294246	0.463909	0.143034	0.244234	0.312425	0.539227	0.209776	0.257002	2.2215	2.17084	1.82852	1.7541	1.86476	1.7511	0.76987	0.63615	0.710511	2.31606	1.98969	1.92557	2.19727	2.3645	2.20413	0.707546	0.966849	2.03495	0.839099	1.5447	0.52207	1.54608	0.925503	0.276812	0.373218	1.03315	0.275165
4350	gulonate*	Cofactors and Vitamins	Ascorbate and Aldarate Metabolism	46957	LC/MS Polar	100001586	2750	195.051	152304	20246-53-1	C00257	HMDB03290	0.191633	0.191633	0.191633	0.191633	0.191633	0.191633	0.191633	0.191633	0.191633	0.191633	1.12098	1.68644	0.191633	0.921872	0.655018	7.0553	3.28958	5.00741	4.13407	10.6949	0.191633	0.191633	0.397069	0.620084	0.191633	1.18712	0.727584	2.08098	0.191633	2.07176	0.477683	1	0.191633	0.191633	0.320156	0.979963	0.191633
5098	harmane	Xenobiotics	Food Component/Plant	27536	LC/MS Pos Early	100000799	3234	183.092	5281404	486-84-0	C09209	HMDB35196	0.181996	0.181996	0.181996	0.181996	0.181996	0.181996	0.181996	0.181996	0.181996	0.181996	3.59362	3.74593	2.44451	2.49428	2.63017	1.00994	1	0.797614	0.967914	1.44573	0.181996	0.181996	0.371417	0.181996	0.314479	0.2229	0.261468	0.181996	0.181996	0.181996	0.181996	0.181996	0.181996	0.181996	0.181996	0.181996	0.181996
1486	heptanoate (7:0)	Lipid	Medium Chain Fatty Acid	1644	LC/MS Neg	925	3670	129.092	8094	111-14-8	C17714	HMDB00666	4.84684	1.67649	0.933154	0.882708	0.381755	1.53832	1.36163	0.792736	1	1.16035	1.4504	2.12337	0.381755	0.381755	1.07591	1.14663	0.381755	0.381755	0.381755	0.381755	0.743766	1.0253	0.833989	1.70066	0.381755	0.834286	0.998433	1.54655	0.381755	0.381755	0.761004	1.44607	0.987986	0.381755	0.468678	2.20983	1.04435
1562	hexadecadienoate (16:2n6)	Lipid	Long Chain Polyunsaturated Fatty Acid (n3 and n6)	57652	LC/MS Neg	100009394	5398	251.202	13932172	28290-73-5		HMDB00477	0.740757	0.955611	0.492369	2.06166	7.47839	0.345006	0.297993	0.261895	0.435666	0.36507	8.48005	4.44661	6.81254	1.20064	5.65841	0.733161	0.374027	0.487707	0.603665	1.15172	22.403	10.3079	4.77313	5.25165	12.4649	0.996994	0.548326	0.393367	0.501456	1.50757	4.62547	1.65336	1.00301	2.70868	4.08571	1.46531	4.60985
3002	hexadecasphinganine (d16:0)*	Lipid	Sphingolipid Synthesis	57544	LC/MS Pos Late	100015865	1300	274.274	656816		C13915		2.42017	1.4646	1.15593	2.31941	3.15689	1	0.943538	0.964079	2.17739	1.64025	0.830925	0.836933	0.4473	0.49194	0.825916	0.4473	0.497503	0.514103	0.4473	0.4473	0.999864	0.957207	0.707646	0.820048	0.767469	0.854784	0.595425	0.4473	0.4473	1.12083	2.97392	7.20559	5.03036	2.06663	3.2957	11.3829	7.19173
1547	hexadecatrienoate (16:3n3)	Lipid	Long Chain Polyunsaturated Fatty Acid (n3 and n6)	57651	LC/MS Neg	100009393	5330	249.186	5312428	7561-64-0			0.901867	1.88077	0.614724	2.63434	11.3105	0.690895	0.513809	0.405364	0.699651	0.766746	6.36618	2.54426	4.62556	1.00636	5.05709	0.522626	0.471887	0.533643	0.62263	1.39117	20.0857	8.49984	4.0764	4.01997	12.4445	1.19755	0.611663	0.505694	0.355587	1.77605	2.35783	0.773716	0.664568	0.993644	1.74784	1.24481	1.86421
87	histamine	Amino Acid	Histidine Metabolism	1574	LC/MS Pos Early	354	3035	112.087	774	51-45-6	C00388	HMDB00870	0.486862	0.486862	0.486862	0.486862	0.486862	0.486862	0.486862	0.486862	0.486862	0.486862	0.486862	0.486862	0.486862	0.486862	0.486862	1.27125	0.891541	1.19503	0.928469	2.55799	0.676007	0.762159	0.486862	1.11961	0.932937	2.46279	1.98087	3.12831	2.86575	3.62055	0.486862	0.553587	0.486862	0.486862	0.486862	0.741054	0.486862
70	histidine	Amino Acid	Histidine Metabolism	59	LC/MS Neg	355	755.9	154.062	6274	5934-29-2	C00135	HMDB00177	0.308891	0.168386	0.146818	0.149665	0.298958	0.14317	0.0968511	0.0834492	0.132069	0.148697	1.07084	1.17931	0.956362	1.0325	0.963369	1.06493	1.06698	0.970543	0.943571	1.69932	1.43501	1.38248	1.4641	1.97119	1.69413	1.02709	0.854667	0.972913	1.07987	1.31274	0.0794965	0.154266	0.139623	0.0490771	0.0523825	0.175259	0.0834682
101	histidine methyl ester	Amino Acid	Histidine Metabolism	32493	LC/MS Pos Early	100001124	3080	170.092	92893	1499-46-3			0.430193	0.566889	0.727048	0.802164	0.2607	0.697112	0.502886	0.624879	0.59425	0.562116	1.42482	1.75285	0.697437	0.998821	1.1274	1.89539	0.681955	1.24452	1.06276	2.88778	0.877665	1.12335	1.42081	2.37444	0.893493	0.879074	1.03972	1.78894	0.747197	1.4105	0.540837	1.00118	0.822611	0.391264	0.376945	1.16096	0.561548
4925	histidinol	Xenobiotics	Food Component/Plant	15316	LC/MS Pos Early	100000260	3041	142.097	165271	1596-64-1	C00860	HMDB03431	4.28344	4.81774	5.26427	6.06964	4.34456	15.05	12.642	11.6237	17.0584	13.9142	0.444553	0.615559	0.344802	0.38413	0.34538	0.230173	0.157991	0.108268	0.154241	0.227026	0.0293	0.0293	0.0293	0.0293	0.0293	0.498255	0.555016	0.78258	0.891499	0.778385	17.6654	35.8137	17.0365	11.6375	7.68764	43.6523	22.2477
832	histidylalanine	Peptide	Dipeptide	42027	LC/MS Pos Early	100003542	3014	227.114	351667	16874-75-2		HMDB28878	1.49569	1.0024	1.09999	1.23693	1.41235	1.84785	1.64857	1.62157	2.5076	1.93253	1.03061	1.35571	0.282854	0.496272	0.869097	1.73637	0.954373	1.30851	1.40863	2.59006	0.282854	0.282854	0.470888	0.789346	0.282854	0.777167	0.999189	1.69163	1.08215	1.56594	0.580352	1.32125	0.846622	0.286438	0.765104	1.42802	1.21542
5333	homo-cis-aconitate	Xenobiotics	Bacterial/Fungal	63268	LC/MS Polar	100002633	4430	187.025	5280640		C04002		10.6379	3.82994	4.25871	7.27239	9.79309	3.88408	4.00108	2.57599	3.29066	5.36331	1.16471	1.79012	1.54158	0.801355	1.15724	1.55197	1.17538	1.00698	0.888335	1.40146	0.333361	0.354837	0.214545	0.380032	0.323698	3.79707	1.66133	2.0033	2.82501	3.68511	0.24878	0.880802	0.993023	0.309941	0.67483	0.712543	0.430489
84	homocarnosine	Amino Acid	Histidine Metabolism	1633	LC/MS Pos Early	41	2960	241.13	10243361	3650-73-5	C00884	HMDB00745	0.401012	0.547968	0.773079	0.474484	0.483739	0.582504	0.335995	0.215603	0.245349	0.500057	1.53069	1.94773	1.24814	1.03141	1.31249	1.25772	0.846943	0.700974	0.769207	2.09182	1.37566	1.86807	3.62674	4.20395	2.51111	3.0621	3.5917	6.30755	3.41526	5.54428	0.96859	1.66171	0.801082	0.609188	0.624335	1.16156	0.374383
4926	homocitrate	Xenobiotics	Food Component/Plant	39601	LC/MS Pos Early	100002554	1179	224.077	439459	320573-06-6	C01251	HMDB03518	8.59779	3.15045	3.63876	5.24405	6.503	3.81425	3.53858	2.76996	3.59139	5.08954	1.49614	2.29004	1.54944	1.05698	1.42665	1.18611	0.635363	0.628896	0.606265	1.03641	0.371571	0.460591	0.382389	0.545653	0.43908	3.36431	2.23309	2.46454	2.67559	3.72021	0.381455	1.14935	0.912669	0.352392	0.788436	0.963591	0.650479
492	homocitrulline	Amino Acid	Urea cycle; Arginine and Proline Metabolism	22138	LC/MS Pos Early	100000963	1908	190.119	65072	1190-49-4	C02427	HMDB00679	0.842663	0.678774	0.860399	0.888804	0.951668	0.787098	0.829536	0.788559	0.648526	0.851606	2.46931	2.66568	1.72429	1.82232	2.13842	4.4194	3.50058	3.72127	3.93242	6.27423	0.742319	1.04833	1.11682	1.36586	1.15669	2.42796	1.4563	3.18787	2.32157	3.06785	0.0596693	0.0939826	0.0596693	0.0596693	0.0596693	0.0864332	0.0596693
448	homocysteine	Amino Acid	Methionine, Cysteine, SAM and Taurine Metabolism	15128	LC/MS Pos Early	311	2155	136.043	778	454-29-5	C00155	HMDB00742	0.36851	0.311596	0.309259	0.350958	0.246432	0.425209	0.425415	0.40762	0.390877	0.394378	2.14545	2.45424	1.5805	2.62379	1.60838	3.10427	2.60884	2.22663	2.50404	3.29002	0.779356	0.964012	0.967689	1.1898	1.01862	0.641015	0.996852	0.759634	0.440527	1.00315	1.06087	1.94782	1.74015	0.801134	1.06828	2.3713	1.69406
22	homoserine	Amino Acid	Glycine, Serine and Threonine Metabolism	18351	LC/MS Polar	100000458	2875.8	118.051	12647	672-15-1	C00263	HMDB00719	6.75867	3.72863	2.17906	1.70928	5.15699	3.89172	2.04851	1.37039	5.40234	4.01277	0.292208	0.23366	2.30889	0.969816	0.524509	0.208512	2.46108	2.49817	0.514822	0.347096	1.90653	0.948291	0.61378	0.207307	1.09742	2.73391	1.54534	1.03018	3.72287	2.82286	0.0542408	0.121855	0.0886482	0.037324	0.043162	0.166143	0.211727
24	homoserine lactone	Amino Acid	Glycine, Serine and Threonine Metabolism	15696	LC/MS Pos Early	100000262	1980	102.055	445963	2185-02-06	C02926		0.302932	0.257105	0.244919	0.218088	0.3168	0.241541	0.305867	0.198321	0.298918	0.259362	2.16268	2.93506	1.38362	1.57247	1.58118	3.32919	1.65408	2.03159	2.30803	3.69938	0.141976	0.269182	0.22646	0.392929	0.259567	1	1.11739	1.26063	1.46836	2.54157	0.143809	0.199438	0.151208	0.0844631	0.0844631	0.218066	0.129708
4417	hydroxymethylpyrimidine	Cofactors and Vitamins	Thiamine Metabolism	57565	LC/MS Pos Early	100003365	2207	140.082	777	73-67-6	C01279		2.2313	1.20509	0.960206	1.10546	1.29286	1.71646	1.00347	0.7109	0.901114	1.078	1.33055	1.05277	0.961377	0.745167	0.717399	1.05575	0.996532	0.554068	0.423388	0.774336	1.49485	1.31111	1.22556	1.70125	1.49219	2.17366	1.11929	1.24315	1.02208	1.79877	0.125176	0.115777	0.165389	0.0600601	0.0726393	0.131142	0.112931
468	hypotaurine	Amino Acid	Methionine, Cysteine, SAM and Taurine Metabolism	590	LC/MS Pos Early	358	724	110.027	107812	300-84-5	C00519	HMDB00965	0.282041	0.141866	0.147052	0.149373	0.175666	0.147407	0.0977009	0.0971252	0.106352	0.120282	20.1576	15.9057	6.97592	5.71553	3.63468	6.6154	2.30739	2.39286	1.54027	2.68432	1.30168	1.3867	1.78358	2.51518	1.53624	0.703154	0.708248	1.11631	0.845201	1.19123	0.19595	0.263731	0.225379	0.0899869	0.158474	0.186317	0.0942934
4114	hypoxanthine	Nucleotide	Purine Metabolism, (Hypo)Xanthine/Inosine containing	3127	LC/MS Pos Early	171	1295	137.046	790	68-94-0	C00262	HMDB00157	1.26626	0.735494	0.789058	0.999389	1.00061	0.737336	0.447262	0.215756	0.355786	0.345794	5.08943	6.23676	4.26959	4.96821	3.51278	12.5826	11.4508	10.6074	7.52883	19.4626	1.9658	1.74628	1.50464	2.60975	1.3419	0.810265	1.2499	1.73887	1.44591	0.719178	0.154324	0.0582425	0.219663	0.045828	0.0451677	0.0796528	0.0416901
82	imidazole lactate	Amino Acid	Histidine Metabolism	15716	LC/MS Pos Early	100000263	2040	157.061	793	14403-45-3	C05568	HMDB02320	0.121911	0.080764	0.0437343	0.0408891	0.0733465	0.0321791	0.0255078	0.0167979	0.0292181	0.0270138	2.15096	2.28368	1.5165	1.71789	1.3393	1.29229	0.989318	1.01068	0.87572	1.40294	3.62435	4.05037	3.77869	5.02447	4.13294	0.584157	0.421839	0.541032	0.685926	1.05109	0.0802285	0.118832	0.132815	0.0551223	0.0510381	0.148651	0.0835521
80	imidazole propionate	Amino Acid	Histidine Metabolism	40730	LC/MS Pos Early	100003434	2263	141.066	70630	1074-59-5		HMDB02271	0.124725	0.124725	0.124725	0.124725	0.124725	0.124725	0.124725	0.124725	0.204001	0.124725	0.562373	0.124725	0.365839	0.326917	0.124725	0.480581	0.445219	0.757207	0.585226	0.924247	0.927894	0.932007	0.875683	1.36278	0.895284	1.51169	2.36729	2.0037	1.8101	2.64129	0.124725	0.124725	0.124725	0.124725	0.124725	0.124725	0.124725
298	indoleacetate	Amino Acid	Tryptophan Metabolism	27513	LC/MS Neg	100001034	2200	174.056	802	6505-45-9	C00954	HMDB00197	0.0817265	0.0817265	0.0817265	0.0817265	0.0817265	0.0817265	0.0817265	0.0817265	0.0817265	0.0817265	2.27744	2.13127	1.90644	1.44231	1.42301	0.0817265	0.0817265	0.0817265	0.0817265	0.0817265	0.0817265	0.0817265	0.0817265	0.408042	0.0817265	0.0817265	0.0817265	0.0817265	0.0817265	0.0817265	0.0817265	0.0817265	0.0817265	0.0817265	0.0817265	0.0817265	0.0817265
297	indolelactate	Amino Acid	Tryptophan Metabolism	18349	LC/MS Neg	100000463	2286	204.067	92904	832-97-3	C02043	HMDB00671	0.799316	0.637627	0.338285	0.338285	0.880874	0.338285	0.338285	0.338285	0.466856	0.35141	120.282	147.372	141.091	94.2867	84.486	0.338285	2.45497	1.3931	0.338285	4.05612	0.338285	0.338285	0.338285	0.338285	0.338285	0.338285	0.338285	0.338285	0.338285	0.338285	0.628295	0.338285	0.338285	0.338285	0.338285	0.481874	0.45614
4113	inosine	Nucleotide	Purine Metabolism, (Hypo)Xanthine/Inosine containing	1123	LC/MS Neg	361	1602.1	267.074	6021	58-63-9	C00294	HMDB00195	1.79285	0.646906	0.753768	1.15494	2.23032	0.705719	0.36488	0.270134	0.968236	0.632298	1.24557	1.48908	1.14305	2.82292	1.71833	10.5684	9.42818	12.1872	11.4361	21.4802	0.622425	1	0.729903	1.21822	0.638814	1.51625	1.22841	1.13176	2.61127	1.38256	0.317094	0.202701	0.325447	0.093448	0.0729382	0.350734	0.218838
[truncated: 250 more rows]
[truncated: 13 more columns]

## Sheet: log2 fold changes
Table S1: Metabolome results		Readme -->	Significance treshold is p = 0.05; Every p value above is indicated in red				Metabolites with log 2 fold change greater or 1 in the corresponding compariosn are additionally indicated by green filling; Metabolites with log2 fold change lower or -1 by red filling
[truncated: 599 more rows]
