# Supplementary material for: A multi-omics analysis unveils functional and regulatory links between hydroxybenzene and aromatic amino acid metabolism in Candida albicans
Source: mSystems. 2025 Oct 8;10(11):e00226-25. doi: 10.1128/msystems.00226-25 (PMC12625712; doi:10.1128/msystems.00226-25)
Supplement: Table S2 — Modeling results. [file msystems.00226-25-s0003.xlsx]

## Sheet: Explanation
Table S2: Modeling results
FVA_complete		Metabolic flux through all reactions in the model for single replicates of WT and stp2Δ in SD and SC
		With additional metabolome data and constraint uptake for SC
		Flux is given for lower bound (lb) and upper bound (ub)
		p and FDR adjusted p reflect significant differences between conditions
SC_uptake rates		Constraint uptake rates from amino acids in SC for WT and stp2Δ
stp2 vs WT_SC_wo metabolom data		Fraction of significantly altered reactions from the indicated pathway in the indicated comparison.
stp2 vs WT_SC_w metabolom data		Data presented in the indicated figure
wo vs with_sign change		Number of reactions of the indicated pathway showing either differently altered metabolic flux or directionality of the metabolic flux.
wo vs with_fold change		Comparison for stp2 in SC without additional metabolome data vs. With additional metabolome data
		Data presented in the indicated figure
mapped IDs btw data and GEM		The IDs of metabolites that could be mapped between metabolic profiliing and the C. albicans GEM.

## Sheet: FVA_complete
ids	Subsystem	Name	EC	Equation	Gene association	SC_wtVSstp2_p	SC_wtVSstp2_pAdj	SD_wtVSstp2_p	SD_wtVSstp2_pAdj	SC_vs_SD_wt_p	SC_vs_SD_wt_pAdj	SC_vs_SD_stp2_p	SC_vs_SD_stp2_pAdj	WT_SC_90m_r1_lb	WT_SC_90m_r1_ub	stp2Δ_SC_90m_r1_lb	stp2Δ_SC_90m_r1_ub	WT_SD_90m_r1_lb	WT_SD_90m_r1_ub	stp2Δ_SD_90m_r1_lb	stp2Δ_SD_90m_r1_ub	WT_SC_90m_r2_lb	WT_SC_90m_r2_ub	stp2Δ_SC_90m_r2_lb	stp2Δ_SC_90m_r2_ub	WT_SD_90m_r2_lb	WT_SD_90m_r2_ub	stp2Δ_SD_90m_r2_lb	stp2Δ_SD_90m_r2_ub	WT_SC_90m_r3_lb	WT_SC_90m_r3_ub	stp2Δ_SC_90m_r3_lb	stp2Δ_SC_90m_r3_ub	WT_SD_90m_r3_lb	WT_SD_90m_r3_ub	stp2Δ_SD_90m_r3_lb	stp2Δ_SD_90m_r3_ub	WT_SC_90m_r4_lb	WT_SC_90m_r4_ub	stp2Δ_SC_90m_r4_lb	stp2Δ_SC_90m_r4_ub	WT_SD_90m_r4_lb	WT_SD_90m_r4_ub	stp2Δ_SD_90m_r4_lb	stp2Δ_SD_90m_r4_ub	WT_SC_90m_r5_lb	WT_SC_90m_r5_ub	stp2Δ_SC_90m_r5_lb	stp2Δ_SC_90m_r5_ub
ry130YCM606	Fatty acid metabolism	3-hydroxyacyl-CoA dehydrogenase (3-oxohexadecanoyl-CoA)	1.1.1.n12; 4.2.1.119	NAD(+) [cytosol] + (s)-3-hydroxypalmitoyl-coa [cytosol] --> NADH [cytosol] + 3-oxopalmitoyl-CoA [cytosol]	NA	Inf	1	0.84127	1	0.0253699	0.028181	0.00749496	0.0102743	0	0	0	0	0	46.3309	0	45.1933	0	0	0	0	0	43.5667	0	45.3626	0	0	0	0	0	44.8873	0	44.5488	0	0	0	0	0	46.009	0	45.3467	0	0	0	0
R599ANIGERR04386	Pyruvate metabolism	carboxybiotin-carboxyl-carrier-protein:acetyl-CoA carboxytransferase	2.1.3.15	acetyl-CoA [cytosol] + carboxybiotin-carboxyl-carrier protein [cytosol] --> malonyl-CoA [cytosol] + Holo-[carboxylase] [cytosol]	NA	0.00793651	0.0115431	0.547619	0.787974	0.00793651	0.00925672	0.00793651	0.0102743	0	168.354	0	130.704	0	155.893	0	148.551	0	159.537	0	135.167	0	146.358	0	149.789	0	165.71	0	135.833	0	149.384	0	148.812	0	159.356	0	141.725	0	147.832	0	148.612	0	169.587	0	112.652
r0721YCM606R01626	Fatty acid metabolism	Malonyl-CoA:[acyl-carrier-protein] S-malonyltransferase	2.3.1.39; 2.3.1.85; 2.3.1.86; 2.3.1.-	malonyl-CoA [cytosol] + Acyl-carrier protein [cytosol] --> coenzyme A [cytosol] + Malonyl-[acyl-carrier protein] [cytosol]	(CAALFM_C500190CA and CAALFM_C304830CA) or CAALFM_CR04240CA	0.0952381	0.119343	0.015873	0.356555	0.00793651	0.00925672	0.00793651	0.0102743	0	336.442	0	299.095	0	106.279	0	114.918	0	327.673	0	302.137	0	105.524	0	106.23	0	330.169	0	310.152	0	105.834	0	114.301	0	321.024	0	334.825	0	105.998	0	106.526	0	321.249	0	287.934
R01773KEGGR01773	Glycine, serine and threonine metabolism	L-Homoserine:NAD+ oxidoreductase	1.1.1.3	NADH [cytosol] + L-aspartate-semialdehyde [cytosol] --> NAD(+) [cytosol] + L-homoserine [cytosol]	CAALFM_C102620CA	0.00793651	0.0115431	0.309524	0.787974	0.00793651	0.00925672	0.00793651	0.0102743	-126.384	0	-93.1315	0	-73.8654	0	-72.5337	0	-120.266	0	-96.6246	0	-71.9269	0	-71.0637	0	-124.345	0	-97.1419	0	-71.5428	0	-71.8813	0	-119.947	0	-101.509	0	-73.3179	0	-72.8478	0	-126.737	0	-80.9545	0
r618ANIDULANSR10170	Valine, leucine and isoleucine metabolism	(2R,3S)-3-isopropylmalate hydro-lyase (2-isopropylmaleate-forming)	4.2.1.33	3-isopropylmalate [cytosol] <=> 2-isopropylmalate [cytosol]	CAALFM_CR00360CA	0.00793651	0.0115431	0.309524	0.787974	0.00749496	0.00925672	0.00749496	0.0102743	0	524.214	0	150.518	-160.293	0	-162.795	0	0	515.037	0	149.69	-163.209	0	-162.411	0	0	504.769	0	149.157	-162.753	0	-163.344	0	0	487.06	0	151.048	-161.667	0	-162.344	0	0	498.37	0	154.432
r0770YCM606R02163	Oxidative phosphorylation	NADH:ubiquinone oxidoreductase	1.6.5.9	NADH [cytosol] + Ubiquinone [cytosol] --> NAD(+) [cytosol] + ubiquinol [cytosol]	NA	0.423711	0.480787	Inf	1	Inf	1	0.423711	0.454029	0	1000	0	1000	0	1000	0	1000	0	1000	0	1000	0	1000	0	1000	0	1000	0	1000	0	1000	0	1000	0	1000	0	1000	0	1000	0	1000	0	1000	0	0
R01851KEGGR01851	Sulfur metabolism	Methanethiol:oxygen oxidoreductase	1.8.3.4	H2O [cytosol] + oxygen [cytosol] + methanethiol [cytosol] <=> H2O2 [cytosol] + formaldehyde [cytosol] + H2S [cytosol]	NA	0.00793651	0.0115431	0.84127	1	0.00793651	0.00925672	0.00793651	0.0102743	-244.437	0	-200.877	0	-59.3975	0	-58.1915	0	-242.608	0	-199.312	0	-56.9163	0	-58.1736	0	-240.971	0	-198.144	0	-57.6355	0	-57.3916	0	-230.048	0	-204.507	0	-58.5433	0	-58.3488	0	-237.714	0	-220.258	0
RXN1744MetaCyc	Fatty acid metabolism	NA	NA	6.0 glycolate [cytosol] <=> 4.0 H2O [cytosol] + 2.0 CO2 [cytosol] + acetate [cytosol] + 2.0 succinate [cytosol]	NA	0.00793651	0.0115431	0.0952381	0.787974	0.00793651	0.00925672	0.00793651	0.0102743	-236.715	43.8265	-297.958	-98.9609	-320.095	-27.012	-320.282	-28.3991	-233.797	42.3026	-290.789	-97.521	-316.81	-27.5728	-319.31	-27.1493	-227.974	41.5386	-288.081	-96.0826	-317.37	-27.1689	-317.771	-27.1622	-220.701	38.6618	-283.768	-90.5998	-319.157	-26.6278	-319.909	-28.2077	-222.745	40.8601	-342.614	-121.949
r689iLC915R08162	Fatty acid metabolism	D-erythro-3-methylmalate hydro-lyase (2-methylmaleate-forming)	3.1.2.14	H2O [cytosol] + Hexadecenoyl-[acp] [cytosol] --> Acyl-carrier protein [cytosol] + palmitoleate [cytosol]	CAALFM_C500190CA	0.690476	0.769098	1	1	0.00793651	0.00925672	0.00793651	0.0102743	0	158.15	0	149.951	0	30.2732	0	28.2738	0	154.758	0	160.267	0	27.0778	0	28.8997	0	156.454	0	159.29	0	28.2818	0	27.7016	0	147.856	0	156.463	0	30.2461	0	28.7494	0	151.267	0	29.246
R04672KEGGR04672	Glycolysis / Gluconeogenesis	(S)-2-Acetolactate pyruvate-lyase (carboxylating)	2.2.1.6	thiamin diphosphate [cytosol] + (2S)-2-hydroxy-2-methyl-3-oxobutanoate [cytosol] <=> pyruvate [cytosol] + 2-(alpha-Hydroxyethyl)thiamine diphosphate [cytosol]	CAALFM_C302320WA	Inf	1	Inf	1	Inf	1	Inf	1	0	1000	0	1000	0	1000	0	1000	0	1000	0	1000	0	1000	0	1000	0	1000	0	1000	0	1000	0	1000	0	1000	0	1000	0	1000	0	1000	0	1000	0	1000
r0557YCM606R00084	Porphyrin and chlorophyll metabolism	porphobilinogen:(4-[2-carboxyethyl]-3-[carboxymethyl]pyrrol-2-yl)methyltransferase (hydrolysing); porphobilinogen ammonia-lyase (polymerizing)	2.5.1.61	H2O [cytosol] + 4.0 porphobilinogen [cytosol] --> hydroxymethylbilane [cytosol] + 4.0 NH3 [cytosol]	CAALFM_C210360CA	0.031746	0.0415852	0.547619	0.787974	0.00793651	0.00925672	0.00793651	0.0102743	0	18.1937	0	17.4085	0	5.87095	0	5.77087	0	18.0976	0	16.9592	0	5.72703	0	5.77326	0	17.9672	0	16.8901	0	5.75433	0	5.73323	0	17.5715	0	17.0418	0	5.8453	0	5.79109	0	17.6796	0	17.7313
r894iLC915R07760	Fatty acid metabolism	very-long-chain (3R)-3-hydroxyacyl-CoA dehydratase	4.2.1.134	H2O [cytosol] + trans-octadec-2-enoyl-CoA [cytosol] <=> (S)-3-Hydroxyoctadecanoyl-CoA [cytosol]	CAALFM_C703050WA or CAALFM_C703040WA or CAALFM_CR05140WA	Inf	1	0.222222	0.787974	0.00749496	0.00925672	0.00749496	0.0102743	0	0	0	0	-44.8931	0	-44.1339	0	0	0	0	0	-42.7456	0	-44.5034	0	0	0	0	0	-43.9164	0	-43.6709	0	0	0	0	0	-37.7963	0	-44.3341	0	0	0	0	0
R06892KEGGR06892	Xenobiotics biodegradation and metabolism	(4-hydroxyphenyl)ethan-1-one,NADPH:oxygen oxidoreductase (ester-forming)	1.14.13.84	NADPH [cytosol] + oxygen [cytosol] + 4-hydroxyacetophenone [cytosol] --> H2O [cytosol] + NADP(+) [cytosol] + 4-hydroxyphenylacetate [cytosol]	NA	0.00793651	0.0115431	0.547619	0.787974	0.00793651	0.00925672	0.00793651	0.0102743	0	147.146	0	25.5932	0	45.3721	0	41.4642	0	143.118	0	25.6811	0	42.0265	0	44.7342	0	148.038	0	23.7855	0	44.3909	0	43.6014	0	144.937	0	25.6346	0	44.854	0	42.5012	0	142.785	0	25.3305
r1056iLC915R04230	Pantothenate and CoA biosynthesis	(R)-4'-phosphopantothenate:L-cysteine ligase (ATP-utilizing)	6.3.2.51	ATP [cytosol] + L-cysteine [cytosol] + D-4'-Phosphopantothenate [cytosol] --> diphosphate [cytosol] + AMP [cytosol] + (R)-4'-Phosphopantothenoyl-L-cysteine [cytosol]	CAALFM_C305760WA	0.00793651	0.0115431	0.690476	0.894816	0.00793651	0.00925672	0.0555556	0.0678639	0	22.567	0	15.8105	0	13.2151	0	12.997	0	21.4633	0	16.7638	0	12.9295	0	12.9934	0	22.242	0	16.9319	0	12.9345	0	12.8745	0	21.4442	0	18.033	0	13.022	0	13.0354	0	22.6381	0	12.9969
R09951KEGGR09951	Inositol phosphate metabolism	1D-chiro-inositol:NAD+ oxidoreductase	1.1.1.369	NAD(+) [cytosol] + D-chiro-Inositol [cytosol] <=> NADH [cytosol] + 1-Keto-D-chiro-inositol [cytosol]	NA	0.00793651	0.0115431	0.547619	0.787974	0.00793651	0.00925672	0.150794	0.16781	-520.049	0	-637.548	0	-674.768	0	-663.265	0	-512.911	0	-613.008	0	-658.227	0	-663.539	0	-496.229	0	-609.178	0	-661.365	0	-658.94	0	-473.203	0	-597.994	0	-671.819	0	-665.589	0	-481.77	0	-737.534	0
R381RXNMetaCyc	Amino sugar and nucleotide sugar metabolism	N-acylglucosamine 2-epimerase	5.1.3.8	2-Acetamido-2-deoxy-D-mannose [cytosol] <=> 2-Acetamido-2-deoxy-D-glucose [cytosol]	NA	0.00793651	0.0115431	0.547619	0.787974	0.00793651	0.00925672	0.00793651	0.0102743	-14.672	0	-13.0173	0	-32.0687	0	-31.537	0	-14.4706	0	-12.8949	0	-31.3058	0	-31.5881	0	-14.343	0	-12.8857	0	-31.3721	0	-31.3451	0	-13.9952	0	-13.26	0	-31.7738	0	-31.6347	0	-14.1122	0	-12.5434	0
r0244YCM606R05641	Steroid biosynthesis	ergosterol:NADP+ Delta24(24(1))-oxidoreductase	1.3.1.71	NADPH [cytosol] + ergosta-5,7,22,24(28)-tetraen-3beta-ol [cytosol] --> NADP(+) [cytosol] + ergosterol [cytosol]	NA	0.00793651	0.0115431	0.222222	0.787974	0.00793651	0.00925672	0.015873	0.0199316	1.22843	6.88911	0.979982	5.55943	1.71331	5.62716	0.947241	4.79431	1.13153	6.69266	0.851056	5.58784	1.00259	4.82074	1.13559	4.98425	1.05913	6.59537	0.996203	5.75421	1.30007	5.13428	1.04942	4.8714	0.691965	6.09155	0.919566	5.87359	1.28304	5.16884	1.42374	5.28429	1.00181	6.46243	1.33317	5.27002
R10064KEGGR10064	Arginine and proline metabolism	putrescine:2-oxoglutarate aminotransferase	2.6.1.82	2-oxoglutarate [cytosol] + putrescine [cytosol] <=> H2O [cytosol] + L-glutamate [cytosol] + 1-pyrroline [cytosol]	NA	0.00749496	0.0115431	Inf	1	0.00749496	0.00925672	Inf	1	-657.299	0	0	0	0	0	0	0	-642.914	0	0	0	0	0	0	0	-625.096	0	0	0	0	0	0	0	-596.769	0	0	0	0	0	0	0	-607.183	0	0	0
r947AORYZAER00524	Glyoxylate and dicarboxylate metabolism	Formamide amidohydrolase	3.5.1.49	H2O [cytosol] + formamide [cytosol] --> formate [cytosol] + NH3 [cytosol]	CAALFM_C302060WA	0.150794	0.184202	0.547619	0.787974	0.00793651	0.00925672	0.00793651	0.0102743	0	323.591	0	339.456	0	403.376	0	578.052	0	312.099	0	121.701	0	572.399	0	393.821	0	314.08	0	122.21	0	575.93	0	388.841	0	300.59	0	126.329	0	583.521	0	392.151	0	308.366	0	103.809
r0676YCM606	Pyrimidine metabolism	L-allo-threonine dehydrogenase	1.1.1.381	NADP(+) [cytosol] + L-allothreonine [cytosol] <=> NADPH [cytosol] + L-2-amino-3-oxobutanoate [cytosol]	CAALFM_C401510WA	0.00749496	0.0115431	Inf	1	0.00749496	0.00925672	Inf	1	-434.032	0	0	0	0	0	0	0	-431.233	0	0	0	0	0	0	0	-429.656	0	0	0	0	0	0	0	-422.88	0	0	0	0	0	0	0	-426.127	0	0	0
r0803YCM606R02331	Pyrimidine metabolism	ATP:dUDP phosphotransferase	2.7.4.6	ATP [cytosol] + dUDP [cytosol] <=> ADP [cytosol] + dUTP [cytosol]	CAALFM_C502890WA	0.00793651	0.0115431	1	1	0.0952381	0.103795	0.00793651	0.0102743	0	110.403	0	74.1527	0	110.946	0	98.7912	0	101.841	0	80.7612	0	99.6783	0	98.8392	0	104.048	0	81.384	0	98.1864	0	99.9076	0	106.613	0	90.1352	0	95.4114	0	99.0683	0	111.817	0	75.877
r0915YCM606R01072	Purine metabolism	5-phosphoribosylamine:diphosphate phospho-alpha-D-ribosyltransferase (glutamate-amidating)	2.4.2.14	H2O [cytosol] + L-glutamine [cytosol] + 5-phospho-alpha-D-ribose 1-diphosphate [cytosol] --> diphosphate [cytosol] + L-glutamate [cytosol] + 5-Phosphoribosylamine [cytosol]	CAALFM_C107710CA	0.0111594	0.0158135	0.547619	0.787974	0.00793651	0.00925672	0.0111594	0.0141891	0	13.4897	0	0	0	11.6676	0	11.4739	0	12.4719	0	9.46049	0	11.396	0	11.4936	0	13.3311	0	8.87944	0	11.4201	0	11.4103	0	12.5957	0	0	0	11.5649	0	11.4978	0	13.7674	0	0
r0307YCM606R00571	Pyrimidine metabolism	UTP:ammonia ligase (ADP-forming)	6.3.4.2	ATP [cytosol] + UTP [cytosol] + NH3 [cytosol] --> ADP [cytosol] + phosphate [cytosol] + CTP [cytosol]	CAALFM_C504570CA	0.0952381	0.119343	0.00793651	0.291727	0.150794	0.162734	0.00793651	0.0102743	0	60.7524	0	45.7899	0	85.8631	0	87.2606	0	56.3979	0	49.5231	0	86.6749	0	87.3594	0	90.4224	0	49.9594	0	87.0413	0	88.2584	0	55.7518	0	85.5559	0	84.7695	0	87.38	0	57.9073	0	49.3196
R03445KEGGR03445	Phenylalanine, tyrosine and tryptophan metabolism	NA	NA	H2O [cytosol] + kynurenic acid [cytosol] --> 4-(2-Aminophenyl)-2,4-dioxobutanoate [cytosol]	NA	0.423711	0.480787	0.420635	0.787974	0.00749496	0.00925672	0.00970079	0.0125315	0	0	0	0	-970.972	0	-970.827	0	0	0	-915.599	0	-966.726	0	-966.623	0	0	0	0	0	-967.45	0	-967.133	0	0	0	0	0	-970.244	0	-967.551	0	0	0	0	0
R01318KEGGR01318	Glycerophospholipid metabolism	Acyl-CoA:1-acyl-sn-glycero-3-phosphocholine O-acyltransferase	2.3.1.23	acyl-CoA [cytosol] + 1-acylglycerophosphocholine [cytosol] <=> coenzyme A [cytosol] + phosphatidylcholine [cytosol]	NA	Inf	1	0.150794	0.787974	0.00749496	0.00925672	0.00749496	0.0102743	-1000	0	-1000	0	-19.7265	0	-18.6063	0	-1000	0	-1000	0	-18.4578	0	-18.549	0	-1000	0	-1000	0	-18.6111	0	-18.1462	0	-1000	0	-1000	0	-19.7827	0	-18.4939	0	-1000	0	-1000	0
R00877KEGGR00877	Mannose/Mannitol, Fructose and Sorbose/Sorbitol metabolism	D-mannose aldose-ketose-isomerase	5.3.1.7	D-Mannose [cytosol] <=> D-fructose [cytosol]	NA	0.00793651	0.0115431	0.547619	0.787974	0.00793651	0.00925672	0.00793651	0.0102743	-33.899	53.8054	-30.3335	39.6857	-106.95	47.1394	-105.036	52.8376	-33.5251	51.3049	-31.3813	41.6057	-103.658	45.4981	-104.59	45.9192	-36.121	49.9884	-29.1867	41.8597	-103.876	46.2436	-103.787	45.171	-33.8245	51.9287	-28.9339	44.1935	-107.259	46.7479	-104.744	46.1574	-34.059	57.6773	-29.3571	36.9307
r567AORYZAER00483	Alanine, aspartate, asparagine, glutamate and glutamine metabolism	L-aspartate:ammonia ligase (AMP-forming)	6.3.1.1; 6.3.5.4	ATP [cytosol] + L-aspartate [cytosol] + NH3 [cytosol] --> diphosphate [cytosol] + AMP [cytosol] + L-asparagine [cytosol]	CAALFM_C209060CA	Inf	1	0.00793651	0.291727	0.00749496	0.00925672	0.00749496	0.0102743	0	0	0	0	5.75668	40.1337	5.72109	41.4065	0	0	0	0	5.72809	41.2355	5.64906	41.4318	0	0	0	0	5.69501	41.1949	5.61942	41.5016	0	0	0	0	5.6323	41.0122	5.64272	41.4114	0	0	0	0
r893ANIDULANS	Fatty acid metabolism	Type II fatty acid synthase	1.6.5.3; 1.1.1.100	2.0 NADPH [cytosol] + 5.0 Acyl-[acp] [cytosol] + 2.0 Malonyl-[acyl-carrier protein] [cytosol] --> 5.0 B00002 [cytosol] + 2.0 NADP(+) [cytosol] + 5.0 CO2 [cytosol] + 6.0 Acyl-carrier protein [cytosol] + Hexadecenoyl-[acp] [cytosol]	CAALFM_C304830CA or CAALFM_CR00710CA	0.00749496	0.0115431	1	1	0.00749496	0.00925672	0.150794	0.16781	0	0	0	162.551	0	30.1881	0	28.2738	0	0	0	8.23639	0	27.2567	0	28.7935	0	0	0	159.29	0	28.1011	0	27.886	0	0	0	156.597	0	30.2425	0	28.5912	0	0	0	29.2156
r929AORYZAE	Phenylalanine, tyrosine and tryptophan metabolism	Peroxidase	1.11.1.7	2.0 H2O2 [cytosol] + L-phenylalanine [cytosol] --> 3.0 H2O [cytosol] + CO2 [cytosol] + 2-phenylacetamide [cytosol]	NA	0.00793651	0.0115431	0.547619	0.787974	0.00793651	0.00925672	0.00793651	0.0102743	0	292.308	0	17.6726	0	49.9636	0	49.0825	0	287.273	0	17.4188	0	48.7697	0	49.1241	0	294.42	0	17.4081	0	49.0035	0	48.8065	0	289.953	0	17.7879	0	49.7144	0	49.2568	0	291.904	0	16.282
R530ANIGER	Nucleotide salvage pathway	Adenylate kinase	2.7.4.3	AMP [cytosol] + CTP [cytosol] <=> ADP [cytosol] + CDP [cytosol]	CAALFM_C100340WA or CAALFM_C601910WA	0.150794	0.184202	0.675174	0.894816	0.0119252	0.0136337	0.150794	0.16781	0	271.078	0	296.649	0	158.263	0	153.921	0	271.375	0	281.615	0	151.793	0	153.374	0	266.654	0	280.708	0	0	0	152.438	0	257.965	0	0	0	0	0	153.484	0	259.535	0	330.876
r1091YCM606R02142	Purine metabolism	XMP:pyrophosphate phosphoribosyltransferase	2.4.2.8; 2.4.2.22	5-phospho-alpha-D-ribose 1-diphosphate [cytosol] + xanthine [cytosol] --> diphosphate [cytosol] + Xanthosine 5'-phosphate [cytosol]	CAALFM_C202740CA	0.031746	0.0415852	0.222222	0.787974	0.00793651	0.00925672	0.547619	0.584738	0	19.6612	0	36.1993	0	38.1712	0	31.0831	0	28.5293	0	27.5052	0	31.6279	0	36.5408	0	28.3111	0	30.0183	0	31.4033	0	31.3667	0	19.7778	0	31.7232	0	37.9391	0	36.9351	0	18.4556	0	48.4312
r0544YCM606R00650	Cysteine and methionine metabolism	S-Adenosyl-L-methionine:L-homocysteine S-methyltransferase	2.1.1.10	S-adenosyl-L-methionine [cytosol] + L-homocysteine [cytosol] --> S-adenosyl-L-homocysteine [cytosol] + L-methionine [cytosol]	CAALFM_C108410CA	0.00793651	0.0115431	0.547619	0.787974	0.00793651	0.00925672	0.00793651	0.0102743	0	91.5236	0	77.589	0	23.6264	0	23.363	0	85.3345	0	76.9816	0	23.2571	0	23.3342	0	94.5149	0	78.3489	0	23.3298	0	23.7294	0	85.8067	0	81.5337	0	23.4017	0	23.2579	0	91.9501	0	71.7185
R01151KEGGR01151	Arginine and proline metabolism	Putrescine:oxygen oxidoreductase (deaminating)	1.4.3.10; 1.4.3.22	H2O [cytosol] + oxygen [cytosol] + putrescine [cytosol] --> H2O2 [cytosol] + 4-aminobutanal [cytosol] + NH3 [cytosol]	NA	0.00749496	0.0115431	Inf	1	0.00749496	0.00925672	Inf	1	0	812.012	0	0	0	0	0	0	0	794.499	0	0	0	0	0	0	0	789.473	0	0	0	0	0	0	0	765.417	0	0	0	0	0	0	0	776.576	0	0
ry128YCM606	Fatty acid metabolism	3-hydroxyacyl-CoA dehydrogenase (3-oxodecanoyl-CoA)	1.1.1.n12; 4.2.1.119	NAD(+) [cytosol] + 3-hydroxydecanoyl-CoA [cytosol] --> NADH [cytosol] + 3-oxodecanoyl-CoA [cytosol]	NA	Inf	1	0.84127	1	0.00749496	0.00925672	0.00749496	0.0102743	0	0	0	0	0	33.4022	0	32.7229	0	0	0	0	0	31.6664	0	32.6483	0	0	0	0	0	32.4309	0	32.2444	0	0	0	0	0	33.0402	0	32.7916	0	0	0	0
R205ANIGERR02731	Mannose/Mannitol, Fructose and Sorbose/Sorbitol metabolism	D-Fructose-2,6-bisphosphate 2-phosphohydrolase	3.1.3.46	H2O [cytosol] + beta-D-fructose 2,6-bisphosphate [cytosol] --> phosphate [cytosol] + beta-D-fructofuranose 6-phosphate [cytosol]	CAALFM_C102320CA or CAALFM_CR08550WA	Inf	1	0.423711	0.787974	Inf	1	0.423711	0.454029	0	0	0	0	0	0	0	0	0	0	0	0	0	0	0	0	0	0	0	0	0	0	0	0	0	0	0	0	0	0	0	99.1139	0	0	0	0
r0912YCM606R04560	Purine metabolism	10-Formyltetrahydrofolate:5'-phosphoribosyl-5-amino-4-imidazolecarboxamide formyltransferase	2.1.2.3	10-Formyltetrahydrofolate [cytosol] + 5-amino-1-(5-phospho-D-ribosyl)imidazole-4-carboxamide [cytosol] <=> tetrahydrofolate [cytosol] + 5-formamido-1-(5-phospho-D-ribosyl)imidazole-4-carboxamide [cytosol]	CAALFM_CR04090CA	0.00793651	0.0115431	0.547619	0.787974	0.00793651	0.00925672	0.00793651	0.0102743	-19.0838	12.8805	-15.6352	0	-61.9301	14.2626	-60.8778	15.17	-18.8197	12.4719	-15.9289	9.184	-60.3681	13.7368	-61.0361	14.9243	-18.6525	13.3311	-15.9176	9.14973	-60.542	15.2216	-60.5023	13.6541	-18.2002	12.5961	-16.3712	0	-61.3726	14.1002	-61.1107	15.3009	-18.3523	13.7674	-13.6771	0
r0090YCM606	Mannose/Mannitol, Fructose and Sorbose/Sorbitol metabolism	6-phosphofructo-2-kinase	2.7.1.105	ATP [cytosol] + D-fructose 6-phosphate [cytosol] --> ADP [cytosol] + beta-D-fructose 2,6-bisphosphate [cytosol]	CAALFM_C102320CA or CAALFM_CR08550WA or CAALFM_C108950WA or CAALFM_C111080WA	Inf	1	0.420635	0.787974	0.00749496	0.00925672	0.00749496	0.0102743	0	0	0	0	0	155.066	0	153.394	0	0	0	0	0	152.816	0	153.667	0	0	0	0	0	851.815	0	848.833	0	0	0	0	0	154.077	0	153.659	0	0	0	0
r1002AORYZAER00251	Glutathione metabolism	5-oxo-L-proline amidohydrolase (ATP-hydrolysing)	3.5.2.9	2.0 H2O [cytosol] + ATP [cytosol] + 5-oxo-L-proline [cytosol] --> ADP [cytosol] + phosphate [cytosol] + L-glutamate [cytosol]	CAALFM_C202990CA	0.00793651	0.0115431	Inf	1	0.00749496	0.00925672	0.00749496	0.0102743	0	38.36	0	27.1209	0	0	0	0	0	35.718	0	27.1135	0	0	0	0	0	36.3403	0	27.6971	0	0	0	0	0	36.2548	0	30.4818	0	0	0	0	0	36.5908	0	26.6027
ry1YCM606	Fatty acid metabolism	fatty-acyl-CoA synthase	2.3.1.86	14.0 NADPH [cytosol] + acetyl-CoA [cytosol] + 7.0 malonyl-CoA [cytosol] --> 7.0 H2O [cytosol] + 14.0 NADP(+) [cytosol] + 7.0 coenzyme A [cytosol] + 7.0 CO2 [cytosol] + palmitoyl-CoA [cytosol]	CAALFM_C500190CA and CAALFM_C304830CA	0.222222	0.264529	0.690476	0.894816	0.00793651	0.00925672	0.00793651	0.0102743	0	39.1843	0	34.3799	0	20.9745	0	21.0348	0	36.3394	0	32.6597	0	20.8923	0	20.988	0	36.482	0	32.6328	0	21.0044	0	20.8885	0	32.9507	0	33.8914	0	21.1048	0	21.0235	0	36.4892	0	37.5357
AMINOPROPDEHYDROGRXNMetaCyc	Glycine, serine and threonine metabolism	(R)-1-Aminopropan-2-ol:NAD+ oxidoreductase	1.1.1.75	NADH [cytosol] + aminoacetone [cytosol] <=> NAD(+) [cytosol] + 1-amino-propan-2-ol [cytosol]	NA	0.00793651	0.0115431	0.547619	0.787974	0.00793651	0.00925672	0.00793651	0.0102743	-237.163	-0.777772	-81.992	-1.71714	-79.4306	-0.726833	-78.0935	-0.694795	-234.635	-1.49387	-84.4281	-1.62476	-77.3477	-0.516377	-78.2926	-0.768501	-223.409	-0.823314	-84.622	-1.60152	-77.7638	-0.769735	-77.4222	-0.494405	-216.478	-1.38622	-88.2499	-1.30807	-78.9463	-0.966325	-78.2743	-0.635771	-218.231	-0.983281	-73.0883	-2.80696
R162ANIGERR01057	Pentose phosphate pathway	D-Ribose 1,5-phosphomutase	5.4.2.2; 5.4.2.7	D-ribose 5-phosphate [cytosol] <=> alpha-D-ribose 1-phosphate [cytosol]	CAALFM_C307490WA or CAALFM_CR02820WA	0.00749496	0.0115431	0.401965	0.787974	0.00749496	0.00925672	0.015873	0.0199316	0	79.1111	-37.0977	75.2742	-47.1158	101.844	-47.5962	95.7308	0	77.4522	-34.1712	74.7556	-39.977	97.4725	-41.1217	97.1062	0	73.8309	-32.7673	76.792	-47.823	94.9485	-40.9939	97.1689	0	74.4145	-35.4225	78.1522	-40.2505	97.6948	0	98.9771	0	74.3854	-28.2088	95.7896
r892AORYZAER00685	Phenylalanine, tyrosine and tryptophan metabolism	L-tryptophan decarboxy-lyase	4.1.1.28; 4.1.1.105	L-tryptophan [cytosol] --> CO2 [cytosol] + tryptamine [cytosol]	NA	0.00793651	0.0115431	0.547619	0.787974	0.00793651	0.00925672	0.00793651	0.0102743	0	526.983	0	7.81678	0	13.8996	0	13.6691	0	524.422	0	7.98484	0	13.5689	0	13.6913	0	517.037	0	7.97914	0	13.5976	0	13.586	0	511.272	0	8.18209	0	13.7718	0	13.7115	0	513.148	0	6.7662
r261iLC915R02235	Folate biosynthesis	dihydrofolate:NAD+ oxidoreductase	1.5.1.3	NAD(+) [cytosol] + dihydrofolate [cytosol] <=> NADH [cytosol] + folic acid [cytosol]	CAALFM_C703130CA	1	1	0.0906884	0.787974	0.547619	0.571654	0.503812	0.53891	0	0	0	0	0	22.8944	0	0	0	797.668	0	0	0	22.3432	0	22.7456	0	787.459	0	14.9661	0	900.045	0	22.9725	0	745.438	0	929.413	0	23.5499	0	0	0	767.824	0	1000
ISOCITCLEAVRXNMetaCyc	Glyoxylate and dicarboxylate metabolism	isocitrate glyoxylate-lyase (succinate-forming)	4.1.3.1	D-threo-isocitrate [cytosol] <=> succinate [cytosol] + glyoxylate [cytosol]	CAALFM_C104500WA	0.00793651	0.0115431	0.0952381	0.787974	0.00793651	0.00925672	0.00793651	0.0102743	-324.83	219.337	-193.893	266.707	-173.373	266.079	-169.133	270.095	-320.147	218.276	-191.384	267.446	-164.23	269.417	-167.15	270.037	-312.846	210.892	-190.424	264.741	-163.612	269.627	-163.207	270.022	-305.642	203.618	-195.278	265.523	-167.033	269.223	-170.067	269.569	-306.289	198.02	-197.803	269.181
r0758YCM606	Inositol phosphate metabolism	myo-inositol-1-phosphate synthase	5.5.1.4	D-glucose 6-phosphate [cytosol] --> 1D-myo-inositol 1-phosphate [cytosol]	CAALFM_CR10100CA	0.00793651	0.0115431	0.547619	0.787974	0.00793651	0.00925672	0.00793651	0.0102743	0	17.2941	0	15.5273	0	102.815	0	101.232	0	17.0589	0	15.363	0	100.49	0	101.396	0	16.9084	0	15.352	0	100.703	0	100.616	0	16.4982	0	15.798	0	101.927	0	101.546	0	16.6496	0	15.3716
r0115YCM606R02649	Arginine and proline metabolism	ATP:N-acetyl-L-glutamate 5-phosphotransferase	2.7.2.8	ATP [cytosol] + N-acetyl-L-glutamate [cytosol] --> ADP [cytosol] + N-acetyl-L-gamma-glutamyl phosphate [cytosol]	CAALFM_C109290CA	0.00793651	0.0115431	0.0952381	0.787974	0.00793651	0.00925672	0.150794	0.16781	0	125.312	0	97.0381	0	104.565	0	104.185	0	119.328	0	100.173	0	101.077	0	103.183	0	122.869	0	100.684	0	101.393	0	101.538	0	117.856	0	105.043	0	102.526	0	104.645	0	124.824	0	85.4337
R03249KEGGR03249	Arginine and proline metabolism	NA	NA	H2O [cytosol] + delta-(1)-pyrroline 2-carboxylate [cytosol] --> 2-keto-ornithine [cytosol]	NA	0.00793651	0.0115431	Inf	1	0.00749496	0.00925672	0.00749496	0.0102743	-354.579	0	-332.25	0	0	0	0	0	-349.712	0	-330.564	0	0	0	0	0	-346.628	0	-328.019	0	0	0	0	0	-338.002	0	-329.034	0	0	0	0	0	-341.05	0	-333.004	0
R02516KEGGR02516	Phenylalanine, tyrosine and tryptophan metabolism	4-hydroxyphenylacetate,NADPH:oxygen oxidoreductase (1-hydroxylating)	1.14.13.18	NADPH [cytosol] + oxygen [cytosol] + 4-hydroxyphenylacetate [cytosol] <=> H2O [cytosol] + NADP(+) [cytosol] + homogentisate [cytosol]	NA	0.00749496	0.0115431	0.690476	0.894816	0.00749496	0.00925672	0.00793651	0.0102743	-20.5608	185.498	-29.7335	0	-73.8334	0	-72.7131	0	-20.2389	183.762	-29.8713	0	-72.101	0	-72.7654	0	-20.0405	184.863	-28.3587	0	-72.5279	0	-72.3206	0	-19.5631	181.215	-29.7722	0	-73.2885	0	-73.2942	0	-19.7206	181.958	-29.2461	0
R600ANIGERR04385	Biotin metabolism	biotin-carboxyl-carrier-protein:carbon-dioxide ligase (ADP-forming)	6.3.4.14	H2O [cytosol] + ATP [cytosol] + CO2 [cytosol] + Holo-[carboxylase] [cytosol] --> ADP [cytosol] + phosphate [cytosol] + carboxybiotin-carboxyl-carrier protein [cytosol]	NA	0.00793651	0.0115431	0.84127	1	0.00793651	0.00925672	0.00793651	0.0102743	0	168.354	0	129.654	0	155.78	0	148.551	0	159.537	0	135.167	0	146.358	0	149.789	0	165.71	0	135.833	0	149.384	0	148.812	0	159.356	0	141.725	0	151.817	0	148.612	0	169.587	0	112.693
r0199YCM606R03180	Arginine and proline metabolism	4-Guanidinobutanamide amidohydrolase	3.5.1.4	H2O [cytosol] + 4-guanidinobutanamide [cytosol] --> 4-guanidinobutanoate [cytosol] + NH3 [cytosol]	CAALFM_C602660CA or CAALFM_C701670WA or CAALFM_C702920WA	0.00793651	0.0115431	Inf	1	0.00749496	0.00925672	0.00749496	0.0102743	0	318.182	0	105.286	0	0	0	0	0	313.446	0	106.027	0	0	0	0	0	311.258	0	106.217	0	0	0	0	0	303.71	0	107.035	0	0	0	0	0	306.249	0	101.884
R308ANIGERR09504	Porphyrin and chlorophyll metabolism	ubiquinol:oxygen oxidoreductase (non-electrogenic)	1.10.3.11	oxygen [cytosol] + 2.0 ubiquinol [cytosol] --> 2.0 H2O [cytosol] + 2.0 Ubiquinone [cytosol]	NA	0.222222	0.264529	0.690476	0.894816	0.00793651	0.00925672	0.00793651	0.0102743	0	521.829	0	552.891	0	293.966	0	297.419	0	512.964	0	591.801	0	301.667	0	300.339	0	552.281	0	561.356	0	295.549	0	296.776	0	551.814	0	539.137	0	294.514	0	295.224	0	552.371	0	530.089
R03330KEGGR03330	Inositol phosphate metabolism	D-myo-Inositol-1,3-bisphosphate 3-phosphohydrolase	3.1.3.64	H2O [cytosol] + D-myo-inositol (1,3)-bisphosphate [cytosol] --> phosphate [cytosol] + 1D-myo-inositol 1-phosphate [cytosol]	CAALFM_C108860CA	0.00793651	0.0115431	0.690476	0.894816	0.00793651	0.00925672	0.00793651	0.0102743	0	21.4022	0	16.3361	0	19.2136	0	18.8829	0	20.3734	0	16.7695	0	18.7361	0	18.9531	0	21.0321	0	16.7884	0	18.8019	0	18.8542	0	20.2999	0	17.2809	0	19.161	0	18.9475	0	21.2674	0	15.0268
r0905YCM606R04231	Pantothenate and CoA biosynthesis	(R)-4'-phosphopantothenate:L-cysteine ligase	6.3.2.5	CTP [cytosol] + L-cysteine [cytosol] + D-4'-Phosphopantothenate [cytosol] --> diphosphate [cytosol] + CMP [cytosol] + (R)-4'-Phosphopantothenoyl-L-cysteine [cytosol]	NA	0.00793651	0.0115431	0.690476	0.894816	0.00793651	0.00925672	0.00793651	0.0102743	0	21.6067	0	17.0782	0	13.8094	0	13.5944	0	20.5754	0	17.5906	0	13.4966	0	13.6404	0	24.0252	0	17.2539	0	13.546	0	13.5883	0	23.1943	0	17.4801	0	13.778	0	13.6378	0	24.3007	0	16.384
R07171KEGGR07171	NA	NADH:oxygen oxidoreductase	1.6.3.1; 1.6.3.3	NADH [cytosol] + oxygen [cytosol] --> NAD(+) [cytosol] + H2O2 [cytosol]	NA	0.0449086	0.0587006	0.672336	0.894816	0.0449086	0.0496121	0.0906884	0.109567	0	836.516	0	0	0	1000	0	671.936	0	1000	0	380.203	0	673.191	0	1000	0	1000	0	382.569	0	671.197	0	672.208	0	1000	0	426.778	0	665.454	0	1000	0	1000	0	1000
R03756KEGGR03756	Glycerolipid metabolism	2,3-dehydroacyl-CoA:2-acylglycerol O-acyltransferase	2.3.1.22	2.0 B00002 [cytosol] + 2.0 H2O [cytosol] + 2,3-Dehydroacyl-CoA [cytosol] + 3.0 Monoacylglycerol [cytosol] <=> coenzyme A [cytosol] + 3.0 1,2-Diacyl-sn-glycerol [cytosol]	NA	Inf	1	0.547619	0.787974	0.00749496	0.00925672	0.00749496	0.0102743	0	0	0	0	-219.018	0	-213.654	0	0	0	0	0	-211.371	0	-197.114	0	0	0	0	0	-213.143	0	-212.101	0	0	0	0	0	-218.15	0	-223.766	0	0	0	0	0
r0470YCM606R00243	Nitrogen metabolism	L-glutamate:NAD+ oxidoreductase (deaminating)	1.4.1.2; 1.4.1.3	H2O [cytosol] + NAD(+) [cytosol] + L-glutamate [cytosol] <=> NADH [cytosol] + 2-oxoglutarate [cytosol] + NH3 [cytosol]	CAALFM_C207900WA	0.00669438	0.0115431	Inf	1	0.00669438	0.00925672	Inf	1	-902.151	795.253	-1000	0	-1000	0	-1000	0	-900.051	775.459	-1000	0	-1000	0	-1000	0	0	833.461	-1000	0	-1000	0	-1000	0	0	716.432	-1000	0	-1000	0	-1000	0	0	733.969	-1000	0
R257ANIGER	Phenylalanine, tyrosine and tryptophan metabolism	Kynureninase	3.7.1.3	H2O [cytosol] + 3-hydroxykynurenine [cytosol] --> L-alanine [cytosol] + 3-hydroxyanthranilate [cytosol]	CAALFM_C108490WA	0.00793651	0.0115431	0.547619	0.787974	0.00793651	0.00925672	0.00793651	0.0102743	0	232.822	0	7.66374	0	13.201	0	12.9821	0	226.989	0	7.69344	0	12.8869	0	13.0031	0	244.207	0	7.69504	0	12.9142	0	12.9031	0	242.755	0	7.93644	0	13.0796	0	13.0223	0	245.02	0	6.62608
R09944KEGGR09944	Glycerophospholipid metabolism	CTP:1,2-diacyl-sn-glycerol 3-phosphotransferase	2.7.1.174	CTP [cytosol] + 1,2-Diacyl-sn-glycerol [cytosol] <=> CDP [cytosol] + phosphatidate [cytosol]	CAALFM_C200790CA	Inf	1	0.142457	0.787974	0.00749496	0.00925672	0.0720057	0.0870816	0	0	0	0	-109.377	0	-103.414	0	0	0	0	0	-182.642	0	0	0	0	0	0	0	-145.87	0	0	0	0	0	0	0	-153.038	0	-187.62	0	0	0	0	0
r0466YCM606R00835	Pentose phosphate pathway	D-glucose-6-phosphate:NADP+ 1-oxidoreductase	1.1.1.49; 1.1.1.363	NADP(+) [cytosol] + D-glucose 6-phosphate [cytosol] --> NADPH [cytosol] + 6-O-phosphono-D-glucono-1,5-lactone [cytosol]	CAALFM_C108980CA	0.00793651	0.0115431	0.420635	0.787974	0.00793651	0.00925672	0.00793651	0.0102743	0	55.6827	0	79.787	0	131.817	0	127.15	0	54.9756	0	73.1675	0	126.69	0	127.073	0	54.5951	0	73.2592	0	126.64	0	125.993	0	50.2821	0	68.6458	0	131.296	0	128.835	0	47.6374	0	110.894
r0249YCM606R07273	Ubiquinone and other terpenoid-quinone biosynthesis	solanesyl-diphosphate:4-hydroxybenzoate nonaprenyltransferase	2.5.1.39	4-hydroxybenzoate [cytosol] + all-trans-nonaprenyl diphosphate [cytosol] <=> diphosphate [cytosol] + nonaprenyl 4-hydroxybenzoate [cytosol]	CAALFM_CR10600CA	0.00749496	0.0115431	0.690476	0.894816	0.00749496	0.00925672	0.00793651	0.0102743	-185.498	20.5608	0	29.7335	0	73.8334	0	72.7131	-183.762	20.2389	0	29.8713	0	72.101	0	72.7654	-184.863	20.0405	0	28.3587	0	72.5279	0	72.3206	-181.215	19.5631	0	29.7722	0	73.2885	0	73.2942	-181.958	19.7206	0	29.2461
r1241AORYZAE	Fatty acid metabolism	Acetyl coenzyme A-acyl-carrier-protein transacylase	1.3.1.9	NADPH [cytosol] + (2E)-Octadecenoyl-[acp] [cytosol] <=> NADP(+) [cytosol] + Octadecanoyl-[acyl-carrier protein] [cytosol]	CAALFM_C500190CA	0.179712	0.216476	0.0667981	0.787974	0.00669438	0.00925672	0.177016	0.196271	0	0	0	0	-1000	0	0	0	0	0	0	0	-1000	0	0	0	0	0	0	0	-1000	0	0	0	-962.462	0	0	0	-1000	0	-1000	0	-963.558	0	0	0
r32iLC915R07494	Steroid biosynthesis	3beta-hydroxysteroid-4alpha-carboxylate 3-dehydrogenase (decarboxylating)	1.1.1.170	NADP(+) [cytosol] + 4alpha-Methylzymosterol-4-carboxylate [cytosol] --> NADPH [cytosol] + CO2 [cytosol] + 3-Keto-4-methylzymosterol [cytosol]	CAALFM_C406270CA	0.00793651	0.0115431	0.222222	0.787974	0.00793651	0.00925672	0.0952381	0.112487	1.25777	7.17052	1.00372	5.6575	1.79088	6.3028	1.02556	5.46266	1.16065	6.95622	0.876363	5.69302	1.08135	5.48592	1.21402	5.65831	1.08912	6.87724	1.02165	5.8649	1.37862	5.79252	1.12818	5.53829	0.722775	6.36105	0.945712	5.989	1.3609	5.83132	1.50184	5.95269	1.03281	6.74839	1.35186	5.3525
R01752KEGGR01752	Glycerolipid metabolism	D-Glyceraldehyde:NAD+ oxidoreductase	1.2.1.3	H2O [cytosol] + NAD(+) [cytosol] + D-glyceraldehyde [cytosol] --> NADH [cytosol] + D-glycerate [cytosol]	CAALFM_C100410CA or CAALFM_C202970CA or CAALFM_C702010CA	Inf	1	0.547619	0.787974	0.00749496	0.00925672	0.00749496	0.0102743	0	0	0	0	0	334.292	0	328.749	0	0	0	0	0	326.339	0	329.282	0	0	0	0	0	327.03	0	326.749	0	0	0	0	0	331.218	0	329.768	0	0	0	0
r0339YCM606	Pyrimidine metabolism	NA	NA	oxygen [cytosol] + (S)-dihydroorotate [cytosol] --> H2O2 [cytosol] + orotate [cytosol]	NA	0.00749496	0.0115431	0.179712	0.787974	0.0111594	0.0128185	Inf	1	0	60.1843	0	0	0	39.0501	0	0	0	57.2657	0	0	0	0	0	0	0	59.199	0	0	0	0	0	0	0	57.1141	0	0	0	38.6909	0	0	0	60.351	0	0
R30ANIGERR01830	Pentose phosphate pathway	beta-D-Fructose 6-phosphate:D-glyceraldehyde-3-phosphate glycolaldehyde transferase	2.2.1.1	D-xylulose 5-phosphate [cytosol] + D-erythrose 4-phosphate [cytosol] <=> D-glyceraldehyde 3-phosphate [cytosol] + beta-D-fructofuranose 6-phosphate [cytosol]	CAALFM_C108320WA	0.00793651	0.0115431	0.420635	0.787974	0.00749496	0.00925672	0.00749496	0.0102743	-71.3465	0	-105.963	0	-83.5304	148.347	-81.3617	146.917	-69.7816	0	-102.718	0	-80.719	146.353	-81.0379	768.119	-70.19	0	-98.7253	0	-80.7072	146.47	-80.612	146.491	-63.7951	0	-95.4533	0	-82.5417	147.488	-82.2409	147.137	-61.5401	0	-136.505	0
R05190KEGGR05190	Fatty acid metabolism	acyl-CoA:malonyl-CoA C-acyltransferase(decarboxylating, oxoacyl- and enoyl-reducing)	2.3.1.86	NADH [cytosol] + NADPH [cytosol] + 2.0 acetyl-CoA [cytosol] + malonyl-CoA [cytosol] --> H2O [cytosol] + NAD(+) [cytosol] + NADP(+) [cytosol] + coenzyme A [cytosol] + CO2 [cytosol] + 2.0 long-chain acyl-CoAs [cytosol]	CAALFM_C500190CA and CAALFM_C304830CA	0.00793651	0.0115431	0.547619	0.787974	0.00749496	0.00925672	0.00749496	0.0102743	167.499	409.354	244.793	420.924	0	187.522	0	177.663	162.337	381.649	186.825	402.951	0	173.142	0	179.913	158.624	382.209	185.578	401.849	0	177.285	0	175.216	140.677	351.459	179.896	400.229	0	188.923	0	178.756	147.191	372.483	250.514	484.788
ry374YCM606	Glycerophospholipid metabolism	DAG kinase	2.7.1.174	CTP [cytosol] + Diacylglycerol [cytosol] --> CDP [cytosol] + phosphatidate [cytosol]	CAALFM_C200790CA	0.00793651	0.0115431	0.423711	0.787974	0.131379	0.142927	0.00749496	0.0102743	0	130.539	0	102.54	0	0	0	0	0	124.398	0	104.909	0	0	0	0	0	125.517	0	104.773	0	0	0	0	0	120.776	0	108.2	0	0	0	0	0	127.71	0	97.8924
R325ANIGER	Oxidative phosphorylation	Electron-transferring flavoprotein dehydrogenase	1.5.5.1	Ubiquinone [cytosol] + FADH2 [cytosol] --> FAD [cytosol] + ubiquinol [cytosol]	NA	Inf	1	0.423711	0.787974	0.423711	0.443835	Inf	1	0	0	0	0	0	0	0	0	0	0	0	0	0	0	0	0	0	0	0	0	0	0	0	0	0	0	0	0	0	0	0	0	0	0	0	0
RXN05185MetaCyc	Pentose phosphate pathway	6-phosphogluconate phosphatase	3.1.3	H2O [cytosol] + 6-Phospho-D-gluconate [cytosol] --> phosphate [cytosol] + D-gluconate [cytosol]	NA	0.00793651	0.0115431	0.0555556	0.787974	0.00793651	0.00925672	0.00793651	0.0102743	1.33793	16.5696	7.55513	18.4149	0.971579	82.8814	0.601321	84.3511	1.81439	16.8596	4.41938	15.5396	0.904892	84.0234	1.08253	84.9185	1.48044	15.7905	6.71654	17.9174	1.12226	84.5469	0.566624	84.8821	1.92187	16.5344	5.93406	20.1556	1.84992	83.2865	0.596401	84.4969	1.45598	15.7335	10.8228	25.6905
R02952KEGGR02952	Phenylpropanoid biosynthesis	phenylacrylic acid decarboxylase	4.1.1.102	4-coumarate [cytosol] <=> CO2 [cytosol] + 4-vinylphenol [cytosol]	CAALFM_C603620CA	0.00793651	0.0115431	0.84127	1	0.00793651	0.00925672	0.00793651	0.0102743	0	147.052	0	25.5932	0	45.3721	0	41.4642	0	143.118	0	25.6811	0	44.1865	0	44.7342	0	148.038	0	24.2854	0	41.161	0	41.3094	0	144.937	0	25.6346	0	44.0637	0	45.0486	0	142.785	0	25.3305
r2050YCM606	Arginine and proline metabolism	spermidine acetyltransferase	NA	acetyl-CoA [cytosol] + spermidine [cytosol] --> coenzyme A [cytosol] + N1-acetylspermidine [cytosol]	NA	0.00793651	0.0115431	0.420635	0.787974	0.00793651	0.00925672	0.150794	0.16781	0	23.5549	0	20.1734	0	19.18	0	18.8462	0	23.2521	0	19.8745	0	18.7266	0	18.8504	0	23.029	0	19.8717	0	18.8124	0	18.7242	0	22.4662	0	20.3743	0	19.0991	0	18.8997	0	22.6605	0	18.4132
r0020YCM606R01826	Phenylalanine, tyrosine and tryptophan metabolism	Phosphoenolpyruvate:D-erythrose-4-phosphate C-(1-carboxyvinyl)transferase (phosphate hydrolysing, 2-carboxy-2-oxoethyl-forming)	2.5.1.54	H2O [cytosol] + phosphoenolpyruvate [cytosol] + D-erythrose 4-phosphate [cytosol] --> phosphate [cytosol] + 2-Dehydro-3-deoxy-D-arabino-heptonate 7-phosphate [cytosol]	CAALFM_C202030WA or CAALFM_C105110CA	0.00749496	0.0115431	0.309524	0.787974	0.00749496	0.00925672	0.00793651	0.0102743	0	21.0436	19.3961	38.0343	15.9039	75.7842	16.1925	74.9051	0	20.7437	19.8352	38.2019	15.696	74.0686	15.925	74.7392	0	20.5563	18.3366	36.692	15.8292	74.4912	15.7856	74.193	0	20.0578	19.3756	38.1187	15.5198	75.0734	16.3293	75.2951	0	20.2241	20.7692	37.4516
r1616AORYZAE	Glycerolipid metabolism	Triacylglycerol lipase	3.1.1.3	Acyl-carrier protein [cytosol] + 3.0 Triacylglycerol [cytosol] --> 2.0 B00002 [cytosol] + 2.0 H2O [cytosol] + 3.0 Diacylglycerol [cytosol] + Acyl-[acp] [cytosol]	CAALFM_C109590CA or CAALFM_CR09220CA or CAALFM_C702830CA or CAALFM_C703300CA or CAALFM_C702880CA or CAALFM_C604490WA or CAALFM_C109600CA or CAALFM_C601740CA	0.690476	0.769098	0.547619	0.787974	0.00793651	0.00925672	0.00793651	0.0102743	0	643.812	0	672.364	0	349.438	0	340.683	0	640.184	0	634.51	0	337.239	0	341.7	0	586.676	0	660.734	0	338.984	0	338.184	0	674.988	0	656.622	0	348.215	0	341.076	0	683.515	0	713.973
r0909YCM606R04037	Histidine metabolism	1-(5-phospho-D-ribosyl)-AMP 1,6-hydrolase	3.5.4.19	H2O [cytosol] + N1-(5-Phospho-D-ribosyl)-AMP [cytosol] --> 1-(5-phospho-D-ribosyl)-5-[(5-phospho-D-ribosylamino)methylideneamino]imidazole-4-carboxamide [cytosol]	CAALFM_C400140CA	0.00793651	0.0115431	0.00793651	0.291727	0.00749496	0.00925672	0.00749496	0.0102743	0	11.9178	0	9.17445	4.23737	15.7926	4.10462	15.17	0	11.4268	0	9.50841	4.16053	15.2601	4.06327	15.1922	0	11.683	0	9.56837	4.11826	15.3106	4.07526	14.6317	0	11.4203	0	10.004	4.12947	15.5196	4.08381	14.7306	0	11.6803	0	7.99878
R120ANIGERR00746	Glycolysis / Gluconeogenesis	Ethanol:NADP+ oxidoreductase	1.1.1.1; 1.1.1.2; 1.1.1.71	NADPH [cytosol] + acetaldehyde [cytosol] --> NADP(+) [cytosol] + ethanol [cytosol]	CAALFM_C505050WA or CAALFM_C602480WA	0.0119252	0.0167229	0.204501	0.787974	0.0593271	0.0653028	0.0119252	0.0150367	-875.534	0	-492.604	0	-839.368	0	-837.432	0	-711.978	0	0	0	-833.712	0	-814.161	0	-686.46	0	-468.901	0	-1000	0	-1000	0	-655.237	0	-540.607	0	-851.237	0	-837.981	0	-646.908	0	0	0
r0942YCM606R03222	Porphyrin and chlorophyll metabolism	protoporphyrinogen-IX:oxygen oxidoreductase	1.3.3.4	3.0 oxygen [cytosol] + 2.0 protoporphyrinogen [cytosol] --> 6.0 H2O [cytosol] + 2.0 protoporphyrin [cytosol]	CAALFM_C108880WA	0.00793651	0.0115431	0.547619	0.787974	0.00793651	0.00925672	0.00793651	0.0102743	0	397.84	0	494.922	0	449.071	0	445.737	0	394.415	0	485.23	0	443.655	0	445.585	0	404.438	0	481.935	0	444.435	0	443.866	0	394.628	0	477.526	0	448.465	0	446.096	0	399.114	0	500.633
r0948YCM606R02748	Purine metabolism	Deoxyinosine:orthophosphate ribosyltransferase	2.4.2.1; 2.4.2.4	hypoxanthine [cytosol] + 2-Deoxy-D-ribose 1-phosphate [cytosol] --> phosphate [cytosol] + 2'-deoxyinosine [cytosol]	CAALFM_C303180CA	0.84127	0.92433	0.690476	0.894816	0.00793651	0.00925672	0.00793651	0.0102743	-15.6872	0	-16.6008	0	-32.3377	0	-31.1635	0	-15.4967	0	-14.3159	0	-30.9927	0	-31.1913	0	-15.3355	0	-14.9764	0	-31.078	0	-31.0839	0	-15.1337	0	-15.6827	0	-32.1245	0	-31.0915	0	-15.0887	0	-15.794	0
r0200YCM606R02529	Glycine, serine and threonine metabolism	aminoacetone:oxygen oxidoreductase(deaminating)	1.4.3.4; 1.4.3.21	H2O [cytosol] + oxygen [cytosol] + aminoacetone [cytosol] --> H2O2 [cytosol] + methylglyoxal [cytosol] + NH3 [cytosol]	CAALFM_C203120WA or CAALFM_C206700WA	0.00793651	0.0115431	0.547619	0.787974	0.00793651	0.00925672	0.00793651	0.0102743	0.777772	237.163	1.71714	81.992	0.726833	79.4306	0.694795	78.0935	1.49387	234.635	1.62476	84.4281	0.516377	77.3477	0.768501	78.2926	0.823314	224.356	1.60152	84.622	0.769735	77.7638	0.494405	77.4222	1.38622	214.029	1.30807	88.2499	0.966325	78.9463	0.635771	78.2743	0.983281	219.194	2.80696	73.0883
r663AORYZAER00893	Cysteine and methionine metabolism	L-Cysteine:oxygen oxidoreductase	1.13.11.20	oxygen [cytosol] + L-cysteine [cytosol] --> 3-sulfino-L-alanine [cytosol]	CAALFM_CR09180WA	0.00793651	0.0115431	0.547619	0.787974	0.00793651	0.00925672	0.00793651	0.0102743	43.4325	488.02	20.8393	304.114	0.877261	44.4404	0.657962	51.387	55.4835	491.584	9.34358	294.709	0.6089	43.8115	0.754676	44.3723	12.4563	483.616	8.66804	292.007	0.631569	44.0664	0.853864	44.3777	14.6261	475.926	7.46342	298.724	1.0442	52.3176	0.531803	51.177	9.40779	480.304	17.4325	303.844
ry142YCM606	NA	3-hydroxyacyl-CoA dehydrogenase (3-oxo-cis-octadec-9-enoyl-CoA)	1.1.1.n12; 4.2.1.119	NAD(+) [cytosol] + (3S)-Hydroxy-cis-octadec-9-enoyl-CoA [cytosol] --> NADH [cytosol] + 3-Oxo-cis-octadec-9-enoyl-CoA [cytosol]	NA	Inf	1	0.440686	0.787974	0.423711	0.443835	0.179712	0.197099	0	0	0	0	0	0	0	105.926	0	0	0	0	0	101.62	0	0	0	0	0	0	0	0	0	102.025	0	0	0	0	0	0	0	0	0	0	0	0
R11ANIGERR02739	Glycolysis / Gluconeogenesis	alpha-D-Glucose 6-phosphate ketol-isomerase	5.1.3.15; 5.3.1.9	alpha-D-glucose 6-phosphate [cytosol] <=> beta-D-glucose 6-phosphate [cytosol]	CAALFM_C501230CA or CAALFM_CR06340CA	0.031746	0.0415852	0.547619	0.787974	0.00749496	0.00925672	0.00749496	0.0102743	-380.822	192.616	-724.888	489.137	0	746.567	0	736.127	-376.157	537.615	-701.536	472.965	0	731.063	0	736.508	-432.251	524.063	-697.371	632.905	0	734.65	0	732.05	-355.166	502.609	-429.448	463.577	0	744.959	0	738.187	-561.008	507.831	-829.655	755.165
r0947YCM606R01969	Purine metabolism	Deoxyguanosine:orthophosphate ribosyltransferase	2.4.2.1; 2.4.2.4	phosphate [cytosol] + 2'-deoxyguanosine [cytosol] <=> guanine [cytosol] + 2-Deoxy-D-ribose 1-phosphate [cytosol]	CAALFM_C303180CA	0.031746	0.0415852	0.547619	0.787974	0.00793651	0.00925672	0.00793651	0.0102743	0	18.5327	0	17.6593	0	32.6324	0	31.477	0	18.3784	0	15.5346	0	31.288	0	31.5764	0	18.9845	0	16.5003	0	31.3878	0	31.3844	0	18.0181	0	16.7346	0	32.4485	0	31.5968	0	17.4848	0	17.9823
r1603YCM606	Thiamine metabolism	4-amino-5-hydroxymethyl-2-methylpyrimidine synthetase	NA	5-amino-1-(5-phospho-D-ribosyl)imidazole [cytosol] --> phosphate [cytosol] + glycolaldehyde [cytosol] + 4-amino-5-hydroxymethyl-2-methylpyrimidine [cytosol]	NA	0.00793651	0.0115431	0.547619	0.787974	0.0555556	0.0612626	0.00793651	0.0102743	0	11.406	0	8.32886	0	11.6716	0	11.4739	0	10.853	0	8.63947	0	11.396	0	11.497	0	11.2104	0	8.68647	0	11.4201	0	11.4103	0	10.822	0	9.08602	0	11.5658	0	11.5095	0	11.4274	0	7.26507
r0854YCM606R01377	Phenylalanine, tyrosine and tryptophan metabolism	phenylpyruvate carboxy-lyase (phenylacetaldehyde-forming)	4.1.1.43; 4.1.1.-	keto-phenylpyruvate [cytosol] --> CO2 [cytosol] + phenylacetaldehyde [cytosol]	CAALFM_CR06860CA	0.00749496	0.0115431	0.547619	0.787974	0.00749496	0.00925672	0.00793651	0.0102743	0	0	0	18.2844	0	57.6758	0	56.5905	0	0	0	18.0182	0	56.2387	0	56.6519	0	0	0	18.0072	0	56.507	0	56.26	0	0	0	18.3883	0	57.3605	0	56.7986	0	0	0	16.5387
r0671YCM606R01960	Phenylalanine, tyrosine and tryptophan metabolism	L-Kynurenine,NADPH:oxygen oxidoreductase (3-hydroxylating)	1.14.13.9	NADPH [cytosol] + oxygen [cytosol] + L-Kynurenine [cytosol] --> H2O [cytosol] + NADP(+) [cytosol] + 3-hydroxy-L-kynurenine [cytosol]	CAALFM_C300260CA	0.00793651	0.0115431	0.547619	0.787974	0.00793651	0.00925672	0.00793651	0.0102743	0	232.822	0	7.66374	0	13.201	0	12.9821	0	226.989	0	7.69344	0	12.8869	0	13.0031	0	244.207	0	7.69504	0	12.9142	0	12.9031	0	242.755	0	7.93644	0	13.0796	0	13.0223	0	245.02	0	6.62608
r0902YCM606R01818	Mannose/Mannitol, Fructose and Sorbose/Sorbitol metabolism	D-mannose 6-phosphate 1,6-phosphomutase	5.4.2.8	D-mannose 1-phosphate [cytosol] <=> D-mannose 6-phosphate [cytosol]	CAALFM_C102480WA	0.00793651	0.0115431	0.420635	0.787974	0.00793651	0.00925672	0.00793651	0.0102743	-70.1376	-15.8051	-50.6389	-12.7842	-139.872	-41.7805	-138.583	-42.1822	-67.4579	-15.6833	-55.5772	-13.6303	-137.864	-42.4184	-138.564	-42.2428	-69.0704	-16.1527	-56.0218	-13.7079	-138.074	-42.304	-137.907	-42.4237	-69.0416	-16.5946	-58.7408	-14.0824	-139.371	-41.9337	-138.582	-42.0639	-71.7491	-16.698	-47.0956	-10.0694
r1045YCM606R02101	Pyrimidine metabolism	5,10-Methylenetetrahydrofolate:dUMP C-methyltransferase	2.1.1.45	5,10-methylenetetrahydrofolate [cytosol] + dUMP [cytosol] --> dTMP [cytosol] + dihydrofolate [cytosol]	CAALFM_C205190WA	0.00793651	0.0115431	0.420635	0.787974	0.00793651	0.00925672	0.00793651	0.0102743	5.62203	21.6334	3.25096	15.0377	0.875014	23.0318	0.867182	22.6635	5.63476	21.4186	2.53623	14.7628	0.845368	22.4773	1.0297	22.8822	6.04071	22.5574	2.59682	15.0192	0.948692	22.6305	1.44984	23.1104	4.52553	19.8801	2.01096	14.3939	1.72882	23.6913	1.07747	22.9986	4.19439	19.4007	5.35639	16.4453
r1084YCM606R00289	Pentose and glucuronate interconversions	UTP:alpha-D-glucose-1-phosphate uridylyltransferase	2.7.7.9; 2.7.7.64	UTP [cytosol] + alpha-D-glucose 1-phosphate [cytosol] <=> diphosphate [cytosol] + UDP-glucose [cytosol]	CAALFM_CR04660CA	0.00793651	0.0115431	Inf	1	0.00749496	0.00925672	0.00749496	0.0102743	0	116.843	0	67.2705	0	0	0	0	0	104.843	0	71.0777	0	0	0	0	0	92.7277	0	84.1683	0	0	0	0	0	104.324	0	74.655	0	0	0	0	0	95.2465	0	75.3058
r0412YCM606	Fatty acid metabolism	fatty-acid--CoA ligase (tetradecanoate)	6.2.1.3	ATP [cytosol] + coenzyme A [cytosol] + myristate [cytosol] <=> diphosphate [cytosol] + AMP [cytosol] + myristoyl-CoA [cytosol]	CAALFM_C206070WA or CAALFM_C302810CA or CAALFM_C305980CA or CAALFM_C704180WA or CAALFM_CR10160WA	Inf	1	0.690476	0.894816	0.00749496	0.00925672	0.00749496	0.0102743	0	0	0	0	-2.2445	0	-2.20736	0	0	0	0	0	-2.19121	0	-2.21346	0	0	0	0	0	-2.19847	0	-2.19958	0	0	0	0	0	-2.22984	0	-2.21444	0	0	0	0	0
R468ANIGERR04209	Purine metabolism	1-(5-phospho-D-ribosyl)-5-amino-4-imidazolecarboxylate carboxy-lyase	4.1.1.21	CO2 [cytosol] + 5-amino-1-(5-phospho-D-ribosyl)imidazole [cytosol] <=> 1-(5-Phospho-D-ribosyl)-5-amino-4-imidazolecarboxylate [cytosol]	CAALFM_C304520CA	0.0111594	0.0158135	0.420635	0.787974	0.00793651	0.00925672	0.0111594	0.0141891	0	13.4897	0	0	0	11.3556	0	10.9908	0	11.9897	0	9.46049	0	10.9862	0	11.0163	0	13.3311	0	9.19872	0	10.9751	0	10.9456	0	12.5961	0	0	0	11.2532	0	11.1241	0	13.7674	0	0
N6PHOSPHOBETAGLUCOSIDASERXNMetaCyc	Polysaccharide metabolism (Starch, Cellulose, Chitin, and Xylan)	6-phospho-beta-D-glucosyl-(1->4)-D-glucose 6-phosphoglucohydrolase	NA	H2O [cytosol] + 6-phospho-beta-D-glucosyl-(1,4)-D-glucose [cytosol] <=> beta-D-glucose [cytosol] + beta-D-glucose 6-phosphate [cytosol]	NA	0.0555556	0.0718432	Inf	1	0.00749496	0.00925672	0.00749496	0.0102743	-8.79419	0	-8.08208	0	0	0	0	0	-8.69156	0	-8.28997	0	0	0	0	0	-8.59204	0	-136.951	0	0	0	0	0	-228.484	0	-8.17858	0	0	0	0	0	-145.156	0	-8.43642	0
r948iLC915R01209	Valine, leucine and isoleucine metabolism	2,3-Dihydroxy-3-methylbutanoate hydro-lyase	4.2.1.9	(R)-2,3-Dihydroxy-3-methylpentanoate [cytosol] <=> H2O [cytosol] + (S)-3-methyl-2-oxopentanoate [cytosol]	CAALFM_C505410CA	0.00793651	0.0115431	0.547619	0.787974	0.00793651	0.00925672	0.00793651	0.0102743	0	367.307	0	455.932	0	627.12	0	600.833	0	361.332	0	427.725	0	590.473	0	602.976	0	352.369	0	421.4	0	599.018	0	592.742	0	335.784	0	417.033	0	625.763	0	604.788	0	348.318	0	563.288
r0962YCM606R00200	Glycolysis / Gluconeogenesis	ATP:pyruvate 2-O-phosphotransferase	2.7.1.40	ADP [cytosol] + phosphoenolpyruvate [cytosol] --> ATP [cytosol] + pyruvate [cytosol]	CAALFM_C205460WA	Inf	1	1	1	0.00749496	0.00925672	0.00749496	0.0102743	0	0	0	0	590.99	981.295	600.162	981.001	0	0	0	0	603.069	981.97	601.176	981.64	0	0	0	0	603.426	981.456	604.698	981.978	0	0	0	0	603.828	981.287	599.546	981.189	0	0	0	0
r290ANIDULANSR01440	Methane metabolism	D-Xylulose-5-phosphate:formaldehyde glycolaldehydetransferase	2.2.1.3	formaldehyde [cytosol] + D-xylulose 5-phosphate [cytosol] --> D-glyceraldehyde 3-phosphate [cytosol] + glycerone [cytosol]	NA	0.00749496	0.0115431	0.309524	0.787974	0.0952381	0.103795	0.00749496	0.0102743	0	128.716	15.1303	186.021	0	132.555	0	127.427	0	126.452	15.3597	174.649	0	126.788	0	126.734	0	126.47	13.3688	173.679	0	126.41	0	126.294	0	114.495	13.6692	161.024	0	131.037	0	129.455	0	109.073	19.7953	250.552
R02894KEGGR02894	Arginine and proline metabolism	D-Proline:oxygen oxidoreductase	1.4.3.3	oxygen [cytosol] + D-proline [cytosol] --> H2O2 [cytosol] + delta-(1)-pyrroline 2-carboxylate [cytosol]	CAALFM_C103670CA	0.00793651	0.0115431	Inf	1	0.00749496	0.00925672	0.00749496	0.0102743	0	354.579	0	332.25	0	0	0	0	0	349.712	0	330.564	0	0	0	0	0	346.628	0	328.019	0	0	0	0	0	338.002	0	329.034	0	0	0	0	0	341.05	0	333.004
R346ANIGERR01398	Arginine and proline metabolism	Carbamoyl-phosphate:L-ornithine carbamoyltransferase	2.1.3.3	L-ornithine [cytosol] + carbamoyl phosphate [cytosol] --> phosphate [cytosol] + L-citrulline [cytosol]	CAALFM_C603230WA	Inf	1	0.031746	0.566293	0.00749496	0.00925672	0.00749496	0.0102743	0	0	0	0	12.7982	41.4321	13.0831	41.1796	0	0	0	0	11.4462	39.4992	12.8719	41.0377	0	0	0	0	11.5705	39.7525	12.0139	40.0555	0	0	0	0	11.9599	40.9038	13.6499	41.845	0	0	0	0
r0338YCM606	Oxidative phosphorylation	NA	NA	(S)-dihydroorotate [cytosol] + Ubiquinone [cytosol] --> orotate [cytosol] + ubiquinol [cytosol]	NA	0.0119252	0.0167229	0.547619	0.787974	0.00793651	0.00925672	0.675174	0.715896	0	60.1843	0	0	0	39.4692	0	38.8147	0	57.2657	0	45.1965	0	38.5302	0	38.8776	0	59.199	0	0	0	38.6118	0	38.5786	0	57.1141	0	47.5647	0	39.1062	0	38.935	0	60.351	0	37.7706
r0929YCM606	Arginine and proline metabolism	polyamine oxidase	1.5.3.17	H2O [cytosol] + oxygen [cytosol] + N1-acetylspermidine [cytosol] --> H2O2 [cytosol] + N-acetylputrescine [cytosol] + 3-aminopropanal [cytosol]	CAALFM_C402040WA or CAALFM_CR09270CA	0.00793651	0.0115431	0.420635	0.787974	0.00793651	0.00925672	0.150794	0.16781	0	23.5549	0	20.1734	0	19.18	0	18.8462	0	23.2521	0	19.8745	0	18.7266	0	18.8504	0	23.029	0	19.8717	0	18.8124	0	18.7242	0	22.4662	0	20.3743	0	19.0991	0	18.8997	0	22.6605	0	18.4132
R01308KEGGR01308	Phenylalanine, tyrosine and tryptophan metabolism	NA	NA	NADH [cytosol] + acetate [cytosol] + 4-hydroxybenzoate [cytosol] <=> 2.0 H2O [cytosol] + NAD(+) [cytosol] + 4-coumarate [cytosol]	NA	0.00793651	0.0115431	0.84127	1	0.00793651	0.00925672	0.00793651	0.0102743	0	147.146	0	25.5932	0	45.3953	0	42.208	0	143.118	0	25.6811	0	44.1865	0	44.7342	0	148.038	0	23.8045	0	41.8991	0	43.6014	0	144.45	0	25.6346	0	44.0637	0	45.0486	0	142.785	0	25.3305
r260iLC915R00940	Folate biosynthesis	5,6,7,8-tetrahydrofolate:NADP+ oxidoreductase	1.5.1.3	2.0 NADH [cytosol] + folic acid [cytosol] --> 2.0 NAD(+) [cytosol] + tetrahydrofolate [cytosol]	CAALFM_C703130CA	0.00793651	0.0115431	0.690476	0.894816	0.222222	0.237285	0.150794	0.16781	0	21.5203	0	15.0169	0	22.8945	0	22.5284	0	21.3067	0	14.7104	0	22.3432	0	5.22946e-05	0	22.4395	0	14.9661	0	22.4955	0	22.9725	0	19.7762	0	14.3412	0	5.20188e-05	0	22.8615	0	19.2963	0	16.4242
R204ANIGERR02732	Mannose/Mannitol, Fructose and Sorbose/Sorbitol metabolism	ATP:D-fructose-6-phosphate 2-phosphotransferase	2.7.1.105	ATP [cytosol] + beta-D-fructofuranose 6-phosphate [cytosol] <=> ADP [cytosol] + beta-D-fructose 2,6-bisphosphate [cytosol]	CAALFM_C102320CA or CAALFM_CR08550WA or CAALFM_C108950WA or CAALFM_C111080WA	Inf	1	0.84127	1	0.00749496	0.00925672	0.00749496	0.0102743	0	0	0	0	-868.326	0	-133.795	0	0	0	0	0	-133.142	0	-768.119	0	0	0	0	0	-133.32	0	-133.205	0	0	0	0	0	-134.511	0	-770.042	0	0	0	0	0
R09419KEGGR09419	Fatty acid metabolism	acyl-CoA:malonyl-CoA C-acyltransferase (decarboxylating)	2.3.1.199	acyl-CoA [cytosol] + malonyl-CoA [cytosol] <=> coenzyme A [cytosol] + CO2 [cytosol] + 3-Oxoacyl-CoA [cytosol]	CAALFM_C305280CA or CAALFM_C112790CA or CAALFM_C203230CA	0.00793651	0.0115431	0.547619	0.787974	0.00749496	0.00925672	0.00749496	0.0102743	-835.755	-334.998	-841.849	-403.335	-375.045	0	-355.327	0	-796.949	-324.674	-805.901	-373.65	-346.284	0	-359.827	0	-797.454	-317.247	-803.699	-371.155	-354.57	0	-350.433	0	-731.065	-281.353	-802.999	-359.792	-377.845	0	-357.513	0	-775.367	-294.383	-969.576	-501.027
r0202YCM606R01073	Phenylalanine, tyrosine and tryptophan metabolism	N-(5-Phospho-D-ribosyl)anthranilate:pyrophosphate phosphoribosyl-transferase	2.4.2.18	anthranilate [cytosol] + 5-phospho-alpha-D-ribose 1-diphosphate [cytosol] --> diphosphate [cytosol] + N-(5-Phospho-D-ribosyl)anthranilate [cytosol]	CAALFM_C407090CA	0.00749496	0.0115431	0.150794	0.787974	0.00749496	0.00925672	0.00793651	0.0102743	0	0	8.30085	15.1247	1.95075	14.3648	2.19198	14.3227	0	0	8.33059	14.3608	1.96757	14.0608	1.97374	14.16	0	0	8.33332	14.5393	1.9633	14.1472	1.8724	13.9858	0	0	8.34648	14.9156	1.7849	14.0553	2.00089	14.2295	0	0	8.20541	14.8907
R00210KEGGR00210	Pyruvate metabolism	pyruvate:NADP+ 2-oxidoreductase (CoA-acetylating)	1.2.1.51	NADP(+) [cytosol] + coenzyme A [cytosol] + pyruvate [cytosol] --> NADPH [cytosol] + CO2 [cytosol] + acetyl-CoA [cytosol]	NA	0.00749496	0.0115431	Inf	1	0.00749496	0.00925672	Inf	1	0	986.028	0	1000	0	1000	0	1000	0	938.547	0	1000	0	1000	0	1000	0	934.966	0	1000	0	1000	0	1000	0	856.625	0	1000	0	1000	0	1000	0	912.967	0	1000
ry45YCM606	Fatty acid metabolism	stearoyl-CoA desaturase	1.14.19.1	NADH [cytosol] + oxygen [cytosol] + stearoyl-CoA [cytosol] --> 2.0 H2O [cytosol] + NAD(+) [cytosol] + oleoyl-CoA [cytosol]	CAALFM_C207090CA or CAALFM_C108360CA	0.157939	0.192543	0.690476	0.894816	0.0720057	0.0791149	0.423711	0.454029	3.56656	18.5424	1.05675	17.4293	0	14.1241	0	100.323	2.38492	17.1114	0	16.6001	0	99.3702	0	13.9495	0	16.3461	0	16.4887	0	26.0416	0	99.5199	1.41369	15.665	0	0	0	14.2967	0	13.8882	0	16.2328	0	19.2171
r788AORYZAE	Valine, leucine and isoleucine metabolism	Dihydroxy-acid dehydratase	4.2.1.9	3-hydroxy-3-methyl-2-oxobutanoate [cytosol] --> H2O [cytosol] + (R)-3-methyl-2-oxobutanoate [cytosol]	CAALFM_C505410CA	0.00793651	0.0115431	0.420635	0.787974	0.00793651	0.00925672	0.00793651	0.0102743	0	236.149	0	343.771	0	329.155	0	377.066	0	233.978	0	336.16	0	389.165	0	375.537	0	225.614	0	333.759	0	380.324	0	391.588	0	217.503	0	325.736	0	346.063	0	367.525	0	220.054	0	360.525
r243iLC915R00366	Glycine, serine and threonine metabolism	glycine:oxygen oxidoreductase (deaminating); Aminoacetic acid:oxygen oxidoreductase (deaminating)	1.4.3.3; 1.4.3.19	H2O [cytosol] + oxygen [cytosol] + glycine [cytosol] --> H2O2 [cytosol] + glyoxylate [cytosol] + NH3 [cytosol]	CAALFM_C103670CA	0.00749496	0.0115431	Inf	1	0.00749496	0.00925672	Inf	1	0	872.18	0	0	0	0	0	0	0	852.534	0	0	0	0	0	0	0	863.366	0	0	0	0	0	0	0	834.194	0	0	0	0	0	0	0	850.637	0	0
R00895KEGGR00895	Cysteine and methionine metabolism	L-Cysteine:2-oxoglutarate aminotransferase	2.6.1.1; 2.6.1.3	2-oxoglutarate [cytosol] + L-cysteine [cytosol] <=> L-glutamate [cytosol] + 3-mercaptopyruvate [cytosol]	CAALFM_C401200CA or CAALFM_CR07620WA	0.00793651	0.0115431	0.84127	1	0.00749496	0.00925672	0.00749496	0.0102743	-68.2661	304.562	-52.0502	217.416	-68.8148	0	-67.1455	0	-65.3049	297.619	0	214.496	-66.0395	0	-67.1368	0	-68.257	300.561	0	212.516	-66.1272	0	-66.2266	0	-62.6845	289.299	0	217.098	-68.2761	0	-67.5266	0	-65.9327	297.604	-48.3988	231.14
R31ANIGERR01827	Pentose phosphate pathway	sedoheptulose-7-phosphate:D-glyceraldehyde-3-phosphate glyceronetransferase	2.2.1.2	D-glyceraldehyde 3-phosphate [cytosol] + sedoheptulose 7-phosphate [cytosol] <=> D-erythrose 4-phosphate [cytosol] + beta-D-fructofuranose 6-phosphate [cytosol]	CAALFM_CR03720WA	0.00793651	0.0115431	0.690476	0.894816	0.00749496	0.00925672	0.00749496	0.0102743	-159.183	246.858	-150.998	250.341	0	148.583	0	147.157	-152.557	240.144	-150.799	252.902	0	146.585	0	147.383	-156.629	246.228	-148.889	251.724	0	146.705	0	146.725	-146.916	239.095	-148.255	252.216	0	147.718	0	147.38	-150.427	242.814	-170.329	263.325
r0679YCM606R00485	Alanine, aspartate, asparagine, glutamate and glutamine metabolism	L-Asparagine amidohydrolase	3.5.1.1; 3.5.1.38; 3.5.5.4	H2O [cytosol] + L-asparagine [cytosol] --> L-aspartate [cytosol] + NH3 [cytosol]	CAALFM_CR10170CA	0.00793651	0.0115431	Inf	1	0.00749496	0.00925672	0.00749496	0.0102743	0	837.871	11.3308	476.597	0	0	0	0	0	834.53	1.70621	478.48	0	0	0	0	0	828.449	0.150572	478.843	0	0	0	0	0	821.246	0	483.153	0	0	0	0	0	825.68	52.3745	476.365
R51ANIGERR00216	Pyruvate metabolism	(S)-Malate:NADP+ oxidoreductase(oxaloacetate-decarboxylating)	1.1.1.40	NADP(+) [cytosol] + (S)-malate [cytosol] --> NADPH [cytosol] + CO2 [cytosol] + pyruvate [cytosol]	NA	0.00793651	0.0115431	Inf	1	0.00749496	0.00925672	0.0253699	0.0313377	0	587.543	0	310.791	0	0	0	0	0	580.143	0	310.215	0	0	0	0	0	578.463	0	308.64	0	0	0	0	0	565.701	0	0	0	0	0	0	0	578.233	0	301.119
r0781YCM606R01268	Nicotinate and nicotinamide metabolism	Nicotinamide amidohydrolase	3.5.1.19	H2O [cytosol] + nicotinamide [cytosol] --> nicotinate [cytosol] + NH3 [cytosol]	CAALFM_C703520WA	0.906329	0.994912	Inf	1	0.179712	0.192063	0.179712	0.197099	0	29.0706	0	32.8505	0	0	0	0	0	30.949	0	0	0	0	0	0	0	0	0	0	0	0	0	0	0	0	0	30.7127	0	0	0	0	0	0	0	0
ry746YCM606	Glycerolipid metabolism	PE diacylglycerol acyltransferase	2.3.1.158	Diacylglycerol [cytosol] + Phosphatidylethanolamine [cytosol] <=> Triacylglycerol [cytosol] + 1-Acyl-sn-glycero-3-phosphoethanolamine [cytosol]	CAALFM_C100870WA	0.690476	0.769098	0.84127	1	0.00793651	0.00925672	0.00793651	0.0102743	0	19.9077	0	18.1647	0	27.2884	0	26.4714	0	18.5017	0	17.1598	0	25.5867	0	26.7676	0	17.701	0	17.1438	0	26.3634	0	26.2754	0	17.001	0	16.8999	0	27.6593	0	26.4314	0	17.563	0	20.0696
R01408KEGGR01408	Cyanoamino acid metabolism	formamide hydro-lyase (cyanide-forming)	4.2.1.66	H2O [cytosol] + CN- [cytosol] --> formamide [cytosol]	NA	0.00793651	0.0115431	0.547619	0.787974	0.00793651	0.00925672	0.00793651	0.0102743	-445.044	0	-541.962	0	-796.214	0	-765.272	0	-430.126	0	-516.325	0	-752.323	0	-766.572	0	-414.079	0	-508.826	0	-762.074	0	-754.059	0	-386.686	0	-502.302	0	-790.911	0	-771.25	0	-405.459	0	-618.331	0
r0946YCM606R02557	Purine metabolism	Deoxyadenosine:orthophosphate ribosyltransferase	2.4.2.1	adenine [cytosol] + 2-Deoxy-D-ribose 1-phosphate [cytosol] --> phosphate [cytosol] + 2'-deoxyadenosine [cytosol]	CAALFM_C303180CA	0.031746	0.0415852	0.547619	0.787974	0.00793651	0.00925672	0.00793651	0.0102743	-18.5327	0	-17.6593	0	-32.6324	0	-31.477	0	-18.3784	0	-15.5346	0	-31.288	0	-31.5764	0	-18.9845	0	-16.5003	0	-31.3878	0	-31.3844	0	-18.0181	0	-16.7346	0	-32.4485	0	-31.5968	0	-17.4848	0	-17.9823	0
r617AORYZAE	Arginine and proline metabolism	Proline dehydrogenase	1.5.99.8	FAD [cytosol] + L-proline [cytosol] --> FADH2 [cytosol] + (S)-1-pyrroline-5-carboxylate [cytosol]	NA	0.0119252	0.0167229	0.440686	0.787974	0.0200082	0.0224722	0.480177	0.514082	0	0	0	1000	0	841.216	0	1000	0	839.371	0	976.092	0	1000	0	905.525	0	795.972	0	976.746	0	1000	0	1000	0	748.951	0	971.222	0	838.655	0	1000	0	769.795	0	1000
r969AORYZAE	beta-Alanine metabolism	NAD-dependent aldehyde dehydrogenase	1.2.1.3	H2O [cytosol] + NAD(+) [cytosol] + D-Lactaldehyde [cytosol] <=> NADH [cytosol] + (S)-lactate [cytosol]	CAALFM_C100410CA or CAALFM_C202970CA or CAALFM_C702010CA	0.00793651	0.0115431	0.547619	0.787974	0.00793651	0.00925672	0.150794	0.16781	0	166.751	0	60.8938	0	66.7187	0	65.5924	0	165.189	0	70.9417	0	64.9383	0	65.7713	0	163.075	0	68.2575	0	65.3281	0	64.9972	0	159.12	0	72.1906	0	66.3513	0	65.7344	0	160.624	0	66.5784
r0697YCM606R02530	Pyruvate metabolism	(R)-S-Lactoylglutathione methylglyoxal-lyase (isomerizing)	4.4.1.5	glutathione [cytosol] + methylglyoxal [cytosol] --> (R)-S-lactoylglutathione [cytosol]	CAALFM_C100500CA	Inf	1	0.547619	0.787974	0.00749496	0.00925672	0.00749496	0.0102743	0	0	0	0	0	68.4487	0	67.3137	0	0	0	0	0	66.8202	0	67.4227	0	0	0	0	0	66.9617	0	66.9041	0	0	0	0	0	67.8192	0	67.5222	0	0	0	0
R393ANIGERR01167	Histidine metabolism	L-histidine carboxy-lyase (histamine-forming)	4.1.1.22	L-histidine [cytosol] --> CO2 [cytosol] + histamine [cytosol]	NA	0.00793651	0.0115431	0.420635	0.787974	0.00793651	0.00925672	0.00793651	0.0102743	1.30028	528.284	2.31289	570.173	0.499781	13.0363	0.499781	12.6422	1.48686	525.909	1.4386	570.013	0.511096	12.6295	0.499781	12.6688	1.01128	518.048	2.00094	569.956	0.499781	12.6106	0.510327	12.5951	1.05631	512.329	1.62975	570.135	0.538536	12.9602	0.499781	12.7846	1.05344	514.202	4.11736	571.036
r0166YCM606	NA	aldehyde dehydrogenase (2-methylbutanol, NAD)	1.1.1.-; 1.1.1.1; 1.1.1.284	NADH [cytosol] + 2-methylbutanal [cytosol] --> NAD(+) [cytosol] + 2-methylbutanol [cytosol]	CAALFM_CR10250CA or CAALFM_C108330CA or CAALFM_C104750WA or CAALFM_CR05340CA or CAALFM_C300810CA or CAALFM_C401510WA	0.00793651	0.0115431	0.222222	0.787974	0.00793651	0.00925672	0.150794	0.16781	0	373.189	0	432.578	0	461.104	0	453.694	0	372.178	0	412.515	0	451.138	0	453.396	0	360.026	0	408.165	0	453.814	0	450.848	0	341.799	0	401.278	0	463.056	0	454.381	0	346.308	0	506.332
ry134YCM606	Fatty acid metabolism	3-hydroxyacyl-CoA dehydrogenase (3-oxohexanoyl-CoA)	1.1.1.n12; 4.2.1.119	NAD(+) [cytosol] + (r)-3-hydroxyhexanoyl-coa [cytosol] --> NADH [cytosol] + 3-oxohexanoyl-CoA [cytosol]	NA	Inf	1	1	1	0.00749496	0.00925672	0.00749496	0.0102743	0	0	0	0	0	33.4022	0	32.7229	0	0	0	0	0	31.6664	0	32.6483	0	0	0	0	0	32.4309	0	32.2444	0	0	0	0	0	33.0402	0	32.7928	0	0	0	0
r0696YCM606R01446	Pyruvate metabolism	(S)-lactaldehyde:NAD+ oxidoreductase	1.2.1.22	H2O [cytosol] + NAD(+) [cytosol] + (S)-lactaldehyde [cytosol] --> NADH [cytosol] + (S)-lactate [cytosol]	NA	0.00793651	0.0115431	0.547619	0.787974	0.00793651	0.00925672	0.150794	0.16781	0	175.182	0	60.8938	0	66.7187	0	65.5924	0	172.08	0	70.6902	0	64.9383	0	65.7713	0	172.636	0	68.6834	0	65.3281	0	64.9972	0	167.596	0	73.5301	0	66.3513	0	65.7344	0	170.856	0	66.8602
r0329YCM606R02485	Pyrimidine metabolism	deoxycytidine aminohydrolase	3.5.4.5	H2O [cytosol] + deoxycytidine [cytosol] --> 2'-deoxyuridine [cytosol] + NH3 [cytosol]	CAALFM_C406860CA	0.00793651	0.0115431	0.423711	0.787974	0.00793651	0.00925672	0.00793651	0.0102743	0	13.1717	0	11.2469	0	22.3379	0.906577	21.766	0	14.7798	0	12.3883	0	21.7752	0	21.7057	0	13.2439	0	12.8299	0	21.6134	0	21.2412	0	14.9735	0	12.8993	0	21.7326	0	22.1986	0	13.1051	0	12.8491
r0145YCM606R00178	Cysteine and methionine metabolism	S-adenosyl-L-methionine carboxy-lyase [S-adenosyl 3-(methylsulfanyl)propylamine-forming]	4.1.1.50	S-adenosyl-L-methionine [cytosol] --> CO2 [cytosol] + S-adenosylmethioninamine [cytosol]	CAALFM_C500700CA	0.031746	0.0415852	0.79717	1	0.00793651	0.00925672	0.00793651	0.0102743	1.20472	17.1702	1.81465	15.8003	0.180876	11.062	0.10195	10.8766	1.77592	18.042	1.85482	16.2268	0.0947445	9.45604	0.0947445	10.891	0.645412	15.5776	1.72829	15.7797	0.0947445	9.41286	0.123212	9.49907	1.24836	16.592	1.50366	15.9075	0.0947445	9.52135	0.0947445	10.82	1	16.1803	2.50044	16.1239
RXN06984MetaCyc	Alanine, aspartate, asparagine, glutamate and glutamine metabolism	cytosol nonspecific dipeptidase	3.4.13.18	H2O [cytosol] + glycyl-L-glutamate [cytosol] <=> L-glutamate [cytosol] + glycine [cytosol]	NA	0.00793651	0.0115431	0.547619	0.787974	0.00793651	0.00925672	0.00793651	0.0102743	-477.163	0	-363.293	0	-66.219	0	-65.0637	0	-471.211	0	-350.82	0	-64.6547	0	-65.1192	0	-470.718	0	-349.04	0	-64.9611	0	-64.7031	0	-453.124	0	-351.417	0	-65.9329	0	-65.2919	0	-463.828	0	-406.806	0
r0724YCM606R01655	One carbon pool by folate	5,10-Methenyltetrahydrofolate 5-hydrolase (decyclizing)	3.5.4.9	H2O [cytosol] + 5,10-methenyltetrahydrofolate [cytosol] <=> 10-Formyltetrahydrofolate [cytosol]	CAALFM_CR00080WA or CAALFM_CR07010WA	0.00793651	0.0115431	0.420635	0.787974	0.00793651	0.00925672	0.00793651	0.0102743	856.025	1000	886.574	1000	598.909	1000	607.616	1000	863.488	1000	882.942	1000	610.792	1000	607.235	1000	858.261	1000	882.389	1000	609.911	1000	612.324	1000	863.636	1000	877.736	1000	603.58	1000	607.937	1000	855.47	1000	898.898	1000
r0501YCM606R01221	Glyoxylate and dicarboxylate metabolism	glycine synthase; glycine cleavage system	1.4.4.2; 1.8.1.4; 2.1.2.10	NAD(+) [cytosol] + glycine [cytosol] + tetrahydrofolate [cytosol] --> NADH [cytosol] + CO2 [cytosol] + 5,10-methylenetetrahydrofolate [cytosol] + NH3 [cytosol]	CAALFM_CR07400CA and CAALFM_C108400CA and CAALFM_C602500CA and CAALFM_C113680CA	0.150794	0.184202	0.690476	0.894816	0.00793651	0.00925672	0.00749496	0.0102743	406.693	1000	822.363	1000	628.273	920.903	635.608	919.665	414.967	1000	811.579	1000	637.377	916.482	635.73	921.344	400.299	1000	809.207	1000	637.494	920.214	639.427	920.773	397.257	983.695	793.561	1000	635.572	926.301	634.386	919.657	390.453	991.102	8.27142	1000
r2065YCM606R02133	Thiamine metabolism	Thiamin hydrolase	3.5.99.2	H2O [cytosol] + thiamin [cytosol] --> 4-amino-5-hydroxymethyl-2-methylpyrimidine [cytosol] + 5-(2-hydroxyethyl)-4-methylthiazole [cytosol]	CAALFM_C203370WA	0.015873	0.0215128	0.0555556	0.787974	0.00793651	0.00925672	0.00793651	0.0102743	0	858.08	0	695.659	0	997.513	0	998.448	0	829.295	0	687.892	0	998.501	0	998.84	0	799.808	0	682.319	0	998.705	0	998.983	0	745.137	0	703.381	0	998.619	0	998.807	0	784.164	0	751.887
r701ANIDULANS	Arginine and proline metabolism	gamma-Glutamyl phosphate reductase	1.2.1.41	NADH [cytosol] + D-alpha-glutamyl phosphate [cytosol] --> NAD(+) [cytosol] + phosphate [cytosol] + L-Glutamate 5-semialdehyde [cytosol]	CAALFM_C307220CA	0.00793651	0.0115431	0.150794	0.787974	0.015873	0.017894	0.00793651	0.0102743	0	129.124	0	98.2611	0	112.311	0	115.002	0	122.958	0	101.791	0	110.89	0	113.64	0	126.607	0	102.31	0	111.558	0	112.692	0	121.602	0	106.552	0	122.05	0	115.479	0	128.792	0	86.3079
r570ANIDULANS	Glycine, serine and threonine metabolism	Homoserine dehydrogenase I	1.1.1.3	NADPH [cytosol] + L-Aspartate 4-semialdehyde [cytosol] --> NADP(+) [cytosol] + L-homoserine [cytosol]	CAALFM_C102620CA	0.00749496	0.0115431	Inf	1	Inf	1	0.00749496	0.0102743	0	0	0	93.1315	0	0	0	0	0	0	0	86.6922	0	0	0	0	0	0	0	87.2804	0	0	0	0	0	0	0	98.0811	0	0	0	0	0	0	0	80.1367
R00372KEGGR00372	Glyoxylate and dicarboxylate metabolism	Glycine:2-oxoglutarate aminotransferase	2.6.1.4; 2.6.1.44	L-glutamate [cytosol] + glyoxylate [cytosol] --> 2-oxoglutarate [cytosol] + glycine [cytosol]	NA	0.00749496	0.0115431	Inf	1	0.00749496	0.00925672	Inf	1	-926.647	0	-1000	0	-1000	0	-1000	0	-913.333	0	-1000	0	-1000	0	-1000	0	-979.834	0	-1000	0	-1000	0	-1000	0	-818.372	0	-1000	0	-1000	0	-1000	0	-827.141	0	-1000	0
r0887YCM606R01843	Glycolysis / Gluconeogenesis	ATP:Sedoheptulose 7-phosphate 1-phosphotransferase	2.7.1.11	ATP [cytosol] + sedoheptulose 7-phosphate [cytosol] --> ADP [cytosol] + sedoheptulose 1,7-bisphosphate [cytosol]	CAALFM_C701800CA and CAALFM_C504810WA	Inf	1	0.0952381	0.787974	0.00749496	0.00925672	0.00749496	0.0102743	0	0	0	0	0	768.232	0	767.246	0	0	0	0	0	766.215	0	768.326	0	0	0	0	0	765.48	0	767.051	0	0	0	0	0	763.576	0	767.12	0	0	0	0
R10117KEGGR10117	Biotin metabolism	3-hydroxyglutaryl-[acp]-methyl-ester hydro-lyase	4.2.1.59	3-Hydroxyglutaryl-[acp] methyl ester [cytosol] <=> H2O [cytosol] + Enoylglutaryl-[acp] methyl ester [cytosol]	CAALFM_C500190CA	0.00793651	0.0115431	0.547619	0.787974	0.00749496	0.00925672	0.00793651	0.0102743	-118.995	11.1259	-106.875	-4.08964	-41.1926	0	-37.7081	0	-113.869	10.4748	-102.889	0.498028	-36.4209	0	-38.4455	0	-112.442	16.9448	-102.965	2.01863	-37.6365	0	-37.0287	0	-103.653	17.1093	-101.991	5.01941	-41.1826	0	-38.046	0	-109.954	17.1343	-121.955	-30.1126
R01067KEGGR01067	Pentose phosphate pathway	D-Fructose 6-phosphate:D-glyceraldehyde-3-phosphate glycolaldehyde transferase	2.2.1.1	D-fructose 6-phosphate [cytosol] + D-glyceraldehyde 3-phosphate [cytosol] <=> D-xylulose 5-phosphate [cytosol] + D-erythrose 4-phosphate [cytosol]	CAALFM_C108320WA	0.00793651	0.0115431	1	1	0.00793651	0.00925672	0.00793651	0.0102743	0	71.2143	0	105.894	0	157.947	0	156.565	0	69.7816	0	102.663	0	155.865	0	156.676	0	70.19	0	98.7253	0	156.04	0	156.005	0	63.7951	0	95.4663	0	156.88	0	778.207	0	61.5401	0	136.505
R09543KEGGR09543	Biotin metabolism	S-adenosyl-L-methionine:malonyl-[acyl-carrier protein] O-methyltransferase	2.1.1.197	S-adenosyl-L-methionine [cytosol] + Malonyl-[acyl-carrier protein] [cytosol] <=> S-adenosyl-L-homocysteine [cytosol] + Malonyl-[acp] methyl ester [cytosol]	NA	0.00793651	0.0115431	0.547619	0.787974	0.00749496	0.00925672	0.00793651	0.0102743	-118.995	11.1259	-105.319	-4.08964	-41.1926	0	-37.7081	0	-113.869	10.4748	-102.889	0.498028	-36.4209	0	-38.4455	0	-112.442	16.9448	-102.965	2.01863	-37.6365	0	-37.0287	0	-103.653	17.1093	-101.991	5.01941	-41.1826	0	-38.046	0	-109.954	17.1343	-121.955	-30.1126
ACETOLACTREDUCTOISOMRXNMetaCyc	Pantothenate and CoA biosynthesis	ketol-acid reductoisomerase (NADP+)	1.1.1.86	NADP(+) [cytosol] + 2,3-dihydroxy-3-methylbutanoate [cytosol] <=> NADPH [cytosol] + (2S)-2-hydroxy-2-methyl-3-oxobutanoate [cytosol]	CAALFM_C600870CA	0.150794	0.184202	0.420635	0.787974	0.00793651	0.00925672	0.00793651	0.0102743	-247.337	0	-343.771	0	-329.155	0	-377.066	0	-245.016	0	-336.203	0	-389.165	0	-375.537	0	-243.765	0	-334.304	0	-380.324	0	-391.588	0	-237.586	0	-328.129	0	-346.063	0	-367.186	0	-239.071	0	0	0
ry154YCM606	Fatty acid metabolism	NA	NA	coenzyme A [cytosol] + 3-Oxo-cis-octadec-9-enoyl-CoA [cytosol] --> acetyl-CoA [cytosol] + trans-hexadec-2-enoyl-CoA [cytosol]	NA	Inf	1	0.440686	0.787974	0.423711	0.443835	0.179712	0.197099	0	0	0	0	0	0	0	105.926	0	0	0	0	0	101.62	0	0	0	0	0	0	0	0	0	102.025	0	0	0	0	0	0	0	0	0	0	0	0
r0142YCM606R00185	Purine metabolism	ATP:adenosine 5'-phosphotransferase	2.7.1.20; 2.7.1.74	ATP [cytosol] + adenosine [cytosol] --> ADP [cytosol] + AMP [cytosol]	CAALFM_C603080CA	0.179712	0.216476	0.420635	0.787974	0.179712	0.192063	0.84127	0.881227	10.5676	68.3714	0	109.057	0	98.1133	0	90.4195	12.7828	66.4863	0	98.8636	0	105.774	0	106.678	0	117.318	0	102.787	0	89.5787	0	106.659	0	117.858	0	76.9355	0	105.79	0	107.45	0	120.361	0	103.376
r104iLC915R07364	Cysteine and methionine metabolism	1,2-dihydroxy-5-(methylthio)pent-1-en-3-one:oxygen oxidoreductase (formate-forming)	1.13.11.54	oxygen [cytosol] + 1,2-dihydroxy-5-(methylthio)pent-1-en-3-one [cytosol] --> formate [cytosol] + 4-methylthio-2-oxobutanoate [cytosol]	CAALFM_C111100WA	0.015873	0.0215128	0.84127	1	0.309524	0.329344	0.0952381	0.112487	0	16.7271	0	14.4355	0	16.9288	0	16.4244	0	17.0693	0	14.8877	0	14.3676	0	16.4176	0	15.1717	0	14.4814	0	14.4155	0	14.439	0	15.6519	0	14.8244	0	14.5967	0	16.4806	0	15.7852	0	15.6309
RXN10447MetaCyc	Phenylalanine, tyrosine and tryptophan metabolism	maleylpyruvate hydrolase	3.7.1.23	H2O [cytosol] + 3-maleylpyruvate [cytosol] <=> pyruvate [cytosol] + maleate [cytosol]	NA	0.00793651	0.0115431	0.547619	0.787974	0.00793651	0.00925672	0.00793651	0.0102743	0	325.03	0	267.939	0	130.815	0	129.46	0	320.569	0	270.099	0	128.504	0	129.387	0	317.742	0	267.91	0	129.013	0	128.643	0	310.037	0	276.18	0	130.582	0	129.756	0	312.629	0	269.635
r240iLC915R06154	Nicotinate and nicotinamide metabolism	methylamine:oxygen oxidoreductase (deaminating) (copper-containing)	1.4.3.21	H2O [cytosol] + oxygen [cytosol] + methylamine [cytosol] <=> H2O2 [cytosol] + formaldehyde [cytosol] + NH3 [cytosol]	CAALFM_C203120WA or CAALFM_C206700WA	0.00793651	0.0115431	0.547619	0.787974	0.00793651	0.00925672	0.00793651	0.0102743	-297.912	0	-221.01	0	-170.669	0	-167.692	0	-295.185	0	-221.962	0	-166.638	0	-167.835	0	-294.101	0	-222.41	0	-167.427	0	-166.762	0	-290.412	0	-230.225	0	-169.932	0	-168.28	0	-292.684	0	-233.353	0
r1257AORYZAE	Fatty acid metabolism	Acetyl coenzyme A-acyl-carrier-protein transacylase	3.1.2.14	H2O [cytosol] + Butyryl-[acp] [cytosol] --> Acyl-carrier protein [cytosol] + butyrate [cytosol]	CAALFM_C500190CA	Inf	1	0.270344	0.787974	0.00749496	0.00925672	0.00749496	0.0102743	0	0	0	0	0.232142	102.207	0	95.893	0	0	0	0	0	93.1575	0	97.5024	0	0	0	0	0.232142	95.6063	0	94.6908	0	0	0	0	0.232142	102.41	0.232142	96.4201	0	0	0	0
R02401KEGGR02401	Lysine metabolism	glutarate-semialdehyde:NAD+ oxidoreductase	1.2.1.20	H2O [cytosol] + NAD(+) [cytosol] + glutarate semialdehyde [cytosol] <=> NADH [cytosol] + glutarate [cytosol]	CAALFM_C101810CA or CAALFM_C303470WA	0.00793651	0.0115431	0.547619	0.787974	0.00793651	0.00925672	0.00793651	0.0102743	0	283.887	0	311.349	0	50.4814	0	49.6209	0	280.82	0	314.691	0	49.2439	0	49.6414	0	276.568	0	313.41	0	49.4787	0	49.2972	0	265.844	0	324.929	0	50.2608	0	49.7947	0	269.351	0	314.83
r0468YCM606R00239	Arginine and proline metabolism	ATP:L-glutamate 5-phosphotransferase	2.7.2.11	ATP [cytosol] + L-glutamate [cytosol] --> ADP [cytosol] + L-Glutamyl 5-phosphate [cytosol]	CAALFM_CR10580WA	0.00749496	0.0115431	Inf	1	Inf	1	0.00749496	0.0102743	0	0	0	98.2278	0	0	0	0	0	0	0	101.427	0	0	0	0	0	0	0	101.944	0	0	0	0	0	0	0	106.357	0	0	0	0	0	0	0	86.3079
R03222KEGGR03222	Porphyrin and chlorophyll metabolism	protoporphyrinogen-IX:oxygen oxidoreductase	1.3.3.4	3.0 oxygen [cytosol] + protoporphyrinogen [cytosol] <=> 3.0 H2O2 [cytosol] + protoporphyrin [cytosol]	CAALFM_C108880WA	0.00793651	0.0115431	0.547619	0.787974	0.00793651	0.00925672	0.00793651	0.0102743	-795.679	0	-989.844	0	-898.141	0	-891.474	0	-788.831	0	-970.46	0	-887.31	0	-891.17	0	-808.876	0	-963.87	0	-888.869	0	-887.732	0	-789.257	0	-955.052	0	-896.93	0	-892.193	0	-798.228	0	-1000	0
R01346KEGGR01346	Alanine, aspartate, asparagine, glutamate and glutamine metabolism	L-asparagine:2-oxo-acid aminotransferase	2.6.1.14	L-asparagine [cytosol] + 2-Oxo acid [cytosol] <=> L-2-Amino acid [cytosol] + 2-oxosuccinamate [cytosol]	NA	0.00970079	0.0140251	0.547619	0.787974	0.00970079	0.0112496	0.84127	0.881227	0	0	-916.552	0	-914.846	0	-907.68	0	0	0	-909.177	0	-903.581	0	-907.874	0	0	0	-901.025	0	-906.384	0	-904.978	0	0	0	-881.452	0	-915.47	0	-908.932	0	-466.875	0	-962.903	0
ry390YCM606	Phosphonate and phosphinate metabolism	cholinephosphotransferase	2.7.8.1; 2.7.8.2	Diacylglycerol [cytosol] + CDP-choline [cytosol] --> CMP [cytosol] + phosphatidylcholine [cytosol]	CAALFM_C702690CA	0.0111594	0.0158135	Inf	1	0.00749496	0.00925672	0.00749496	0.0102743	61.7242	364.056	129.519	369.867	0	0	0	0	0	360.348	123.556	367.551	0	0	0	0	70.2601	364.397	123.024	366.527	0	0	0	0	0	353.953	112.175	363.568	0	0	0	0	0	356.361	155.616	394.689
r0885YCM606R02038	Glycerophospholipid metabolism	CTP:ethanolamine-phosphate cytidylyltransferase	2.7.7.14	CTP [cytosol] + Ethanolamine phosphate [cytosol] --> diphosphate [cytosol] + CDP-ethanolamine [cytosol]	CAALFM_C200260CA	Inf	1	0.547619	0.787974	0.00749496	0.00925672	0.00749496	0.0102743	0	0	0	0	0	15.031	0	14.3476	0	0	0	0	0	14.027	0	14.5586	0	0	0	0	0	14.2767	0	14.1744	0	0	0	0	0	15.1892	0	14.3111	0	0	0	0
r0106iAL1006R00717	Glyoxylate and dicarboxylate metabolism	Glycolate:NAD+ oxidoreductase	1.1.1.26; 1.1.1.29	NAD(+) [cytosol] + glycolate [cytosol] --> NADH [cytosol] + glyoxylate [cytosol]	CAALFM_C102980WA or CAALFM_C208850CA	0.0582127	0.0751192	0.423711	0.787974	0.0582127	0.0641345	0.423711	0.454029	0	639.617	0	1000	0	1000	0	1000	0	630.817	0	1000	0	1000	0	1000	0	0	0	1000	0	0	0	1000	0	0	0	0	0	1000	0	1000	0	0	0	1000
r0188YCM606R04620	Folate biosynthesis	7,8-dihydroneopterin-3'-triphosphate phosphohydrolase (alkaline optimum)	3.1.3.1	3.0 H2O [cytosol] + 7,8-dihydroneopterin 3'-triphosphate [cytosol] --> 3.0 phosphate [cytosol] + 7,8-dihydroneopterin [cytosol]	CAALFM_C108780WA or CAALFM_C110430WA	0.00793651	0.0115431	0.547619	0.787974	0.00793651	0.00925672	0.00793651	0.0102743	0	9.13343	0	5.02058	0	7.88444	0	7.7537	0	8.808	0	5.21163	0	7.69686	0	7.76626	0	8.93942	0	5.23955	0	7.71316	0	7.70653	0	8.70798	0	5.48148	0	7.81193	0	7.77772	0	8.85955	0	4.36529
R03438KEGGR03438	Ether lipid metabolism	Acyl-CoA:1-alkyl-sn-glycero-3-phosphocholine O-acyltransferase	2.3.1.23; 2.3.1.63	acyl-CoA [cytosol] + 1-Alkyl-2-lyso-sn-glycero-3-phosphocholine [cytosol] <=> coenzyme A [cytosol] + 1-Organyl-2-acyl-sn-glycero-3-phosphocholine [cytosol]	NA	0.204501	0.24609	0.0555556	0.787974	0.031746	0.035135	0.0111594	0.0141891	-455.066	0	-1000	0	-169.547	0	-464.066	0	-987.784	0	-1000	0	-160.462	0	-162.996	0	-971.458	0	-1000	0	-463.25	0	-460.813	0	-932.911	0	-493.346	0	-10.4587	0	-466.267	0	-436.264	0	-590.777	0
r1615YCM606R01664	Pyrimidine metabolism	2'-deoxycytidine 5'-monophosphate phosphohydrolase	3.1.3.5; 3.1.3.89	H2O [cytosol] + dCMP [cytosol] --> phosphate [cytosol] + deoxycytidine [cytosol]	CAALFM_C107430WA	0.00793651	0.0115431	0.84127	1	0.00793651	0.00925672	0.00793651	0.0102743	0	13.3435	0	11.2749	0	22.3379	0	21.766	0	14.8027	0	12.1796	0	21.6085	0	21.7057	0	13.3085	0	12.6614	0	21.6134	0	21.2412	0	14.3048	0	12.927	0	21.8994	0	25.0444	0	13.1338	0	12.7672
r1795AORYZAE	Biotin metabolism	Biotin synthase	2.8.1.6	3.0 S-adenosyl-L-methionine [cytosol] + 3.0 dethiobiotin [cytosol] + Sulfur [cytosol] --> 3.0 L-methionine [cytosol] + 3.0 biotin [cytosol] + 3.0 2'-deoxyadenosine [cytosol]	CAALFM_CR01930CA	0.00749496	0.0115431	Inf	1	0.00749496	0.00925672	Inf	1	0	5.62965	0	0	0	0	0	0	0	5.53216	0	0	0	0	0	0	0	5.8126	0	0	0	0	0	0	0	5.39985	0	0	0	0	0	0	0	5.35101	0	0
r0207YCM606R01086	Alanine, aspartate, asparagine, glutamate and glutamine metabolism	2-(Nomega-L-arginino)succinate arginine-lyase (fumarate-forming)	4.3.2.1	N-(L-Arginino)succinate [cytosol] <=> L-arginine [cytosol] + fumarate [cytosol]	CAALFM_C703570WA	0.00793651	0.0115431	0.0952381	0.787974	0.00749496	0.00925672	0.00749496	0.0102743	-371.463	0	-92.2184	0	8.93665	37.5069	9.0005	33.1494	-366.365	0	-92.0501	0	8.87621	32.9133	8.95685	33.1233	-363.134	0	-92.0347	0	8.8452	32.9996	8.8592	36.7316	-354.328	0	-91.9602	0	8.88014	33.2495	8.96557	33.0727	-357.29	0	-92.7584	0
r0272YCM606R02335	Amino sugar and nucleotide sugar metabolism	UDP-N-acetyl-D-glucosamine:chitin 4-beta-N-acetylglucosaminyl-transferase	2.4.1.16	H2O [cytosol] + UDP-N-acetyl-D-glucosamine [cytosol] --> UDP [cytosol] + chitin [cytosol]	CAALFM_C113110CA or CAALFM_C300710WA or CAALFM_C702770WA or CAALFM_CR09020CA	0.00793651	0.0115431	0.420635	0.787974	0.00793651	0.00925672	0.00793651	0.0102743	1.95632e-05	54.5541	1.5824e-05	37.7092	5.17149e-05	44.9656	5.22122e-05	44.0492	1.94125e-05	49.3509	1.68713e-05	41.7633	5.25046e-05	43.6817	5.22871e-05	44.0939	1.99935e-05	52.6848	1.69673e-05	39.9434	5.23629e-05	44.0198	5.25111e-05	43.7397	2.05404e-05	51.6696	1.74309e-05	44.4631	5.19045e-05	44.8811	5.20657e-05	44.2485	2.06684e-05	52.0896	1.24637e-05	37.8682
PRDABSTRXNMetaCyc	Arginine and proline metabolism	D-proline reductase	1.4.1.12; 1.21.4.1	NADH [cytosol] + D-proline [cytosol] <=> NAD(+) [cytosol] + 5-aminopentanoate [cytosol]	NA	0.015873	0.0215128	0.0555556	0.787974	0.00749496	0.00925672	0.00749496	0.0102743	0.444854	1000	0.780836	1000	1.03127	57.4535	1.17085	56.6087	0.581269	1000	0.675555	1000	0.613709	55.703	0.968726	56.4539	0.502414	1000	0.71118	1000	0.751409	56.1018	0.85778	55.9884	0.467119	1000	0.58063	1000	0.773382	56.9518	1.29039	56.9227	0.369674	1000	1.24273	1000
R197ANIGERR00867	Mannose/Mannitol, Fructose and Sorbose/Sorbitol metabolism	ATP:D-fructose 6-phosphotransferase	2.7.1.1; 2.7.1.4	ATP [cytosol] + D-fructose [cytosol] --> ADP [cytosol] + beta-D-fructofuranose 6-phosphate [cytosol]	CAALFM_CR04510WA	0.00793651	0.0115431	Inf	1	0.00749496	0.00925672	0.00749496	0.0102743	0	275.715	0	311.867	0	0	0	0	0	271.93	0	311.703	0	0	0	0	0	272.787	0	308.171	0	0	0	0	0	262.992	0	297.146	0	0	0	0	0	259.197	0	354.626
R00699KEGGR00699	Phenylalanine, tyrosine and tryptophan metabolism	L-phenylalanine carboxy-lyase (phenylethylamine-forming)	4.1.1.28; 4.1.1.53	L-phenylalanine [cytosol] --> CO2 [cytosol] + 2-phenylethylamine [cytosol]	NA	0.00793651	0.0115431	0.031746	0.566293	0.00793651	0.00925672	0.00793651	0.0102743	0.64785	519.729	0.265727	18.6942	0.265727	55.4285	0.265727	53.0115	0.9317	517.466	1.01132	19.1676	0.265727	54.1235	0.265727	53.1417	0.446811	511.19	0.753837	18.9011	0.265727	54.3791	0.265727	54.1571	0.976635	506.353	0.265727	18.7912	0.265727	53.8052	0.651585	53.5829	0.925617	507.895	0.265727	16.8239
ry18YCM606	Fatty acid metabolism	elongase II (3-oxooctadecanoyl-CoA)	2.3.1.199	malonyl-CoA [cytosol] + palmitoyl-CoA [cytosol] --> coenzyme A [cytosol] + CO2 [cytosol] + 3-oxooctadecanoyl-CoA [cytosol]	CAALFM_C305280CA or CAALFM_C112790CA or CAALFM_C203230CA	Inf	1	0.222222	0.787974	0.00749496	0.00925672	0.00749496	0.0102743	0	0	0	0	0	44.8931	0	44.1339	0	0	0	0	0	42.7456	0	44.5034	0	0	0	0	0	43.9164	0	43.6709	0	0	0	0	0	37.7963	0	44.3341	0	0	0	0
r0075YCM606R01402	Cysteine and methionine metabolism	S-methyl-5'-thioadenosine:phosphate S-methyl-5-thio-alpha-D-ribosyl-transferase	2.4.2.28	phosphate [cytosol] + 5'-S-methyl-5'-thioadenosine [cytosol] --> adenine [cytosol] + S-methyl-5-thio-alpha-D-ribose 1-phosphate [cytosol]	CAALFM_C303790WA	0.015873	0.0215128	1	1	0.420635	0.443835	0.150794	0.16781	0	16.7271	0	14.4158	0	16.9288	0	16.5465	0	17.0693	0	14.8736	0	14.3676	0	16.4176	0	15.1717	0	14.479	0	14.4155	0	14.3261	0	15.7819	0	14.8244	0	14.5967	0	16.4806	0	15.7852	0	15.636
r0724iAL1006R00698	Phenylalanine, tyrosine and tryptophan metabolism	L-phenylalanine:oxygen oxidoreductase (decarboxylating)	1.11.1.21	oxygen [cytosol] + L-phenylalanine [cytosol] --> H2O [cytosol] + CO2 [cytosol] + 2-phenylacetamide [cytosol]	NA	0.00749496	0.0115431	Inf	1	0.00749496	0.00925672	Inf	1	0	310.846	0	0	0	0	0	0	0	306.275	0	0	0	0	0	0	0	300.98	0	0	0	0	0	0	0	292.672	0	0	0	0	0	0	0	295.416	0	0
R04946KEGGR04946	Selenocompound metabolism	O4-succinyl-L-homoserine:L-selenocysteine Se-(3-amino-3-carboxypropyl)transferase; O-succinyl-L-homoserine succinate-lyase (adding selenocysteine)	2.5.1.48	O-succinyl-L-homoserine [cytosol] + selenocysteine [cytosol] <=> succinate [cytosol] + L-selenocystathionine [cytosol]	CAALFM_C103760CA or CAALFM_CR09010CA	0.150794	0.184202	0.547619	0.787974	0.00749496	0.00925672	0.00749496	0.0102743	-779.278	0	-875.743	0	0	845.997	0	831.544	-758.982	0	-858.051	0	0	825.183	0	831.771	-732.412	0	0	0	0	829.059	0	825.975	-691.404	0	-841.617	0	0	842.126	0	834.488	-714.774	0	-949.233	0
R02923KEGGR02923	D-Arginine and D-ornithine metabolism	D-Arginine:oxygen oxidoreductase (deaminating)	1.4.3.3	H2O [cytosol] + oxygen [cytosol] + D-2-Amino-5-guanidinovaleric acid [cytosol] --> H2O2 [cytosol] + NH3 [cytosol] + 2-ketoarginine [cytosol]	CAALFM_C103670CA	0.00793651	0.0115431	0.547619	0.787974	0.00793651	0.00925672	0.00793651	0.0102743	0	312.029	0	160.391	0	48.4567	0	47.6113	0	307.746	0	164.11	0	47.312	0	47.6519	0	305.033	0	165.425	0	47.5362	0	47.3474	0	295.752	0	169.452	0	48.2473	0	47.7783	0	300.124	0	145.834
R08755KEGGR08755	NA	tetrahydrogeranylgeranyl-diphosphate:NADP+ oxidoreductase	1.3.1.-	NADPH [cytosol] + Dihydrogeranylgeranyl diphosphate [cytosol] <=> NADP(+) [cytosol] + Tetrahydrogeranylgeranyl diphosphate [cytosol]	CAALFM_C500290WA	0.00793651	0.0115431	0.547619	0.787974	0.00793651	0.00925672	0.150794	0.16781	0	8.19626	0	5.06653	0	4.56157	0	4.48374	0	8.07163	0	5.24368	0	4.45006	0	4.48559	0	8.01607	0	5.27263	0	4.47089	0	4.4545	0	7.81821	0	5.50166	0	4.54224	0	4.49945	0	7.89235	0	4.40607
R04998KEGGR04998	Phenylpropanoid biosynthesis	beta-D-Glucosyl-2-coumarinate glucohydrolase	3.2.1.21	H2O [cytosol] + cis-coumarinic acid-beta-D-glucoside [cytosol] --> D-glucose [cytosol] + coumarinate [cytosol]	CAALFM_C301820WA or CAALFM_CR09420CA	0.265205	0.314769	Inf	1	0.179712	0.192063	0.0720057	0.0870816	0	381.538	0	464.772	0	0	0	0	0	0	0	0	0	0	0	0	0	0	0	0	0	0	0	0	0	348.624	0	450.085	0	0	0	0	0	0	0	535.523
ry30YCM606	Fatty acid metabolism	B-hydroxyacyl-CoA dehydratase (trans-tetradec-2-enoyl-CoA)	4.2.1.134	(S)-3-hydroxytetradecanoyl-CoA [cytosol] <=> H2O [cytosol] + trans-tetradec-2-enoyl-CoA [cytosol]	CAALFM_C703050WA or CAALFM_C703040WA or CAALFM_CR05140WA	Inf	1	0.84127	1	0.00749496	0.00925672	0.00749496	0.0102743	0	0	0	0	-50.5428	0	-49.3018	0	0	0	0	0	-47.5273	0	-49.4865	0	0	0	0	0	-48.968	0	-48.5987	0	0	0	0	0	-50.1917	0	-49.4692	0	0	0	0	0
ACETOOHBUTREDUCTOISOMRXNMetaCyc	Valine, leucine and isoleucine metabolism	ketol-acid reductoisomerase (NADP+)	1.1.1.86	NADPH [cytosol] + 2-aceto-2-hydroxy-butanoate [cytosol] --> NADP(+) [cytosol] + 2,3-Dihydroxy-3-methylpentanoate [cytosol]	CAALFM_C600870CA	1	1	1	1	0.00793651	0.00925672	0.00793651	0.0102743	0	375.759	0	372.219	0	579.58	0	579.419	0	367.106	0	360.657	0	576.629	0	581.47	0	354.279	0	356.716	0	578.412	0	580.718	0	333.446	0	362.599	0	584.382	0	578.725	0	346.268	0	0
ry2YCM606	Fatty acid metabolism	fatty-acyl-CoA synthase (n-C18:0CoA)	2.3.1.86	16.0 NADPH [cytosol] + acetyl-CoA [cytosol] + 8.0 malonyl-CoA [cytosol] --> 8.0 H2O [cytosol] + 16.0 NADP(+) [cytosol] + 8.0 coenzyme A [cytosol] + 8.0 CO2 [cytosol] + stearoyl-CoA [cytosol]	CAALFM_C500190CA and CAALFM_C304830CA	Inf	1	0.547619	0.787974	0.00749496	0.00925672	0.00749496	0.0102743	0	0	0	0	0	19.0654	0	18.948	0	0	0	0	0	18.7768	0	18.9472	0	0	0	0	0	18.8861	0	18.8134	0	0	0	0	0	19.1822	0	18.9973	0	0	0	0
r0079YCM606R04463	Purine metabolism	5'-Phosphoribosylformylglycinamide:L-glutamine amido-ligase (ADP-forming)	6.3.5.3	H2O [cytosol] + ATP [cytosol] + L-glutamine [cytosol] + 5'-Phosphoribosyl-N-formylglycinamide [cytosol] --> ADP [cytosol] + phosphate [cytosol] + L-glutamate [cytosol] + 2-(Formamido)-N1-(5'-phosphoribosyl)acetamidine [cytosol]	CAALFM_CR04740CA	0.0111594	0.0158135	0.547619	0.787974	0.00793651	0.00925672	0.0111594	0.0141891	0	13.4897	0	0	0	11.6676	0	11.4739	0	12.4719	0	9.47799	0	11.396	0	11.4936	0	13.3311	0	9.19872	0	11.4201	0	11.4103	0	12.5961	0	0	0	11.5649	0	11.4978	0	13.7674	0	0
RXN14195MetaCyc	Purine metabolism	dATP phosphohydrolase	3.6.1.5	2.0 H2O [cytosol] + dATP [cytosol] --> 2.0 phosphate [cytosol] + dAMP [cytosol]	CAALFM_C406230CA	0.00793651	0.0115431	0.00793651	0.291727	0.00793651	0.00925672	0.00793651	0.0102743	0	15.4044	0	11.0849	0	22.1079	0	22.7237	0	14.7233	0	10.0242	0	22.6102	0	22.763	0	15.4076	0	10.2452	0	22.57	0	22.7857	0	14.8691	0	11.9993	0	21.9871	0	22.8451	0	14.6653	0	11.215
R01328KEGGR01328	Glycan biosynthesis	Dolichyl-beta-D-mannosyl-phosphate dolichylphosphohydrolase	3.1.4.49	H2O [cytosol] + Dolichyl phosphate D-mannose [cytosol] <=> Dolichyl phosphate [cytosol] + D-Mannose [cytosol]	NA	0.00793651	0.0115431	0.309524	0.787974	0.00793651	0.00925672	0.00793651	0.0102743	0	54.3325	0	40.0085	0	57.9515	0	56.6995	0	51.7746	0	41.9469	0	55.2722	0	55.8398	0	52.9176	0	39.4812	0	55.9588	0	54.9479	0	51.1813	0	44.6584	0	58.2884	0	56.1776	0	55.0512	0	37.3595
R01992KEGGR01992	Arginine and proline metabolism	alpha-Aminobutyryl histidine hydrolase	3.4.13.18; 3.4.13.20	H2O [cytosol] + gamma-Aminobutyryl histidine [cytosol] <=> L-histidine [cytosol] + gamma-aminobutyrate [cytosol]	NA	0.00793651	0.0115431	0.420635	0.787974	0.00793651	0.00925672	0.00793651	0.0102743	-678.627	0	-569.645	0	-11.9994	0	-11.6184	0	-658.175	0	-570.122	0	-11.604	0	-11.6485	0	-643.886	0	-569.632	0	-11.5968	0	-11.5718	0	-603.225	0	-569.937	0	-11.8912	0	-11.7548	0	-628.063	0	-569.438	0
R07502KEGGR07502	Ubiquinone and other terpenoid-quinone biosynthesis	gamma-tocopherol lyase (decyclizing)	5.5.1.24	2,3-dimethyl-6-phytyl-1,4-benzoquinol [cytosol] <=> gamma-tocopherol [cytosol]	NA	0.00793651	0.0115431	0.547619	0.787974	0.00793651	0.00925672	0.150794	0.16781	0	8.19626	0	5.06653	0	4.56157	0	4.48374	0	8.07163	0	5.24368	0	4.45006	0	4.48559	0	8.01607	0	5.27263	0	4.47089	0	4.4545	0	7.81821	0	5.50166	0	4.54224	0	4.49945	0	7.89235	0	4.40607
RXN2542MetaCyc	Ubiquinone and other terpenoid-quinone biosynthesis	2-methyl-6-phytyl-1,4-benzoquinone methyltransferase	2.1.1.295	S-adenosyl-L-methionine [cytosol] + 2-methyl-6-phytyl-1,4-benzoquinol [cytosol] <=> S-adenosyl-L-homocysteine [cytosol] + 2,3-dimethyl-6-phytyl-1,4-benzoquinol [cytosol]	NA	0.00793651	0.0115431	0.547619	0.787974	0.00793651	0.00925672	0.150794	0.16781	0	8.19626	0	5.06653	0	4.56157	0	4.48374	0	8.07163	0	5.24368	0	4.45006	0	4.48559	0	8.01607	0	5.27263	0	4.47089	0	4.4545	0	7.81821	0	5.50166	0	4.54224	0	4.49945	0	7.89235	0	4.40607
r0091YCM606R02035	Pentose phosphate pathway	6-Phospho-D-glucono-1,5-lactone lactonohydrolase	3.1.1.31	H2O [cytosol] + 6-O-phosphono-D-glucono-1,5-lactone [cytosol] --> 6-Phospho-D-gluconate [cytosol]	CAALFM_C209970CA or CAALFM_CR06700CA	0.00793651	0.0115431	0.0555556	0.787974	0.00793651	0.00925672	0.00793651	0.0102743	1.33793	55.6854	7.55513	80.1367	0.971579	131.817	0.601321	127.15	1.81439	54.9737	4.41938	73.3978	0.904892	126.69	1.08253	127.073	1.48044	54.5951	6.71654	73.2592	1.12226	126.64	0.566624	125.993	1.92187	50.2804	5.93406	68.7876	1.84992	131.296	0.596401	128.835	1.45598	47.6357	10.8228	110.894
r0663YCM606R02199	Valine, leucine and isoleucine metabolism	L-Isoleucine:2-oxoglutarate aminotransferase	2.6.1.42	2-oxoglutarate [cytosol] + L-isoleucine [cytosol] <=> L-glutamate [cytosol] + (S)-3-methyl-2-oxopentanoate [cytosol]	CAALFM_C305590CA or CAALFM_C204230WA	0.00793651	0.0115431	0.222222	0.787974	0.00749496	0.00925672	0.00749496	0.0102743	-361.698	334.591	-469.295	373.258	-584.572	0	-574.921	0	-357.143	331.594	-443.279	352.515	-571.889	0	-574.605	0	-350.329	322.618	-437.129	350.283	-575.136	0	-571.375	0	-335.571	310.362	-433.574	343.526	-586.664	0	-575.825	0	-347.86	313.493	-573.176	440.181
r0477YCM606R00768	Amino sugar and nucleotide sugar metabolism	L-glutamine:D-fructose-6-phosphate isomerase (deaminating); L-glutamine:D-fructose-6-phosphate aminotransferase (hexose isomerizing)	2.6.1.16	L-glutamine [cytosol] + D-fructose 6-phosphate [cytosol] --> L-glutamate [cytosol] + D-glucosamine 6-phosphate [cytosol]	CAALFM_C302280CA	0.00793651	0.0115431	0.309524	0.787974	0.00749496	0.00925672	0.00793651	0.0102743	0	476.688	0.765522	517.629	0.812601	109.814	0.57905	97.8792	0	469.775	0	504.42	0.527821	46.8342	0.471501	98.4822	0	451.187	0	497.367	0.514307	97.2135	0.371663	98.6756	0	430.935	0	504.007	1.38916	95.4378	0.696498	98.2349	0	436.851	0	564.938
r0472YCM606R00093	Nitrogen metabolism	L-glutamate:NAD+ oxidoreductase (transaminating)	1.4.1.14	NADH [cytosol] + 2-oxoglutarate [cytosol] + L-glutamine [cytosol] --> NAD(+) [cytosol] + 2.0 L-glutamate [cytosol]	CAALFM_C106550WA	0.00793651	0.0115431	Inf	1	0.00749496	0.00925672	0.00749496	0.0102743	0	616.131	0	942.546	0	0	0	0	0	611.174	0	945.333	0	0	0	0	0	594.182	0	935.633	0	0	0	0	0	573.553	0	942.182	0	0	0	0	0	574.282	0	960.713
R596ANIGERR01270	Nicotinate and nicotinamide metabolism	Nicotinamide D-ribonucleotide phosphoribohydrolase	3.2.2.14	H2O [cytosol] + NMN [cytosol] --> D-ribose 5-phosphate [cytosol] + nicotinamide [cytosol]	NA	0.015873	0.0215128	Inf	1	0.00749496	0.00925672	0.00749496	0.0102743	0	29.0786	0	32.7261	0	0	0	0	0	31.0212	0	32.7425	0	0	0	0	0	24.9444	0	31.4012	0	0	0	0	0	24.2341	0	30.744	0	0	0	0	0	24.9393	0	34.3316
r0300YCM606R00351	Citrate cycle (TCA cycle)	acetyl-CoA:oxaloacetate C-acetyltransferase (thioester-hydrolysing)	2.3.3.1; 2.3.3.3; 2.3.3.16	H2O [cytosol] + acetyl-CoA [cytosol] + oxaloacetate [cytosol] --> coenzyme A [cytosol] + citrate [cytosol]	CAALFM_CR03500WA	0.00793651	0.0115431	0.150794	0.787974	0.00793651	0.00925672	0.00793651	0.0102743	0	220.399	0	268.774	0	326.414	0	328.077	0	219.722	0	269.311	0	323.376	0	325.174	0	211.488	0	267.142	0	322.429	0	322.845	0	204.59	0	266.995	0	323.718	0	328.114	0	198.848	0	272.297
R01381KEGGR01381	Pentose and glucuronate interconversions	UTP:1-phospho-alpha-D-glucuronate uridylyltransferase	2.7.7.44; 2.7.7.64	UTP [cytosol] + 1-phospho-alpha-D-glucuronate [cytosol] <=> diphosphate [cytosol] + UDP-alpha-D-glucuronate [cytosol]	NA	0.00793651	0.0115431	0.547619	0.787974	0.00793651	0.00925672	0.00793651	0.0102743	-14.9533	0	-13.1179	0	-44.7834	0	-44.0408	0	-14.748	0	-13.0267	0	-43.718	0	-44.1122	0	-14.618	0	-13.0174	0	-43.8106	0	-43.7729	0	-14.2635	0	-13.3955	0	-44.3716	0	-44.1772	0	-14.3827	0	-12.5959	0
R00940KEGGR00940	Folate biosynthesis	5,6,7,8-tetrahydrofolate:NADP+ oxidoreductase	1.5.1.3	2.0 NADPH [cytosol] + folic acid [cytosol] --> 2.0 NADP(+) [cytosol] + tetrahydrofolate [cytosol]	CAALFM_C703130CA	0.179712	0.216476	Inf	1	Inf	1	0.179712	0.197099	0	0	-1.67679e-05	0	0	0	0	0	0	0	0	0	0	0	0	0	0	0	0	0	0	0	0	0	0	0	0	0	0	0	0	0	0	0	-1.26155e-05	0
r0502YCM606R00945	Glyoxylate and dicarboxylate metabolism	5,10-Methylenetetrahydrofolate:glycine hydroxymethyltransferase	2.1.2.1	L-serine [cytosol] + tetrahydrofolate [cytosol] <=> H2O [cytosol] + glycine [cytosol] + 5,10-methylenetetrahydrofolate [cytosol]	CAALFM_C703330CA or CAALFM_C603760CA	0.00749496	0.0115431	0.420635	0.787974	0.00793651	0.00925672	0.00749496	0.0102743	69.1063	609.544	0	132.415	-131.238	375.098	-128.75	365.722	78.8193	601.243	0	215.04	-127.47	364.096	-128.694	365.538	70.4772	606.83	0	212.137	-128.042	363.262	-127.281	362.901	85.1403	604.62	0	222.269	-130.513	362.125	-128.698	367.017	71.6284	610.336	0	119.94
r524ANIDULANS	Arginine and proline metabolism	Putrescine aminopropyltransferase	2.5.1.16	2.0 S-adenosyl-L-methionine [cytosol] + 5.0 putrescine [cytosol] --> 4.0 H2O [cytosol] + 2.0 5'-S-methyl-5'-thioadenosine [cytosol] + 4.0 spermidine [cytosol]	CAALFM_C206960WA	0.00793651	0.0115431	0.690476	0.894816	0.00793651	0.00925672	0.00749496	0.0102743	0.810063	7.64381	0	6.932	0.213093	5.56369	0.141244	5.35423	0	7.79718	0	7.03363	0.115451	5.33819	0.125866	5.34329	0	7.14017	0	6.86064	0.115573	5.32052	0.125982	5.35266	0	7.34696	0	7.01214	0.12533	5.41008	0.148987	5.37961	0	7.25727	0	6.76426
R00457KEGGR00457	Lysine metabolism	L-Lysine:2-oxoglutarate 6-aminotransferase	2.6.1.36	2-oxoglutarate [cytosol] + L-lysine [cytosol] --> L-glutamate [cytosol] + L-2-aminoadipate 6-semialdehyde [cytosol]	NA	Inf	1	0.177016	0.787974	Inf	1	0.177016	0.196271	0	0	0	0	0	0	0	0	0	0	0	0	0	0	0	0	0	0	0	0	0	0	0	0	0	0	0	0	0	0	0	1000	0	0	0	0
r0190YCM606R02424	Purine metabolism	(S)-allantoin amidohydrolase	3.5.2.5	H2O [cytosol] + allantoin [cytosol] <=> allantoate [cytosol]	CAALFM_C300180CA	0.015873	0.0215128	0.420635	0.787974	0.00793651	0.00925672	0.00793651	0.0102743	-391.157	0	-339.568	0	-192.862	0	-190.229	0	-390.347	0	-335.419	0	-189.546	0	-190.481	0	-379.388	0	-327.252	0	-190.261	0	-189.842	0	-362.386	0	-328.841	0	-192.704	0	-191.097	0	-366.688	0	-365.434	0
R01161KEGGR01161	Histidine metabolism	L-histidine:2-oxoglutarate aminotransferase	2.6.1.38	2-oxoglutarate [cytosol] + L-histidine [cytosol] <=> L-glutamate [cytosol] + imidazole-pyruvate [cytosol]	NA	0.00558362	0.0115431	Inf	1	0.00558362	0.00925672	Inf	1	0	0	-1000	0	-1000	0	-1000	0	0	0	-1000	0	-1000	0	-1000	0	0	0	-1000	0	-1000	0	-1000	0	-708.383	0	-1000	0	-1000	0	-1000	0	0	0	-1000	0
r1243AORYZAE	Fatty acid metabolism	Fatty-acid synthase	2.3.1.85	2.0 NADPH [cytosol] + Malonyl-[acyl-carrier protein] [cytosol] + Hexadecanoyl-[acp] [cytosol] --> H2O [cytosol] + 2.0 NADP(+) [cytosol] + CO2 [cytosol] + Acyl-carrier protein [cytosol] + Octadecanoyl-[acyl-carrier protein] [cytosol]	NA	Inf	1	1	1	0.423711	0.443835	0.423711	0.454029	0	0	0	0	0	0	0	0	0	0	0	0	0	0	0	0	0	0	0	0	0	28.528	0	28.2581	0	0	0	0	0	0	0	0	0	0	0	0
r1696AORYZAE	Pantothenate and CoA biosynthesis	Pantothenate kinase	2.7.1.33	ATP [cytosol] + (R)-pantothenate [cytosol] --> ADP [cytosol] + (R)-4'-phosphopantothenate [cytosol]	CAALFM_C602980CA	0.00793651	0.0115431	0.690476	0.894816	0.00793651	0.00925672	0.00793651	0.0102743	0	21.6067	0	17.0782	0	13.8094	0	13.5944	0	20.5754	0	17.5906	0	13.4966	0	13.6404	0	24.0374	0	17.2539	0	13.546	0	13.5883	0	23.1943	0	17.4801	0	13.778	0	13.6378	0	24.3007	0	16.384
r0722YCM606R00885	Mannose/Mannitol, Fructose and Sorbose/Sorbitol metabolism	GTP:alpha-D-mannose-1-phosphate guanylyltransferase	2.7.7.13	GTP [cytosol] + D-mannose 1-phosphate [cytosol] --> diphosphate [cytosol] + GDP-mannose [cytosol]	CAALFM_C307950CA	0.00793651	0.0115431	0.222222	0.787974	0.00793651	0.00925672	0.00793651	0.0102743	15.8051	70.1376	12.7842	50.6594	41.7805	99.732	42.1822	98.8817	15.6833	67.4579	13.6303	55.5772	42.4184	97.6906	42.2428	98.0826	16.1527	69.0704	13.7079	53.8269	42.304	98.2627	42.4237	97.3716	16.5946	68.5868	14.0824	58.7408	41.9337	100.222	42.0639	98.2415	16.698	71.7491	10.0694	47.4289
R05050KEGGR05050	Arginine and proline metabolism	N4-Acetylaminobutanal:NAD+ oxidoreductase	1.2.1.3	H2O [cytosol] + NAD(+) [cytosol] + 4-acetamidobutanal [cytosol] --> NADH [cytosol] + 4-acetamidobutanoate [cytosol]	CAALFM_C100410CA or CAALFM_C202970CA or CAALFM_C702010CA	0.00793651	0.0115431	0.420635	0.787974	0.00793651	0.00925672	0.0952381	0.112487	0	22.2155	0	18.9052	0	18.2578	0	17.9474	0	21.93	0	18.6628	0	17.8187	0	17.9433	0	21.7196	0	18.6602	0	17.883	0	17.8164	0	21.1888	0	19.1398	0	18.1153	0	17.998	0	21.372	0	17.8511
RXN06981MetaCyc	Amino sugar and nucleotide sugar metabolism	cytosol nonspecific dipeptidase	3.4.13.18	H2O [cytosol] + L-Ala-L-Glu [cytosol] <=> L-glutamate [cytosol] + L-alanine [cytosol]	NA	0.00793651	0.0115431	0.547619	0.787974	0.00793651	0.00925672	0.00793651	0.0102743	-488.666	0	-630.682	0	-85.3347	0	-83.8459	0	-485.31	0	-604.585	0	-83.3188	0	-83.9174	0	-474.604	0	-600.927	0	-83.7137	0	-83.3812	0	-461.463	0	-586.882	0	-84.966	0	-84.14	0	-464.259	0	-713.669	0
r1063YCM606R00734	Phenylalanine, tyrosine and tryptophan metabolism	L-tyrosine:2-oxoglutarate aminotransferase	2.6.1.1; 2.6.1.5; 2.6.1.9; 2.6.1.57	L-glutamate [cytosol] + 3-(4-hydroxyphenyl)pyruvate [cytosol] <=> 2-oxoglutarate [cytosol] + L-tyrosine [cytosol]	CAALFM_C401200CA or CAALFM_CR07620WA or CAALFM_C200340CA or CAALFM_C400650WA	0.00749496	0.0115431	Inf	1	0.00558362	0.00925672	0.423711	0.454029	-308.542	0	0	1000	0	1000	0	1000	-305.191	0	0	1000	0	1000	0	1000	-301.185	731.058	0	1000	0	1000	0	1000	-294.189	0	0	1000	0	1000	0	1000	-295.012	0	0	749.874
ry1126YCM606	Steroid biosynthesis	TAG lipase	3.1.1.-; 3.1.1.3	6.0 Triacylglycerol [cytosol] --> 10.0 B00002 [cytosol] + 14.0 H2O [cytosol] + 4.0 Diacylglycerol [cytosol] + palmitate [cytosol]	CAALFM_C302880WA or CAALFM_C303010CA or CAALFM_C201920CA or CAALFM_C109590CA or CAALFM_CR09220CA or CAALFM_C702830CA or CAALFM_C703300CA or CAALFM_C702880CA or CAALFM_C604490WA or CAALFM_C109600CA or CAALFM_C601740CA or CAALFM_CR04420CA	Inf	1	0.309524	0.787974	0.00749496	0.00925672	0.00749496	0.0102743	0	0	0	0	0	51.5127	0	50.6608	0	0	0	0	0	50.2033	0	50.2661	0	0	0	0	0	50.1443	0	49.6047	0	0	0	0	0	51.6958	0	50.1437	0	0	0	0
R07679KEGGR07679	Ascorbate and aldarate metabolism	L-galactonolactone dehydrogenase	1.3.2.3	L-ascorbate [cytosol] + 2.0 Ferricytochrome c [cytosol] --> 2.0 Ferrocytochrome c [cytosol] + L-dehydro-ascorbate [cytosol]	NA	0.423711	0.480787	Inf	1	0.423711	0.443835	Inf	1	0	0	0	0	0	0	0	0	0	932.864	0	0	0	0	0	0	0	0	0	0	0	0	0	0	0	0	0	0	0	0	0	0	0	0	0	0
r0208YCM606R01954	Alanine, aspartate, asparagine, glutamate and glutamine metabolism	L-Citrulline:L-aspartate ligase (AMP-forming)	6.3.4.5	ATP [cytosol] + L-aspartate [cytosol] + L-citrulline [cytosol] <=> diphosphate [cytosol] + AMP [cytosol] + N-(L-Arginino)succinate [cytosol]	CAALFM_CR00620CA	Inf	1	0.015873	0.356555	0.00749496	0.00925672	0.00749496	0.0102743	0	0	0	0	8.93665	33.4856	9.0005	32.9853	0	0	0	0	8.87621	36.9327	8.95685	33.1233	0	0	0	0	8.8452	33.162	8.8592	32.919	0	0	0	0	8.88014	37.1672	8.96557	33.0727	0	0	0	0
r0462YCM606R02003	Metabolism of terpenoids and polyketides	Geranyl-diphosphate:isopentenyl-diphosphate geranyltrans-transferase	2.5.1.10	isopentenyl diphosphate [cytosol] + geranyl diphosphate [cytosol] --> diphosphate [cytosol] + 2-trans,6-trans-farnesyl diphosphate [cytosol]	CAALFM_C204580WA or CAALFM_C503620WA	0.00793651	0.0115431	0.222222	0.787974	0.015873	0.017894	0.0952381	0.112487	2.51555	14.9788	2.00744	11.6464	3.58176	13.6229	2.05112	11.9211	2.32131	14.1813	1.75273	11.7304	2.16269	11.9577	2.42804	12.3021	2.17824	14.4374	2.04331	12.0761	2.75723	12.599	2.25637	12.062	1.44555	13.273	1.89142	12.36	2.72179	12.7022	3.00367	12.9083	2.06562	14.2754	2.70373	11.0594
r0821YCM606R00965	Pyrimidine metabolism	orotidine-5'-phosphate carboxy-lyase (UMP-forming)	4.1.1.23	Orotidine 5'-phosphate [cytosol] --> CO2 [cytosol] + UMP [cytosol]	CAALFM_C301350CA	0.00793651	0.0115431	0.690476	0.894816	0.00793651	0.00925672	0.00793651	0.0102743	0	38.4539	0	31.4566	0	25.7849	0	25.2594	0	36.948	0	32.8586	0	25.0371	0	25.3699	0	39.3626	0	31.0405	0	25.1407	0	25.4097	0	35.9663	0	30.4148	0	26.1081	0	25.4528	0	36.8219	0	33.1692
r0935YCM606R00036	Porphyrin and chlorophyll metabolism	5-aminolevulinate hydro-lyase (adding 5-aminolevulinate and cyclizing; porphobilinogen-forming)	4.2.1.24	2.0 5-aminolevulinate [cytosol] --> 2.0 H2O [cytosol] + porphobilinogen [cytosol]	CAALFM_C203300WA	0.031746	0.0415852	0.547619	0.787974	0.00793651	0.00925672	0.00793651	0.0102743	0	72.7748	0	69.6342	0	23.4838	0	23.0835	0	72.3903	0	67.837	0	22.9081	0	23.093	0	71.8689	0	67.5603	0	23.0173	0	22.9329	0	70.286	0	68.1671	0	23.3812	0	23.1644	0	70.7184	0	70.9253
r0570YCM606R01127	Purine metabolism	IMP 1,2-hydrolase (decyclizing)	3.5.4.10	5-formamido-1-(5-phospho-D-ribosyl)imidazole-4-carboxamide [cytosol] <=> H2O [cytosol] + IMP [cytosol]	NA	0.00793651	0.0115431	0.015873	0.356555	0.00793651	0.00925672	0.00793651	0.0102743	-19.0838	13.4897	-15.6352	0	-61.9301	15.703	-60.8778	15.17	-18.8197	12.4719	-15.9289	9.46049	-60.3681	15.3482	-61.0361	15.1922	-18.6525	13.3311	-15.9176	8.87944	-60.542	16.8629	-60.5023	15.1477	-18.2002	12.5961	-16.3712	0	-61.3726	15.5196	-61.1107	15.3929	-18.3523	13.7674	-13.6771	0
r0965YCM606R00549	Glycerophospholipid metabolism	ATP:riboflavin 5'-phosphotransferase	2.7.1.26	ATP [cytosol] + riboflavin [cytosol] --> ADP [cytosol] + FMN [cytosol]	CAALFM_CR03740CA	0.00793651	0.0115431	0.015873	0.356555	0.00793651	0.00925672	0.0720057	0.0870816	3.51671	119.057	1.71034	88.25	0	91.076	0	92.8997	4.21927	114.634	0	84.6151	0	92.5719	0	94.2678	0	110.317	0	86.3012	0	92.9994	0	94.1165	0	109.018	0.21907	95.7974	0	91.0793	0	93.1305	0	115.44	7.565	89.7632
r933ANIDULANS	Fatty acid metabolism	Fatty acid degradation	1.3.3.6; 4.2.1.17; 1.1.1.-; 2.3.1.16	2.0 H2O [cytosol] + 3.0 ATP [cytosol] + 7.0 NAD(+) [cytosol] + 3.0 coenzyme A [cytosol] + 2.0 FAD [cytosol] + palmitate [cytosol] --> 2.0 NADH [cytosol] + 4.0 diphosphate [cytosol] + AMP [cytosol] + 3.0 acetyl-CoA [cytosol] + 7.0 FADH2 [cytosol]	CAALFM_C104750WA or CAALFM_CR05340CA or CAALFM_C300810CA or CAALFM_C401510WA or CAALFM_C301930WA or CAALFM_C301960CA or CAALFM_C603560WA or CAALFM_C200780WA or CAALFM_C301460CA or CAALFM_CR00150CA	Inf	1	0.690476	0.894816	0.00749496	0.00925672	0.00749496	0.0102743	0	0	0	0	0	2.24235	0	2.20524	0	0	0	0	0	2.18836	0	2.21133	0	0	0	0	0	2.19633	0	2.19747	0	0	0	0	0	2.22756	0	2.21231	0	0	0	0
ry238YCM606	Steroid biosynthesis	diacylglycerol acyltransferase	2.3.1.20; 2.3.1.22; 2.3.1.26	10.0 B00002 [cytosol] + 15.0 H2O [cytosol] + 4.0 Diacylglycerol [cytosol] + palmitoleoyl-CoA [cytosol] --> coenzyme A [cytosol] + 6.0 Triacylglycerol [cytosol]	CAALFM_C206940CA	0.00793651	0.0115431	0.161238	0.787974	0.0111594	0.0128185	0.116074	0.136963	0	176.171	0	165.317	0	0	0	46.3272	0	173.855	0	159.976	0	46.3719	0	46.9215	0	176.013	0	168.506	0	46.7503	0	46.9878	0	169.865	0	156.826	0	0	0	47.0773	0	173.614	0	0
r1070YCM606R00291	Galactose/Galactitol metabolism	UDP-glucose 4-epimerase; UDP-alpha-D-glucose 4-epimerase	5.1.3.2	UDP-glucose [cytosol] <=> UDP-D-galactose [cytosol]	CAALFM_C102150WA	0.00793651	0.0115431	0.547619	0.787974	0.00793651	0.00925672	0.00793651	0.0102743	0	17.146	0	15.3891	0	97.4814	0	95.865	0	16.9106	0	15.2182	0	95.1622	0	96.0203	0	16.7615	0	15.2073	0	95.3638	0	95.2817	0	16.3551	0	15.6491	0	96.5849	0	96.162	0	16.4918	0	15.3085
r0815YCM606R03260	Cysteine and methionine metabolism	O-Succinyl-L-homoserine succinate-lyase (adding cysteine)	2.5.1.48	L-cysteine [cytosol] + O-succinyl-L-homoserine [cytosol] <=> succinate [cytosol] + L-cystathionine [cytosol]	CAALFM_C103760CA or CAALFM_CR09010CA	0.00793651	0.0115431	Inf	1	0.00749496	0.00925672	0.00749496	0.0102743	0	844.939	0	908.947	0	0	0	0	0	817.683	0	890.396	0	0	0	0	0	795.541	0	880.868	0	0	0	0	0	749.512	0	876.025	0	0	0	0	0	779.592	0	991.954
R03601KEGGR03601	Selenocompound metabolism	O3-Acetyl-L-serine acetate-lyase (adding hydrogen sulfide)	2.5.1.47	O-acetyl-L-serine [cytosol] + hydrogen selenide [cytosol] <=> acetate [cytosol] + selenocysteine [cytosol]	CAALFM_C400200CA or CAALFM_C602960WA or CAALFM_C704210CA	0.0119252	0.0167229	1	1	0.00793651	0.00925672	0.675174	0.715896	-77.0078	0	0	0	-19.5946	0	-19.3856	0	-74.6117	0	-62.7669	0	-18.3726	0	-18.4927	0	-77.3494	0	-56.4888	0	-18.4497	0	-18.3485	0	-73.5696	0	-65.7357	0	-18.6983	0	-19.2978	0	-75.3892	0	0	0
R10179KEGGR10179	Butanoate metabolism	4-aminobutanoate:glyoxylate aminotransferase	2.6.1.96	glyoxylate [cytosol] + gamma-aminobutyrate [cytosol] <=> glycine [cytosol] + succinate semialdehyde [cytosol]	NA	0.00970079	0.0140251	0.690476	0.894816	0.0177501	0.019973	0.00793651	0.0102743	-916.599	0	-809.576	0	-835.064	0	-834.056	0	-1000	0	-667.522	0	-835.973	0	-836.033	0	-1000	0	-799.333	0	-836.589	0	-833.073	0	-1000	0	-681.719	0	-984.093	0	-978.164	0	-1000	0	-793.036	0
ry133YCM606	Butanoate metabolism	3-hydroxyacyl-CoA dehydrogenase (3-oxobutanoyl-CoA)	1.1.1.n12; 4.2.1.119	NAD(+) [cytosol] + (3R)-3-Hydroxybutanoyl-CoA [cytosol] --> NADH [cytosol] + acetoacetyl-CoA [cytosol]	NA	0.00793651	0.0115431	Inf	1	0.00749496	0.00925672	0.00749496	0.0102743	0	190.634	0	267.862	0	0	0	0	0	188.556	0	251.095	0	0	0	0	0	185.305	0	250.351	0	0	0	0	0	174.397	0	245.297	0	0	0	0	0	177.951	0	318.318
r0094YCM606R03210	Biotin metabolism	6-Carboxyhexanoyl-CoA:L-alanine C-carboxyhexanoyltransferase (decarboxylating)	2.3.1.47	L-alanine [cytosol] + pimeloyl-CoA [cytosol] --> coenzyme A [cytosol] + CO2 [cytosol] + 8-amino-7-oxononanoate [cytosol]	NA	0.179712	0.216476	0.547619	0.787974	0.00793651	0.00925672	0.00793651	0.0102743	0	119.693	4.08964	112.034	0	48.0172	0	44.6117	0	114.857	0	108.791	0	43.3819	0	45.3251	0	112.928	0	107.777	0	44.5156	0	44.0436	0	104.417	0	106.96	0	48.1705	0	44.9244	0	110.334	30.1126	129.065
r1032AORYZAE	Purine metabolism	Phosphoribosylformylglycinamidine cyclo-ligase	6.3.4.13	ATP [cytosol] + glycine [cytosol] + 5-phospho-D-ribosylamine [cytosol] <=> ADP [cytosol] + phosphate [cytosol] + 5'-Phosphoribosylglycinamide [cytosol]	CAALFM_C107890CA	0.0111594	0.0158135	0.547619	0.787974	0.00793651	0.00925672	0.0111594	0.0141891	0	13.4897	0	0	0	11.6676	0	11.4739	0	12.4719	0	9.47419	0	11.396	0	11.4936	0	13.3311	0	9.14973	0	11.4201	0	11.4103	0	12.5961	0	0	0	11.5649	0	11.4978	0	13.7674	0	0
r0060YCM606R04001	Valine, leucine and isoleucine metabolism	3-Isopropylmalate hydro-lyase	4.2.1.33	3-isopropylmalate [cytosol] <=> H2O [cytosol] + 2-isopropylmaleate [cytosol]	CAALFM_CR00360CA	0.00793651	0.0115431	0.309524	0.787974	0.00749496	0.00925672	0.00749496	0.0102743	0	491.571	0	147.067	-154.973	0	-157.392	0	0	483.687	0	146.275	-157.793	0	-157.021	0	0	474.044	0	145.754	-157.351	0	-157.923	0	0	448.436	0	147.602	-156.301	0	-156.956	0	0	461.408	0	151.115
CARNRACERXNMetaCyc	Glycine, serine and threonine metabolism	carnitine racemase	5.1.2.M1	D-carnitine [cytosol] <=> (R)-carnitine [cytosol]	NA	0.00793651	0.0115431	0.690476	0.894816	0.00793651	0.00925672	0.00793651	0.0102743	1.8943	33.1103	1.86838	28.7187	0.842106	10.4893	0.468581	9.95113	1.62951	31.9501	1.47973	27.9912	0.295396	9.70673	0.527848	10.0143	1.03634	32.962	1.0642	28.0164	0.437604	9.89298	0.503925	9.92463	1.00765	31.0237	1.03792	28.9171	0.656283	10.2626	0.630596	10.1464	1.08983	31.9932	2.54299	27.3271
ry124YCM606	Fatty acid metabolism	2-enoyl-CoA hydratase	1.1.1.n12; 4.2.1.119	H2O [cytosol] + trans-dodec-2-enoyl-CoA [cytosol] --> (3S)-Hydroxy-cis-dodec-5-enoyl-CoA [cytosol]	NA	Inf	1	1	1	0.00749496	0.00925672	0.00749496	0.0102743	0	0	0	0	0	29.227	0	28.3247	0	0	0	0	0	27.7081	0	28.5672	0	0	0	0	0	28.3771	0	28.2138	0	0	0	0	0	28.9102	0	28.6937	0	0	0	0
RXN6182MetaCyc	Glycolysis / Gluconeogenesis	D-glucose-6-phosphate aldose-ketose-isomerase	5.3.1.9	alpha-D-glucose 6-phosphate [cytosol] <=> D-fructose 6-phosphate [cytosol]	CAALFM_CR06340CA	0.00793651	0.0115431	0.265205	0.787974	0.00749496	0.00925672	0.00749496	0.0102743	-613.952	0	-740.682	0	-1000	817.295	-1000	815.254	-606.364	0	-716.326	0	-1000	815.502	-1000	814.59	-591.617	0	-713.363	0	-1000	813.475	-360.605	815.125	-546.128	0	-701.141	0	-366.484	812.552	-362.138	816.204	-576.29	0	-796.903	0
r0179YCM606R05685	NA	3-Methylbutanol:NAD(P) oxidoreductase	1.1.1.265	NADH [cytosol] + 3-methylbutanal [cytosol] --> NAD(+) [cytosol] + isoamylol [cytosol]	NA	0.00793651	0.0115431	0.309524	0.787974	0.00793651	0.00925672	0.00793651	0.0102743	0	378.516	0	162.895	0	135.538	0	137.753	0	374.426	0	161.504	0	138.079	0	137.394	0	360.026	0	161.147	0	137.692	0	138.223	0	341.799	0	163.817	0	136.798	0	137.368	0	346.308	0	167.075
ry44YCM606	Fatty acid metabolism	palmitoyl-CoA desaturase	1.14.19.1	NADH [cytosol] + oxygen [cytosol] + palmitoyl-CoA [cytosol] --> 2.0 H2O [cytosol] + NAD(+) [cytosol] + palmitoleoyl-CoA [cytosol]	CAALFM_C207090CA or CAALFM_C108360CA	0.00793651	0.0115431	Inf	1	0.00749496	0.00925672	0.0253699	0.0313377	0	171.501	0	167.535	0	0	0	0	0	173.907	0	168.873	0	0	0	0	0	176.175	0	168.565	0	0	0	0	0	171.874	0	147.802	0	0	0	0	0	173.685	0	0
r251ANIDULANSR01514	Glyoxylate and dicarboxylate metabolism	ATP:(R)-glycerate 3-phosphotransferase	2.7.1.31	ATP [cytosol] + D-glycerate [cytosol] --> ADP [cytosol] + 3-phospho-D-glycerate [cytosol]	CAALFM_CR09500CA	0.00793651	0.0115431	0.547619	0.787974	0.00793651	0.00925672	0.00793651	0.0102743	0	117.461	0	77.7661	0	219.209	0	215.275	0	112.026	0	76.3994	0	213.733	0	215.652	0	115.398	0	75.5829	0	214.162	0	213.857	0	111.012	0	76.763	0	217.017	0	215.926	0	117.404	0	0
r0475YCM606R00256	Alanine, aspartate, asparagine, glutamate and glutamine metabolism	L-glutamine amidohydrolase	1.4.1.13; 1.4.7.1; 3.5.1.2; 3.5.1.38; 4.3.2.10; 4.3.3.6; 6.3.4.2; 6.3.5.2; 6.3.5.4; 6.3.5.5	H2O [cytosol] + L-glutamine [cytosol] --> L-glutamate [cytosol] + NH3 [cytosol]	CAALFM_C504570CA or CAALFM_C703720CA or CAALFM_C109490CA or CAALFM_C401550CA or CAALFM_C209060CA	0.690476	0.769098	Inf	1	0.00749496	0.00925672	0.00749496	0.0102743	0	888.209	0	862.398	0	0	0	0	0	874.815	0	835.826	0	0	0	0	0	836.826	0	824.07	0	0	0	0	0	798.945	0	841.955	0	0	0	0	0	812.662	0	960.713
r0174YCM606R00710	Glycolysis / Gluconeogenesis	Acetaldehyde:NAD+ oxidoreductase	1.2.1.3; 1.2.1.5	H2O [cytosol] + NAD(+) [cytosol] + acetaldehyde [cytosol] --> NADH [cytosol] + acetate [cytosol]	CAALFM_C100410CA or CAALFM_C202970CA or CAALFM_C702010CA or CAALFM_CR04870CA	0.0720057	0.0920367	Inf	1	Inf	1	0.0720057	0.0870816	0	0	0	368.266	0	0	0	0	0	0	0	359.736	0	0	0	0	0	0	0	0	0	0	0	0	0	0	0	0	0	0	0	0	0	0	0	442.018
R3ANIGERR01602	Glycolysis / Gluconeogenesis	D-glucose 1-epimerase	5.1.3.3	alpha-D-glucose [cytosol] <=> beta-D-glucose [cytosol]	CAALFM_C102150WA	0.00793651	0.0115431	0.346522	0.787974	0.00749496	0.00925672	0.00749496	0.0102743	-447.557	520.469	-541.111	637.953	0	0	0	0	-441.853	513.331	-510.452	0	0	658.896	0	0	-430.958	496.649	-508.103	0	0	662.355	0	0	-415.342	0	-500.734	0	0	0	0	0	-422.074	0	-592.215	0
R10121KEGGR10121	Biotin metabolism	3-hydroxypimeloyl-[acp]-methyl-ester hydro-lyase	4.2.1.59	3-Hydroxypimeloyl-[acp] methyl ester [cytosol] <=> H2O [cytosol] + Enoylpimeloyl-[acp] methyl ester [cytosol]	CAALFM_C500190CA	0.00793651	0.0115431	0.547619	0.787974	0.00749496	0.00925672	0.00793651	0.0102743	-118.995	11.1259	-105.319	-4.08964	-41.1926	0	-37.7081	0	-113.869	10.4748	-103.792	0.498028	-36.4209	0	-38.4455	0	-112.442	16.9448	-102.169	2.01863	-37.6365	0	-37.0287	0	-103.653	17.1093	-101.991	5.01941	-41.1826	0	-38.046	0	-109.954	17.1343	-121.955	-30.1126
r666AORYZAE	Cysteine and methionine metabolism	Sulfhydryl oxidase	1.8.3.2	oxygen [cytosol] + 4.0 L-cysteine [cytosol] --> 2.0 H2O [cytosol] + 2.0 L-cystine [cytosol]	CAALFM_C701720WA or CAALFM_CR03010CA	0.309524	0.361359	0.547619	0.787974	0.00793651	0.00925672	0.00793651	0.0102743	0	232.858	0	227.323	0	14.0528	0	13.804	0	229.662	0	218.931	0	13.723	0	13.8345	0	227.636	0	217.522	0	13.7511	0	13.7305	0	222.116	0	213.569	0	13.9202	0	13.8494	0	223.973	0	242.612
r80iLC915R04440	Valine, leucine and isoleucine metabolism	(R)-2,3-Dihydroxy-3-methylbutanoate:NADP+ oxidoreductase (isomerizing)	1.1.1.86	NADPH [cytosol] + 3-hydroxy-3-methyl-2-oxobutanoate [cytosol] --> NADP(+) [cytosol] + (R)-2,3-dihydroxy-3-methylbutanoate [cytosol]	CAALFM_C600870CA	0.00793651	0.0115431	0.690476	0.894816	0.00793651	0.00925672	0.00793651	0.0102743	0	266.553	0	398.769	0	522.735	0	518.69	0	263.885	0	387.261	0	516.454	0	547.843	0	254.52	0	383.064	0	518.357	0	517.427	0	246.722	0	380.532	0	527.444	0	548.516	0	248.271	0	452.563
ry326YCM606	Glycerophospholipid metabolism	PS decarboxylase	4.1.1.65	Phosphatidylserine [cytosol] --> CO2 [cytosol] + Phosphatidylethanolamine [cytosol]	CAALFM_C100610WA	0.84127	0.92433	0.309524	0.787974	0.00793651	0.00925672	0.00793651	0.0102743	0	36.2172	0	34.9839	0	18.6165	0	17.9934	0	35.4501	0	33.9496	0	17.6795	0	18.1475	0	34.7186	0	34.0069	0	17.835	0	17.6773	0	32.4503	0	33.9198	0	18.8427	0	17.8008	0	33.6425	0	39.6393
R702ANIGERR04014	Fatty acid metabolism	dodecanoyl-[acyl-carrier-protein] hydrolase	3.1.2.14; 3.1.2.21	H2O [cytosol] + Dodecanoyl-[acyl-carrier protein] [cytosol] --> Acyl-carrier protein [cytosol] + laurate [cytosol]	CAALFM_C500190CA	0.00793651	0.0115431	0.84127	1	0.00793651	0.00925672	0.00793651	0.0102743	0	32.3016	0	36.6904	0	49.4476	0	47.6547	0	31.8859	0	35.042	0	45.7699	0	48.0869	0	31.6006	0	34.9637	0	47.3284	0	46.8806	0	30.7245	0	34.4597	0	49.6023	0	47.8084	0	31.118	0	41.7199
r420ANIDULANSR03115	Polysaccharide metabolism (Starch, Cellulose, Chitin, and Xylan)	1,3-beta-Glucan glucohydrolase	3.2.1.58	2.0 H2O [cytosol] + 1,3-beta-D-Glucan [cytosol] <=> 3.0 alpha-D-glucose [cytosol]	CAALFM_C102990CA or CAALFM_C402250CA or CAALFM_C102630CA	0.00793651	0.0115431	0.420635	0.787974	0.00749496	0.00925672	0.00749496	0.0102743	-28.1089	0	-23.3788	0	-88.1616	-58.686	-92.2063	-59.2504	-27.8687	0	-24.7029	0	-88.2206	-59.5822	-88.1904	-59.3354	-28.4614	0	-24.7317	0	-88.1555	-59.4214	-92.8183	-59.5896	-28.9358	0	-25.2663	0	-87.9536	-58.9013	-87.9187	-59.0842	-29.1307	0	-19.7823	0
R10124KEGGR10124	Biotin metabolism	pimeloyl-[acyl-carrier protein]:L-alanine C-pimeloyltransferase (decarboxylating)	2.3.1.47	L-alanine [cytosol] + Pimeloyl-[acp] [cytosol] <=> CO2 [cytosol] + Acyl-carrier protein [cytosol] + 8-amino-7-oxononanoate [cytosol]	NA	0.00793651	0.0115431	0.547619	0.787974	0.00749496	0.00925672	0.00793651	0.0102743	-118.995	11.1259	-105.319	-4.08964	-41.1926	0	-37.7081	0	-113.869	10.4748	-102.889	0.498028	-36.4209	0	-38.4455	0	-112.442	16.9448	-102.169	2.01863	-37.6365	0	-37.0287	0	-103.653	17.1093	-101.991	5.01941	-41.1826	0	-38.046	0	-109.954	17.1343	-121.955	-30.1126
R00708KEGGR00708	Alanine, aspartate, asparagine, glutamate and glutamine metabolism	(S)-1-pyrroline-5-carboxylate:NADP+ oxidoreductase	1.2.1.88	2.0 H2O [cytosol] + NADP(+) [cytosol] + (S)-1-pyrroline-5-carboxylate [cytosol] --> NADPH [cytosol] + L-glutamate [cytosol]	CAALFM_C504880CA	0.00793651	0.0115431	Inf	1	0.00749496	0.00925672	0.00749496	0.0102743	0	348.975	0	250.862	0	0	0	0	0	342.887	0	248.117	0	0	0	0	0	336.67	0	246.263	0	0	0	0	0	329.279	0	253.775	0	0	0	0	0	331.405	0	255.693
r82iLC915R05068	Valine, leucine and isoleucine metabolism	(R)-2,3-Dihydroxy-3-methylpentanoate:NADP+ oxidoreductase (isomerizing)	1.1.1.86	NADPH [cytosol] + (R)-3-hydroxy-3-methyl-2-oxopentanoate [cytosol] --> NADP(+) [cytosol] + (R)-2,3-Dihydroxy-3-methylpentanoate [cytosol]	CAALFM_C600870CA	0.00793651	0.0115431	0.547619	0.787974	0.00793651	0.00925672	0.00793651	0.0102743	0	367.307	0	455.932	0	627.12	0	600.833	0	361.332	0	427.725	0	590.473	0	602.976	0	352.369	0	421.4	0	599.018	0	592.742	0	335.784	0	417.033	0	625.763	0	604.788	0	348.318	0	563.288
r0813YCM606R01287	Cysteine and methionine metabolism	O-acetyl-L-homoserine:hydrogen sulfide S-(3-amino-3-carboxypropyl)transferase; O-acetyl-L-homoserine acetate-lyase (adding hydrogen sulfide)	2.5.1.49	H2S [cytosol] + O-acetyl-L-homoserine [cytosol] --> acetate [cytosol] + L-homocysteine [cytosol]	NA	0.150794	0.184202	Inf	1	0.00749496	0.00925672	0.00749496	0.0102743	0	566.364	0	481.083	0	0	0	0	0	544.953	0	451.787	0	0	0	0	0	541.699	0	446.232	0	0	0	0	0	506.795	0	444.541	0	0	0	0	0	532.906	0	574.573
r0334YCM606R00130	Pantothenate and CoA biosynthesis	ATP:dephospho-CoA 3'-phosphotransferase	2.7.1.24	ATP [cytosol] + dephospho-CoA [cytosol] --> ADP [cytosol] + coenzyme A [cytosol]	CAALFM_C505130CA	0.00793651	0.0115431	0.420635	0.787974	0.00793651	0.00925672	0.00793651	0.0102743	0.129137	12.4431	0.104454	8.71297	0.34137	7.39641	0.344653	5.78462	0.128142	11.299	0.111368	8.86557	0.346583	5.87245	0.345147	5.87799	0.131977	11.7882	0.112001	8.78018	0.345647	5.79978	0.346626	5.87937	0.135587	11.9853	0.115061	10.5281	0.342622	5.79515	0.343686	5.79679	0.136432	12.0571	0.0822729	9.13266
r0760YCM606R02058	Amino sugar and nucleotide sugar metabolism	acetyl-CoA:D-glucosamine-6-phosphate N-acetyltransferase	2.3.1.4	acetyl-CoA [cytosol] + D-glucosamine 6-phosphate [cytosol] <=> coenzyme A [cytosol] + N-acetyl-D-glucosamine 6-phosphate [cytosol]	CAALFM_C203870WA	0.00793651	0.0115431	0.420635	0.787974	0.00793651	0.00925672	0.00793651	0.0102743	1.95632e-05	54.5541	1.5824e-05	37.7092	5.17149e-05	44.9656	5.22122e-05	44.0492	1.94125e-05	49.3509	1.68713e-05	41.7633	5.25046e-05	43.6817	5.22871e-05	44.0939	1.99935e-05	52.6848	1.69673e-05	39.9434	5.23629e-05	44.0198	5.25111e-05	43.7397	2.05404e-05	51.6638	1.74309e-05	44.4631	5.19045e-05	44.8811	5.20657e-05	44.2485	2.06684e-05	52.0896	1.24637e-05	37.1179
r718iLC915	Inositol phosphate metabolism	NA	NA	12.0 B00002 [cytosol] + 9.0 H2O [cytosol] + 11.0 1D-myo-inositol 1,4,5-trisphosphate [cytosol] --> 15.0 phosphate [cytosol] + 6.0 1-phosphatidyl-1D-myo-inositol 4,5-bisphosphate [cytosol]	NA	0.00793651	0.0115431	0.690476	0.894816	0.00793651	0.00925672	0.00793651	0.0102743	0	7.43038	0	5.81796	0	4.56553	0	4.48965	0	7.06323	0	5.96638	0	4.45523	0	4.50399	0	7.32	0	5.9752	0	4.47036	0	4.48172	0	7.05993	0	6.12947	0	4.55404	0	4.50492	0	7.41046	0	5.34983
r0370YCM606R00308	Polysaccharide metabolism (Starch, Cellulose, Chitin, and Xylan)	1,3-beta-D-Glucan glucanohydrolase	3.2.1.39; 3.2.1.58	2.0 H2O [cytosol] + 1,3-beta-D-Glucan [cytosol] --> 3.0 D-glucose [cytosol]	CAALFM_C102990CA or CAALFM_C402250CA or CAALFM_C102630CA	0.690476	0.769098	Inf	1	0.00749496	0.00925672	0.00749496	0.0102743	0	5.89548	0	5.38375	0	0	0	0	0	5.82649	0	5.52956	0	0	0	0	0	5.75996	0	217.814	0	0	0	0	0	5.61404	0	213.751	0	0	0	0	0	5.66359	0	263.77
r0225YCM606R01071	Histidine metabolism	1-(5-phospho-D-ribosyl)-ATP:diphosphate phospho-alpha-D-ribosyl-transferase	2.4.2.17	ATP [cytosol] + 5-phospho-alpha-D-ribose 1-diphosphate [cytosol] --> diphosphate [cytosol] + 1-(5-phospho-D-ribosyl)-ATP [cytosol]	CAALFM_C505320CA	0.00793651	0.0115431	0.00793651	0.291727	0.00749496	0.00925672	0.00749496	0.0102743	0	11.9178	0	9.17445	4.23737	15.703	4.10462	14.5596	0	11.4268	0	9.50841	4.16053	15.3482	4.06327	14.6685	0	11.683	0	9.56837	4.11826	15.2216	4.07526	14.5473	0	11.4203	0	10.004	4.12947	14.9768	4.08381	16.2323	0	11.6803	0	7.99878
r0978YCM606R02019	Purine metabolism	2'-Deoxyguanosine 5'-diphosphate:oxidized-thioredoxin 2'-oxidoreductase	1.17.4.1	GDP [cytosol] + Reduced thioredoxin [cytosol] --> H2O [cytosol] + Oxidized thioredoxin [cytosol] + dGDP [cytosol]	CAALFM_CR05570CA or CAALFM_C203160CA	0.00793651	0.0115431	0.420635	0.787974	0.00793651	0.00925672	0.00793651	0.0102743	0.0469516	18.5796	0.0379777	17.6972	0.124116	32.7565	0.125309	31.6023	0.0465899	18.425	0.0404912	15.5751	0.126011	31.414	0.125489	31.7019	0.0479843	19.0325	0.0407214	16.5411	0.125671	31.5135	0.126027	31.5104	0.0492969	18.0674	0.0418342	16.7764	0.124571	32.5731	0.124958	31.7217	0.0496041	17.5344	0.0299129	18.0122
R00094KEGGR00094	Glutathione metabolism	glutathione:NAD+ oxidoreductase	1.8.1.7	NADH [cytosol] + glutathione disulfide [cytosol] --> NAD(+) [cytosol] + 2.0 glutathione [cytosol]	CAALFM_C501520CA	0.222222	0.264529	0.440686	0.787974	0.672336	0.699437	0.0449086	0.0551916	-945.522	0	-1000	0	-1000	0	-1000	0	-924.164	0	-745.237	0	-1000	0	-1000	0	-986.633	0	-393.361	0	-1000	0	-907.446	0	-701.558	0	-430.003	0	-622.002	0	-1000	0	-981.837	0	0	0
r1012YCM606R06223	Steroid biosynthesis	squalene synthase	2.5.1.21	NADPH [cytosol] + 2.0 2-trans,6-trans-farnesyl diphosphate [cytosol] --> NADP(+) [cytosol] + 2.0 diphosphate [cytosol] + squalene [cytosol]	CAALFM_C208610WA	0.00793651	0.0115431	0.222222	0.787974	0.015873	0.017894	0.0952381	0.112487	1.25777	7.48939	1.00372	5.82319	1.79088	6.81147	1.02556	5.96057	1.16065	7.09064	0.876363	5.86522	1.08135	5.97886	1.21402	6.15107	1.08912	7.21871	1.02165	6.03805	1.37862	6.29948	1.12818	6.03101	0.722775	6.6365	0.945712	6.18001	1.3609	6.35109	1.50184	6.45414	1.03281	7.13769	1.35186	5.52968
R06531KEGGR06531	Porphyrin and chlorophyll metabolism	ATP:L-threonine O-phosphotransferase	2.7.1.177	ATP [cytosol] + L-threonine [cytosol] <=> ADP [cytosol] + L-threonine O-3-phosphate [cytosol]	NA	0.00793651	0.0115431	0.547619	0.787974	0.00793651	0.00925672	0.0952381	0.112487	1.74174	238.127	2.49108	82.766	1.36465	80.0684	2.11608	79.5148	2.5299	235.671	2.10333	84.9067	1.00396	77.8353	1.23135	78.7555	1.40199	226.961	2.14629	85.1668	1.26457	78.2586	0.613042	77.5409	2.16007	215.788	1.73241	88.6743	1.27261	79.2526	2.07503	79.7135	1.46837	220.455	3.97685	74.2582
r0669iAL1006R02661	Valine, leucine and isoleucine metabolism	2-methylpropanoyl-CoA:(acceptor) 2,3-oxidoreductase	1.3.8.1; 1.3.8.7; 1.3.99.12; 1.3.99.-	FAD [cytosol] + isobutyryl-CoA [cytosol] --> FADH2 [cytosol] + 2-Methylprop-2-enoyl-CoA [cytosol]	CAALFM_CR08920WA	0.309524	0.361359	0.0952381	0.787974	0.00793651	0.00925672	0.00793651	0.0102743	0	156.007	0	149.81	0	170.893	0	173.726	0	154.189	0	145.395	0	173.827	0	173.329	0	151.855	0	143.8	0	172.963	0	174.089	0	147.486	0	147.202	0	171.775	0	173.207	0	148.079	0	157.172
ISOCITRATEDEHYDROGENASENADRXNMetaCyc	Citrate cycle (TCA cycle)	isocitrate:NAD+ oxidoreductase (decarboxylating)	1.1.1.41; 1.1.1.286	NAD(+) [cytosol] + D-threo-isocitrate [cytosol] --> NADH [cytosol] + CO2 [cytosol] + 2-oxoglutarate [cytosol]	CAALFM_C109630WA and CAALFM_C203080WA	0.131379	0.164123	Inf	1	0.423711	0.443835	0.00749496	0.0102743	0	246.229	0	180.393	0	0	0	0	0	0	0	177.904	0	0	0	0	0	0	0	176.575	0	0	0	0	0	0	0	181.961	0	0	0	0	0	0	0	182.208
R763ANIGER	Valine, leucine and isoleucine metabolism	Acetoacetate:CoA ligase (AMP-forming)	6.2.1.16	ATP [cytosol] + coenzyme A [cytosol] + acetoacetate [cytosol] --> diphosphate [cytosol] + AMP [cytosol] + acetoacetyl-CoA [cytosol]	NA	0.00749496	0.0115431	Inf	1	0.00749496	0.00925672	Inf	1	0	55.5099	0	0	0	0	0	0	0	52.6095	0	0	0	0	0	0	0	53.7202	0	0	0	0	0	0	0	49.3775	0	0	0	0	0	0	0	52.9758	0	0
R00270KEGGR00270	Histidine metabolism	NA	NA	H2O [cytosol] + 4-oxoglutaramate [cytosol] --> 2-oxoglutarate [cytosol] + NH3 [cytosol]	NA	0.00793651	0.0115431	Inf	1	0.00749496	0.00925672	0.00749496	0.0102743	-394.786	0	-252.598	0	0	0	0	0	-380.592	0	-250.906	0	0	0	0	0	-373.428	0	-249.368	0	0	0	0	0	-352.171	0	-258.588	0	0	0	0	0	-370.698	0	-263.994	0
R02322KEGGR02322	Nicotinate and nicotinamide metabolism	nicotinamide-D-ribonucleotide amidohydrolase	3.5.1.42	H2O [cytosol] + NMN [cytosol] <=> Nicotinate D-ribonucleotide [cytosol] + NH3 [cytosol]	NA	0.015873	0.0215128	0.420635	0.787974	0.00793651	0.00925672	0.00793651	0.0102743	-71.201	0	-64.556	0	-54.021	0	-52.9954	0	-70.1841	0	-63.1131	0	-52.6173	0	-53.055	0	-66.1792	0	-61.8071	0	-52.7213	0	-52.5943	0	-63.5731	0	-62.171	0	-53.4205	0	-53.1001	0	-67.4812	0	-59.6731	0
R03755KEGGR03755	Glycerolipid metabolism	acyl-CoA:2-acylglycerol O-acyltransferase	2.3.1.22	acyl-CoA [cytosol] + Monoacylglycerol [cytosol] --> coenzyme A [cytosol] + 1,2-Diacyl-sn-glycerol [cytosol]	NA	Inf	1	1	1	0.0253699	0.028181	0.0253699	0.0313377	0	0	0	0	0	599.989	0	639.571	0	0	0	0	0	439.594	0	643.35	0	0	0	0	0	0	0	634.599	0	0	0	0	0	652.89	0	642.733	0	0	0	0
R02274KEGGR02274	Lysine metabolism	5-aminopentanoate:2-oxoglutarate aminotransferase	2.6.1.48	2-oxoglutarate [cytosol] + 5-aminopentanoate [cytosol] <=> L-glutamate [cytosol] + glutarate semialdehyde [cytosol]	NA	0.00793651	0.0115431	0.547619	0.787974	0.00793651	0.00925672	0.00793651	0.0102743	0	283.887	0	311.349	0	50.4814	0	49.6209	0	280.82	0	314.691	0	49.2439	0	49.6414	0	276.568	0	313.41	0	49.4787	0	49.2972	0	265.844	0	324.929	0	50.2608	0	49.7947	0	269.351	0	314.83
r0562YCM606R01132	Purine metabolism	IMP:diphosphate phospho-D-ribosyltransferase	2.4.2.8	5-phospho-alpha-D-ribose 1-diphosphate [cytosol] + hypoxanthine [cytosol] --> diphosphate [cytosol] + IMP [cytosol]	CAALFM_C202740CA	0.547619	0.617344	0.84127	1	0.015873	0.017894	0.84127	0.881227	0	38.618	0	40.7099	0	40.3373	0	38.5751	0	37.5117	0	37.7775	0	38.8151	0	38.3636	0	37.8176	0	40.0711	0	43.2724	0	43.3502	0	38.3753	0	37.1068	0	39.7319	0	39.0202	0	39.124	0	52.03
R08657KEGGR08657	Oxidative phosphorylation	sn-glycerol 3-phosphate:ubiquinone oxidoreductase	1.1.5.3	sn-glycerol 3-phosphate [cytosol] + Ubiquinone [cytosol] --> Glycerone phosphate [cytosol] + ubiquinol [cytosol]	CAALFM_C406760WA	Inf	1	Inf	1	0.00397675	0.00925672	0.00397675	0.0102743	0	1000	0	1000	0	0	0	0	0	1000	0	1000	0	0	0	0	0	1000	0	1000	0	0	0	0	0	1000	0	1000	0	0	0	0	0	1000	0	1000
R00343KEGGR00343	Pyruvate metabolism	(S)-malate:NADP+ oxidoreductase	1.1.1.82; 1.1.1.299	NADPH [cytosol] + oxaloacetate [cytosol] --> NADP(+) [cytosol] + (S)-malate [cytosol]	NA	0.690476	0.769098	Inf	1	0.00749496	0.00925672	0.00749496	0.0102743	-728.483	0	-692.235	0	0	0	0	0	-710.671	0	-694.98	0	0	0	0	0	-702.833	0	-696.513	0	0	0	0	0	-667.319	0	-698.134	0	0	0	0	0	-687.39	0	-692.808	0
R453ANIGERR01248	Arginine and proline metabolism	L-Proline:NAD+ 5-oxidoreductase	1.5.1.2	NAD(+) [cytosol] + L-proline [cytosol] <=> NADH [cytosol] + (S)-1-pyrroline-5-carboxylate [cytosol]	CAALFM_C400240CA	0.142457	0.177778	0.651308	0.894816	0.833534	0.861224	1	1	-857.553	0	-1000	0	0	0	-1000	0	-839.371	0	-976.445	0	-1000	0	-829.41	0	-795.972	0	-576.81	0	-1000	0	0	0	-748.951	0	-971.222	0	0	0	-1000	0	-769.795	0	-1000	0
r0352YCM606R04441	Valine, leucine and isoleucine metabolism	(R)-2,3-Dihydroxy-3-methylbutanoate hydro-lyase	4.2.1.9	(R)-2,3-dihydroxy-3-methylbutanoate [cytosol] --> H2O [cytosol] + (R)-3-methyl-2-oxobutanoate [cytosol]	CAALFM_C505410CA	0.00793651	0.0115431	0.150794	0.787974	0.00793651	0.00925672	0.00793651	0.0102743	0	380.953	0	491.216	0	628.037	0	619.575	0	376.032	0	476.765	0	617.816	0	619.085	0	368.711	0	470.678	0	620.866	0	616.758	0	361.876	0	467.8	0	630.393	0	619.63	0	367.168	0	514.883
r0774YCM606R01724	Nicotinate and nicotinamide metabolism	5-phospho-alpha-D-ribose 1-diphosphate:nicotinate ligase (ADP, diphosphate-forming)	6.3.4.21	5-phospho-alpha-D-ribose 1-diphosphate [cytosol] + nicotinate [cytosol] --> diphosphate [cytosol] + Nicotinate D-ribonucleotide [cytosol]	CAALFM_C704040CA	Inf	1	0.00793651	0.291727	0.00749496	0.00925672	0.00749496	0.0102743	0	0	0	0	0	45.2915	0	44.2982	0	0	0	0	0	50.5905	0	44.4886	0	0	0	0	0	50.6433	0	44.2255	0	0	0	0	0	44.9036	0	44.8927	0	0	0	0
r0792YCM606R00514	Pyrimidine metabolism	CDP phosphohydrolase	3.6.1.5	H2O [cytosol] + CDP [cytosol] --> phosphate [cytosol] + CMP [cytosol]	CAALFM_C406230CA	0.0952381	0.119343	0.420635	0.787974	0.150794	0.162734	0.00793651	0.0102743	0	60.6948	0	48.333	0	50.3017	0	51.0032	0	41.416	0	36.2813	0	51.665	0	51.3917	0	57.6196	0	46.5626	0	51.5425	0	52.0289	0	57.9528	0	49.9669	0	50.5639	0	51.1429	0	60.0967	0	49.7413
R01921KEGGR01921	Glycine, serine and threonine metabolism	(S)-Carnitine:NAD+ oxidoreductase	1.1.1.254	NAD(+) [cytosol] + D-carnitine [cytosol] <=> NADH [cytosol] + 3-dehydrocarnitine [cytosol]	NA	0.00793651	0.0115431	0.690476	0.894816	0.00793651	0.00925672	0.00793651	0.0102743	-33.1103	-1.8943	-28.7187	-1.86838	-10.4893	-0.842106	-9.95113	-0.468581	-31.9501	-1.62951	-27.9912	-1.47973	-9.70673	-0.295396	-10.0143	-0.527848	-32.962	-1.03634	-28.0164	-1.0642	-9.89298	-0.437604	-9.92463	-0.503925	-31.0237	-1.00765	-28.9171	-1.03792	-10.2626	-0.656283	-10.1464	-0.630596	-31.9932	-1.08983	-27.3271	-2.54299
RXN06976MetaCyc	Alanine, aspartate, asparagine, glutamate and glutamine metabolism	cytosol nonspecific dipeptidase	3.4.13.18	H2O [cytosol] + L-alanyl-L-glutamine [cytosol] <=> L-glutamine [cytosol] + L-alanine [cytosol]	NA	0.00793651	0.0115431	0.547619	0.787974	0.00793651	0.00925672	0.00793651	0.0102743	-507.292	0	-630.682	0	-48.8012	0	-47.9498	0	-502.93	0	-604.585	0	-47.6483	0	-47.9907	0	-487.531	0	-600.927	0	-47.8742	0	-47.684	0	-472.466	0	-586.882	0	-48.5903	0	-48.118	0	-475.287	0	-725.887	0
r0078YCM606R00963	Pyrimidine metabolism	uridine 5'-monophosphate phosphohydrolase	3.1.3.5	H2O [cytosol] + UMP [cytosol] --> phosphate [cytosol] + uridine [cytosol]	CAALFM_C107430WA	0.00793651	0.0115431	0.0555556	0.787974	0.00793651	0.00925672	0.00793651	0.0102743	1.42666	111.569	2.21048	78.5904	0.246119	111.898	0.0279789	97.9549	1.33509	106.368	3.66703	83.0543	0.0495796	99.6052	0.0170318	99.4127	2.13292	109.437	1.80622	87.3106	0.0324478	98.9722	0.0149349	99.0915	1.42675	107.823	1.68742	91.7518	0.0385508	95.8856	0.0577315	98.2152	1.08691	112.703	2.97417	78.6516
R700ANIGERR08157	Fatty acid metabolism	octanoyl-[acyl-carrier protein] hydrolase	3.1.2.21	H2O [cytosol] + Octanoyl-[acp] [cytosol] --> Acyl-carrier protein [cytosol] + octanoate [cytosol]	NA	0.00793651	0.0115431	0.547619	0.787974	0.00793651	0.00925672	0.00793651	0.0102743	0	47.2814	0	57.9101	0	54.1869	0	50.8103	0	46.9078	0	55.2974	0	49.385	0	51.4361	0	46.1022	0	55.4455	0	50.6844	0	50.0036	0	44.0751	0	55.3936	0	54.2945	0	51.1162	0	44.913	0	67.0226
R09510KEGGR09510	Lysine metabolism	protein-N6,N6-dimethyl-L-lysine,2-oxoglutarate:oxygen oxidoreductase	1.14.11.27	oxygen [cytosol] + 2-oxoglutarate [cytosol] + Protein N6,N6-dimethyl-L-lysine [cytosol] <=> CO2 [cytosol] + succinate [cytosol] + formaldehyde [cytosol] + Protein N6-methyl-L-lysine [cytosol]	CAALFM_CR00750CA	0.423711	0.480787	Inf	1	0.423711	0.443835	Inf	1	0	0	0	0	0	0	0	0	0	0	0	0	0	0	0	0	0	0	0	0	0	0	0	0	0	25.0679	0	0	0	0	0	0	0	0	0	0
R03186KEGGR03186	Ascorbate and aldarate metabolism	L-ascorbate peroxidase	1.11.1.11	2.0 monodehydroascorbate [cytosol] --> L-ascorbate [cytosol] + L-dehydro-ascorbate [cytosol]	NA	0.690476	0.769098	Inf	1	0.00749496	0.00925672	0.0253699	0.0313377	0	330.248	0	318.208	0	0	0	0	0	317.039	0	284.497	0	0	0	0	0	307.057	0	310.968	0	0	0	0	0	306.923	0	309.631	0	0	0	0	0	305.903	0	0
r852iLC915R02466	Taurine and hypotaurine metabolism	3-sulfino-L-alanine carboxy-lyase	4.1.1.15; 4.1.1.29	3-sulfino-L-alanine [cytosol] --> CO2 [cytosol] + hypotaurine [cytosol]	CAALFM_C111660WA	0.00793651	0.0115431	0.690476	0.894816	0.00793651	0.00925672	0.00793651	0.0102743	25.5105	384.362	11.1739	257.639	0.719877	49.7649	0.500577	48.6796	22.1866	375.986	3.60443	248.494	0.414693	48.247	0.546356	48.8082	9.24467	363.282	4.19186	247.097	0.474185	48.41	0.69648	48.6428	7.83446	353.715	3.15762	251.785	0.886811	49.6112	0.374418	48.868	5.72656	354.708	6.63812	250.971
R10046KEGGR10046	Nicotinate and nicotinamide metabolism	nicotinate D-ribonucleoside ribohydrolase	3.2.2.3	H2O [cytosol] + Nicotinate D-ribonucleoside [cytosol] --> D-ribose [cytosol] + nicotinate [cytosol]	CAALFM_C207430CA	0.00793651	0.0115431	1	1	0.031746	0.035135	0.547619	0.584738	0	24.8915	0	34.6838	0	33.5898	0	28.0984	0	29.3376	0	30.9932	0	28.3715	0	33.6504	5.49075	21.758	0	30.0645	0	28.599	0	28.6474	0	20.0913	0	29.6899	0	33.8062	0	33.233	0	21.2826	0	35.1591
ry316YCM606	Inositol phosphate metabolism	PI synthase	2.7.8.11	myo-inositol [cytosol] + CDP-diacylglycerol [cytosol] --> CMP [cytosol] + 1-phosphatidyl-1D-myo-inositol [cytosol]	CAALFM_C405210WA	0.00793651	0.0115431	0.423711	0.787974	0.00970079	0.0112496	0.00749496	0.0102743	0	37.1519	0	29.0898	0	0	0	0	0	35.3162	0	29.8319	0	0	0	0	0	36.6	0	29.876	0	0	0	0	0	35.2996	0	30.6473	0	0	0	0	0	37.0523	0	26.7491
R10ANIGERR03321	Glycolysis / Gluconeogenesis	beta-D-Glucose 6-phosphate ketol-isomerase	5.3.1.9	beta-D-glucose 6-phosphate [cytosol] <=> beta-D-fructofuranose 6-phosphate [cytosol]	CAALFM_CR06340CA	0.00793651	0.0115431	0.423711	0.787974	0.00749496	0.00925672	0.0177501	0.0222657	-124.345	0	-729.803	0	0	0	-546.339	0	-123.335	0	-704.723	0	0	0	0	0	-124.98	0	-489.739	0	0	0	0	0	-122.477	0	-689.165	0	0	0	0	0	-120.448	0	-836.928	0
r0368YCM606R01468	Glycerophospholipid metabolism	ATP:ethanolamine O-phosphotransferase	2.7.1.82	ATP [cytosol] + ethanolamine [cytosol] --> ADP [cytosol] + Ethanolamine phosphate [cytosol]	CAALFM_C701320WA	0.00793651	0.0115431	0.015873	0.356555	0.00793651	0.00925672	0.00793651	0.0102743	1.09124	92.7662	3.8167	60.9413	0.424277	46.5087	0.186747	45.1114	1.41715	91.5881	3.45033	59.761	0.373758	44.998	0.253814	45.3902	0.908756	90.087	3.67195	61.5986	0.294165	45.1041	0.228344	44.8675	0.620027	85.8728	2.82594	70.6206	0.315021	46.1458	0.226356	45.1997	0.784992	89.627	6.34501	68.602
R04859KEGGR04859	Cysteine and methionine metabolism	O3-acetyl-L-serine:thiosulfate 2-amino-2-carboxyethyltransferase (reducing, L-cysteine-forming); O3-acetyl-L-serine acetate-lyase (thiosulfate-reducing, L-cysteine-forming)	2.5.1.47; 2.5.1.49	thiosulfate [cytosol] + Reduced thioredoxin [cytosol] + O-acetyl-L-serine [cytosol] <=> acetate [cytosol] + sulfite [cytosol] + L-cysteine [cytosol] + Oxidized thioredoxin [cytosol]	CAALFM_C400200CA or CAALFM_C602960WA or CAALFM_C704210CA	0.0111594	0.0158135	0.84127	1	0.84127	0.867738	0.0111594	0.0141891	-68.7675	0	-52.3024	0	-68.8148	0	-67.1455	0	-65.7466	0	0	0	-66.0395	0	-67.1368	0	-69.1345	0	0	0	-66.1272	0	-66.2266	0	-64.095	0	0	0	-68.2761	0	-67.5266	0	-67.0584	0	-48.3988	0
r0454YCM606R00408	Oxidative phosphorylation	succinate:FAD oxidoreductase	NA	fumarate [cytosol] + FADH2 [cytosol] --> FAD [cytosol] + succinate [cytosol]	NA	1	1	0.690476	0.894816	0.00793651	0.00925672	0.150794	0.16781	0	852.794	0	808.332	0	661.474	0	653.728	0	833.753	0	806.075	0	639.275	0	651.263	0	806.942	0	0	0	644.933	0	643.841	0	766.94	0	807.982	0	652.81	0	655.208	0	787.556	0	841.374
R695ANIGER	Fatty acid metabolism	C160-CoA 9-desaturase	1.14.19.1	NADH [cytosol] + oxygen [cytosol] + Hexadecanoyl-[acp] [cytosol] --> 2.0 H2O [cytosol] + NAD(+) [cytosol] + Hexadecenoyl-[acp] [cytosol]	CAALFM_C207090CA or CAALFM_C108360CA	0.031746	0.0415852	1	1	0.00793651	0.00925672	0.150794	0.16781	0	158.15	0	129.236	0	29.7407	0	28.4267	0	154.758	0	149.022	0	27.2358	0	28.7619	0	156.454	0	150.741	0	27.9163	0	27.5225	0	147.856	0	9.72432	0	30.1501	0	28.2175	0	151.267	0	29.246
r0308YCM606R01286	Cysteine and methionine metabolism	L-cystathionine L-homocysteine-lyase (deaminating; pyruvate-forming)	4.4.1.13	H2O [cytosol] + L-cystathionine [cytosol] --> pyruvate [cytosol] + L-homocysteine [cytosol] + NH3 [cytosol]	CAALFM_C200390CA	0.0952381	0.119343	Inf	1	0.00749496	0.00925672	0.00749496	0.0102743	0	641.63	0	519.626	0	0	0	0	0	615.958	0	488.022	0	0	0	0	0	615.14	0	482.295	0	0	0	0	0	575.892	0	480.466	0	0	0	0	0	605.236	0	632.159
ry72YCM606	Fatty acid metabolism	fatty-acid--CoA ligase (behenate)	NA	ATP [cytosol] + coenzyme A [cytosol] + behenate [cytosol] <=> diphosphate [cytosol] + AMP [cytosol] + Docosanoyl-CoA [cytosol]	NA	0.00793651	0.0115431	0.84127	1	0.00793651	0.00925672	0.00793651	0.0102743	-15.4018	0	-16.8473	0	-31.6486	0	-30.8994	0	-15.2504	0	-16.0661	0	-29.8057	0	-30.9902	0	-15.0519	0	-16.0307	0	-30.6751	0	-30.4857	0	-14.7689	0	-15.8189	0	-31.4274	0	-30.9769	0	-14.8236	0	-18.7151	0
R10178KEGGR10178	Butanoate metabolism	4-aminobutanoate:pyruvate aminotransferase	2.6.1.96	pyruvate [cytosol] + gamma-aminobutyrate [cytosol] <=> L-alanine [cytosol] + succinate semialdehyde [cytosol]	NA	1	1	0.309524	0.787974	0.00749496	0.00925672	0.0111594	0.0141891	-1000	0	-1000	0	-194.075	834.081	-192.668	830.987	-990.583	0	-1000	0	-165.061	832.397	-192.549	0	-972.051	0	-904.4	0	-192.211	832.843	-191.009	832.473	-1000	0	-911.322	0	-194.65	835.02	-193.263	836.097	-948.112	0	-1000	0
R00706KEGGR00706	Propanoate metabolism	3-Oxopropanoate:NADP+ oxidoreductase (decarboxylating, CoA-acetylating)	1.2.1.18	NADP(+) [cytosol] + coenzyme A [cytosol] + 3-Oxopropanoate [cytosol] --> NADPH [cytosol] + CO2 [cytosol] + acetyl-CoA [cytosol]	CAALFM_C405130CA	0.00793651	0.0115431	Inf	1	0.00749496	0.00925672	0.00749496	0.0102743	0	503.235	0	323.944	0	0	0	0	0	524.197	0	331.292	0	0	0	0	0	516.261	0	332.03	0	0	0	0	0	501.404	0	345.297	0	0	0	0	0	503.328	0	301.119
R02382KEGGR02382	Phenylalanine, tyrosine and tryptophan metabolism	Tyramine:oxygen oxidoreductase(deaminating)(flavin-containing)	1.4.3.4; 1.4.3.21; 1.4.9.2	H2O [cytosol] + oxygen [cytosol] + tyramine [cytosol] --> H2O2 [cytosol] + NH3 [cytosol] + (4-hydroxyphenyl)acetaldehyde [cytosol]	CAALFM_C203120WA or CAALFM_C206700WA	0.00749496	0.0115431	Inf	1	0.00749496	0.00925672	Inf	1	0	388.408	0	0	0	0	0	0	0	383.554	0	0	0	0	0	0	0	380.587	0	0	0	0	0	0	0	366.594	0	0	0	0	0	0	0	371.876	0	0
r1194AORYZAE	Fatty acid metabolism	Fatty-acid synthase	2.3.1.85	2.0 NADPH [cytosol] + Malonyl-[acyl-carrier protein] [cytosol] + Acetyl-[acyl-carrier protein] [cytosol] --> H2O [cytosol] + 2.0 NADP(+) [cytosol] + CO2 [cytosol] + Acyl-carrier protein [cytosol] + Butyryl-[acp] [cytosol]	NA	0.015873	0.0215128	0.547619	0.787974	0.00793651	0.00925672	0.00793651	0.0102743	0	83.9913	0	86.9727	0	102.207	0	95.893	0	82.1033	0	84.1981	0	93.1575	0	97.5024	0	81.38	0	83.7867	0	95.6063	0	94.6908	0	78.9509	0	85.2705	0	102.41	0	96.4201	0	80.2237	0	92.9219
R10115KEGGR10115	Biotin metabolism	malonyl-[acyl-carrier protein]-methyl-ester:malonyl-[acyl-carrier protein] C-acyltransferase	2.3.1.41; 2.3.1.179	Malonyl-[acyl-carrier protein] [cytosol] + Malonyl-[acp] methyl ester [cytosol] <=> CO2 [cytosol] + Acyl-carrier protein [cytosol] + 3-Ketoglutaryl-[acp] methyl ester [cytosol]	CAALFM_C304830CA	0.00793651	0.0115431	0.547619	0.787974	0.00749496	0.00925672	0.00793651	0.0102743	-118.995	11.1259	-105.319	-4.08964	-41.1926	0	-37.7081	0	-113.869	10.4748	-102.889	0.498028	-36.4209	0	-38.4455	0	-112.442	16.9448	-102.965	2.01863	-37.6365	0	-37.0287	0	-103.653	17.1093	-101.991	5.01941	-41.1826	0	-38.046	0	-109.954	17.1343	-121.955	-30.1126
r0841YCM606R03035	Pantothenate and CoA biosynthesis	ATP:pantetheine-4'-phosphate adenylyltransferase	2.7.7.3	ATP [cytosol] + pantetheine 4'-phosphate [cytosol] --> diphosphate [cytosol] + dephospho-CoA [cytosol]	CAALFM_C210060CA	0.00793651	0.0115431	0.0952381	0.787974	0.00793651	0.00925672	0.00793651	0.0102743	0.129137	37.3584	0.104454	26.2262	0.34137	32.8156	0.344653	33.7971	0.128142	34.4828	0.111368	27.5611	0.346583	33.7337	0.345147	34.132	0.131977	36.4089	0.112001	27.632	0.345647	33.9765	0.346626	34.024	0.135587	35.7984	0.115061	30.5789	0.342622	33.4809	0.343686	33.8761	0.136432	37.8599	0.0822729	25.7147
r0222YCM606R00126	Purine metabolism	ADP:ATP adenylyltransferase	2.7.7.53	ATP [cytosol] + ADP [cytosol] --> phosphate [cytosol] + P(1),P(4)-bis(5'-adenosyl) tetraphosphate [cytosol]	CAALFM_C603410CA	0.00793651	0.0115431	0.420635	0.787974	0.00793651	0.00925672	0.00793651	0.0102743	0	61.7661	0	49.2406	0	69.445	0	67.8468	0	58.7965	0	50.5942	0	66.8192	0	67.7207	0	60.7298	0	50.5258	0	66.828	0	66.6687	0	58.1936	0	52.5902	0	68.3112	0	67.8047	0	61.6421	0	42.5769
R457ANIGER	Cyanoamino acid metabolism	alpha-Aminopropiononitrile aminohydrolase	3.5.5.1	2.0 H2O [cytosol] + alpha-Aminopropiononitrile [cytosol] --> L-alanine [cytosol] + NH3 [cytosol]	NA	0.0555556	0.0718432	0.690476	0.894816	0.00793651	0.00925672	0.00793651	0.0102743	0	657.552	0	560.272	0	772.013	0	772.866	0	630.647	0	538.091	0	771.54	0	774.111	0	611.227	0	531.902	0	773.842	0	774.074	0	563.753	0	537.826	0	778.624	0	771.408	0	597.206	0	620.806
r0361YCM606R01009	Glycan biosynthesis	GDPmannose:dolichyl-phosphate O-beta-D-mannosyltransferase	2.4.1.83	GDP-mannose [cytosol] + Dolichyl phosphate [cytosol] --> GDP [cytosol] + Dolichyl phosphate D-mannose [cytosol]	CAALFM_C108010WA	0.00793651	0.0115431	0.309524	0.787974	0.00793651	0.00925672	0.00793651	0.0102743	0	54.3325	0	38.3818	0	57.9515	0	56.6995	0	51.7746	0	41.0807	0	55.2722	0	55.8398	0	52.9176	0	42.314	0	55.9588	0	54.9479	0	51.9923	0	44.6584	0	58.2884	0	56.1776	0	55.0512	0	37.3595
r0255YCM606R00009	Glyoxylate and dicarboxylate metabolism	hydrogen-peroxide:hydrogen-peroxide oxidoreductase	1.11.1.6; 1.11.1.21	2.0 H2O2 [cytosol] --> 2.0 H2O [cytosol] + oxygen [cytosol]	CAALFM_C106810WA	Inf	1	Inf	1	Inf	1	Inf	1	0	1000	0	1000	0	1000	0	1000	0	1000	0	1000	0	1000	0	1000	0	1000	0	1000	0	1000	0	1000	0	1000	0	1000	0	1000	0	1000	0	1000	0	1000
r0524YCM606R00424	Folate biosynthesis	GTP 7,8-8,9-dihydrolase	3.5.4.16	H2O [cytosol] + GTP [cytosol] --> formate [cytosol] + 7,8-dihydroneopterin 3'-triphosphate [cytosol]	CAALFM_C504720CA	0.00793651	0.0115431	0.547619	0.787974	0.00793651	0.00925672	0.00793651	0.0102743	0	9.13343	0	5.02058	0	7.88444	0	7.7537	0	8.808	0	5.21163	0	7.69686	0	7.76626	0	8.93942	0	5.23955	0	7.71316	0	7.70653	0	8.70798	0	5.48148	0	7.81193	0	7.77772	0	8.85955	0	4.36529
r0273YCM606R01021	Glycerophospholipid metabolism	ATP:choline phosphotransferase	2.7.1.32	ATP [cytosol] + choline [cytosol] --> ADP [cytosol] + choline phosphate [cytosol]	CAALFM_C305300CA	0.00793651	0.0115431	0.015873	0.356555	0.00793651	0.00925672	0.00793651	0.0102743	80.0805	337.408	230.192	364.64	0	51.9679	0	49.386	88.048	334.005	227.073	361.003	0	88.8964	0	50.0162	89.2964	337.846	226.685	359.015	0.477544	50.3273	0.47935	48.5864	83.0749	328.127	221.756	354.65	0	50.4809	0	50.3422	75.4024	332.725	246.571	400.182
R383ANIGERR01049	Pentose phosphate pathway	ATP:D-ribose-5-phosphate diphosphotransferase	2.7.6.1	ATP [cytosol] + D-ribose 5-phosphate [cytosol] <=> AMP [cytosol] + 5-phospho-alpha-D-ribose 1-diphosphate [cytosol]	CAALFM_C202510WA or CAALFM_C207890WA or CAALFM_C401820CA or CAALFM_C500260WA	0.00793651	0.0115431	0.547619	0.787974	0.00793651	0.00925672	0.00793651	0.0102743	27.2857	79.4293	46.8834	108.981	14.987	74.9291	14.773	65.4809	29.2214	91.4066	44.9809	98.4948	14.4091	65.5741	14.6864	65.6094	25.7069	88.2303	39.4204	95.0359	14.541	65.3177	15.021	65.7059	20.8265	69.6279	34.1857	92.6468	15.902	68.0787	14.7098	66.3897	19.8384	83.1438	57.2095	127.277
R456ANIGERR00489	beta-Alanine metabolism	L-aspartate 1-carboxy-lyase (beta-alanine-forming)	4.1.1.11; 4.1.1.15	L-aspartate [cytosol] --> CO2 [cytosol] + beta-alanine [cytosol]	CAALFM_C111660WA	0.00793651	0.0115431	0.00793651	0.291727	0.00793651	0.00925672	0.00749496	0.0102743	0	531.036	0	326.616	0.524291	114.089	0.520116	112.516	0	514.576	0	333.139	0.564198	111.709	0.448586	112.491	0	509.541	0	334.098	0.546177	112.221	0.429533	111.695	1.00392	497.064	0	347.031	0.533981	113.896	0.445189	112.834	0	501.397	0	305.088
r798iLC915R02425	Purine metabolism	(S)-allantoin amidohydrolase	3.5.2.5	H2O [cytosol] + (S)(+)-Allantoin [cytosol] <=> allantoate [cytosol]	CAALFM_C300180CA	0.00793651	0.0115431	0.420635	0.787974	0.00793651	0.00925672	0.00793651	0.0102743	-412.693	214.254	-520.264	149.815	-253.081	318.324	-242.107	314.52	-408.895	205.733	-499.865	142.074	-239.093	312.474	-243.124	315.419	-394.117	204.017	-496.096	145.12	-242.366	313.601	-239.175	313.506	-378.633	194.962	-487.428	152.251	-250.649	317.553	-244.943	315.442	-382.844	204.281	-614.452	140.134
ry206YCM606	Glycerolipid metabolism	PA phosphatase	3.1.3.4	H2O [cytosol] + phosphatidate [cytosol] --> phosphate [cytosol] + Diacylglycerol [cytosol]	CAALFM_C111470CA or CAALFM_C111640CA or CAALFM_C201550WA or CAALFM_C702500CA	Inf	1	0.690476	0.894816	0.00749496	0.00925672	0.00749496	0.0102743	0	0	0	0	0	106.667	0	97.0255	0	0	0	0	0	97.5896	0	97.0278	0	0	0	0	0	96.0424	0	97.2344	0	0	0	0	0	95.6882	0	97.1664	0	0	0	0
r0446YCM606R00943	One carbon pool by folate	Formate:tetrahydrofolate ligase (ADP-forming)	6.3.4.3	ATP [cytosol] + formate [cytosol] + tetrahydrofolate [cytosol] <=> ADP [cytosol] + phosphate [cytosol] + 10-Formyltetrahydrofolate [cytosol]	CAALFM_CR00080WA or CAALFM_CR07010WA	0.00793651	0.0115431	0.420635	0.787974	0.00793651	0.00925672	0.00793651	0.0102743	-1000	-856.025	-1000	-886.574	-1000	-594.671	-1000	-603.519	-1000	-863.488	-1000	-882.942	-1000	-606.676	-1000	-603.169	-1000	-858.261	-1000	-882.389	-1000	-605.787	-1000	-608.3	-1000	-863.636	-1000	-877.912	-1000	-599.45	-1000	-602.39	-1000	-855.47	-1000	-898.898
ry944YCM606	Inositol phosphate metabolism	PI 4,5-P2 phospholipase	3.1.4.11	H2O [cytosol] + 1-phosphatidyl-1D-myo-inositol 4,5-bisphosphate [cytosol] --> Diacylglycerol [cytosol] + 1D-myo-inositol 1,4,5-trisphosphate [cytosol]	CAALFM_C703710CA	0.00793651	0.0115431	0.690476	0.894816	0.00793651	0.00925672	0.00793651	0.0102743	0	81.4554	0	63.7518	0	50.2208	0	49.3861	0	77.4289	0	65.3845	0	49.0075	0	49.5439	0	80.2603	0	65.4834	0	49.174	0	49.299	0	77.4107	0	67.1998	0	50.0945	0	49.5541	0	81.2526	0	58.5917
R932ANIGER	Sphingolipid metabolism	3-dehydrosphinganine reductase	1.1.1.102	NADPH [cytosol] + 3-dehydrosphinganine [cytosol] --> NADP(+) [cytosol] + sphinganine (C18) [cytosol]	CAALFM_CR07380CA	0.420635	0.480787	0.84127	1	0.00793651	0.00925672	0.00793651	0.0102743	0	17.3162	0	17.213	0	25.3358	0	24.6843	0	17.0785	0	16.9772	0	23.8839	0	24.7711	0	16.9279	0	16.9736	0	24.5137	0	24.3493	0	16.5174	0	16.9046	0	25.1041	0	24.7536	0	16.6555	0	18.5085
r0565YCM606R01130	Purine metabolism	IMP:NAD+ oxidoreductase	1.1.1.205	H2O [cytosol] + NAD(+) [cytosol] + IMP [cytosol] --> NADH [cytosol] + Xanthosine 5'-phosphate [cytosol]	CAALFM_C206390CA	0.0720057	0.0920367	0.031746	0.566293	0.00793651	0.00925672	0.00749496	0.0102743	0	45.0291	0	48.2842	0	50.5042	4.16623	47.2432	6.97861	43.4866	0	40.7601	4.75768	54.0002	4.22472	47.4838	0	45.2133	0	42.2986	4.44844	47.8848	4.32378	47.3492	7.09726	43.6351	0	44.6768	5.73398	56.0964	5.01949	48.377	5.44964	44.8937	0	62.6086
R273ANIGERR01085	Phenylalanine, tyrosine and tryptophan metabolism	3-fumarylpyruvate fumarylhydrolase	3.7.1.5; 3.7.1.20	H2O [cytosol] + 3-fumarylpyruvate [cytosol] <=> pyruvate [cytosol] + fumarate [cytosol]	NA	0.00793651	0.0115431	0.547619	0.787974	0.00793651	0.00925672	0.00793651	0.0102743	-325.03	0	-267.939	0	-130.815	0	-129.46	0	-320.569	0	-270.099	0	-128.504	0	-129.387	0	-317.742	0	-267.91	0	-129.013	0	-128.643	0	-310.037	0	-276.18	0	-130.582	0	-129.756	0	-312.629	0	-269.635	0
QUINOLINATESYNTHEMULTIRXNMetaCyc	Nicotinate and nicotinamide metabolism	NA	NA	oxygen [cytosol] + L-aspartate [cytosol] + Glycerone phosphate [cytosol] <=> 2.0 H2O [cytosol] + phosphate [cytosol] + H2O2 [cytosol] + quinolinate [cytosol]	NA	0.00793651	0.0115431	0.00793651	0.291727	0.00793651	0.00925672	0.00793651	0.0102743	10.5815	43.2233	19.8039	48.7838	0.309282	54.8314	0.164847	53.7829	12.5036	44.6973	16.6403	45.2182	0.174665	53.3997	0.139874	53.8448	6.97847	38.8883	15.0696	43.6272	0.167046	53.5048	0.0824245	53.3743	5.98621	37.1223	13.2634	42.6506	0.194135	54.2149	0.103756	53.8879	6.64525	38.0416	20.5723	50.1612
RXN14198MetaCyc	Pyrimidine metabolism	dCTP phosphohydrolase	3.6.1.5	2.0 H2O [cytosol] + dCTP [cytosol] --> 2.0 phosphate [cytosol] + dCMP [cytosol]	CAALFM_C406230CA	0.00793651	0.0115431	1	1	0.690476	0.714631	0.00793651	0.0102743	0	56.3958	0	39.7167	0	58.634	0	52.4444	0	53.8123	0	41.0961	0	50.671	0	52.0393	0	54.3695	0	41.9607	0	51.707	0	52.4502	0	54.4469	0	46.2478	0	57.8982	0	52.308	0	57.2339	0	40.3926
R10120KEGGR10120	Biotin metabolism	3-hydroxypimeloyl-[acp]-methyl-ester:NADP+ oxidoreductase	1.1.1.100	NADPH [cytosol] + 3-Ketopimeloyl-[acp] methyl ester [cytosol] <=> NADP(+) [cytosol] + 3-Hydroxypimeloyl-[acp] methyl ester [cytosol]	CAALFM_CR00710CA	0.00793651	0.0115431	0.547619	0.787974	0.00749496	0.00925672	0.00793651	0.0102743	-118.995	11.1259	-105.319	-4.08964	-41.1926	0	-37.7081	0	-113.869	10.4748	-102.889	0.498028	-36.4209	0	-38.4455	0	-112.442	16.9448	-102.169	2.01863	-37.6365	0	-37.0287	0	-103.653	17.1093	-101.991	5.01941	-41.1826	0	-38.046	0	-109.954	17.1343	-121.955	-30.1126
r0162YCM606	Phenylalanine, tyrosine and tryptophan metabolism	alcohol acetyltransferase (phenylethanol alcohol)	2.3.1.84	acetyl-CoA [cytosol] + 2-phenylethanol [cytosol] --> coenzyme A [cytosol] + phenethyl acetate [cytosol]	NA	0.00793651	0.0115431	0.547619	0.787974	0.00793651	0.00925672	0.00793651	0.0102743	0	177.289	0	17.1902	0	49.7674	0	48.9037	0	174.856	0	16.941	0	48.5958	0	48.9432	0	173.314	0	16.9306	0	48.8258	0	48.6303	0	169.001	0	17.2922	0	49.5516	0	49.0736	0	170.525	0	16.1155
r0698YCM606R03199	Steroid biosynthesis	(S)-2,3-Epoxysqualene mutase (cyclizing, lanosterol-forming)	5.4.99.7	(S)-2,3-epoxysqualene [cytosol] --> lanosterol [cytosol]	CAALFM_C202460WA	0.00793651	0.0115431	0.222222	0.787974	0.015873	0.017894	0.0952381	0.112487	1.25777	7.48939	1.00372	5.82319	1.79088	6.81147	1.02556	5.96057	1.16065	7.09064	0.876363	5.86522	1.08135	5.97886	1.21402	6.15107	1.08912	7.21871	1.02165	6.03805	1.37862	6.29948	1.12818	6.03101	0.722775	6.6365	0.945712	6.18001	1.3609	6.35109	1.50184	6.45414	1.03281	7.13769	1.35186	5.52968
ry1170YCM606	Glycerolipid metabolism	MAG lipase	3.1.1.23	7.0 1-monoglycerides [cytosol] --> 7.0 B00002 [cytosol] + 14.0 H2O [cytosol] + 4.0 glycerol [cytosol] + palmitate [cytosol]	CAALFM_C109980CA or CAALFM_C702140WA	0.0111594	0.0158135	0.423711	0.787974	0.00970079	0.0112496	0.179712	0.197099	0	36.0744	0	0	0	0	0	0	0	34.3051	0	0	0	0	0	0	0	35.255	0	8.00758	0	0	0	0	0	34.7894	0	8.33126	0	0	0	0	0	36.6917	0	0
r0795YCM606R00570	Pyrimidine metabolism	ATP:CDP phosphotransferase	2.7.4.6	ATP [cytosol] + CDP [cytosol] --> ADP [cytosol] + CTP [cytosol]	CAALFM_C502890WA	0.423711	0.480787	Inf	1	Inf	1	0.423711	0.454029	0	0	0	0	0	0	0	0	0	0	0	0	0	0	0	0	0	0	0	0	0	0	0	0	0	0	0	95.5303	0	0	0	0	0	0	0	0
r0061YCM606R04426	Valine, leucine and isoleucine metabolism	(2R,3S)-3-isopropylmalate:NAD+ oxidoreductase	1.1.1.85	NADH [cytosol] + (2S)-2-isopropyl-3-oxosuccinate [cytosol] --> NAD(+) [cytosol] + 3-isopropylmalate [cytosol]	CAALFM_C700400WA	0.00793651	0.0115431	0.547619	0.787974	0.00793651	0.00925672	0.00793651	0.0102743	-154.302	0	-103.317	0	-72.4279	0	-73.6352	0	-151.834	0	-102.801	0	-73.5772	0	-73.7233	0	-149.231	0	-102.296	0	-73.75	0	-73.7965	0	-144.254	0	-104.324	0	-73.9451	0	-73.389	0	-147.755	0	-106.236	0
R03001KEGGR03001	D-Alanine metabolism	D-Methionine:pyruvate aminotransferase	2.6.1.41	pyruvate [cytosol] + D-methionine [cytosol] <=> L-alanine [cytosol] + 4-methylthio-2-oxobutanoate [cytosol]	NA	0.690476	0.769098	0.547619	0.787974	0.00793651	0.00925672	0.00793651	0.0102743	-359.879	0	-350.157	0	-44.1275	0	-43.3748	0	-355.813	0	-350.687	0	-43.1106	0	-43.4613	0	-350.431	0	-349.871	0	-43.1999	0	-43.1509	0	-341.212	0	-353.647	0	-43.7216	0	-43.5099	0	-344.497	0	-360.408	0
r0040YCM606R03083	Phenylalanine, tyrosine and tryptophan metabolism	2-Dehydro-3-deoxy-D-arabino-heptonate 7-phosphate phosphate-lyase (cyclyzing)	4.2.3.4	2-Dehydro-3-deoxy-D-arabino-heptonate 7-phosphate [cytosol] --> phosphate [cytosol] + 3-dehydroquinate [cytosol]	CAALFM_C400890WA	0.00749496	0.0115431	0.309524	0.787974	0.00749496	0.00925672	0.00793651	0.0102743	0	21.0436	19.3961	38.0343	15.9039	75.7842	16.1925	74.9051	0	20.7437	19.8352	38.2019	15.696	74.0686	15.925	74.7392	0	20.5563	18.3366	36.692	15.8292	74.4912	15.7856	74.193	0	20.0578	19.3756	38.1187	15.5198	75.0734	16.3293	75.2951	0	20.2241	20.7692	37.4516
r0310YCM606R01001	Glycine, serine and threonine metabolism	L-cystathionine cysteine-lyase (deaminating; 2-oxobutanoate-forming)	4.4.1.1	H2O [cytosol] + L-cystathionine [cytosol] --> L-cysteine [cytosol] + 2-oxobutanoate [cytosol] + NH3 [cytosol]	CAALFM_CR08340WA	Inf	1	0.440686	0.787974	0.423711	0.443835	0.179712	0.197099	0	0	0	0	0	0	0	829.082	0	0	0	0	0	822.783	0	0	0	0	0	0	0	0	0	0	0	0	0	0	0	0	0	831.986	0	0	0	0
r0467YCM606R00771	Polysaccharide metabolism (Starch, Cellulose, Chitin, and Xylan)	D-glucose-6-phosphate aldose-ketose-isomerase	5.3.1.9	D-glucose 6-phosphate [cytosol] <=> D-fructose 6-phosphate [cytosol]	CAALFM_CR06340CA	0.150794	0.184202	Inf	1	0.00397675	0.00925672	0.00397675	0.0102743	-500.803	0	-531.75	0	0	1000	0	1000	-185.005	0	-513.793	0	0	1000	0	1000	-187.585	0	-173.656	0	0	1000	0	1000	-407.019	0	-502.991	0	0	1000	0	1000	-412.248	0	-700.147	0
ASPAROXORXNMetaCyc	Alanine, aspartate, asparagine, glutamate and glutamine metabolism	Transaminases (aminotransferases)	2.6.1.-	glyoxylate [cytosol] + L-asparagine [cytosol] <=> glycine [cytosol] + 2-oxosuccinamate [cytosol]	NA	0.00749496	0.0115431	0.547619	0.787974	0.00749496	0.00925672	0.84127	0.881227	0	0	0	916.552	0	914.846	0	907.68	0	0	0	909.177	0	903.581	0	907.874	0	0	0	901.025	0	906.384	0	904.978	0	0	0	881.452	0	915.47	0	908.932	0	0	0	962.903
RXN14047MetaCyc	Citrate cycle (TCA cycle)	citrate hydroxymutase	4.2.1.3	citrate [cytosol] <=> D-threo-isocitrate [cytosol]	CAALFM_CR08210CA	0.00793651	0.0115431	0.150794	0.787974	0.00793651	0.00925672	0.00793651	0.0102743	-316.699	219.337	-192.962	266.707	-106.122	325.744	-104.793	327.645	-312.75	218.276	-190.629	267.446	-104.029	323.008	-104.47	325.005	-308.594	210.892	-189.635	264.741	-104.203	321.369	-103.885	322.759	-300.106	203.618	-194.486	265.523	-105.377	323.606	-104.966	327.747	-301.109	202.718	-195.712	269.181
r0713YCM606R00342	Citrate cycle (TCA cycle)	(S)-malate:NAD+ oxidoreductase	1.1.1.37; 1.1.1.299	NADH [cytosol] + oxaloacetate [cytosol] --> NAD(+) [cytosol] + (S)-malate [cytosol]	CAALFM_C210480WA or CAALFM_C401900CA or CAALFM_CR00540CA	0.00793651	0.0115431	0.0952381	0.787974	0.00793651	0.00925672	0.00793651	0.0102743	-913.081	0	-692.235	0	-776.093	0	-771.529	0	-897.347	0	-694.98	0	-775.532	0	-776.231	0	-889.616	0	-696.513	0	-779.227	0	-777.796	0	-855.076	0	-698.134	0	-781.389	0	-774.586	0	-870.782	0	-692.808	0
r0800YCM606R00330	Purine metabolism	ATP:GDP phosphotransferase	2.7.4.6	ATP [cytosol] + GDP [cytosol] --> ADP [cytosol] + GTP [cytosol]	CAALFM_C502890WA	0.00793651	0.0115431	0.00793651	0.291727	0.00793651	0.00925672	0.00793651	0.0102743	15.8051	131.101	12.7842	98.4586	41.7805	137.674	42.1822	140.099	15.6833	125.584	13.6303	103.54	42.4184	140.087	42.2428	140.633	16.1527	132.636	13.7079	103.859	42.304	139.984	42.4237	141.237	16.5946	127.355	14.0824	108.198	41.9337	139.458	42.0639	140.112	16.698	136.846	10.0694	88.3274
R449ANIGERR00245	Arginine and proline metabolism	L-glutamate gamma-semialdehyde:NAD+ oxidoreductase	1.2.1.88	H2O [cytosol] + NAD(+) [cytosol] + L-Glutamate 5-semialdehyde [cytosol] --> NADH [cytosol] + L-glutamate [cytosol]	CAALFM_C504880CA	0.00793651	0.0115431	Inf	1	0.00749496	0.00925672	0.00749496	0.0102743	-233.347	0	-143.02	0	0	0	0	0	-230.792	0	-145.312	0	0	0	0	0	-224.547	0	-162.486	0	0	0	0	0	-218.621	0	-149.96	0	0	0	0	0	-218.975	0	-140.002	0
r0066YCM606R01716	Folate biosynthesis	chorismate:L-glutamine aminotransferase	2.6.1.85	L-glutamine [cytosol] + chorismate [cytosol] --> L-glutamate [cytosol] + 4-amino-4-deoxychorismate [cytosol]	CAALFM_C405290WA	0.00793651	0.0115431	0.547619	0.787974	0.00793651	0.00925672	0.00793651	0.0102743	0	52.2582	0	13.0534	0	21.6166	0	21.2581	0	51.3976	0	13.3683	0	21.1023	0	21.2925	0	50.442	0	13.3587	0	21.147	0	21.1288	0	49.3111	0	13.7401	0	21.4178	0	21.324	0	49.7482	0	11.3257
R01068KEGGR01068	Glycolysis / Gluconeogenesis	D-fructose-1,6-bisphosphate D-glyceraldehyde-3-phosphate-lyase (glycerone-phosphate-forming)	4.1.2.13	D-fructose 1,6-bisphosphate [cytosol] <=> Glycerone phosphate [cytosol] + D-glyceraldehyde 3-phosphate [cytosol]	CAALFM_C401750CA	Inf	1	0.420635	0.787974	0.00749496	0.00925672	0.00749496	0.0102743	0	0	0	0	0	826.941	0	839.669	0	0	0	0	0	838.316	0	826.526	0	0	0	0	617.009	824.776	0	826.299	0	0	0	0	0	821.393	0	838.694	0	0	0	0
R00490KEGGR00490	Alanine, aspartate, asparagine, glutamate and glutamine metabolism	L-aspartate ammonia-lyase (fumarate-forming)	4.3.1.1	L-aspartate [cytosol] <=> fumarate [cytosol] + NH3 [cytosol]	NA	0.00749496	0.0115431	0.222222	0.787974	0.00749496	0.00925672	0.00749496	0.0102743	0	1000	0	692.235	-721.465	-31.0117	-727.038	-31.1314	0	1000	0	693.115	-727.14	-31.0444	-727.724	-30.9233	0	1000	0	694.112	-726.718	-31.1552	-728.427	-30.7661	0	1000	0	698.134	-726.617	-30.8225	-727.062	-30.7703	0	1000	0	692.808
R04025KEGGR04025	Arginine and proline metabolism	N-Acetylputrescine:oxygen oxidoreductase(deaminating)(flavin-containing)	1.4.3.4	H2O [cytosol] + oxygen [cytosol] + N-acetylputrescine [cytosol] --> H2O2 [cytosol] + NH3 [cytosol] + 4-acetamidobutanal [cytosol]	NA	0.00793651	0.0115431	0.420635	0.787974	0.00793651	0.00925672	0.0952381	0.112487	0	22.2155	0	18.9052	0	18.2578	0	17.9474	0	21.93	0	18.6628	0	17.8187	0	17.9433	0	21.7196	0	18.6602	0	17.883	0	17.8164	0	21.1888	0	19.1398	0	18.1153	0	17.998	0	21.372	0	17.8511
r639AORYZAER01255	Arginine and proline metabolism	proline racemase	5.1.1.4	L-proline [cytosol] <=> D-proline [cytosol]	NA	0.015873	0.0215128	0.0555556	0.787974	0.00749496	0.00925672	0.00749496	0.0102743	0.444854	1000	0.780836	1000	1.03127	57.4535	1.17085	56.6087	0.581269	1000	0.675555	1000	0.613709	55.703	0.968726	56.4539	0.502414	1000	0.71118	1000	0.751409	56.1018	0.85778	55.9884	0.467119	1000	0.58063	1000	0.773382	56.9518	1.29039	56.9227	0.369674	1000	1.24273	1000
ry123YCM606	Fatty acid metabolism	2-enoyl-CoA hydratase (3-hydroxytetradecanoyl-CoA)	1.1.1.n12; 4.2.1.119	H2O [cytosol] + trans-tetradec-2-enoyl-CoA [cytosol] --> (3S)-Hydroxy-cis-tetradec-7-enoyl-CoA [cytosol]	NA	Inf	1	0.222222	0.787974	0.0253699	0.028181	0.00749496	0.0102743	0	0	0	0	0	50.9233	0	49.6246	0	0	0	0	0	47.8067	0	49.8096	0	0	0	0	0	49.2812	0	48.9061	0	0	0	0	0	37.2799	0	49.7654	0	0	0	0
r0943YCM606R02294	Nicotinate and nicotinamide metabolism	N-Ribosylnicotinamide:orthophosphate ribosyltransferase	2.4.2.1	phosphate [cytosol] + nicotinamide ribose [cytosol] --> nicotinamide [cytosol] + alpha-D-ribose 1-phosphate [cytosol]	CAALFM_C303180CA	0.309524	0.361359	Inf	1	0.00749496	0.00925672	0.0253699	0.0313377	0	16.9852	0	34.844	0	0	0	0	0	30.1692	0	32.4785	0	0	0	0	0	15.0058	0	29.4454	0	0	0	0	0	13.4782	0	30.1294	0	0	0	0	0	14.6155	0	0
r0976YCM606R02024	Pyrimidine metabolism	2'-Deoxycytidine diphosphate:oxidized-thioredoxin 2'-oxidoreductase	1.17.4.1	CDP [cytosol] + Reduced thioredoxin [cytosol] --> H2O [cytosol] + Oxidized thioredoxin [cytosol] + dCDP [cytosol]	CAALFM_CR05570CA or CAALFM_C203160CA	0.00793651	0.0115431	0.420635	0.787974	0.0952381	0.103795	0.00793651	0.0102743	0.745589	22.211	1.78671	16.3549	1.19843	23.7764	1.03189	22.5153	1.05506	21.7843	1.58148	15.9045	0.937784	22.3163	0.882011	22.754	1.03951	24.2597	1.77335	16.4216	0.887504	22.6872	0.654035	22.5582	0.942377	19.5595	1.22194	15.0083	0.906438	23.5096	1.18264	23.4023	0.882447	20.4228	2.56872	18.8637
RXN05473MetaCyc	Purine metabolism	NA	NA	2.0 H2O [cytosol] + oxygen [cytosol] + urate [cytosol] <=> CO2 [cytosol] + H2O2 [cytosol] + (S)(+)-Allantoin [cytosol]	NA	0.00793651	0.0115431	0.547619	0.787974	0.00793651	0.00925672	0.00793651	0.0102743	-406.848	221.117	-652.18	159.997	-675.515	318.582	-663.616	314.602	-519.022	218.38	-624.654	159.499	-238.935	312.637	-663.749	315.501	-501.487	217.316	-618.377	156.264	-661.678	313.723	-239.095	313.588	-477.868	211.325	-606.199	162.805	-672.158	317.69	-665.899	315.524	-376.864	211.633	-797.899	162.97
R986ANIGERR02239	Glycerolipid metabolism	1,2-diacyl-sn-glycerol 3-phosphate phosphohydrolase	3.1.3.4; 3.1.3.81	H2O [cytosol] + phosphatidate [cytosol] --> phosphate [cytosol] + 1,2-Diacyl-sn-glycerol [cytosol]	CAALFM_C111470CA or CAALFM_C111640CA or CAALFM_C201550WA or CAALFM_C702500CA	Inf	1	0.423711	0.787974	0.423711	0.443835	Inf	1	0	0	0	0	0	91.9584	0	0	0	0	0	0	0	0	0	0	0	0	0	0	0	0	0	0	0	0	0	0	0	0	0	0	0	0	0	0
r0736YCM606	Metabolism of terpenoids and polyketides	mevalonate kinase (ctp)	2.7.1.36	CTP [cytosol] + (R)-mevalonate [cytosol] --> CDP [cytosol] + (R)-5-Phosphomevalonate [cytosol]	CAALFM_C109460WA	0.00793651	0.0115431	0.222222	0.787974	0.015873	0.017894	0.031746	0.0390944	0	44.3786	0	34.7032	0	40.2505	0	35.2228	0	42.2423	0	34.9375	0	35.3306	0	36.3488	0	42.6694	0	36.002	0	37.2236	0	35.6484	0	39.5245	0	0	0	37.5906	0	38.1392	0	41.7917	0	33.0299
r0535YCM606R01326	Mannose/Mannitol, Fructose and Sorbose/Sorbitol metabolism	ATP:D-mannose 6-phosphotransferase	2.7.1.1; 2.7.1.7	ATP [cytosol] + D-Mannose [cytosol] --> ADP [cytosol] + D-mannose 6-phosphate [cytosol]	CAALFM_CR04510WA	0.00793651	0.0115431	0.0952381	0.787974	0.00793651	0.00925672	0.00793651	0.0102743	0	74.8117	0	56.3248	0	96.604	0	95.1555	0	71.8392	0	60.0264	0	95.2401	0	95.9035	0	73.4885	0	58.9834	0	96.3962	0	95.2944	0	72.6287	0	59.9953	0	97.5757	0	96.042	0	75.8478	0	47.206
r2126YCM606R01845	Glycolysis / Gluconeogenesis	Sedoheptulose 1,7-bisphosphate 1-phosphohydrolase	3.1.3.11; 3.1.3.37	H2O [cytosol] + sedoheptulose 1,7-bisphosphate [cytosol] --> phosphate [cytosol] + sedoheptulose 7-phosphate [cytosol]	CAALFM_C307830WA	0.00793651	0.0115431	Inf	1	0.00749496	0.00925672	0.00749496	0.0102743	0	285.797	0	306.898	0	0	0	0	0	278.654	0	306.823	0	0	0	0	0	283.653	0	303.098	0	0	0	0	0	271.573	0	303.709	0	0	0	0	0	273.62	0	362.357
R03534KEGGR03534	Butanoate metabolism	2-Hydroxyglutarate:(acceptor) 2-oxidoreductase	1.1.99.2	FAD [cytosol] + 2-hydroxyglutarate [cytosol] <=> 2-oxoglutarate [cytosol] + FADH2 [cytosol]	NA	0.00793651	0.0115431	0.418923	0.787974	0.00793651	0.00925672	0.00793651	0.0102743	-477.818	857.553	-635.392	965.515	-91.7988	0	-90.669	0	-473.176	0	-626.584	952.982	-89.9813	1000	-90.6877	0	-458.103	0	-622.138	973.565	-90.3972	1000	-90.0769	823.684	-436.128	748.951	-631.761	967.524	-91.6542	0	-90.9509	0	-441.176	769.795	-695.86	0
ry1102YCM606	Glycerolipid metabolism	lysoPA phosphatase	NA	H2O [cytosol] + 1-acyl-sn-glycerol 3-phosphate [cytosol] --> phosphate [cytosol] + 1-monoglycerides [cytosol]	NA	Inf	1	1	1	0.423711	0.443835	0.423711	0.454029	0	0	0	0	0	0	0	96.9093	0	0	0	0	0	0	0	0	0	0	0	0	0	0	0	0	0	0	0	0	0	0	0	0	0	0	0	0
R06890KEGGR06890	Xenobiotics biodegradation and metabolism	NA	1.14.13.-	NADPH [cytosol] + oxygen [cytosol] + 4-ethylphenol [cytosol] <=> H2O [cytosol] + NADP(+) [cytosol] + S-1-(4-hydroxyphenyl)-ethanol [cytosol]	CAALFM_C103550CA and CAALFM_C501290CA	0.00793651	0.0115431	0.0952381	0.787974	0.00793651	0.00925672	0.00793651	0.0102743	0	147.052	0	25.5932	0	45.3953	0	41.4642	0	143.118	0	25.6811	0	44.1865	0	44.7342	0	148.038	0	23.8045	0	44.3909	0	41.3094	0	144.573	0	25.6346	0	44.0637	0	41.7509	0	142.785	0	25.3305
r0154YCM606R00509	Sulfur metabolism	ATP:adenylylsulfate 3'-phosphotransferase	2.7.1.25	ATP [cytosol] + 5'-adenylyl sulfate [cytosol] --> ADP [cytosol] + 3'-phospho-5'-adenylyl sulfate [cytosol]	CAALFM_C500430WA	0.00793651	0.0115431	0.00793651	0.291727	0.00749496	0.00925672	0.00749496	0.0102743	0	55.3107	0	40.8162	8.7925	59.5336	8.29696	63.0085	0	52.7641	0	41.8834	7.62704	61.9113	8.03799	63.147	0	52.1291	0	43.0101	7.51194	62.2153	7.43655	62.5329	0	51.9537	0	47.1357	8.25594	61.7599	8.05781	62.8844	0	56.0137	0	40.6674
r0057YCM606R04739	Fatty acid metabolism	(S)-3-Hydroxytetradecanoyl-CoA:NAD+ oxidoreductase	1.1.1.35; 1.1.1.211	NAD(+) [cytosol] + (S)-3-hydroxytetradecanoyl-CoA [cytosol] --> NADH [cytosol] + 3-oxotetradecanoyl-CoA [cytosol]	NA	Inf	1	0.690476	0.894816	0.0253699	0.028181	0.00749496	0.0102743	0	0	0	0	0	50.9233	0	49.6246	0	0	0	0	0	47.8067	0	49.8096	0	0	0	0	0	35.9757	0	48.9061	0	0	0	0	0	50.5885	0	49.7654	0	0	0	0
ry152YCM606	Fatty acid metabolism	NA	NA	4.0 coenzyme A [cytosol] + 9.0 3-oxotetradecanoyl-CoA [cytosol] --> 5.0 H2O [cytosol] + 3.0 acetyl-CoA [cytosol] + 10.0 trans-dodec-2-enoyl-CoA [cytosol]	NA	Inf	1	0.84127	1	0.00749496	0.00925672	0.00749496	0.0102743	0	0	0	0	0	5.64751	0	5.50594	0	0	0	0	0	5.2899	0	5.52558	0	0	0	0	0	5.46662	0	5.42957	0	0	0	0	0	5.61192	0	5.51986	0	0	0	0
r0106YCM606R03778	Fatty acid metabolism	Octanoyl-CoA:acetyl-CoA C-acyltransferase	2.3.1.16	coenzyme A [cytosol] + 3-oxodecanoyl-CoA [cytosol] --> acetyl-CoA [cytosol] + octanoyl-CoA [cytosol]	CAALFM_C200780WA or CAALFM_C301460CA or CAALFM_CR00150CA	Inf	1	1	1	0.00749496	0.00925672	0.00749496	0.0102743	0	0	0	0	0	33.4022	0	30.0348	0	0	0	0	0	31.6664	0	32.6483	0	0	0	0	0	32.0803	0	32.2444	0	0	0	0	0	33.0402	0	32.7928	0	0	0	0
r322iLC915R03050	Glycolysis / Gluconeogenesis	2-Acetolactate pyruvate-lyase (carboxylating)	2.2.1.6	pyruvate [cytosol] + 2-(alpha-Hydroxyethyl)thiamine diphosphate [cytosol] <=> thiamin diphosphate [cytosol] + 2-Acetolactate [cytosol]	CAALFM_C302320WA	Inf	1	Inf	1	Inf	1	Inf	1	0	1000	0	1000	0	1000	0	1000	0	1000	0	1000	0	1000	0	1000	0	1000	0	1000	0	1000	0	1000	0	1000	0	1000	0	1000	0	1000	0	1000	0	1000
r0029YCM606R01652	Valine, leucine and isoleucine metabolism	3-isopropylmalate dehydrogenase	1.1.1.85	(2S)-2-isopropyl-3-oxosuccinate [cytosol] --> CO2 [cytosol] + 4-methyl-2-oxopentanoate [cytosol]	CAALFM_C700400WA	0.00793651	0.0115431	0.420635	0.787974	0.00793651	0.00925672	0.00793651	0.0102743	0	148.367	0	100.949	0	87.0377	0	88.197	0	146.128	0	100.455	0	88.2058	0	88.2944	0	143.629	0	99.9622	0	88.3336	0	88.4033	0	138.838	0	101.944	0	88.4473	0	87.9382	0	142.208	0	103.954
DEOXYGUANPHOSPHORRXNMetaCyc	Purine metabolism	Deoxyguanosine:orthophosphate ribosyltransferase	2.4.2.1	phosphate [cytosol] + 2'-deoxyguanosine [cytosol] <=> guanine [cytosol] + 2'-deoxy-alpha-D-ribose 1-phosphate [cytosol]	CAALFM_C303180CA	0.031746	0.0415852	0.547619	0.787974	0.00793651	0.00925672	0.00793651	0.0102743	0	18.5327	0	17.6593	0	32.6324	0	31.477	0	18.3784	0	15.5346	0	31.288	0	31.5764	0	18.9845	0	16.5003	0	31.3878	0	31.3844	0	18.0181	0	16.7346	0	32.4485	0	31.5968	0	17.4848	0	17.9823
R29ANIGERR01641	Pentose phosphate pathway	sedoheptulose-7-phosphate:D-glyceraldehyde-3-phosphate glycolaldehyde transferase	2.2.1.1	D-ribose 5-phosphate [cytosol] + D-xylulose 5-phosphate [cytosol] <=> D-glyceraldehyde 3-phosphate [cytosol] + sedoheptulose 7-phosphate [cytosol]	CAALFM_C108320WA	0.00793651	0.0115431	0.309524	0.787974	0.00749496	0.00925672	0.00749496	0.0102743	-64.3579	0	-80.8371	0	-58.3254	49.616	-55.6171	49.0749	-63.226	0	-80.2158	0	-55.546	48.5242	-55.4047	49.0059	-63.2352	0	-74.8485	0	-55.2905	48.6775	-55.2543	48.6204	-57.2474	0	-70.8242	0	-57.7588	49.0418	-56.563	49.2708	-54.5366	0	-114.893	0
r0027YCM606R03444	Lysine metabolism	(R)-2-hydroxybutane-1,2,4-tricarboxylate hydro-lyase	4.2.1.114; 4.2.1.-	homocitrate [cytosol] <=> H2O [cytosol] + but-1-ene-1,2,4-tricarboxylate [cytosol]	CAALFM_CR05790CA	0.00793651	0.0115431	0.547619	0.787974	0.00793651	0.00925672	0.00793651	0.0102743	0	162.656	0	184.497	0	73.6146	0	72.6395	0	160.343	0	178.296	0	72.0964	0	72.6275	0	158.762	0	177.389	0	72.3928	0	72.1596	0	154.557	0	178.21	0	73.4137	0	72.8138	0	156.019	0	203.514
R10116KEGGR10116	Biotin metabolism	3-hydroxyglutaryl-[acp]-methyl-ester:NADP+ oxidoreductase	1.1.1.100	NADPH [cytosol] + 3-Ketoglutaryl-[acp] methyl ester [cytosol] <=> NADP(+) [cytosol] + 3-Hydroxyglutaryl-[acp] methyl ester [cytosol]	CAALFM_CR00710CA	0.00793651	0.0115431	0.547619	0.787974	0.00749496	0.00925672	0.00793651	0.0102743	-118.995	11.1259	-105.319	-4.08964	-41.1926	0	-37.7081	0	-113.869	10.4748	-102.889	0.498028	-36.4209	0	-38.4455	0	-112.442	16.9448	-102.169	2.01863	-37.6365	0	-37.0287	0	-103.653	17.1093	-101.991	5.01941	-41.1826	0	-38.046	0	-109.954	17.1343	-121.955	-30.1126
R01343KEGGR01343	Arginine and proline metabolism	L-Ornithine:2-oxo-acid aminotransferase	2.6.1.13	L-ornithine [cytosol] + 2-Oxo acid [cytosol] <=> L-2-Amino acid [cytosol] + L-Glutamate 5-semialdehyde [cytosol]	CAALFM_C400160CA	0.0111594	0.0158135	0.547619	0.787974	0.0111594	0.0128185	0.84127	0.881227	0	516.024	0	916.552	0	914.846	0	907.68	0	511.563	0	909.177	0	903.581	0	907.874	0	0	0	901.025	0	906.384	0	904.978	0	0	0	881.452	0	915.47	0	908.932	0	0	0	962.903
ry141YCM606	Fatty acid metabolism	3-hydroxyacyl-CoA dehydrogenase (3-oxo-cis-dodec-5-enoyl-CoA)	1.1.1.n12; 4.2.1.119	NAD(+) [cytosol] + (3S)-Hydroxy-cis-dodec-5-enoyl-CoA [cytosol] --> NADH [cytosol] + 3-oxolauroyl-CoA [cytosol]	NA	Inf	1	1	1	0.00749496	0.00925672	0.00749496	0.0102743	0	0	0	0	0	29.227	0	28.6325	0	0	0	0	0	25.2808	0	28.5672	0	0	0	0	0	28.0702	0	27.9023	0	0	0	0	0	28.9102	0	28.6933	0	0	0	0
r0085YCM606R04405	Cysteine and methionine metabolism	5-Methyltetrahydropteroyltri-L-glutamate:L-homocysteine S-methyltransferase	2.1.1.14	L-homocysteine [cytosol] + 5-methyltetrahydropteroyltri-L-glutamate [cytosol] --> L-methionine [cytosol] + tetrahydropteroyltri-L-glutamate [cytosol]	CAALFM_CR01620CA	0.0111594	0.0158135	0.309524	0.787974	0.00793651	0.00925672	0.672336	0.715896	0	77.0078	0	0	0	18.7424	0	18.4995	0	74.6117	0	54.9275	0	18.2855	0	18.4927	0	77.3494	0	56.4888	0	19.272	0	19.1852	0	73.5696	0	0	0	18.6983	0	18.5751	0	75.3892	0	0
r668iLC915R03105	Cysteine and methionine metabolism	3-mercaptopyruvate:sulfide sulfurtransferase	2.8.1.2	sulfite [cytosol] + 3-mercaptopyruvate [cytosol] <=> pyruvate [cytosol] + thiosulfate [cytosol]	CAALFM_C209960WA	0.00793651	0.0115431	0.690476	0.894816	0.00749496	0.00925672	0.00749496	0.0102743	-68.4106	304.562	-52.3543	217.416	-69.3964	0	-67.6157	0	-65.4486	297.619	0	214.496	-66.5006	0	-67.601	0	-68.257	300.561	0	212.516	-66.5931	0	-66.713	0	-63.0638	289.299	0	217.098	-68.8924	0	-68.0173	0	-66.0472	297.604	0	231.14
r0842YCM606R03018	Pantothenate and CoA biosynthesis	ATP:pantothenate 4'-phosphotransferase	2.7.1.33	ATP [cytosol] + (R)-pantothenate [cytosol] --> ADP [cytosol] + D-4'-Phosphopantothenate [cytosol]	CAALFM_C602980CA	0.00793651	0.0115431	0.690476	0.894816	0.00793651	0.00925672	0.00793651	0.0102743	0	24.5425	0	18.615	0	13.8656	0	13.6535	0	23.3678	0	19.1079	0	13.5563	0	13.6986	0	24.1161	0	19.1314	0	13.6045	0	13.6439	0	23.2875	0	19.6959	0	13.8245	0	13.6944	0	24.3971	0	16.9316
ry153YCM606	Fatty acid metabolism	NA	NA	3.0 coenzyme A [cytosol] + 7.0 3-oxolauroyl-CoA [cytosol] --> 4.0 H2O [cytosol] + 2.0 acetyl-CoA [cytosol] + 8.0 trans-dec-2-enoyl-CoA [cytosol]	NA	Inf	1	0.690476	0.894816	0.00749496	0.00925672	0.00749496	0.0102743	0	0	0	0	0	4.17528	0	3.75435	0	0	0	0	0	3.9583	0	4.08103	0	0	0	0	0	4.05387	0	4.03055	0	0	0	0	0	4.13003	0	4.0991	0	0	0	0
R363ANIGERR00707	Alanine, aspartate, asparagine, glutamate and glutamine metabolism	(S)-1-pyrroline-5-carboxylate:NAD+ oxidoreductase	1.2.1.88	2.0 H2O [cytosol] + NAD(+) [cytosol] + (S)-1-pyrroline-5-carboxylate [cytosol] --> NADH [cytosol] + L-glutamate [cytosol]	CAALFM_C504880CA	0.0253699	0.0341171	Inf	1	Inf	1	0.0253699	0.0313377	0	0	0	237.138	0	0	0	0	0	0	0	239.094	0	0	0	0	0	0	0	238.242	0	0	0	0	0	0	0	246.564	0	0	0	0	0	0	0	0
R452ANIGER	Arginine and proline metabolism	Gamma-glutamyl kinase, glutamate kinase	2.7.2.11	ATP [cytosol] + L-glutamate [cytosol] --> ADP [cytosol] + D-alpha-glutamyl phosphate [cytosol]	CAALFM_CR10580WA	0.00793651	0.0115431	0.031746	0.566293	0.00793651	0.00925672	0.00793651	0.0102743	0	129.124	0	98.2611	0	112.311	0	115.002	0	122.958	0	101.791	0	110.89	0	113.64	0	126.607	0	102.31	0	110.771	0	112.692	0	121.602	0	106.552	0	110.121	0	115.479	0	128.792	0	86.3079
R277ANIGERR01627	Phenylalanine, tyrosine and tryptophan metabolism	3-dehydroshikimate hydro-lyase	4.2.1.118	3-dehydroshikimate [cytosol] <=> H2O [cytosol] + 3,4-dihydroxybenzoate [cytosol]	NA	0.00749496	0.0115431	0.690476	0.894816	0.00749496	0.00925672	0.00793651	0.0102743	-174.591	20.5608	0	29.7335	0	73.8334	0	72.7131	-171.447	20.2389	0	29.8713	0	72.101	0	72.7654	-174.289	20.0405	0	28.3587	0	72.5279	0	72.3206	-172.014	19.5631	0	29.7722	0	73.2885	0	73.2942	-171.69	19.7206	0	29.2461
r0654iAL1006R05069	Valine, leucine and isoleucine metabolism	(S)-2-Aceto-2-hydroxybutanoate:NADP+ oxidoreductase (isomerizing)	1.1.1.86; 5.4.99.3	NADPH [cytosol] + acetohydroxybutyrate [cytosol] --> NADP(+) [cytosol] + (R)-3-hydroxy-3-methyl-2-oxopentanoate [cytosol]	CAALFM_C600870CA	0.00793651	0.0115431	0.547619	0.787974	0.00793651	0.00925672	0.00793651	0.0102743	0	367.307	0	455.932	0	627.12	0	600.395	0	361.332	0	427.725	0	590.148	0	602.24	0	352.369	0	421.4	0	598.7	0	591.974	0	335.784	0	417.033	0	625.763	0	604.518	0	348.318	0	563.288
r943AORYZAER01956	Phenylalanine, tyrosine and tryptophan metabolism	L-Kynurenine:2-oxoglutarate aminotransferase	2.6.1.7	2-oxoglutarate [cytosol] + L-Kynurenine [cytosol] <=> L-glutamate [cytosol] + 4-(2-Aminophenyl)-2,4-dioxobutanoate [cytosol]	CAALFM_C202640CA or CAALFM_C202950WA	0.00749496	0.0115431	Inf	1	0.00749496	0.00925672	Inf	1	-682.83	0	-1000	0	-1000	0	-1000	0	-673.347	0	-1000	0	-1000	0	-1000	0	-638.062	0	-1000	0	-1000	0	-1000	0	-606.612	0	-1000	0	-1000	0	-1000	0	-614.202	0	-1000	0
r0457YCM606	Taurine and hypotaurine metabolism	g-glutamyltransferase	2.3.2.2; 3.4.19.13	glutathione [cytosol] + L-alanine [cytosol] --> Cys-Gly [cytosol] + L-gamma-glutamyl-L-alanine [cytosol]	CAALFM_C100550WA or CAALFM_C403540CA	0.00793651	0.0115431	0.0952381	0.787974	0.00793651	0.00925672	0.00793651	0.0102743	3.10418	63.8665	3.32639	48.5993	0.888236	30.536	1.0453	31.9008	3.65997	61.4812	1.93827	48.8994	0.814734	32.1097	1.20562	32.1867	1.52383	61.2913	1.85987	49.0741	0.775626	31.6168	0.777426	31.9446	1.88285	59.5455	2.06918	51.3714	1.01435	31.7419	0.985653	31.9092	1.53511	62.4657	3.4805	43.1191
r0558YCM606R02082	Metabolism of terpenoids and polyketides	(R)-Mevalonate:NADP+ oxidoreductase (CoA acylating)	1.1.1.34	2.0 NADPH [cytosol] + (S)-3-hydroxy-3-methylglutaryl-CoA [cytosol] --> 2.0 NADP(+) [cytosol] + coenzyme A [cytosol] + (R)-mevalonate [cytosol]	CAALFM_C103780CA	0.00793651	0.0115431	0.222222	0.787974	0.00793651	0.00925672	0.00793651	0.0102743	7.54664	123.942	6.02231	183.028	10.7453	149.753	6.15336	147.651	6.96392	122.288	5.25818	171.739	6.48807	148.365	7.28413	148.406	6.53471	119.837	6.12992	171.411	8.27169	149.73	6.7691	148.833	4.33665	113.138	5.67427	167.636	8.16538	148.604	9.01102	150.08	6.19687	115.998	8.11118	197.707
ry230YCM606	Steroid biosynthesis	NA	NA	10.0 B00002 [cytosol] + 15.0 H2O [cytosol] + palmitoyl-CoA [cytosol] + 4.0 Diacylglycerol [cytosol] --> coenzyme A [cytosol] + 6.0 Triacylglycerol [cytosol]	NA	0.00749496	0.0115431	Inf	1	Inf	1	0.00749496	0.0102743	0	0	0	175.182	0	0	0	0	0	0	108.965	182.572	0	0	0	0	0	0	0	166.23	0	0	0	0	0	0	0	178.98	0	0	0	0	0	0	0	187.931
R04770KEGGR04770	Selenocompound metabolism	Selenomethionine methanethiol-lyase (deaminating)	4.4.1.1; 4.4.1.11	H2O [cytosol] + selenomethionine [cytosol] <=> 2-oxobutanoate [cytosol] + NH3 [cytosol] + Methaneselenol [cytosol]	CAALFM_CR08340WA	0.0111594	0.0158135	1	1	0.00793651	0.00925672	0.672336	0.715896	-77.0078	0	0	0	-18.7424	0	-19.2321	0	-74.6117	0	-54.9275	0	-18.2855	0	-18.4927	0	-77.3494	0	-56.4888	0	-18.4497	0	-18.3372	0	-73.5696	0	0	0	-18.6983	0	-18.4863	0	-75.3892	0	0	0
ry61YCM606	Fatty acid metabolism	fatty-acid--CoA ligase (octadecenoate)	6.2.1.3	ATP [cytosol] + coenzyme A [cytosol] + (9Z)-Octadecenoic acid [cytosol] <=> diphosphate [cytosol] + AMP [cytosol] + oleoyl-CoA [cytosol]	CAALFM_C206070WA or CAALFM_C302810CA or CAALFM_C305980CA or CAALFM_C704180WA or CAALFM_CR10160WA	0.00793651	0.0115431	0.031746	0.566293	0.00793651	0.00925672	0.150794	0.16781	0	62.2595	0	39.6917	0	48.657	0	47.1602	0	57.9392	0	41.9843	0	47.6379	0	47.725	0	59.5719	0	42.3641	0	47.5761	0	0	0	57.1162	0	44.2046	0	48.5534	0	47.2918	0	61.0975	0	39.3975
R400ANIGER	Fatty acid metabolism	NA	NA	9.0 H2O [cytosol] + NAD(+) [cytosol] + 2.0 2-isopropylmalate [cytosol] --> NADH [cytosol] + 7.0 CO2 [cytosol] + (2S)-2-isopropyl-3-oxosuccinate [cytosol]	NA	0.00793651	0.0115431	0.547619	0.787974	0.00793651	0.00925672	0.00793651	0.0102743	0	154.302	0	103.317	0	87.8771	0	89.2197	0	151.834	0	102.801	0	89.2277	0	89.3076	0	149.231	0	102.296	0	89.3579	0	89.4282	0	144.254	0	104.324	0	89.422	0	88.9335	0	147.755	0	106.236
ry117YCM606	Fatty acid metabolism	2-enoyl-CoA hydratase (3-hydroxyhexanoyl-CoA)	1.1.1.n12; 4.2.1.119	H2O [cytosol] + trans-hex-2-enoyl-CoA [cytosol] --> (r)-3-hydroxyhexanoyl-coa [cytosol]	NA	Inf	1	0.690476	0.894816	0.00749496	0.00925672	0.00749496	0.0102743	0	0	0	0	0	33.4022	0	32.7229	0	0	0	0	0	28.8924	0	32.6483	0	0	0	0	0	32.0803	0	32.2444	0	0	0	0	0	33.0402	0	32.7928	0	0	0	0
ry94YCM606	Fatty acid metabolism	peroxisomal acyl-CoA thioesterase	3.1.2.2	H2O [cytosol] + butyryl-CoA [cytosol] --> coenzyme A [cytosol] + butyrate [cytosol]	NA	0.00793651	0.0115431	0.150794	0.787974	0.00793651	0.00925672	0.00793651	0.0102743	2.501	190.519	0.232142	307.309	0	196.531	0.36585	200.109	0.232142	187.411	0.232142	292.326	0	200.434	0	200.44	0.232142	180.673	0.232142	289.925	0	199.923	0	201.431	0.232142	171.792	1.72211	284.292	0	198.544	0	199.456	0.694595	174.401	0.232142	378.507
r0023YCM606R03968	Valine, leucine and isoleucine metabolism	2-Isopropylmalate hydro-lyase	4.2.1.33	H2O [cytosol] + 2-isopropylmaleate [cytosol] <=> 2-isopropylmalate [cytosol]	CAALFM_CR00360CA	0.00793651	0.0115431	0.309524	0.787974	0.00749496	0.00925672	0.00749496	0.0102743	0	491.571	0	147.067	-154.973	0	-157.392	0	0	483.687	0	146.275	-157.793	0	-157.021	0	0	474.044	0	145.754	-157.351	0	-157.923	0	0	448.436	0	147.602	-156.301	0	-156.956	0	0	461.408	0	151.115
r0195YCM606R00836	Polysaccharide metabolism (Starch, Cellulose, Chitin, and Xylan)	UDP-glucose:D-glucose-6-phosphate 1-alpha-D-glucosyltransferase	2.4.1.15	UDP-glucose [cytosol] + D-glucose 6-phosphate [cytosol] --> UDP [cytosol] + alpha,alpha-trehalose 6-phosphate [cytosol]	CAALFM_CR05720WA	0.00793651	0.0115431	0.547619	0.787974	0.00793651	0.00925672	0.00793651	0.0102743	0	8.27546	0	7.32989	0	35.6434	0	35.0524	0	8.16187	0	7.25633	0	34.7955	0	35.1092	0	8.0899	0	7.25115	0	34.8691	0	34.8392	0	7.89373	0	7.4618	0	35.3156	0	35.161	0	7.95971	0	7.01462
R02173KEGGR02173	Phenylalanine, tyrosine and tryptophan metabolism	Tryptamine:oxygen oxidoreductase(deaminating)	1.4.3.4; 1.4.3.22	H2O [cytosol] + oxygen [cytosol] + tryptamine [cytosol] --> H2O2 [cytosol] + indol-3-ylacetaldehyde [cytosol] + NH3 [cytosol]	NA	0.00793651	0.0115431	0.547619	0.787974	0.00793651	0.00925672	0.00793651	0.0102743	0	424.007	0	7.7987	0	13.7953	0	13.5666	0	420.028	0	7.93774	0	13.4671	0	13.5885	0	413.524	0	7.93207	0	13.4956	0	13.484	0	394.336	0	8.12849	0	13.6684	0	13.6086	0	401.475	0	6.75324
r894ANIDULANS	Fatty acid metabolism	Type II fatty acid synthase	1.6.5.3; 1.1.1.100	H2O [cytosol] + 2.0 NADPH [cytosol] + 6.0 Acyl-[acp] [cytosol] + 2.0 Malonyl-[acyl-carrier protein] [cytosol] --> 6.0 B00002 [cytosol] + 2.0 NADP(+) [cytosol] + 6.0 CO2 [cytosol] + 7.0 Acyl-carrier protein [cytosol] + Octadecanoyl-[acyl-carrier protein] [cytosol]	CAALFM_C304830CA or CAALFM_CR00710CA	0.150794	0.184202	0.84127	1	0.00793651	0.00925672	0.015873	0.0199316	0	23.65	0	24.4384	0	29.3656	0	27.8576	0	22.2384	0	22.1344	0	26.8324	0	28.2607	0	21.1777	0	22.0428	0	27.7312	0	27.4709	0	19.8419	0	22.745	0	28.5437	0	28.0096	0	21.0073	0	27.5723
R89ANIGERR00475	Glyoxylate and dicarboxylate metabolism	glycolate:oxygen 2-oxidoreductase	1.1.3.15	oxygen [cytosol] + glycolate [cytosol] --> H2O2 [cytosol] + glyoxylate [cytosol]	NA	0.00749496	0.0115431	0.463344	0.787974	0.00749496	0.00925672	0.914184	0.956777	0	839.791	0	1000	328.148	1000	338.055	1000	0	825.814	613.664	1000	0	1000	0	1000	0	825.601	602.975	1000	341.875	1000	334.889	1000	0	801.049	0	1000	308.334	1000	333.926	1000	0	806.399	0	1000
R00559KEGGR00559	Arginine and proline metabolism	L-Arginine:oxygen 2-oxidoreductase (decarboxylating)	1.13.12.1	oxygen [cytosol] + L-arginine [cytosol] --> H2O [cytosol] + CO2 [cytosol] + 4-guanidinobutanamide [cytosol]	NA	0.00793651	0.0115431	Inf	1	0.00749496	0.00925672	0.00749496	0.0102743	0	318.182	0	105.286	0	0	0	0	0	313.446	0	106.027	0	0	0	0	0	311.258	0	106.217	0	0	0	0	0	303.71	0	107.035	0	0	0	0	0	306.249	0	101.884
ry358YCM606	Glycerophospholipid metabolism	phosphatidyl-N-methylethanolamine methyltransferase	2.1.1.17; 2.1.1.71	S-adenosyl-L-methionine [cytosol] + phosphatidyl-N-methylethanolamine [cytosol] --> S-adenosyl-L-homocysteine [cytosol] + Phosphatidyl-N-dimethylethanolamine [cytosol]	CAALFM_C306570CA or CAALFM_CR02540WA	0.00793651	0.0115431	0.222222	0.787974	0.00793651	0.00925672	0.00793651	0.0102743	6.81921	36.6969	10.259	35.1709	2.4756	11.3358	2.11335	10.8231	6.73456	35.7369	9.51072	34.1309	1.91505	10.5599	2.24204	10.9554	4.3948	35.0372	9.15759	34.1878	2.0384	10.723	1.89175	10.5451	3.93764	32.7405	8.20275	34.09	2.85664	11.679	1.8689	10.6092	4.39206	34.0331	16.6803	39.8
r520iLC915R02619	Cysteine and methionine metabolism	3-sulfino-L-alanine:2-oxoglutarate aminotransferase	2.6.1.1	2-oxoglutarate [cytosol] + 3-sulfino-L-alanine [cytosol] <=> L-glutamate [cytosol] + 3-Sulfinylpyruvate [cytosol]	CAALFM_C401200CA or CAALFM_CR07620WA	0.00793651	0.0115431	Inf	1	0.00749496	0.00925672	0.00749496	0.0102743	0	294.62	0	216.632	0	0	0	0	0	288.778	0	213.799	0	0	0	0	0	293.176	0	212.101	0	0	0	0	0	285.487	0	216.684	0	0	0	0	0	290.289	0	207.245
r0566YCM606R03508	Phenylalanine, tyrosine and tryptophan metabolism	1-(2-Carboxyphenylamino)-1-deoxy-D-ribulose-5-phosphate carboxy-lyase(cyclizing)	4.1.1.48	1-(2-carboxyphenylamino)-1-deoxy-D-ribulose 5-phosphate [cytosol] --> H2O [cytosol] + CO2 [cytosol] + Indoleglycerol phosphate [cytosol]	CAALFM_C112210WA	0.00749496	0.0115431	0.150794	0.787974	0.00749496	0.00925672	0.00793651	0.0102743	0	0	8.30085	14.4174	1.95075	14.3162	2.19198	16.0709	0	0	8.33059	15.8797	1.96757	14.0608	1.97374	14.16	0	0	8.33332	14.5393	1.9633	15.8229	1.8724	13.9858	0	0	8.34648	14.9156	1.7849	14.0536	2.00089	14.2295	0	0	8.20541	14.8028
r1092AORYZAE	Pyrimidine metabolism	Thymidine phosphorylase	2.4.2.4	phosphate [cytosol] + thymidine [cytosol] <=> thymine [cytosol] + 2-deoxyribose 1-phosphate [cytosol]	NA	0.150794	0.184202	0.672336	0.894816	0.150794	0.162734	1	1	-651.436	0	-797.416	0	-843.607	0	0	0	-642.534	0	-766.828	0	-822.931	0	-829.617	0	-622.065	0	-762.192	0	-826.861	0	0	0	-592.9	0	0	0	0	0	-832.239	0	-603.365	0	-922.993	0
r0481YCM606R00115	Glutathione metabolism	glutathione:NADP+ oxidoreductase	1.8.1.7	NADPH [cytosol] + glutathione disulfide [cytosol] --> NADP(+) [cytosol] + 2.0 glutathione [cytosol]	CAALFM_C501520CA	0.79717	0.886312	0.914184	1	0.440686	0.461218	0.0669553	0.0815429	0	0	0	0	0	818.855	0	815.409	0	0	0	0	0	0	0	0	0	0	0	757.817	0	0	0	811.49	0	0	0	747.331	0	0	0	814.872	0	815.928	0	0
r0306YCM606R00573	Pyrimidine metabolism	UTP:L-glutamine amido-ligase (ADP-forming)	6.3.4.2	H2O [cytosol] + ATP [cytosol] + L-glutamine [cytosol] + UTP [cytosol] --> ADP [cytosol] + phosphate [cytosol] + L-glutamate [cytosol] + CTP [cytosol]	CAALFM_C504570CA	0.0952381	0.119343	Inf	1	0.00749496	0.00925672	0.00749496	0.0102743	0	104.332	0	70.4668	0	0	0	0	0	60.3171	0	48.3372	0	0	0	0	0	95.4613	0	46.9252	0	0	0	0	0	95.3576	0	84.0111	0	0	0	0	0	60.8946	0	49.1492
R926ANIGER	Inositol phosphate metabolism	NA	NA	alpha-D-glucose 6-phosphate [cytosol] --> 1D-myo-inositol 3-phosphate [cytosol]	NA	0.00793651	0.0115431	Inf	1	0.00749496	0.00925672	0.00749496	0.0102743	0	17.3751	0	15.5273	0	0	0	0	0	17.1366	0	15.363	0	0	0	0	0	16.9855	0	15.352	0	0	0	0	0	16.5736	0	15.798	0	0	0	0	0	16.7122	0	15.3716
r1026iAL1006	Fatty acid metabolism	[ACP]acetyltransferase	2.3.1.38	butyryl-CoA [cytosol] + Acyl-carrier protein [cytosol] --> coenzyme A [cytosol] + Butyryl-[acp] [cytosol]	CAALFM_C500190CA	Inf	1	0.0253699	0.549529	0.0253699	0.028181	Inf	1	0	0	0	0	0	54.1869	0	0	0	0	0	0	0	49.385	0	0	0	0	0	0	0	0	0	0	0	0	0	0	0	54.2945	0	0	0	0	0	0
R02744KEGGR02744	Glycerophospholipid metabolism	lysophospholipase	3.1.1.5	Carboxylate [cytosol] + sn-glycero-3-phosphocholine [cytosol] <=> H2O [cytosol] + 1-Lysolecithin [cytosol]	CAALFM_C108230CA or CAALFM_C501570CA or CAALFM_C602000WA or CAALFM_CR09690CA or CAALFM_C201380WA or CAALFM_CR08300CA or CAALFM_C601990WA	0.00793651	0.0115431	0.547619	0.787974	0.00793651	0.00925672	0.00793651	0.0102743	-403.669	586.01	-472.75	701.072	-160.84	563.25	-154.407	553.413	-402.474	580.96	-460.674	677.76	-152.221	549.203	-154.625	553.553	-397.719	569.216	-458.532	674.107	-154.474	551.821	-153.175	549.627	-383.124	545.758	-449.076	661.119	-158.634	560.645	-155.819	555.33	-384.547	551.68	-500	728.041
r0095YCM606	Butanoate metabolism	acetaldehyde condensation	4.1.1.-; 4.1.1.1; 4.1.1.43; 4.1.1.74	2.0 acetaldehyde [cytosol] --> (R)-acetoin [cytosol]	CAALFM_C406570CA or CAALFM_CR06860CA	0.00793651	0.0115431	0.547619	0.787974	0.00793651	0.00925672	0.00793651	0.0102743	0	406.425	0	268.537	0	415.757	0	421.64	0	401.297	0	269.265	0	422.908	0	422.257	0	386.914	0	267.371	0	423.048	0	425.233	0	369.315	0	274.571	0	423.152	0	420.298	0	374.669	0	274.478
R183ANIGERR00959	Glycolysis / Gluconeogenesis	alpha-D-Glucose 1-phosphate 1,6-phosphomutase	5.4.2.2; 5.4.2.5	alpha-D-glucose 6-phosphate [cytosol] <=> alpha-D-glucose 1-phosphate [cytosol]	CAALFM_C307490WA or CAALFM_CR02820WA	0.00793651	0.0115431	0.84127	1	0.00793651	0.00925672	0.00793651	0.0102743	-573.505	184.645	-693.467	142.721	-998.885	268.535	-998.658	271.29	-566.038	178.388	-649.675	150.105	-998.931	268.461	-998.416	271.84	-538.172	184.087	-665.977	150.721	-998.306	272.226	-998.787	268.437	-527.772	181.729	-654.666	155.923	-998.244	273.536	-999.069	268.758	-535.904	188.597	-767.716	121.626
r698iLC915R05064	Valine, leucine and isoleucine metabolism	(S)-3-Hydroxyisobutyryl-CoA hydrolase	3.1.2.4	H2O [cytosol] + (S)-3-Hydroxyisobutyryl-CoA [cytosol] --> coenzyme A [cytosol] + (S)-3-Hydroxyisobutyrate [cytosol]	CAALFM_C103320CA	0.309524	0.361359	0.0952381	0.787974	0.00793651	0.00925672	0.00793651	0.0102743	0	156.007	0	149.81	0	170.893	0	173.726	0	154.189	0	145.395	0	173.827	0	173.329	0	151.855	0	143.8	0	172.963	0	174.089	0	147.486	0	147.202	0	171.775	0	173.207	0	148.079	0	157.172
r798AORYZAE	Valine, leucine and isoleucine metabolism	2-isopropylmalate synthase	2.3.3.13	H2O [cytosol] + acetyl-CoA [cytosol] + (R)-3-methyl-2-oxobutanoate [cytosol] --> coenzyme A [cytosol] + 2-isopropylmalate [cytosol]	CAALFM_C100170WA or CAALFM_C209750WA	0.0952381	0.119343	0.84127	1	0.00793651	0.00925672	0.00793651	0.0102743	0	166.38	0	165.528	0	236.829	0	239.488	0	164.585	0	165.634	0	240.197	0	238.87	0	162.105	0	164.436	0	239.786	0	240.334	0	157.487	0	169.279	0	238.914	0	238.447	0	158.098	0	171.705
r0944YCM606R01561	Purine metabolism	adenosine:phosphate alpha-D-ribosyltransferase	2.4.2.1	phosphate [cytosol] + adenosine [cytosol] <=> adenine [cytosol] + alpha-D-ribose 1-phosphate [cytosol]	CAALFM_C303180CA	0.309524	0.361359	0.309524	0.787974	0.690476	0.714631	0.150794	0.16781	-81.7982	0	-136.569	0	-120.259	0	-114.606	0	-136.996	0	-127.245	0	-114.457	0	-114.313	0	-81.7166	0	-131.077	0	-114.033	0	-113.6	0	-133.208	0	-83.4895	0	-117.878	0	-116.1	0	-81.0242	0	-155.998	0
r0003YCM606R02946	Butanoate metabolism	(R,R)-Butane-2,3-diol:NAD+ oxidoreductase	1.1.1.4	NAD(+) [cytosol] <=> NADH [cytosol] + (R)-acetoin [cytosol]	CAALFM_C104750WA or CAALFM_CR05340CA	0.00793651	0.0115431	0.547619	0.787974	0.00793651	0.00925672	0.00793651	0.0102743	-406.425	0	-268.537	0	-415.757	0	-421.64	0	-401.297	0	-269.265	0	-422.908	0	-422.257	0	-386.914	0	-267.371	0	-423.048	0	-425.233	0	-369.315	0	-274.571	0	-423.152	0	-420.298	0	-374.669	0	-274.478	0
R01618KEGGR01618	Purine metabolism	APS:ATP adenylyltransferase	2.7.7.53	ATP [cytosol] + 5'-adenylyl sulfate [cytosol] <=> sulfate [cytosol] + P(1),P(4)-bis(5'-adenosyl) tetraphosphate [cytosol]	CAALFM_C603410CA	0.00793651	0.0115431	0.420635	0.787974	0.00793651	0.00925672	0.00793651	0.0102743	-61.7661	0	-49.2406	0	-69.445	0	-67.8468	0	-58.7965	0	-50.5942	0	-66.8192	0	-67.7207	0	-60.7298	0	-50.5258	0	-66.828	0	-66.6687	0	-53.3129	0	-52.5902	0	-68.3112	0	-67.8047	0	-56.0434	0	-42.5769	0
R00320KEGGR00320	Pyruvate metabolism	diphosphate:acetate phosphotransferase	2.7.2.12	diphosphate [cytosol] + acetate [cytosol] <=> phosphate [cytosol] + acetylphosphate [cytosol]	NA	0.00793651	0.0115431	0.547619	0.787974	1	1	0.00793651	0.0102743	0	311.322	0	251.912	0	304.767	0	297.581	0	311.474	0	243.261	0	295.756	0	298.364	0	300.789	0	242.051	0	297.112	0	296.179	0	288.548	0	241.682	0	301.76	0	299.159	0	288.181	0	273.043
R02240KEGGR02240	Glycerolipid metabolism	ATP:1,2-diacylglycerol 3-phosphotransferase	2.7.1.107	ATP [cytosol] + 1,2-Diacyl-sn-glycerol [cytosol] --> ADP [cytosol] + phosphatidate [cytosol]	NA	0.423711	0.480787	Inf	1	Inf	1	0.423711	0.454029	0	0	0	0	0	0	0	0	0	0	0	0	0	0	0	0	0	0	0	0	0	0	0	0	0	0	0	95.5764	0	0	0	0	0	0	0	0
R00672KEGGR00672	D-Arginine and D-ornithine metabolism	ornithine racemase	5.1.1.9; 5.1.1.10; 5.1.1.12	L-ornithine [cytosol] <=> D-ornithine [cytosol]	NA	0.00793651	0.0115431	0.547619	0.787974	0.00793651	0.00925672	0.00793651	0.0102743	0	650.061	0	171.221	0	52.9412	0	52.0175	0	641.138	0	175.647	0	51.6905	0	52.0619	0	620.287	0	177.042	0	51.9355	0	51.7292	0	591.503	0	181.378	0	52.7124	0	52.2	0	602.213	0	154.289
R01410KEGGR01410	Cyanoamino acid metabolism	NA	NA	acetaldehyde [cytosol] + CN- [cytosol] + NH3 [cytosol] <=> H2O [cytosol] + alpha-Aminopropiononitrile [cytosol]	NA	0.00793651	0.0115431	0.547619	0.787974	0.00793651	0.00925672	0.00793651	0.0102743	-445.044	0	-541.962	0	-796.214	0	-765.272	0	-430.126	0	-516.325	0	-752.323	0	-766.572	0	-414.079	0	-508.826	0	-762.074	0	-754.059	0	-386.686	0	-502.302	0	-790.911	0	-771.25	0	-405.459	0	-618.331	0
r0949YCM606R02147	Purine metabolism	guanosine:phosphate alpha-D-ribosyltransferase	2.4.2.1; 2.4.2.15	phosphate [cytosol] + guanosine [cytosol] <=> guanine [cytosol] + alpha-D-ribose 1-phosphate [cytosol]	CAALFM_C303180CA	0.00749496	0.0115431	0.20869	0.787974	0.00749496	0.00925672	0.00793651	0.0102743	-9.55068	0	-6.24532	30.6933	-18.0544	16.4291	-17.7238	15.7992	-9.50231	0	-7.86393	24.0859	-17.5834	15.7149	-17.6969	15.8424	-10.0963	0	-7.97314	26.0285	-17.6359	15.8976	-17.4835	17.5487	-9.91079	0	-8.25598	28.146	-17.9925	16.3119	-17.7775	0	-9.1755	0	3.95298	44.5232
R292ANIGER	Alanine, aspartate, asparagine, glutamate and glutamine metabolism	Glutamine-fructose-6-phosphate transaminase (isomerizing)	2.6.1.16	L-glutamine [cytosol] + beta-D-fructofuranose 6-phosphate [cytosol] --> L-glutamate [cytosol] + D-glucosamine 6-phosphate [cytosol]	CAALFM_C302280CA	0.00793651	0.0115431	Inf	1	0.00749496	0.00925672	0.00749496	0.0102743	0	17.5275	0	14.2309	0	0	0	0	0	17.3817	0	14.9336	0	0	0	0	0	17.1037	0	14.7728	0	0	0	0	0	16.7041	0	14.4358	0	0	0	0	0	16.8308	0	16.3272
r1002YCM606R02869	Cysteine and methionine metabolism	S-adenosylmethioninamine:spermidine 3-aminopropyltransferase	2.5.1.16; 2.5.1.22	spermidine [cytosol] + S-adenosylmethioninamine [cytosol] --> 5'-S-methyl-5'-thioadenosine [cytosol] + spermine [cytosol]	CAALFM_C206960WA	0.00793651	0.0115431	0.79717	1	0.00793651	0.00925672	0.00793651	0.0102743	1.20472	15.2955	1.81465	13.0259	0.180876	11.062	0.10195	10.7952	1.77592	15.6621	1.85482	13.3518	0.0947445	9.45604	0.0947445	10.8088	0.645412	14.4278	1.72829	13.2237	0.0947445	9.41286	0.123212	9.49907	1.24836	14.688	1.50366	13.301	0.0947445	9.52135	0.0947445	10.82	1	14.5698	2.50044	12.2947
R07244KEGGR07244	Glycine, serine and threonine metabolism	S-adenosyl-L-methionine:N,N-dimethylglycine N-methyltransferase	2.1.1.157; 2.1.1.161; 2.1.1.162	S-adenosyl-L-methionine [cytosol] + N,N-dimethylglycine [cytosol] --> S-adenosyl-L-homocysteine [cytosol] + glycine betaine [cytosol]	NA	0.00793651	0.0115431	0.690476	0.894816	0.00793651	0.00925672	0.00793651	0.0102743	0	33.4577	0	28.7187	0	10.4893	0	9.95113	0	32.2788	0	27.9912	0	9.70673	0	10.0143	0	33.4315	0	28.0164	0	9.89298	0	9.92463	0	31.4651	0	28.9171	0	10.2626	0	10.1464	0	32.4477	0	27.3271
r0173YCM606R00711	Glycolysis / Gluconeogenesis	Acetaldehyde:NADP+ oxidoreductase	1.2.1.4; 1.2.1.5; 1.2.1.-	H2O [cytosol] + NADP(+) [cytosol] + acetaldehyde [cytosol] --> NADPH [cytosol] + acetate [cytosol]	CAALFM_CR04870CA	0.150794	0.184202	1	1	0.00793651	0.00925672	0.00793651	0.0102743	0	441.997	0	406.165	0	551.388	0	551.84	0	440.418	0	398.585	0	549.178	0	550.918	0	428.089	0	394.418	0	549.416	0	550.137	0	412.88	0	392.247	0	552.217	0	551.617	0	413.309	0	459.201
r1071YCM606R00955	Galactose/Galactitol metabolism	UDP-glucose:alpha-D-galactose-1-phosphate uridylyltransferase	2.7.7.12	UDP-glucose [cytosol] + alpha-D-galactose 1-phosphate [cytosol] <=> UDP-D-galactose [cytosol] + alpha-D-glucose 1-phosphate [cytosol]	CAALFM_C102180WA	0.00793651	0.0115431	0.547619	0.787974	0.00793651	0.00925672	0.00793651	0.0102743	-17.146	0	-15.3891	0	-97.4814	0	-95.865	0	-16.9106	0	-15.2182	0	-95.1622	0	-96.0203	0	-16.7615	0	-15.2073	0	-95.3638	0	-95.2817	0	-16.3551	0	-15.6491	0	-96.5849	0	-96.162	0	-16.4918	0	-15.3085	0
r1620YCM606R02719	Purine metabolism	xanthosine 5'-phosphate phosphohydrolase	3.1.3.5	H2O [cytosol] + Xanthosine 5'-phosphate [cytosol] --> phosphate [cytosol] + xanthosine [cytosol]	CAALFM_C107430WA	0.00793651	0.0115431	0.309524	0.787974	0.00793651	0.00925672	0.00793651	0.0102743	0.635775	16.5285	1.04121	12.7466	1.0322	45.4167	0.531723	49.9094	0.845075	16.5176	1.68284	14.0863	1.03025	44.2115	0.488512	43.7476	1.04749	16.4353	1.16985	12.9083	0.623369	43.7143	0.201821	43.2273	0.610926	15.7408	0.766637	12.6802	0.564206	44.7318	1.54104	44.8986	0.637282	15.8839	1.76699	14.4998
R272ANIGERR03868	Phenylalanine, tyrosine and tryptophan metabolism	3-Maleylpyruvate cis-trans-isomerase	5.2.1.2; 5.2.1.4	3-maleylpyruvate [cytosol] <=> 3-fumarylpyruvate [cytosol]	NA	0.00793651	0.0115431	0.547619	0.787974	0.00793651	0.00925672	0.00793651	0.0102743	-325.03	0	-267.939	0	-130.815	0	-129.46	0	-320.569	0	-270.099	0	-128.504	0	-129.387	0	-317.742	0	-267.91	0	-129.013	0	-128.643	0	-310.037	0	-276.18	0	-130.582	0	-129.756	0	-312.629	0	-269.635	0
ry60YCM606	Fatty acid metabolism	fatty-acid--CoA ligase (octadecanoate)	6.2.1.3	ATP [cytosol] + coenzyme A [cytosol] + stearate [cytosol] <=> diphosphate [cytosol] + AMP [cytosol] + stearoyl-CoA [cytosol]	CAALFM_C206070WA or CAALFM_C302810CA or CAALFM_C305980CA or CAALFM_C704180WA or CAALFM_CR10160WA	0.0952381	0.119343	0.84127	1	0.00793651	0.00925672	0.00793651	0.0102743	-20.0992	19.7771	-20.7667	17.6051	-44.4175	0	-42.9827	19.2605	-19.8561	18.3933	-19.565	16.9963	-41.6714	0	-43.0894	0	-19.488	17.6447	-19.5681	16.7193	-42.6842	19.1816	-42.368	19.1407	-18.2401	16.9768	-20.549	18.5361	-43.6303	24.7182	-43.2734	19.2277	-19.203	17.5247	-22.268	22.3536
RXN7571MetaCyc	Histidine metabolism	histidine-pyruvate aminotransferase	2.6.1.58	pyruvate [cytosol] + L-histidine [cytosol] <=> L-alanine [cytosol] + imidazole-pyruvate [cytosol]	CAALFM_C405560CA	0.0199645	0.0269976	Inf	1	0.00397675	0.00925672	0.423711	0.454029	0	0	0	1000	0	1000	0	1000	0	0	0	1000	0	1000	0	1000	0	0	0	1000	0	1000	0	1000	0	0	0	1000	0	1000	0	1000	0	0	0	0
r0849YCM606R08174	Fatty acid metabolism	stearoyl-CoA hydrolase	3.1.2.2	H2O [cytosol] + stearoyl-CoA [cytosol] --> coenzyme A [cytosol] + stearate [cytosol]	NA	Inf	1	0.179712	0.787974	Inf	1	0.179712	0.197099	0	0	0	0	0	0	0	0	0	0	0	0	0	0	0	22.1118	0	0	0	0	0	0	0	0	0	0	0	0	0	0	0	21.5568	0	0	0	0
R00733KEGGR00733	Phenylalanine, tyrosine and tryptophan metabolism	L-arogenate:NADP+ oxidoreductase	1.3.1.78; 1.3.1.79	NADP(+) [cytosol] + L-arogenate [cytosol] <=> NADPH [cytosol] + CO2 [cytosol] + L-tyrosine [cytosol]	NA	0.00793651	0.0115431	0.547619	0.787974	0.00749496	0.00925672	0.00749496	0.0102743	-187.877	473.411	-641.563	15.0142	-682.26	0	-670.838	0	-187.892	473.148	-617.878	15.6809	-665.769	0	-671.048	0	-187.833	469.214	-613.671	14.2549	-668.891	0	-666.435	0	-187.777	460.424	-601.917	16.5907	-679.277	0	-673.555	0	-199.09	462.084	-742.092	14.9572
R07324KEGGR07324	Inositol phosphate metabolism	1D-myo-inositol-3-phosphate lyase (isomerizing)	5.5.1.4	D-glucose 6-phosphate [cytosol] --> 1D-myo-inositol 3-phosphate [cytosol]	CAALFM_CR10100CA	0.00793651	0.0115431	0.547619	0.787974	0.00793651	0.00925672	0.00793651	0.0102743	0	17.3751	0	15.5273	0	102.815	0	101.232	0	17.1366	0	15.363	0	100.49	0	101.396	0	16.9855	0	15.352	0	100.703	0	100.616	0	16.5736	0	15.798	0	101.927	0	101.546	0	16.7122	0	15.3716
r1088iLC915R05861	Alanine, aspartate, asparagine, glutamate and glutamine metabolism	D-alanine:oxygen oxidoreductase (deaminating)	1.4.3.3; 1.4.3.19	H2O [cytosol] + oxygen [cytosol] + L-alanine [cytosol] --> pyruvate [cytosol] + H2O2 [cytosol] + NH3 [cytosol]	CAALFM_C103670CA	0.00749496	0.0115431	Inf	1	0.00749496	0.00925672	Inf	1	0	982.043	0	0	0	0	0	0	0	902.856	0	0	0	0	0	0	0	993.84	0	0	0	0	0	0	0	999.069	0	0	0	0	0	0	0	982.979	0	0
r675ANIDULANS	Phenylalanine, tyrosine and tryptophan metabolism	Kynurenine 3-monooxygenase	1.14.13.9	NADPH [cytosol] + oxygen [cytosol] + L-Kynurenine [cytosol] --> H2O [cytosol] + NADP(+) [cytosol] + 3-hydroxykynurenine [cytosol]	CAALFM_C300260CA	0.00793651	0.0115431	0.547619	0.787974	0.00793651	0.00925672	0.00793651	0.0102743	0	232.822	0	7.66374	0	13.201	0	12.9821	0	226.989	0	7.69344	0	12.8869	0	13.0031	0	244.207	0	7.69504	0	12.9142	0	12.9031	0	242.755	0	7.93644	0	13.0796	0	13.0223	0	245.02	0	6.62608
r0699YCM606R01090	Valine, leucine and isoleucine metabolism	L-Leucine:2-oxoglutarate aminotransferase	2.6.1.6; 2.6.1.42; 2.6.1.67	2-oxoglutarate [cytosol] + L-leucine [cytosol] <=> L-glutamate [cytosol] + 4-methyl-2-oxopentanoate [cytosol]	CAALFM_C305590CA or CAALFM_C204230WA	0.00793651	0.0115431	0.309524	0.787974	0.00793651	0.00925672	0.00793651	0.0102743	-137.364	403.862	-135.07	47.2001	-160.293	-15.4492	-162.795	-15.5845	-135.482	403.907	-134.428	46.8897	-163.209	-15.6505	-162.411	-15.5843	-134.349	403.735	-134.071	46.8612	-162.753	-15.6079	-163.344	-15.6317	-131.113	403.572	-137.071	46.7238	-161.667	-15.4769	-162.344	-15.5444	-132.201	403.535	-137.849	48.1961
r522ANIDULANSR00670	Arginine and proline metabolism	L-ornithine carboxy-lyase (putrescine-forming)	4.1.1.17	L-ornithine [cytosol] --> CO2 [cytosol] + putrescine [cytosol]	CAALFM_C100740CA	0.00793651	0.0115431	0.222222	0.787974	0.00793651	0.00925672	0.00793651	0.0102743	4.70365	488.949	8.85398	177.872	2.0765	43.3473	1.98126	43.9162	5.93595	487.719	7.91225	181.882	1.38456	41.3039	1.72458	43.8304	3.31323	477.693	6.99592	182.25	1.23452	43.1636	1.55342	41.5671	4.4475	473.943	6.99156	186.741	1.71977	43.1056	2.14745	44.2985	3.87459	474.943	12.417	164.624
RXN06982MetaCyc	Alanine, aspartate, asparagine, glutamate and glutamine metabolism	cytosol nonspecific dipeptidase	3.4.13.18	H2O [cytosol] + gly-asn [cytosol] <=> glycine [cytosol] + L-asparagine [cytosol]	NA	0.00793651	0.0115431	0.547619	0.787974	0.00793651	0.00925672	0.00793651	0.0102743	-492.598	0	-236.267	0	-34.9822	0	-34.3859	0	-485.266	0	-238.87	0	-34.1246	0	-34.4001	0	-479.464	0	-237.889	0	-34.278	0	-34.1616	0	-457.661	0	-246.596	0	-34.7358	0	-34.5063	0	-469.321	0	-224.451	0
R05562KEGGR05562	Xenobiotics biodegradation and metabolism	Biuret amidohydrolase	NA	H2O [cytosol] + biuret [cytosol] <=> CO2 [cytosol] + urea [cytosol] + NH3 [cytosol]	NA	0.179712	0.216476	0.547619	0.787974	0.0111594	0.0128185	0.00749496	0.0102743	-1000	0	-1000	0	-754.493	0	-747.849	0	-1000	0	-1000	0	-746.021	0	-750.973	0	-1000	0	-1000	0	-748.965	0	-749.275	0	-954.379	0	-1000	0	-756.681	0	-749.434	0	-982.065	0	-1000	0
R04439KEGGR04439	Pantothenate and CoA biosynthesis	(R)-2,3-dihydroxy-3-methylbutanoate:NADP+ oxidoreductase (isomerizing)	1.1.1.86; 1.1.1.383	NADPH [cytosol] + (2S)-2-hydroxy-2-methyl-3-oxobutanoate [cytosol] --> NADP(+) [cytosol] + (R)-2,3-dihydroxy-3-methylbutanoate [cytosol]	CAALFM_C600870CA	0.157939	0.192543	0.309524	0.787974	0.00970079	0.0112496	0.0119252	0.0150367	0	0	-357.146	0	-417.175	0	-437.051	0	0	0	-340.032	0	-441.2	0	-435.48	0	0	0	-337.575	0	-436.222	0	-442.432	0	-224.921	0	0	0	-423.505	0	-433.045	0	0	0	0	0
MMUMRXNMetaCyc	Cysteine and methionine metabolism	homocysteine S-methyltransferase	2.1.1.10	L-homocysteine [cytosol] + S-methyl-L-methionine [cytosol] <=> 2.0 L-methionine [cytosol]	CAALFM_C108410CA	0.00793651	0.0115431	0.547619	0.787974	0.00793651	0.00925672	0.00793651	0.0102743	-219.942	0	-198.753	0	-26.6596	0	-26.1971	0	-217.187	0	-199.069	0	-26.0186	0	-26.2458	0	-215.917	0	-198.629	0	-26.0703	0	-26.04	0	-210.215	0	-201.514	0	-26.4095	0	-26.2677	0	-212.922	0	-204.437	0
r0350YCM606R03066	Folate biosynthesis	6-(hydroxymethyl)-7,8-dihydropterin:4-aminobenzoate 2-amino-4-hydroxydihydropteridine-6-methenyltransferase	2.5.1.15	4-aminobenzoate [cytosol] + 2-amino-6-(hydroxymethyl)-7,8-dihydropteridin-4-ol [cytosol] --> H2O [cytosol] + 7,8-dihydropteroate [cytosol]	CAALFM_C500770CA	0.00793651	0.0115431	0.547619	0.787974	0.00793651	0.00925672	0.00793651	0.0102743	0	9.13343	0	5.02058	0	7.88444	0	7.7537	0	8.808	0	5.21163	0	7.69686	0	7.76626	0	8.93942	0	5.23955	0	7.71316	0	7.70653	0	8.70798	0	5.48148	0	7.81193	0	7.77772	0	8.85955	0	4.36529
r0533YCM606R00760	Polysaccharide metabolism (Starch, Cellulose, Chitin, and Xylan)	ATP:D-fructose 6-phosphotransferase	2.7.1.1; 2.7.1.4	ATP [cytosol] + D-fructose [cytosol] --> ADP [cytosol] + D-fructose 6-phosphate [cytosol]	CAALFM_CR04510WA	0.00793651	0.0115431	Inf	1	0.00749496	0.00925672	0.00749496	0.0102743	0	283.565	0	307.362	0	0	0	0	0	279.56	0	313.056	0	0	0	0	0	280.537	0	309.533	0	0	0	0	0	270.782	0	301.995	0	0	0	0	0	267.372	0	356.634
r1040YCM606R00751	Glycine, serine and threonine metabolism	L-threonine acetaldehyde-lyase (glycine-forming)	4.1.2.5; 4.1.2.48	L-threonine [cytosol] --> glycine [cytosol] + acetaldehyde [cytosol]	CAALFM_C110450WA or CAALFM_CR04880WA	0.00793651	0.0115431	0.547619	0.787974	0.00793651	0.00925672	0.00793651	0.0102743	0	519.82	0	98.2938	0	180.414	0	177.599	0	513.213	0	102.648	0	176.417	0	178.08	0	516.399	0	102.901	0	176.851	0	176.791	0	508.364	0	107.867	0	179.109	0	177.984	0	511.161	0	88.2249
r79iLC915R03051	Pantothenate and CoA biosynthesis	2,3-Dihydroxy-3-methylbutanoate:NADP+ oxidoreductase (isomerizing)	1.1.1.86	NADPH [cytosol] + 2-Acetolactate [cytosol] --> NADP(+) [cytosol] + 2,3-dihydroxy-3-methylbutanoate [cytosol]	CAALFM_C600870CA	Inf	1	1	1	0.00749496	0.00925672	0.00749496	0.0102743	0	0	0	0	0	340.699	0	350.77	0	0	0	0	0	353.157	0	350.203	0	0	0	0	0	351.006	0	354.273	0	0	0	0	0	346.812	0	348.891	0	0	0	0
R550ANIGERR01080	Pyrimidine metabolism	Uridine ribohydrolase	3.2.2.3	H2O [cytosol] + uridine [cytosol] --> uracil [cytosol] + D-ribose [cytosol]	CAALFM_C207430CA	Inf	1	0.84127	1	0.00749496	0.00925672	0.00749496	0.0102743	0	0	0	0	0	33.5785	0	28.0962	0	0	0	0	0	28.369	0	28.6174	0	0	0	0	0	28.3799	0	28.6343	0	0	0	0	0	28.5241	0	33.2059	0	0	0	0
r0312YCM606R00897	Sulfur metabolism	O3-acetyl-L-serine:hydrogen-sulfide 2-amino-2-carboxyethyltransferase; O3-acetyl-L-serine acetate-lyase (adding hydrogen sulfide)	2.5.1.47; 2.5.1.65	H2S [cytosol] + O-acetyl-L-serine [cytosol] --> acetate [cytosol] + L-cysteine [cytosol]	CAALFM_C400200CA or CAALFM_C602960WA or CAALFM_C704210CA	0.265205	0.314769	0.547619	0.787974	0.672336	0.699437	0.675174	0.715896	0	127.85	0	147.7	0	61.5223	0	59.6893	0	126.226	0	0	0	58.8068	0	59.6984	0	0	0	143.605	0	59.0218	0	58.9668	0	0	0	145.338	0	61.1431	0	60.093	0	0	0	0
r0148YCM606R00127	Purine metabolism	ATP:AMP phosphotransferase	2.7.4.3	ATP [cytosol] + AMP [cytosol] --> 2.0 ADP [cytosol]	CAALFM_C100340WA or CAALFM_C601910WA	0.00793651	0.0115431	0.84127	1	0.00793651	0.00925672	0.00793651	0.0102743	0	268.067	0	292.151	0	163.634	0	151.56	0	273.707	0	282.81	0	151.621	0	151.44	0	263.525	0	284.404	0	150.332	0	153.039	0	252.683	0	282.353	0	152.633	0	150.651	0	258.892	0	338.443
r0851YCM606R00694	Phenylalanine, tyrosine and tryptophan metabolism	L-Phenylalanine:2-oxoglutarate aminotransferase	2.6.1.1; 2.6.1.5; 2.6.1.9; 2.6.1.57	2-oxoglutarate [cytosol] + L-phenylalanine [cytosol] <=> L-glutamate [cytosol] + keto-phenylpyruvate [cytosol]	CAALFM_C401200CA or CAALFM_CR07620WA or CAALFM_C200340CA or CAALFM_C400650WA	0.0582127	0.0751192	0.823664	1	0.00669438	0.00925672	0.0720057	0.0870816	0	0	-1000	0	-1000	56.9671	-1000	0	0	0	-1000	0	-1000	0	-1000	0	-731.058	0	-1000	0	-1000	0	-1000	55.5551	-708.383	0	-1000	0	-1000	56.6747	-1000	826.014	0	0	0	0
r0304YCM606R03220	Porphyrin and chlorophyll metabolism	Coproporphyrinogen:oxygen oxidoreductase(decarboxylating)	1.3.3.3	oxygen [cytosol] + coproporphyrinogen III [cytosol] --> 2.0 H2O [cytosol] + 2.0 CO2 [cytosol] + protoporphyrinogen [cytosol]	CAALFM_C304060CA	0.031746	0.0415852	0.547619	0.787974	0.00793651	0.00925672	0.00793651	0.0102743	0	18.1937	0	17.4085	0	5.87095	0	5.77087	0	18.0976	0	16.9592	0	5.72703	0	5.77326	0	17.9672	0	16.8901	0	5.75433	0	5.73323	0	17.5715	0	17.0418	0	5.8453	0	5.79109	0	17.6796	0	17.7313
R00226KEGGR00226	Butanoate metabolism	pyruvate:pyruvate acetaldehydetransferase (decarboxylating); (S)-2-acetolactate pyruvate-lyase (carboxylating)	2.2.1.6	2.0 pyruvate [cytosol] --> CO2 [cytosol] + (2S)-2-hydroxy-2-methyl-3-oxobutanoate [cytosol]	CAALFM_C302320WA	Inf	1	0.290347	0.787974	0.179712	0.192063	0.00749496	0.0102743	0	0	0	0	0	0	-433.834	0	0	0	0	0	-437.967	0	-432.525	0	0	0	0	0	-433.132	0	-439.787	0	0	0	0	0	0	0	-429.763	0	0	0	0	0
R632ANIGER	Fatty acid metabolism	NA	NA	2.0 NADPH [cytosol] + Malonyl-[acyl-carrier protein] [cytosol] + Dodecanoyl-[acyl-carrier protein] [cytosol] --> H2O [cytosol] + 2.0 NADP(+) [cytosol] + CO2 [cytosol] + Acyl-carrier protein [cytosol] + Tetradecanoyl-[acp] [cytosol]	NA	0.0952381	0.119343	0.547619	0.787974	0.00793651	0.00925672	0.00793651	0.0102743	0	74.4339	0	61.8283	0	35.346	0	33.069	0	69.4101	0	59.0125	0	32.1382	0	33.507	0	64.8822	0	58.9437	0	32.9926	0	32.5585	0	63.3311	0	60.7588	0	35.3926	0	33.2845	0	64.4182	0	69.5682
ry810YCM606	Glycerolipid metabolism	PC diacylglycerol acyltransferase	2.3.1.158	Diacylglycerol [cytosol] + phosphatidylcholine [cytosol] <=> Triacylglycerol [cytosol] + 1-acylglycerophosphocholine [cytosol]	CAALFM_C100870WA	Inf	1	0.547619	0.787974	0.00749496	0.00925672	0.00749496	0.0102743	0	1000	0	1000	0	619.348	0	603.109	0	1000	0	1000	0	596.768	0	604.615	0	1000	0	1000	0	601.545	0	598.131	0	1000	0	1000	0	617.148	0	605.396	0	1000	0	1000
r0993YCM606R01281	Sphingolipid metabolism	Palmitoyl-CoA:L-serine C-palmitoyltransferase (decarboxylating)	2.3.1.50	L-serine [cytosol] + palmitoyl-CoA [cytosol] --> coenzyme A [cytosol] + CO2 [cytosol] + 3-dehydrosphinganine [cytosol]	CAALFM_C113900CA and CAALFM_CR08640CA	0.0952381	0.119343	0.84127	1	0.00793651	0.00925672	0.00793651	0.0102743	0	17.5302	0	17.5624	0	26.2181	0	25.544	0	17.2896	0	17.3459	0	24.7157	0	25.6337	0	17.1371	0	17.3641	0	25.3674	0	25.1972	0	16.7215	0	17.1929	0	26.0189	0	25.6156	0	16.8613	0	18.9227
R854ANIGERR01175	Butanoate metabolism	butanoyl-CoA:electron-transfer flavoprotein 2,3-oxidoreductase	1.3.3.6; 1.3.8.1; 1.3.8.7; 1.3.99.-	Crotonoyl-CoA [cytosol] + FADH2 [cytosol] --> FAD [cytosol] + butyryl-CoA [cytosol]	CAALFM_C301930WA or CAALFM_C301960CA or CAALFM_C603560WA or CAALFM_CR08920WA	0.00793651	0.0115431	0.204501	0.787974	0.672336	0.699437	0.00793651	0.0102743	-190.519	0	-307.194	0	0	0	-200.109	0	-187.411	0	-292.268	0	0	0	-200.44	0	-180.673	0	-289.866	0	-199.923	0	-201.431	0	-171.792	0	-284.21	0	0	0	-199.456	0	-174.401	0	-378.507	0
R02150KEGGR02150	Histidine metabolism	1H-Imidazole-4-ethanamine:oxygen oxidoreductase (deaminating) (copper-containing)	1.4.3.22	H2O [cytosol] + oxygen [cytosol] + histamine [cytosol] --> H2O2 [cytosol] + NH3 [cytosol] + imidazole acetaldehyde [cytosol]	NA	0.00793651	0.0115431	0.420635	0.787974	0.00793651	0.00925672	0.00793651	0.0102743	0.813418	244.586	1.04164	221.637	0.0129184	12.1035	0.0129184	11.7234	1	241.427	0.547062	217.26	0.0242339	11.7116	0.0129184	11.7491	0.524414	238.831	0.805916	215.127	0.0129184	11.693	0.0234648	11.6784	0.569445	233.098	0.701281	216.734	0.0516737	12.0315	0.0129184	11.8609	0.566575	235.038	1.55937	225.718
r171AORYZAER00286	Pentose and glucuronate interconversions	UDP-glucose:NAD+ 6-oxidoreductase	1.1.1.22	H2O [cytosol] + 2.0 NAD(+) [cytosol] + UDP-glucose [cytosol] --> 2.0 NADH [cytosol] + UDP-alpha-D-glucuronate [cytosol]	NA	0.00793651	0.0115431	0.547619	0.787974	0.00793651	0.00925672	0.00793651	0.0102743	0	14.9533	0	13.1179	0	44.7834	0	44.0408	0	14.748	0	13.0267	0	43.718	0	44.1122	0	14.618	0	13.0174	0	43.8106	0	43.7729	0	14.2635	0	13.3955	0	44.3716	0	44.1772	0	14.3827	0	12.5959
r0490YCM606R00848	Glycerophospholipid metabolism	sn-Glycerol-3-phosphate:(acceptor) 2-oxidoreductase	1.1.5.3	FAD [cytosol] + sn-glycerol 3-phosphate [cytosol] --> Glycerone phosphate [cytosol] + FADH2 [cytosol]	CAALFM_C406760WA	0.290347	0.344272	0.423711	0.787974	0.265205	0.282684	0.0720057	0.0870816	0	686.257	0	1000	0	1000	0	1000	0	679.728	0	832.079	0	1000	0	1000	0	1000	0	1000	0	1000	0	1000	0	652.701	0	691.651	0	0	0	1000	0	994.187	0	886.314
r0910YCM606R04035	Histidine metabolism	Phosphoribosyl-ATP pyrophosphohydrolase	3.6.1.31	H2O [cytosol] + 1-(5-phospho-D-ribosyl)-ATP [cytosol] --> diphosphate [cytosol] + N1-(5-Phospho-D-ribosyl)-AMP [cytosol]	CAALFM_C400140CA	0.00793651	0.0115431	0.00793651	0.291727	0.00749496	0.00925672	0.00749496	0.0102743	0	11.9178	0	9.17445	4.23737	15.1522	4.10462	14.5596	0	11.4268	0	9.50841	4.16053	14.7608	4.06327	14.5839	0	11.683	0	9.56837	4.11826	15.3106	4.07526	14.6317	0	11.4203	0	10.004	4.12947	15.5196	4.08381	14.7306	0	11.6803	0	7.99878
R04065KEGGR04065	Histidine metabolism	Imidazole acetaldehyde:NAD+ oxidoreductase	1.2.1.3	H2O [cytosol] + NAD(+) [cytosol] + imidazole acetaldehyde [cytosol] --> NADH [cytosol] + 4-imidazoleacetate [cytosol]	CAALFM_C100410CA or CAALFM_C202970CA or CAALFM_C702010CA	0.00793651	0.0115431	0.420635	0.787974	0.00793651	0.00925672	0.00793651	0.0102743	0.813418	244.586	1.04164	221.637	0.0129184	12.1035	0.0129184	11.7234	1	241.427	0.547062	217.26	0.0242339	11.7116	0.0129184	11.7491	0.524414	238.831	0.805916	215.127	0.0129184	11.693	0.0234648	11.6784	0.569445	233.098	0.701281	216.734	0.0516737	12.0315	0.0129184	11.8609	0.566575	235.038	1.55937	225.718
r691ANIDULANSR03096	Phenylalanine, tyrosine and tryptophan metabolism	Indole-3-acetamide amidohydrolase	3.5.1.4; 3.5.1.-	H2O [cytosol] + indole-3-acetamide [cytosol] --> indole-3-acetate [cytosol] + NH3 [cytosol]	CAALFM_C201330CA or CAALFM_C109050WA or CAALFM_C501340WA or CAALFM_CR01800CA or CAALFM_C102740CA or CAALFM_C602660CA or CAALFM_C701670WA or CAALFM_C702920WA	0.00793651	0.0115431	0.547619	0.787974	0.00793651	0.00925672	0.00793651	0.0102743	0	318.182	0	7.74951	0	13.4423	0	13.2194	0	313.446	0	7.81858	0	13.1225	0	13.2408	0	311.258	0	7.813	0	13.1503	0	13.139	0	303.71	0	8.01475	0	13.3187	0	13.2604	0	306.249	0	6.70853
R03106KEGGR03106	Cysteine and methionine metabolism	NA	NA	3-mercaptopyruvate [cytosol] + hydrogen cyanide [cytosol] --> pyruvate [cytosol] + thiocyanate [cytosol]	NA	0.179712	0.216476	Inf	1	0.179712	0.192063	Inf	1	0	0	0	0	0	0	0	0	0	0	0	0	0	0	0	0	0	0	0	0	0	0	0	0	0	266.398	0	0	0	0	0	0	0	270.987	0	0
R602ANIGER	Fatty acid metabolism	[ACP]acetyltransferase	2.3.1.38	2.0 B00002 [cytosol] + 3.0 acetyl-CoA [cytosol] + 2.0 Acyl-carrier protein [cytosol] --> H2O [cytosol] + 3.0 coenzyme A [cytosol] + 2.0 Acyl-[acp] [cytosol]	CAALFM_C500190CA	0.015873	0.0215128	0.547619	0.787974	0.00793651	0.00925672	0.420635	0.454029	0	127.253	0	104.072	0	104.405	0	102.692	0	117.545	0	102.182	0	100.679	0	102.986	0	118.488	0	102.29	0	102.523	0	101.457	0	107.045	0	107.401	0	105.232	0	102.868	0	118.649	0	105.334
R04304KEGGR04304	Phenylalanine, tyrosine and tryptophan metabolism	4-Hydroxyphenylethanol:NAD+ oxidoreductase	1.1.1.90	NAD(+) [cytosol] + tyrosol [cytosol] <=> NADH [cytosol] + (4-hydroxyphenyl)acetaldehyde [cytosol]	NA	0.00793651	0.0115431	0.547619	0.787974	0.00793651	0.00925672	0.00793651	0.0102743	-386.217	0	-17.9635	0	-54.2903	0	-53.3431	0	-382.393	0	-17.7143	0	-53.0077	0	-53.3886	0	-379.836	0	-17.7017	0	-53.2589	0	-53.0474	0	-365.868	0	-18.1198	0	-54.0557	0	-53.5302	0	-371.265	0	-16.4051	0
r763iLC915R00010	Polysaccharide metabolism (Starch, Cellulose, Chitin, and Xylan)	alpha,alpha-trehalose glucohydrolase	3.2.1.28	H2O [cytosol] + alpha,alpha-Trehalose [cytosol] --> 2.0 alpha-D-glucose [cytosol]	CAALFM_CR00560WA or CAALFM_C106940CA	0.265205	0.314769	0.84127	1	0.150794	0.162734	0.131379	0.154722	0	375.355	0	0	0	286.822	0	287.188	0	370.511	0	0	0	286.828	0	287.612	0	0	0	0	0	287.414	0	286.949	0	348.58	0	418.585	0	287.817	0	286.942	0	354.266	0	0
r0182YCM606	NA	aldehyde dehydrogenase (isobutyl alcohol, NAD)	1.1.1.-; 1.1.1.1; 1.1.1.284	NADH [cytosol] + isobutyraldehyde [cytosol] --> NAD(+) [cytosol] + isobutanol [cytosol]	CAALFM_CR10250CA or CAALFM_C108330CA or CAALFM_C104750WA or CAALFM_CR05340CA or CAALFM_C300810CA or CAALFM_C401510WA	0.00793651	0.0115431	0.690476	0.894816	0.00793651	0.00925672	0.00793651	0.0102743	0	363.448	0	393.755	0	470.333	0	474.258	0	362.264	0	385.723	0	474.743	0	473.282	0	354.423	0	380.645	0	474.649	0	474.699	0	338.468	0	378.565	0	474.918	0	473.028	0	342.867	0	413.398
r0604iAL1006R01288	Sulfur metabolism	O4-succinyl-L-homoserine:hydrogen sulfide S-(3-amino-3-carboxypropyl)transferase; O-succinyl-L-homoserine succinate-lyase (adding hydrogen sulfide)	2.5.1.48; 2.5.1.-	H2S [cytosol] + O-succinyl-L-homoserine [cytosol] --> succinate [cytosol] + L-homocysteine [cytosol]	CAALFM_C112270WA or CAALFM_C502040WA or CAALFM_C505330CA or CAALFM_C103760CA or CAALFM_CR09010CA	0.0952381	0.119343	Inf	1	0.00749496	0.00925672	0.00749496	0.0102743	0	642.045	0	520.409	0	0	0	0	0	616.372	0	488.719	0	0	0	0	0	615.554	0	482.709	0	0	0	0	0	576.307	0	480.88	0	0	0	0	0	605.651	0	632.573
r0471YCM606R00248	Nitrogen metabolism	L-glutamate:NADP+ oxidoreductase (deaminating)	1.4.1.3; 1.4.1.4; 1.4.1.13	NADPH [cytosol] + 2-oxoglutarate [cytosol] + NH3 [cytosol] --> H2O [cytosol] + NADP(+) [cytosol] + L-glutamate [cytosol]	CAALFM_C406120WA	0.00397675	0.0115431	Inf	1	0.00397675	0.00925672	Inf	1	0	0	0	1000	0	1000	0	1000	0	0	0	1000	0	1000	0	1000	0	0	0	1000	0	1000	0	1000	0	0	0	1000	0	1000	0	1000	0	0	0	1000
r0140YCM606R01560	Purine metabolism	Adenosine aminohydrolase	3.5.4.4	H2O [cytosol] + adenosine [cytosol] --> inosine [cytosol] + NH3 [cytosol]	CAALFM_C206970WA	0.84127	0.92433	0.222222	0.787974	0.150794	0.162734	0.00793651	0.0102743	0	0	0	120.143	0	110.42	0	105.221	0	120.665	0	111.397	0	105.396	0	105.137	0	123.314	0	117.789	0	104.994	0	104.391	0	121.345	0	121.856	0	108.483	0	106.911	0	125.427	0	132.524
R01216KEGGR01216	Pantothenate and CoA biosynthesis	2-dehydropantoate formaldehyde-lyase (3-methyl-2-oxobutanoate-forming)	2.1.2.11; 4.1.2.12	2-dehydropantoate [cytosol] <=> formaldehyde [cytosol] + (R)-3-methyl-2-oxobutanoate [cytosol]	CAALFM_C100510WA	0.00793651	0.0115431	0.547619	0.787974	0.00793651	0.00925672	0.00793651	0.0102743	-7.41965	418.191	38.7949	418.138	15.0494	207.503	11.976	200.192	-7.9841	412.229	33.9319	409.451	10.8335	197.932	12.5744	200.781	-11.7349	403.051	28.2161	400.612	11.8655	199.133	11.3039	198.362	-14.2708	386.012	22.4603	398.494	14.9574	205.543	12.2577	201.636	-14.9595	384.824	75.7215	513.955
r0169YCM606R02611	Phenylalanine, tyrosine and tryptophan metabolism	Phenylethylalcohol:NAD+ oxidoreductase	1.1.1.90	NADH [cytosol] + phenylacetaldehyde [cytosol] --> NAD(+) [cytosol] + 2-phenylethanol [cytosol]	NA	0.00793651	0.0115431	0.547619	0.787974	0.00793651	0.00925672	0.00793651	0.0102743	0	491.637	0	18.2844	0	57.6758	0	56.5905	0	487.216	0	18.0182	0	56.2387	0	56.6519	0	481.902	0	18.0072	0	56.507	0	56.26	0	468.394	0	18.3883	0	57.3605	0	56.7986	0	471.162	0	16.5387
r1618YCM606R02102	Pyrimidine metabolism	2'-deoxyuridine 5'-monophosphate phosphohydrolase	3.1.3.5; 3.1.3.89	H2O [cytosol] + dUMP [cytosol] --> phosphate [cytosol] + 2'-deoxyuridine [cytosol]	CAALFM_C107430WA	0.00793651	0.0115431	0.222222	0.787974	0.00793651	0.00925672	0.00793651	0.0102743	0	15.6819	0	11.5448	0	25.5286	0	22.7351	0	15.4343	0	11.3456	0	22.502	0	22.6524	0	16.5397	0	11.8191	0	22.5364	0	22.5308	0	15.3485	0	13.0188	0	22.084	0	23.0031	0	15.0903	0	13.4981
r528iLC915R00908	Propanoate metabolism	beta-alanine:2-oxoglutarate aminotransferase	2.6.1.19; 2.6.1.55	2-oxoglutarate [cytosol] + beta-alanine [cytosol] <=> L-glutamate [cytosol] + 3-Oxopropanoate [cytosol]	CAALFM_C203640WA or CAALFM_C204190CA	0.00793651	0.0115431	Inf	1	0.00749496	0.00925672	0.00749496	0.0102743	0	529.922	0	323.944	0	0	0	0	0	524.197	0	331.292	0	0	0	0	0	490.443	0	332.03	0	0	0	0	0	501.404	0	345.297	0	0	0	0	0	503.328	0	301.119
ry118YCM606	Fatty acid metabolism	2-enoyl-CoA hydratase (3-hydroxyoctanoyl-CoA)	1.1.1.n12; 4.2.1.119	H2O [cytosol] + trans-oct-2-enoyl-CoA [cytosol] --> (r)-3-hydroxyoctanoyl-coa [cytosol]	NA	Inf	1	1	1	0.00749496	0.00925672	0.00749496	0.0102743	0	0	0	0	0	33.4022	0	32.7229	0	0	0	0	0	31.6664	0	29.9859	0	0	0	0	0	32.4309	0	32.2444	0	0	0	0	0	33.0402	0	32.7928	0	0	0	0
r0473YCM606R03313	Arginine and proline metabolism	L-glutamate-5-semialdehyde:NADP+ 5-oxidoreductase (phosphorylating)	1.2.1.41	NADPH [cytosol] + L-Glutamyl 5-phosphate [cytosol] --> NADP(+) [cytosol] + phosphate [cytosol] + L-Glutamate 5-semialdehyde [cytosol]	CAALFM_C307220CA	0.00749496	0.0115431	Inf	1	Inf	1	0.00749496	0.0102743	0	0	0	98.2278	0	0	0	0	0	0	0	101.427	0	0	0	0	0	0	0	101.944	0	0	0	0	0	0	0	106.357	0	0	0	0	0	0	0	86.3079
RXN06977MetaCyc	Glycine, serine and threonine metabolism	cytosol nonspecific dipeptidase	3.4.13.18	H2O [cytosol] + ala-gly [cytosol] <=> glycine [cytosol] + L-alanine [cytosol]	NA	0.00793651	0.0115431	1	1	0.00793651	0.00925672	0.00793651	0.0102743	-484.007	0	-360.3	0	-241.537	0	-241.771	0	-479.277	0	-353.213	0	-241.699	0	-241.591	0	-470.468	0	-351.42	0	-241.821	0	-241.837	0	-457.475	0	-354.415	0	-241.795	0	-241.79	0	-462.591	0	-374.723	0
R07265KEGGR07265	Polysaccharide metabolism (Starch, Cellulose, Chitin, and Xylan)	alpha,alpha-trehalose:phosphate alpha-D-glucosyltransferase	2.4.1.231	phosphate [cytosol] + alpha,alpha-Trehalose [cytosol] <=> alpha-D-glucose 1-phosphate [cytosol] + alpha-D-glucose [cytosol]	NA	0.00793651	0.0115431	0.690476	0.894816	0.00749496	0.00925672	0.00749496	0.0102743	-187.227	332.89	-451.352	421.11	-272.9	0	-289.389	0	-180.854	328.47	-150.35	403.627	-287.595	0	-274.445	0	-186.667	317.809	-151.177	401.208	-289.889	0	-274.242	0	-352.505	302.087	-156.991	392.412	-288.807	0	-287.277	0	-191.243	306.498	-510.597	494.932
DEOXYADENPHOSPHORRXNMetaCyc	Purine metabolism	Deoxyadenosine:orthophosphate ribosyltransferase	2.4.2.1	adenine [cytosol] + 2'-deoxy-alpha-D-ribose 1-phosphate [cytosol] --> phosphate [cytosol] + 2'-deoxyadenosine [cytosol]	CAALFM_C303180CA	0.031746	0.0415852	0.547619	0.787974	0.00793651	0.00925672	0.00793651	0.0102743	-18.5327	0	-17.6593	0	-32.6324	0	-31.477	0	-18.3784	0	-15.5346	0	-31.288	0	-31.5764	0	-18.9845	0	-16.5003	0	-31.3878	0	-31.3844	0	-18.0181	0	-16.7346	0	-32.4485	0	-31.5968	0	-17.4848	0	-17.9823	0
r0309iAL1006R01469	Vitamin B6 metabolism	Ethanolamine:oxygen oxidoreductase (deaminating)	1.4.3.8	H2O [cytosol] + oxygen [cytosol] + ethanolamine [cytosol] --> H2O2 [cytosol] + glycolaldehyde [cytosol] + NH3 [cytosol]	NA	0.00793651	0.0115431	Inf	1	0.00749496	0.00925672	0.00749496	0.0102743	0	195.96	0	115.898	0	0	0	0	0	193.044	0	115.72	0	0	0	0	0	191.794	0	115.301	0	0	0	0	0	187.141	0	119.167	0	0	0	0	0	188.986	0	119.864
R448ANIGERR02722	Glycine, serine and threonine metabolism	L-serine hydro-lyase [adding 1-C-(indol-3-yl)glycerol 3-phosphate; L-tryptophan and glyceraldehyde-3-phosphate-forming]	4.2.1.20	L-serine [cytosol] + Indoleglycerol phosphate [cytosol] --> H2O [cytosol] + L-tryptophan [cytosol] + D-glyceraldehyde 3-phosphate [cytosol]	CAALFM_C406110CA	0.00749496	0.0115431	0.150794	0.787974	0.00749496	0.00925672	0.00793651	0.0102743	0	0	8.30085	14.5454	1.95075	16.0652	2.19198	14.3227	0	0	8.33059	14.3608	1.96757	14.1086	1.97374	14.1236	0	0	8.33332	14.5393	1.9633	14.0989	1.8724	13.9858	0	0	8.34648	14.9156	1.7849	14.0553	2.00089	15.8845	0	0	8.20541	14.8028
r1083YCM606R03165	Porphyrin and chlorophyll metabolism	Hydroxymethylbilane hydro-lyase(cyclizing)	4.2.1.75	hydroxymethylbilane [cytosol] --> H2O [cytosol] + uroporphyrinogen III [cytosol]	CAALFM_C210340WA	0.031746	0.0415852	0.547619	0.787974	0.00793651	0.00925672	0.00793651	0.0102743	0	18.1937	0	17.4085	0	5.87095	0	5.77087	0	18.0976	0	16.9592	0	5.72703	0	5.77326	0	17.9672	0	16.8901	0	5.75433	0	5.73323	0	17.5715	0	17.0418	0	5.8453	0	5.79109	0	17.6796	0	17.7313
r0913YCM606R03509	Phenylalanine, tyrosine and tryptophan metabolism	N-(5-Phospho-beta-D-ribosyl)anthranilate ketol-isomerase	5.3.1.24	N-(5-Phospho-D-ribosyl)anthranilate [cytosol] --> 1-(2-carboxyphenylamino)-1-deoxy-D-ribulose 5-phosphate [cytosol]	CAALFM_C100120CA	0.00749496	0.0115431	0.150794	0.787974	0.00749496	0.00925672	0.00793651	0.0102743	0	0	8.30085	14.4174	1.95075	14.3162	2.19198	14.3227	0	0	8.33059	15.8797	1.96757	14.1107	1.97374	14.16	0	0	8.33332	14.5393	1.9633	15.7303	1.8724	13.9858	0	0	8.34648	14.9156	1.7849	14.0536	2.00089	14.1796	0	0	8.20541	14.8898
R09381KEGGR09381	Glycerolipid metabolism	acyl-ACP:1-acyl-sn-glycerol-3-phosphate 2-O-acyltransferase	2.3.1.51	2.0 B00002 [cytosol] + 2.0 H2O [cytosol] + Acyl-[acp] [cytosol] + 3.0 1-acyl-sn-glycerol 3-phosphate [cytosol] --> Acyl-carrier protein [cytosol] + 3.0 phosphatidate [cytosol]	CAALFM_C302600CA	Inf	1	0.309524	0.787974	0.00749496	0.00925672	0.00749496	0.0102743	0	0	0	0	0	361.674	0	350.508	0	0	0	0	0	345.885	0	351.955	0	0	0	0	0	349.64	0	347.59	0	0	0	0	0	360.178	0	352.12	0	0	0	0
ry140YCM606	Fatty acid metabolism	3-hydroxyacyl-CoA dehydrogenase	1.1.1.n12; 4.2.1.119	NAD(+) [cytosol] + (3S)-Hydroxy-cis-tetradec-7-enoyl-CoA [cytosol] --> NADH [cytosol] + 3-oxotetradecanoyl-CoA [cytosol]	NA	Inf	1	0.84127	1	0.0253699	0.028181	0.00749496	0.0102743	0	0	0	0	0	50.9233	0	49.6246	0	0	0	0	0	47.8067	0	49.8096	0	0	0	0	0	49.2812	0	48.9061	0	0	0	0	0	50.5885	0	49.7654	0	0	0	0
r1117iAL1006	Fatty acid metabolism	[ACP]acetyltransferase	2.3.1.38	3.0 acyl-CoA [cytosol] + Acyl-carrier protein [cytosol] --> 2.0 B00002 [cytosol] + 2.0 H2O [cytosol] + 3.0 coenzyme A [cytosol] + Acyl-[acp] [cytosol]	CAALFM_C500190CA	0.00793651	0.0115431	0.222222	0.787974	0.00793651	0.00925672	0.00793651	0.0102743	0	674.571	0	730.599	0	189.329	0	422.352	0	661.37	0	713.99	0	418.462	0	424.023	0	661.311	0	712.041	0	421.852	0	419.807	0	624.142	0	704.285	0	188.66	0	423.597	0	639.23	15.501	1000
r0956YCM606R01711	Vitamin B6 metabolism	pyridoxine:oxygen oxidoreductase (deaminating)	1.1.3.12; 1.4.3.5	oxygen [cytosol] + pyridoxine [cytosol] --> H2O2 [cytosol] + pyridoxal [cytosol]	CAALFM_C703200CA or CAALFM_CR04590CA	0.724082	0.80579	Inf	1	0.179712	0.192063	0.179712	0.197099	0	466.57	0	506.63	0	0	0	0	0	465.639	0	0	0	0	0	0	0	0	0	0	0	0	0	0	0	0	0	0	0	0	0	0	0	0	0	538.934
R07500KEGGR07500	Ubiquinone and other terpenoid-quinone biosynthesis	phytyl-diphosphate:homogentisate phytyltransferase (decarboxylating)	2.5.1.115	homogentisate [cytosol] + phytyl diphosphate [cytosol] <=> CO2 [cytosol] + diphosphate [cytosol] + 2-methyl-6-phytyl-1,4-benzoquinol [cytosol]	NA	0.00793651	0.0115431	0.547619	0.787974	0.00793651	0.00925672	0.150794	0.16781	0	8.19626	0	5.06653	0	4.56157	0	4.48374	0	8.07163	0	5.24368	0	4.45006	0	4.48559	0	8.01607	0	5.27263	0	4.47089	0	4.4545	0	7.81821	0	5.50166	0	4.54224	0	4.49945	0	7.89235	0	4.40607
THYMPHOSPHRXNMetaCyc	Pyrimidine metabolism	thymidine:phosphate deoxy-alpha-D-ribosyltransferase	2.4.2.2; 2.4.2.4	phosphate [cytosol] + thymidine [cytosol] <=> thymine [cytosol] + 2'-deoxy-alpha-D-ribose 1-phosphate [cytosol]	NA	0.0555556	0.0718432	0.235861	0.787974	0.00793651	0.00925672	0.00793651	0.0102743	-651.436	18.3104	0	17.517	-843.607	32.0847	0	30.9487	-642.534	18.1639	-766.828	15.4095	-822.931	30.7629	-829.617	31.0465	-622.065	18.7568	0	16.3674	-826.861	30.861	-823.825	30.8577	-592.9	17.802	-747.976	16.5948	0	31.904	0	31.0665	0	17.2751	0	17.9077
r93ANIDULANSR00217	Pyruvate metabolism	oxaloacetate carboxy-lyase (pyruvate-forming)	1.1.1.38; 1.1.1.40; 4.1.1.112	oxaloacetate [cytosol] --> CO2 [cytosol] + pyruvate [cytosol]	CAALFM_C601670WA	0.00793651	0.0115431	Inf	1	0.00749496	0.00925672	0.00749496	0.0102743	0	623.234	0	323.944	0	0	0	0	0	609.435	0	331.292	0	0	0	0	0	616.782	0	332.03	0	0	0	0	0	589.338	0	345.297	0	0	0	0	0	612.533	0	301.119
r613ANIDULANS	Valine, leucine and isoleucine metabolism	Ketol-acid reductoisomerase	1.1.1.86	NADPH [cytosol] + 2-Acetolactate [cytosol] --> NADP(+) [cytosol] + 3-hydroxy-3-methyl-2-oxobutanoate [cytosol]	CAALFM_C600870CA	Inf	1	Inf	1	Inf	1	Inf	1	0	1000	0	1000	0	1000	0	1000	0	1000	0	1000	0	1000	0	1000	0	1000	0	1000	0	1000	0	1000	0	1000	0	1000	0	1000	0	1000	0	1000	0	1000
R08756KEGGR08756	Ubiquinone and other terpenoid-quinone biosynthesis	phytyl-diphosphate:NADP+ oxidoreductase	1.3.1.-	NADPH [cytosol] + Tetrahydrogeranylgeranyl diphosphate [cytosol] <=> NADP(+) [cytosol] + phytyl diphosphate [cytosol]	CAALFM_C500290WA	0.00793651	0.0115431	0.547619	0.787974	0.00793651	0.00925672	0.150794	0.16781	0	8.19626	0	5.06653	0	4.56157	0	4.48374	0	8.07163	0	5.24368	0	4.45006	0	4.48559	0	8.01607	0	5.27263	0	4.47089	0	4.4545	0	7.81821	0	5.50166	0	4.54224	0	4.49945	0	7.89235	0	4.40607
R88ANIGERR01333	Glyoxylate and dicarboxylate metabolism	glycolaldehyde:NAD+ oxidoreductase	1.2.1.21	H2O [cytosol] + NAD(+) [cytosol] + glycolaldehyde [cytosol] --> NADH [cytosol] + glycolate [cytosol]	NA	0.309524	0.361359	0.547619	0.787974	0.00793651	0.00925672	0.00793651	0.0102743	0	297.847	0	292.835	0	422.126	0	407.07	0	287.31	0	283.519	0	400.648	0	407.79	0	274.026	0	280.919	0	405.39	0	401.779	0	252.857	0	281.86	0	419.914	0	409.864	0	265.885	0	327.043
r59iLC915R01975	Butanoate metabolism	(S)-3-Hydroxybutanoyl-CoA:NAD+ oxidoreductase	1.1.1.35	NADH [cytosol] + acetoacetyl-CoA [cytosol] --> NAD(+) [cytosol] + (S)-3-Hydroxybutanoyl-CoA [cytosol]	NA	Inf	1	0.547619	0.787974	0.00749496	0.00925672	0.00749496	0.0102743	0	0	0	0	-211.956	0	-215.592	0	0	0	0	0	-215.871	0	-215.838	0	0	0	0	0	-215.276	0	-216.802	0	0	0	0	0	-213.942	0	-214.807	0	0	0	0	0
R07377KEGGR07377	Glycerophospholipid metabolism	NA	NA	L-serine [cytosol] + phosphatidylcholine [cytosol] <=> choline [cytosol] + Phosphatidylserine [cytosol]	NA	0.84127	0.92433	0.309524	0.787974	0.00793651	0.00925672	0.00793651	0.0102743	0	36.2172	0	34.9839	0	18.6165	0	17.9934	0	35.4501	0	33.9496	0	17.6795	0	18.1475	0	34.7186	0	34.0069	0	17.835	0	17.6773	0	32.4503	0	33.9198	0	18.8427	0	17.8008	0	33.6425	0	39.6393
r0762YCM606R01959	Glyoxylate and dicarboxylate metabolism	N-Formyl-L-kynurenine amidohydrolase	3.5.1.9	H2O [cytosol] + L-Formylkynurenine [cytosol] --> formate [cytosol] + L-Kynurenine [cytosol]	CAALFM_C114270WA	0.00749496	0.0115431	Inf	1	0.00749496	0.00925672	Inf	1	0	306.027	0	0	0	0	0	0	0	298.421	0	0	0	0	0	0	0	304.331	0	0	0	0	0	0	0	296.179	0	0	0	0	0	0	0	301.816	0	0
RXN06975MetaCyc	Alanine, aspartate, asparagine, glutamate and glutamine metabolism	cytosol nonspecific dipeptidase	3.4.13.18	H2O [cytosol] + ala-asp [cytosol] <=> L-aspartate [cytosol] + L-alanine [cytosol]	NA	0.00793651	0.0115431	0.420635	0.787974	0.00793651	0.00925672	0.00793651	0.0102743	-429.467	0	-326.327	0	-127.278	0	-128.212	0	-425.994	0	-330.136	0	-128.173	0	-128.073	0	-422.44	0	-328.811	0	-128.205	0	-128.247	0	-413.383	0	-340.023	0	-128.163	0	-128.171	0	-416.502	0	-309.592	0
r0214YCM606R01397	Pyrimidine metabolism	carbamoyl-phosphate:L-aspartate carbamoyltransferase	2.1.3.2	L-aspartate [cytosol] + carbamoyl phosphate [cytosol] --> phosphate [cytosol] + N-carbamoyl-L-aspartate [cytosol]	NA	0.00793651	0.0115431	0.547619	0.787974	0.00793651	0.00925672	0.150794	0.16781	0	62.5649	0	44.7118	0	43.1767	0	42.4607	0	59.5365	0	46.5825	0	42.1495	0	42.5295	0	61.5406	0	46.774	0	42.2387	0	42.2024	0	59.3733	0	49.0974	0	42.7796	0	42.5923	0	62.7381	0	38.7868
r0882YCM606R08193	Amino sugar and nucleotide sugar metabolism	N-Acetyl-D-glucosamine 1-phosphate 1,6-phosphomutase	5.4.2.3	N-acetyl-D-glucosamine 6-phosphate [cytosol] <=> N-Acetyl-alpha-D-glucosamine 1-phosphate [cytosol]	CAALFM_C113760WA	0.00793651	0.0115431	0.420635	0.787974	0.00793651	0.00925672	0.00793651	0.0102743	1.95632e-05	54.5541	1.5824e-05	36.5095	5.17149e-05	44.9656	5.22122e-05	44.0492	1.94125e-05	49.3509	1.68713e-05	41.7633	5.25046e-05	43.6817	5.22871e-05	44.0939	1.99935e-05	52.679	1.69673e-05	42.1288	5.23629e-05	44.0198	5.25111e-05	43.7397	2.05404e-05	51.6638	1.74309e-05	44.4631	5.19045e-05	44.8811	5.20657e-05	44.2485	2.06684e-05	52.0838	1.24637e-05	37.8682
RXN8036MetaCyc	Phenylpropanoid biosynthesis	beta-D-Glucosyl-2-coumarinate glucohydrolase	3.2.1.21	H2O [cytosol] + cis-coumarinic acid-beta-D-glucoside [cytosol] <=> beta-D-glucose [cytosol] + coumarinate [cytosol]	CAALFM_C301820WA or CAALFM_CR09420CA	0.440686	0.499581	Inf	1	0.423711	0.443835	0.179712	0.197099	0	0	0	0	0	0	0	0	0	0	-447.589	0	0	0	0	0	0	0	-445.133	0	0	0	0	0	-348.624	0	0	0	0	0	0	0	0	0	0	0
R517ANIGERR00469	Purine metabolism	(S)-ureidoglycolate amidohydrolase (decarboxylating)	3.5.1.116	H2O [cytosol] + (-)-ureidoglycolate [cytosol] <=> CO2 [cytosol] + glyoxylate [cytosol] + 2.0 NH3 [cytosol]	NA	0.00793651	0.0115431	0.420635	0.787974	0.00793651	0.00925672	0.00793651	0.0102743	-509.129	195.216	-522.292	149.815	-254.459	318.324	-243.661	314.52	-500.118	188.244	-503.466	142.074	-240.688	312.474	-244.515	315.419	-480.59	183.592	-498.399	145.12	-243.698	313.601	-240.775	313.506	-455.336	174.559	-489.608	152.251	-252.094	317.553	-246.415	315.442	-464.627	180.855	-619.127	140.134
r0111YCM606R00227	Pyruvate metabolism	Acetyl-CoA hydrolase	3.1.2.1	H2O [cytosol] + acetyl-CoA [cytosol] --> coenzyme A [cytosol] + acetate [cytosol]	CAALFM_C502000CA	0.00793651	0.0115431	0.309524	0.787974	0.00793651	0.00925672	0.00793651	0.0102743	0	273.441	0	399.265	0	427.03	0	437.833	0	271.104	0	391.528	0	439.317	0	436.355	0	266.249	0	387.555	0	437.184	0	440.084	0	259.375	0	384.593	0	432.238	0	435.436	0	259.858	0	418.464
R00782KEGGR00782	Cysteine and methionine metabolism	L-cysteine hydrogen-sulfide-lyase (deaminating; pyruvate-forming)	4.4.1.1; 4.4.1.13; 4.4.1.28	H2O [cytosol] + L-cysteine [cytosol] --> pyruvate [cytosol] + H2S [cytosol] + NH3 [cytosol]	CAALFM_C200390CA or CAALFM_CR08340WA	0.0952381	0.119343	Inf	1	0.00749496	0.00925672	0.00749496	0.0102743	0	641.63	0	522.56	0	0	0	0	0	615.958	0	490.341	0	0	0	0	0	615.14	0	484.844	0	0	0	0	0	575.892	0	482.279	0	0	0	0	0	605.236	0	632.159
r0159YCM606	Glycolysis / Gluconeogenesis	alcohol acetyltransferase (ethanol)	2.3.1.84	acetyl-CoA [cytosol] + ethanol [cytosol] --> coenzyme A [cytosol] + ethyl acetate [cytosol]	NA	0.00793651	0.0115431	0.690476	0.894816	0.00793651	0.00925672	0.00793651	0.0102743	0	228.799	0	198.12	0	295.341	0	297.089	0	227.954	0	197.125	0	296.476	0	296.964	0	218.538	0	195.608	0	296.793	0	297.623	0	206.904	0	196.213	0	297.612	0	297.057	0	207.871	0	203.185
r523AORYZAER00533	Sulfur metabolism	Sulfite:oxygen oxidoreductase	1.8.3.1	H2O [cytosol] + oxygen [cytosol] + sulfite [cytosol] --> H2O2 [cytosol] + sulfate [cytosol]	NA	0.00793651	0.0115431	Inf	1	0.00749496	0.00925672	0.00749496	0.0102743	0	306.356	0	174.166	0	0	0	0	0	299.375	0	172.202	0	0	0	0	0	302.335	0	170.73	0	0	0	0	0	293.77	0	175.997	0	0	0	0	0	299.365	0	183.727
RXN12944MetaCyc	Ubiquinone and other terpenoid-quinone biosynthesis	Methyltransferases	2.1.1	nonaprenyl 4-hydroxybenzoate [cytosol] <=> H2O [cytosol] + 2-Methyl-6-nonaprenyl-benzene-1,4-diol [cytosol]	NA	0.00749496	0.0115431	0.690476	0.894816	0.00749496	0.00925672	0.00793651	0.0102743	-185.498	20.5608	0	29.7335	0	73.8334	0	72.7131	-183.762	20.2389	0	29.8713	0	72.101	0	72.7654	-184.863	20.0405	0	28.3587	0	72.5279	0	72.3206	-181.215	19.5631	0	29.7722	0	73.2885	0	73.2942	-181.958	19.7206	0	29.2461
R597ANIGERR03346	Nicotinate and nicotinamide metabolism	nicotinate D-ribonucleotide phosphohydrolase	3.1.3.5; 3.1.3.-	H2O [cytosol] + Nicotinate D-ribonucleotide [cytosol] --> phosphate [cytosol] + Nicotinate D-ribonucleoside [cytosol]	CAALFM_C107430WA or CAALFM_C101400CA or CAALFM_C101650WA or CAALFM_C109990WA or CAALFM_C303860WA or CAALFM_C400880WA or CAALFM_C504360CA or CAALFM_C603040CA	0.015873	0.0215128	0.015873	0.356555	0.00793651	0.00925672	0.00793651	0.0102743	0	63.2007	0	56.364	0	46.1149	0	46.7342	0	61.1822	15.2129	55.004	0	46.6446	0	47.3562	0	58.3497	0	56.1729	0	46.7342	0	47.1565	0	56.9367	0	56.8656	0	46.6042	0	46.896	0	60.5187	0	57.0665
RXN8627MetaCyc	Glycine, serine and threonine metabolism	NA	NA	ATP [cytosol] + 1-amino-propan-2-ol [cytosol] <=> ADP [cytosol] + (R)-1-amino-2-propanol O-2-phosphate [cytosol]	NA	0.00793651	0.0115431	0.547619	0.787974	0.00793651	0.00925672	0.00793651	0.0102743	-237.163	-0.777772	-81.992	-1.71714	-79.4306	-0.726833	-78.0935	-0.694795	-234.635	-1.49387	-84.4281	-1.62476	-77.3477	-0.516377	-78.2926	-0.768501	-226.382	-0.823314	-84.622	-1.60152	-77.7638	-0.769735	-77.4222	-0.494405	-214.029	-1.38622	-88.2499	-1.30807	-78.9463	-0.966325	-78.2743	-0.635771	-219.112	-0.983281	-73.0883	-2.80696
r1619YCM606R01227	Purine metabolism	guanosine 5'-monophosphate phosphohydrolase	3.1.3.5	H2O [cytosol] + GMP [cytosol] --> phosphate [cytosol] + guanosine [cytosol]	CAALFM_C107430WA	0.00793651	0.0115431	0.420635	0.787974	0.00793651	0.00925672	0.00793651	0.0102743	0	11.1881	0	36.8576	0	17.2101	0	16.246	0	11.3663	0	28.3344	0	18.4702	0	16.2229	0	10.6539	0	30.4509	0	16.382	0	17.9013	0	11.9417	0	34.3523	0	17.2299	0	17.4193	0	11.0092	15.4444	55.8549
r1558AORYZAE	Glycerophospholipid metabolism	Serine decarboxylase	4.1.1.-	L-serine [cytosol] --> CO2 [cytosol] + ethanolamine [cytosol]	CAALFM_CR06860CA	0.00793651	0.0115431	0.015873	0.356555	0.00793651	0.00925672	0.00793651	0.0102743	2.20612	255.771	4.40941	154.454	0.566367	97.0663	0.27607	94.8158	4.79449	256.017	5.50329	155.714	0.563685	94.3501	0.339208	95.1909	4.77592	252.76	7.46947	157.129	0.379632	94.4796	0.2811	94.1244	2.95393	247.426	4.08949	158.299	0.411584	96.4405	0.294569	94.8823	3.20521	250.241	11.1821	169.977
ry151YCM606	Fatty acid metabolism	NA	NA	5.0 coenzyme A [cytosol] + 11.0 3-oxopalmitoyl-CoA [cytosol] --> 6.0 H2O [cytosol] + 4.0 acetyl-CoA [cytosol] + 12.0 trans-tetradec-2-enoyl-CoA [cytosol]	NA	Inf	1	0.222222	0.787974	0.00749496	0.00925672	0.00749496	0.0102743	0	0	0	0	0	4.19423	0	4.09605	0	0	0	0	0	3.95001	0	4.11768	0	0	0	0	0	4.07547	0	4.04656	0	0	0	0	0	3.89396	0	4.1152	0	0	0	0
R07408KEGGR07408	Arginine and proline metabolism	putrescine-2-oxoglutarate transaminase	2.6.1.82	4-aminobutanal [cytosol] --> H2O [cytosol] + 1-pyrroline [cytosol]	NA	0.00749496	0.0115431	Inf	1	0.00749496	0.00925672	Inf	1	0	648.165	0	0	0	0	0	0	0	634.834	0	0	0	0	0	0	0	625.096	0	0	0	0	0	0	0	596.769	0	0	0	0	0	0	0	613.641	0	0
r735iLC915R07395	Cysteine and methionine metabolism	5-(methylthio)-2,3-dioxopentyl-phosphate phosphohydrolase (isomerizing)	3.1.3.77	H2O [cytosol] + 5-(methylsulfanyl)-2,3-dioxopentyl phosphate [cytosol] --> phosphate [cytosol] + 1,2-dihydroxy-5-(methylthio)pent-1-en-3-one [cytosol]	CAALFM_C201860CA	0.015873	0.0215128	1	1	0.690476	0.714631	0.150794	0.16781	0	16.7271	0	14.4158	0	16.9288	0	16.5465	0	17.0693	0	14.8024	0	14.2562	0	16.4176	0	15.1717	0	14.3714	0	16.4225	0	14.3261	0	15.7819	0	14.8244	0	14.4853	0	16.6056	0	15.7852	0	15.6295
r934ANIDULANS	Fatty acid metabolism	Fatty acid degradation	1.3.3.6; 4.2.1.17; 1.1.1.-; 2.3.1.16	3.0 H2O [cytosol] + 3.0 ATP [cytosol] + 6.0 NAD(+) [cytosol] + 4.0 coenzyme A [cytosol] + 5.0 FAD [cytosol] + stearate [cytosol] --> NADH [cytosol] + 4.0 diphosphate [cytosol] + AMP [cytosol] + 4.0 acetyl-CoA [cytosol] + 10.0 FADH2 [cytosol]	CAALFM_C104750WA or CAALFM_CR05340CA or CAALFM_C300810CA or CAALFM_C401510WA or CAALFM_C301930WA or CAALFM_C301960CA or CAALFM_C603560WA or CAALFM_C200780WA or CAALFM_C301460CA or CAALFM_CR00150CA	Inf	1	0.690476	0.894816	0.0253699	0.028181	0.00749496	0.0102743	0	0	0	0	0	2.23894	0	2.20189	0	0	0	0	0	2.18575	0	2.20797	0	0	0	0	0	2.19302	0	2.19413	0	0	0	0	0	2.22431	0	2.20895	0	0	0	0
r1033AORYZAE	Purine metabolism	Amidophosphoribosyltransferase	2.4.2.14	H2O [cytosol] + L-glutamine [cytosol] + 5-phospho-alpha-D-ribose 1-diphosphate [cytosol] --> diphosphate [cytosol] + L-glutamate [cytosol] + 5-phospho-D-ribosylamine [cytosol]	CAALFM_C107710CA	0.0111594	0.0158135	0.547619	0.787974	0.00793651	0.00925672	0.0111594	0.0141891	0	12.8805	0	0	0	11.6676	0	11.4739	0	12.4719	0	9.20068	0	11.396	0	11.4936	0	13.3311	0	9.18141	0	11.4201	0	11.4103	0	12.3156	0	0	0	11.5649	0	11.4978	0	13.7671	0	0
r0759YCM606R03443	Arginine and proline metabolism	N-acetyl-L-glutamate-5-semialdehyde:NADP+ 5-oxidoreductase (phosphrylating)	1.2.1.38	NADPH [cytosol] + N-acetyl-L-gamma-glutamyl phosphate [cytosol] --> NADP(+) [cytosol] + phosphate [cytosol] + N-acetyl-L-glutamate 5-semialdehyde [cytosol]	CAALFM_C109290CA	0.00793651	0.0115431	0.309524	0.787974	0.00793651	0.00925672	0.0952381	0.112487	0	125.312	0	97.0381	0	104.565	0	103.552	0	119.328	0	100.173	0	101.077	0	103.183	0	122.869	0	100.684	0	100.766	0	111.779	0	117.856	0	105.043	0	113.619	0	104.645	0	124.824	0	85.4337
r0542YCM606R04371	Lysine metabolism	Homoisocitrate hydro-lyase	4.2.1.36; 4.2.1.114	H2O [cytosol] + but-1-ene-1,2,4-tricarboxylate [cytosol] <=> Homoisocitrate [cytosol]	CAALFM_C404410CA	0.00793651	0.0115431	0.547619	0.787974	0.00793651	0.00925672	0.00793651	0.0102743	0	152.653	0	179.459	0	66.4697	0	65.4834	0	150.436	0	171.194	0	65.0718	0	65.4886	0	147.654	0	170.821	0	65.3264	0	65.1065	0	140.822	0	168.586	0	66.1689	0	65.6214	0	143.438	0	202.759
r0938YCM606R01373	Phenylalanine, tyrosine and tryptophan metabolism	prephenate hydro-lyase (decarboxylating; phenylpyruvate-forming)	4.2.1.51; 4.2.1.91	prephenate [cytosol] --> H2O [cytosol] + CO2 [cytosol] + keto-phenylpyruvate [cytosol]	CAALFM_C302460CA	0.00793651	0.0115431	0.420635	0.787974	0.00793651	0.00925672	0.00793651	0.0102743	0	197.591	0	22.4563	0	64.1122	0	63.1455	0	196.245	0	22.8375	0	62.7699	0	63.148	0	198.001	0	22.4623	0	63.0197	0	62.7477	0	197.068	0	22.2741	0	63.8028	0	63.7276	0	197.509	0	21.0998
ry1171YCM606	Glycerolipid metabolism	MAG lipase	3.1.1.23	7.0 1-monoglycerides [cytosol] --> 7.0 B00002 [cytosol] + 14.0 H2O [cytosol] + 4.0 glycerol [cytosol] + palmitoleate [cytosol]	CAALFM_C109980CA or CAALFM_C702140WA	0.0720057	0.0920367	1	1	0.0253699	0.028181	0.0119252	0.0150367	0	0	0	7.90945	0	14.2642	0	13.4584	0	0	0	8.10152	0	2.95318	0	13.5888	0	0	0	8.00968	0	13.5144	0	13.4162	0	0	0	0	0	14.1605	0	13.5149	0	0	0	0
r0144YCM606R00192	Cysteine and methionine metabolism	S-Adenosyl-L-homocysteine hydrolase	3.3.1.1	H2O [cytosol] + S-adenosyl-L-homocysteine [cytosol] --> L-homocysteine [cytosol] + adenosine [cytosol]	CAALFM_C504270CA	0.015873	0.0215128	0.420635	0.787974	0.00793651	0.00925672	0.0555556	0.0678639	0	38.4241	0	33.2725	0	28.7766	0	29.1105	0	35.123	0	34.5405	0	26.8599	0	29.2796	0	36.8868	0	34.5723	0	28.3194	0	28.4512	0	36.1553	0	35.8623	0	28.7996	0	29.0615	0	37.2227	0	28.8906
R06064KEGGR06064	Purine metabolism	NA	NA	H2O [cytosol] + 5-hydroxyisourate [cytosol] <=> CO2 [cytosol] + (S)(+)-Allantoin [cytosol]	NA	0.150794	0.184202	0.547619	0.787974	0.00793651	0.00925672	0.00793651	0.0102743	-308.872	0	-281.475	0	-178.968	0	-174.643	0	-307.692	0	-278.036	0	-173.533	0	-175.006	0	-303.973	0	-271.266	0	-174.565	0	-173.659	0	-294.315	0	-272.093	0	-177.826	0	-175.619	0	-294.502	0	-310.942	0
r0889YCM606R01528	Pentose phosphate pathway	6-phospho-D-gluconate:NADP+ 2-oxidoreductase (decarboxylating)	1.1.1.44; 1.1.1.351	NADP(+) [cytosol] + 6-Phospho-D-gluconate [cytosol] --> NADPH [cytosol] + CO2 [cytosol] + D-ribulose 5-phosphate [cytosol]	CAALFM_C113860CA	0.00793651	0.0115431	0.420635	0.787974	0.00793651	0.00925672	0.00793651	0.0102743	0	54.0672	0	72.4723	0	108.667	0	104.454	0	52.9062	0	69.0092	0	103.852	0	103.861	0	52.811	0	66.4304	0	103.538	0	103.466	0	47.9941	0	62.7149	0	107.419	0	106.124	0	45.8105	0	100.071
r0099YCM606R01624	Fatty acid metabolism	acetyl-CoA:[acyl-carrier-protein] S-acetyltransferase	2.3.1.38; 2.3.1.85; 2.3.1.86; 2.3.1.-	acetyl-CoA [cytosol] + Acyl-carrier protein [cytosol] --> coenzyme A [cytosol] + Acetyl-[acyl-carrier protein] [cytosol]	(CAALFM_C500190CA and CAALFM_C304830CA) or CAALFM_CR04240CA	0.015873	0.0215128	0.547619	0.787974	0.00793651	0.00925672	0.00793651	0.0102743	0	83.9913	0	86.9727	0	102.207	0	95.893	0	82.1033	0	84.1981	0	93.1575	0	97.5024	0	81.38	0	83.7867	0	95.6063	0	94.6908	0	78.9509	0	85.2705	0	102.41	0	96.4201	0	80.2237	0	92.9219
R00985KEGGR00985	Phenylalanine, tyrosine and tryptophan metabolism	chorismate pyruvate-lyase (amino-accepting; anthranilate-forming)	4.1.3.27	chorismate [cytosol] + NH3 [cytosol] --> H2O [cytosol] + pyruvate [cytosol] + anthranilate [cytosol]	CAALFM_C112210WA and CAALFM_CR01590CA	0.00793651	0.0115431	0.547619	0.787974	0.00793651	0.00925672	0.150794	0.16781	0	17.658	0	16.1328	0	16.1181	0	16.1231	0	17.3577	0	16.3551	0	15.7979	0	15.9287	0	17.2884	0	16.3521	0	15.8229	0	15.7201	0	16.8636	0	16.5707	0	15.822	0	15.9754	0	17.0558	0	14.9932
R01313KEGGR01313	Glycerophospholipid metabolism	Phosphatidylcholine 2-acylhydrolase	3.1.1.4	H2O [cytosol] + phosphatidylcholine [cytosol] <=> Carboxylate [cytosol] + 1-acylglycerophosphocholine [cytosol]	CAALFM_C300400CA	0.388629	0.452841	0.423711	0.787974	0.031746	0.035135	0.0211767	0.0265091	-993.492	766.321	-945.5	776.024	-845.582	0	-308.814	0	-457.219	0	-921.349	773.474	-824.315	0	-830.782	0	-970.593	737.92	-1000	0	-162.837	0	-161.467	0	-932.204	0	-493.346	0	-10.4587	0	-164.255	0	-940.173	715.789	-1000	777.934
R00303KEGGR00303	Polysaccharide metabolism (Starch, Cellulose, Chitin, and Xylan)	D-Glucose-6-phosphate phosphohydrolase	3.1.3.9; 3.1.3.58	H2O [cytosol] + D-glucose 6-phosphate [cytosol] <=> phosphate [cytosol] + D-glucose [cytosol]	NA	0.150794	0.184202	0.031746	0.566293	0.00749496	0.00925672	0.00749496	0.0102743	-17.2197	15.6898	-16.0078	11.5741	-1000	-896.403	-1000	-893.781	-17.0115	15.126	-16.3571	11.534	-1000	-894.048	-1000	-893.887	-16.8345	14.7341	-16.1118	11.622	-1000	-894.251	-1000	-893.012	-16.4272	15.0211	-641.155	14.7276	-1000	-898.043	-1000	-893.589	-516.395	14.59	-16.604	15.2781
R61ANIGER	Glyoxylate and dicarboxylate metabolism	Formate oxidase	1.2.1.2	oxygen [cytosol] + formate [cytosol] --> CO2 [cytosol] + H2O2 [cytosol]	NA	0.00793651	0.0115431	0.547619	0.787974	0.00793651	0.00925672	0.00793651	0.0102743	0	629.582	0	507.555	0	263.629	0	263.993	0	624.953	0	503.529	0	265.426	0	265.994	0	632.123	0	470.384	0	264.708	0	263.461	0	624.501	0	510.369	0	262.566	0	263.89	0	626.867	0	512.797
r0322YCM606R02568	Mannose/Mannitol, Fructose and Sorbose/Sorbitol metabolism	D-fructose 1-phosphate D-glyceraldehyde-3-phosphate-lyase	4.1.2.13	Glycerone phosphate [cytosol] + D-glyceraldehyde [cytosol] --> D-fructose 1-phosphate [cytosol]	CAALFM_C401750CA	0.00793651	0.0115431	0.309524	0.787974	0.00793651	0.00925672	0.00793651	0.0102743	-283.872	0	-307.669	0	-111.137	0	-108.752	0	-279.896	0	-313.363	0	-105.916	0	-107.014	0	-283.464	0	-309.948	0	-107.298	0	-105.282	0	-271.089	0	-302.302	0	-111.803	0	-107.694	0	-267.679	0	-357.171	0
r0723YCM606R00772	Mannose/Mannitol, Fructose and Sorbose/Sorbitol metabolism	D-mannose-6-phosphate aldose-ketose-isomerase	5.3.1.8	D-mannose 6-phosphate [cytosol] <=> D-fructose 6-phosphate [cytosol]	CAALFM_C209640WA	0.00793651	0.0115431	1	1	0.00793651	0.00925672	0.00793651	0.0102743	-75.7105	0	-57.2658	0	-142.401	0	-141.082	0	-72.6897	0	-59.7752	0	-140.394	0	-141.113	0	-75.1308	0	-60.1004	0	-137.041	0	-780.707	0	-73.4444	0	-62.583	0	-141.837	0	-141.123	0	-76.7693	0	-48.9828	0
R01957KEGGR01957	Glyoxylate and dicarboxylate metabolism	L-Kynurenine:glyoxylote aminotransferase (cyclizing)	2.6.1.63	glyoxylate [cytosol] + L-Kynurenine [cytosol] <=> glycine [cytosol] + 4-(2-Aminophenyl)-2,4-dioxobutanoate [cytosol]	NA	0.00749496	0.0115431	Inf	1	0.00749496	0.00925672	Inf	1	0	565.163	0	1000	0	1000	0	1000	0	673.347	0	1000	0	1000	0	1000	0	638.062	0	1000	0	1000	0	1000	0	606.612	0	1000	0	1000	0	1000	0	614.202	0	1000
r0400YCM606	Fatty acid metabolism	fatty-acid--CoA ligase (dodecanoate)	6.2.1.3	ATP [cytosol] + coenzyme A [cytosol] + laurate [cytosol] <=> diphosphate [cytosol] + AMP [cytosol] + lauroyl-CoA [cytosol]	CAALFM_C206070WA or CAALFM_C302810CA or CAALFM_C305980CA or CAALFM_C704180WA or CAALFM_CR10160WA	Inf	1	0.84127	1	0.00749496	0.00925672	0.00749496	0.0102743	0	0	0	0	-56.1587	0	-54.7797	0	0	0	0	0	-52.8081	0	-54.985	0	0	0	0	0	-54.4088	0	-53.9986	0	0	0	0	0	-55.7685	0	-54.9657	0	0	0	0	0
R312ANIGER	Oxidative phosphorylation	NADPH-ferrihemoprotein reductase (cprA)	1.6.2.4	NADPH [cytosol] + 2.0 Ferricytochrome c [cytosol] --> NADP(+) [cytosol] + 2.0 Ferrocytochrome c [cytosol]	CAALFM_C403180WA	Inf	1	Inf	1	Inf	1	Inf	1	0	1000	0	1000	0	1000	0	1000	0	1000	0	1000	0	1000	0	1000	0	1000	0	1000	0	1000	0	1000	0	1000	0	1000	0	1000	0	1000	0	1000	0	1000
R00584KEGGR00584	Methane metabolism	diphosphate:L-serine O-phosphotransferase	2.7.1.80	diphosphate [cytosol] + L-serine [cytosol] <=> phosphate [cytosol] + O-phospho-L-serine [cytosol]	NA	0.00793651	0.0115431	0.015873	0.356555	0.00793651	0.00925672	0.00793651	0.0102743	-333.818	276.354	-311.345	297.482	-452.901	192.935	-455.141	187.463	-328.972	277.894	-320.861	274.487	-454.26	186.388	-454.959	188.095	-332.068	272.251	-321.87	298.026	-453.128	188.829	-453.44	189.448	-328.299	265.642	-326.969	273.541	-451.478	189.51	-454.414	188.873	-332.861	265.522	-285.977	352.79
r892ANIDULANS	Fatty acid metabolism	Type II fatty acid synthase	1.6.5.3; 1.1.1.100	3.0 NADPH [cytosol] + 5.0 Acyl-[acp] [cytosol] + 2.0 Malonyl-[acyl-carrier protein] [cytosol] --> 5.0 B00002 [cytosol] + 3.0 NADP(+) [cytosol] + 5.0 CO2 [cytosol] + 6.0 Acyl-carrier protein [cytosol] + Hexadecanoyl-[acp] [cytosol]	CAALFM_C304830CA or CAALFM_CR00710CA	0.00793651	0.0115431	0.547619	0.787974	0.00793651	0.00925672	0.00793651	0.0102743	0	160.13	0	170.393	0	34.8078	0	32.7037	0	155.66	0	166.253	0	31.7813	0	33.1327	0	156.345	0	165.19	0	32.6266	0	32.1972	0	145.89	0	163.194	0	34.9873	0	32.9153	0	150.407	0	184.307
r0959YCM606R00224	Glycolysis / Gluconeogenesis	pyruvate carboxy-lyase (acetaldehyde-forming)	4.1.1.1	pyruvate [cytosol] --> CO2 [cytosol] + acetaldehyde [cytosol]	CAALFM_C406570CA	0.00793651	0.0115431	0.222222	0.787974	0.00793651	0.00925672	0.00793651	0.0102743	0	453.292	0	633.489	0	678.869	0	696.866	0	449.633	0	627.327	0	699.325	0	695.139	0	445.916	0	620.676	0	694.932	0	701.115	0	430.706	0	623.051	0	686.204	0	693.418	0	435.81	0	683.076
r0328YCM606R02556	Purine metabolism	Deoxyadenosine aminohydrolase	3.5.4.4	H2O [cytosol] + 2'-deoxyadenosine [cytosol] --> NH3 [cytosol] + 2'-deoxyinosine [cytosol]	CAALFM_C206970WA	0.84127	0.92433	0.690476	0.894816	0.00793651	0.00925672	0.00793651	0.0102743	0	15.6872	0	16.6008	0	32.3377	0	31.1635	0	15.4967	0	14.3159	0	30.9927	0	31.1913	0	15.3355	0	14.9764	0	31.078	0	31.0839	0	15.1337	0	15.6827	0	32.1245	0	31.0915	0	15.0887	0	15.794
R03132KEGGR03132	Cysteine and methionine metabolism	O-acetyl-L-serine:thiosulfate 2-amino-2-carboxyethyltransferase	2.5.1.144	thiosulfate [cytosol] + O-acetyl-L-serine [cytosol] <=> acetate [cytosol] + S-sulfo-L-cysteine [cytosol]	NA	0.00793651	0.0115431	0.547619	0.787974	0.00793651	0.00925672	0.00793651	0.0102743	0	114.055	0	95.8722	0	27.7918	0	27.3084	0	112.104	0	95.1803	0	27.1473	0	27.368	0	113.185	0	95.064	0	27.2032	0	27.1639	0	108.867	0	98.3667	0	27.5372	0	27.3974	0	110.061	0	102.308
r0891YCM606R01513	Methane metabolism	3-Phospho-D-glycerate:NAD+ 2-oxidoreductase	1.1.1.95	NAD(+) [cytosol] + 3-phospho-D-glycerate [cytosol] --> NADH [cytosol] + 3-Phosphonooxypyruvate [cytosol]	CAALFM_C112030WA	1	1	0.423711	0.787974	0.0111594	0.0128185	0.0119252	0.0150367	0	98.7611	0	0	0	390.306	0	380.839	0	101.428	0	83.1941	0	378.901	14.9256	381.361	0	0	0	83.615	0	378.031	0	377.279	0	0	0	87.8213	0	377.459	0	381.643	0	0	0	0
R01230KEGGR01230	Purine metabolism	Xanthosine-5'-phosphate:ammonia ligase (AMP-forming)	6.3.5.2	ATP [cytosol] + Xanthosine 5'-phosphate [cytosol] + NH3 [cytosol] --> diphosphate [cytosol] + AMP [cytosol] + GMP [cytosol]	CAALFM_C109490CA	0.0720057	0.0920367	0.0952381	0.787974	0.00749496	0.00925672	0.00793651	0.0102743	0	45.8687	0	49.506	4.73982	34.7689	3.6345	33.0891	0	44.2314	9.01575	38.7903	3.72743	33.0924	3.73621	37.3687	0	45.1504	0	42.4551	3.82507	33.2898	4.12196	37.4909	0	44.4822	13.9667	45.5778	5.16977	34.9726	3.47845	26.752	0	45.1949	36.1864	61.9165
R01359KEGGR01359	Propanoate metabolism	acetoacetyl-CoA:acetate CoA-transferase	2.8.3.8	acetate [cytosol] + acetoacetyl-CoA [cytosol] <=> acetyl-CoA [cytosol] + acetoacetate [cytosol]	NA	0.00793651	0.0115431	0.547619	0.787974	0.00749496	0.00925672	0.00749496	0.0102743	-99.033	183.087	-122.277	261.839	0	200.482	0	198.164	-97.1872	181.592	-116.03	245.837	0	196.787	0	198.335	-93.604	178.77	-115.782	244.221	0	197.752	0	196.929	-88.0641	170.06	-114.246	239.622	0	200.778	0	198.8	-90.2989	171.861	-63.6988	310.207
r0536YCM606R01158	Histidine metabolism	L-histidinol:NAD+ oxidoreductase	1.1.1.23	H2O [cytosol] + 2.0 NAD(+) [cytosol] + L-histidinol [cytosol] --> 2.0 NADH [cytosol] + L-histidine [cytosol]	CAALFM_C400140CA	0.00793651	0.0115431	0.00793651	0.291727	0.00749496	0.00925672	0.00749496	0.0102743	0	10.8097	0	9.08865	4.23737	14.7629	4.10462	14.8396	0	10.0699	0	9.41782	4.16053	14.8419	4.06327	14.7729	0	11.5392	0	9.47812	4.11826	14.3305	4.07526	15.6227	0	11.3195	0	9.90702	4.12947	14.59	4.08381	14.3509	0	11.3706	0	7.92213
ry350YCM606	Glycerophospholipid metabolism	PE methyltransferase	2.1.1.17; 2.1.1.71	S-adenosyl-L-methionine [cytosol] + Phosphatidylethanolamine [cytosol] --> S-adenosyl-L-homocysteine [cytosol] + phosphatidyl-N-methylethanolamine [cytosol]	CAALFM_C306570CA or CAALFM_CR02540WA	0.00793651	0.0115431	0.222222	0.787974	0.00793651	0.00925672	0.00793651	0.0102743	6.81921	36.6969	10.259	35.1709	2.4756	11.3358	2.11335	10.8231	6.73456	35.7369	9.51072	34.1309	1.91505	10.5589	2.24204	10.9554	4.3948	35.0372	9.15759	34.1878	2.0384	10.723	1.89175	10.5449	3.93764	32.7405	8.20275	34.09	2.85664	11.6805	1.8689	10.6092	4.39206	34.0331	16.6803	39.8
R07236KEGGR07236	Ubiquinone and other terpenoid-quinone biosynthesis	S-adenosyl-L-methionine:gamma-tocopherol 5-O-methyltransferase	2.1.1.95	S-adenosyl-L-methionine [cytosol] + gamma-tocopherol [cytosol] <=> S-adenosyl-L-homocysteine [cytosol] + alpha-tocopherol [cytosol]	NA	0.00793651	0.0115431	0.547619	0.787974	0.00793651	0.00925672	0.150794	0.16781	0	8.19626	0	5.06653	0	4.56157	0	4.48374	0	8.07163	0	5.24368	0	4.45006	0	4.48559	0	8.01607	0	5.27263	0	4.47089	0	4.4545	0	7.81821	0	5.50166	0	4.54224	0	4.49945	0	7.89235	0	4.40607
r457ANIDULANSR01982	Pentose and glucuronate interconversions	Poly(1,4-alpha-D-galacturonate) galacturonohydrolase	3.2.1.15; 3.2.1.67	2.0 H2O [cytosol] + pectate [cytosol] --> 3.0 D-galacturonate [cytosol]	NA	0.00793651	0.0115431	0.547619	0.787974	0.00793651	0.00925672	0.00793651	0.0102743	0	4.98442	0	4.37262	0	14.9278	0	14.6803	0	4.91601	0	4.34222	0	14.5727	0	14.7041	0	4.87266	0	4.33912	0	14.6035	0	14.591	0	4.7545	0	4.46518	0	14.7905	0	14.7257	0	4.79424	0	4.19863
R04343KEGGR04343	Pentose and glucuronate interconversions	UDP-D-galacturonate:1,4-alpha-poly-D-galacturonate 4-alpha-D-galacturonosyltransferase	2.4.1.43	H2O [cytosol] + 3.0 UDP-D-galacturonate [cytosol] --> 3.0 UDP [cytosol] + pectate [cytosol]	NA	0.00793651	0.0115431	0.547619	0.787974	0.00793651	0.00925672	0.00793651	0.0102743	0	4.98442	0	4.37262	0	14.9278	0	14.6803	0	4.91601	0	4.34222	0	14.5727	0	14.7041	0	4.87266	0	4.33912	0	14.6035	0	14.591	0	4.7545	0	4.46518	0	14.7905	0	14.7257	0	4.79424	0	4.19863
r0716YCM606R00472	Pyruvate metabolism	acetyl-CoA:glyoxylate C-acetyltransferase (thioester-hydrolysing, carboxymethyl-forming); L-Malate glyoxylate-lyase (CoA-acetylating)	2.3.3.9	H2O [cytosol] + acetyl-CoA [cytosol] + glyoxylate [cytosol] --> coenzyme A [cytosol] + (S)-malate [cytosol]	CAALFM_C109690WA	0.547619	0.617344	0.420635	0.787974	0.00749496	0.00925672	0.00749496	0.0102743	0	254.116	0	244.224	141.859	792.483	139.785	788.897	0	250.679	0	236.961	134.396	777.38	135.733	784.781	0	248.226	0	235.772	132.693	777.695	132.182	775.96	0	236.004	0	237.415	135.026	785.066	139.178	788.957	0	239.125	0	254.463
R09538KEGGR09538	Glycerophospholipid metabolism	CDP-choline phosphohydrolase	3.6.1.53	H2O [cytosol] + CDP-choline [cytosol] <=> CMP [cytosol] + choline phosphate [cytosol]	NA	0.00793651	0.0115431	0.222222	0.787974	0.00793651	0.00925672	0.00793651	0.0102743	-335.242	-77.9153	-357.019	-193.969	-52.3327	8.5746	-66.4583	7.23546	-331.083	-85.1262	-353.436	-192.293	-88.4681	7.02072	-49.3397	7.32294	-336.07	-86.7877	-351.967	-192.58	-65.4632	7.0587	-48.4629	7.12369	-326.514	-81.7151	-348.295	-187.593	-49.9354	8.57662	-65.6257	7.14934	-331.093	-73.7708	-383.668	-208.054
r1201AORYZAE	Fatty acid metabolism	Fatty-acid synthase	2.3.1.85	2.0 NADPH [cytosol] + Malonyl-[acyl-carrier protein] [cytosol] + Butyryl-[acp] [cytosol] --> H2O [cytosol] + 2.0 NADP(+) [cytosol] + CO2 [cytosol] + Acyl-carrier protein [cytosol] + Hexanoyl-[acp] [cytosol]	NA	0.00793651	0.0115431	0.547619	0.787974	0.0952381	0.103795	0.00793651	0.0102743	0	51.9192	0	57.9491	0	54.1869	0	50.8103	0	50.1141	0	55.3229	0	49.385	0	51.4361	0	49.7206	0	55.4663	0	50.6844	0	50.0036	0	46.5886	0	55.8827	0	54.2945	0	51.1162	0	48.7607	0	67.0226
R533ANIGERR02018	Pyrimidine metabolism	2'-Deoxyuridine 5'-diphosphate:oxidized-thioredoxin 2'-oxidoreductase	1.17.4.1	UDP [cytosol] + Reduced thioredoxin [cytosol] <=> H2O [cytosol] + Oxidized thioredoxin [cytosol] + dUDP [cytosol]	CAALFM_CR05570CA or CAALFM_C203160CA	0.00793651	0.0115431	1	1	0.309524	0.329344	0.00793651	0.0102743	0	19.4865	0	13.3556	0	19.7144	0	19.4276	0	18.7491	0	13.2704	0	19.2571	0	19.6012	0	20.7431	0	13.5483	0	19.3807	0	19.7996	0	17.8583	0	13.2488	0	20.2945	0	19.6199	0	17.6394	0	14.5404
r148iLC915R00705	Propanoate metabolism	3-Oxopropanoate:NAD+ oxidoreductase (decarboxylating, CoA-acetylating)	1.2.1.18; 1.2.1.27	NAD(+) [cytosol] + coenzyme A [cytosol] + 3-Oxopropanoate [cytosol] --> NADH [cytosol] + CO2 [cytosol] + acetyl-CoA [cytosol]	CAALFM_C405130CA	0.0253699	0.0341171	Inf	1	Inf	1	0.0253699	0.0313377	0	0	0	296.37	0	0	0	0	0	0	0	305.712	0	0	0	0	0	0	0	306.179	0	0	0	0	0	0	0	316.3	0	0	0	0	0	0	0	0
r0820YCM606R01870	Pyrimidine metabolism	Orotidine-5'-phosphate:diphosphate phospho-alpha-D-ribosyl-transferase	2.4.2.10	diphosphate [cytosol] + Orotidine 5'-phosphate [cytosol] <=> 5-phospho-alpha-D-ribose 1-diphosphate [cytosol] + orotate [cytosol]	CAALFM_CR01650WA	0.00793651	0.0115431	0.690476	0.894816	0.00793651	0.00925672	0.00793651	0.0102743	-38.4539	0	-31.4566	0	-25.7849	0	-25.2594	0	-36.948	0	-32.8586	0	-25.0371	0	-25.3699	0	-39.3626	0	-31.0405	0	-25.1407	0	-25.4097	0	-35.9663	0	-30.4148	0	-26.1081	0	-25.4528	0	-36.8219	0	-33.1692	0
R02323KEGGR02323	Nicotinate and nicotinamide metabolism	nicotinamide ribonucleotide phosphohydrolase	3.1.3.5; 3.1.3.-	H2O [cytosol] + NMN [cytosol] --> phosphate [cytosol] + nicotinamide ribose [cytosol]	CAALFM_C107430WA or CAALFM_C101400CA or CAALFM_C101650WA or CAALFM_C109990WA or CAALFM_C303860WA or CAALFM_C400880WA or CAALFM_C504360CA or CAALFM_C603040CA	1	1	Inf	1	0.179712	0.192063	0.0720057	0.0870816	0	63.1076	0	0	0	0	0	0	0	62.7761	0	0	0	0	0	0	0	0	0	53.8587	0	0	0	0	0	0	0	56.6283	0	0	0	0	0	0	0	56.5417
r0072YCM606	Valine, leucine and isoleucine metabolism	4-methyl-2-oxopentanoate decarboxylase	4.1.1.-	4-methyl-2-oxopentanoate [cytosol] --> CO2 [cytosol] + 3-methylbutanal [cytosol]	CAALFM_CR06860CA	0.00793651	0.0115431	0.309524	0.787974	0.00793651	0.00925672	0.00793651	0.0102743	0	378.516	0	162.895	0	135.538	0	137.753	0	374.426	0	161.504	0	138.079	0	137.394	0	360.026	0	161.147	0	137.692	0	138.223	0	341.799	0	163.817	0	136.798	0	137.368	0	346.308	0	167.075
R374ANIGER	Glycine, serine and threonine metabolism	Aspartic beta semialdehyde dehydrogenase, aspartate semialdehyde dehydrogenase	1.2.1.11	NADPH [cytosol] + 4-phospho-L-aspartate [cytosol] --> NADP(+) [cytosol] + phosphate [cytosol] + L-Aspartate 4-semialdehyde [cytosol]	CAALFM_C202370CA	0.00793651	0.0115431	0.420635	0.787974	0.00793651	0.00925672	0.00793651	0.0102743	0	126.384	0	93.1315	0	73.8322	0	72.5337	0	120.266	0	96.6246	0	71.8984	0	71.0637	0	124.345	0	97.1419	0	72.2087	0	71.8813	0	119.947	0	101.509	0	71.9509	0	72.0704	0	126.737	0	80.9545
r0888YCM606R08639	Polysaccharide metabolism (Starch, Cellulose, Chitin, and Xylan)	alpha-D-glucose 1,6-phosphomutase	5.4.2.2; 5.4.2.5	D-glucose 6-phosphate [cytosol] <=> alpha-D-glucose 1-phosphate [cytosol]	CAALFM_C307490WA or CAALFM_CR02820WA	0.00793651	0.0115431	0.423711	0.787974	0.00749496	0.00925672	0.00749496	0.0102743	-17.2959	684.457	-16.0555	741.64	0	289.242	0	1000	-17.0867	614.796	-16.4087	795.874	0	1000	0	1000	-16.909	655.451	-16.1626	792.938	0	1000	0	1000	-16.4999	572.367	-16.1895	700.262	0	1000	0	1000	-16.6375	638.537	-16.6267	946.916
r1629AORYZAE	Glycerolipid metabolism	Triacylglycerol lipase	3.1.1.3	3.0 Diacylglycerol [cytosol] + Acyl-carrier protein [cytosol] --> 2.0 B00002 [cytosol] + 2.0 H2O [cytosol] + Acyl-[acp] [cytosol] + 3.0 1-monoglycerides [cytosol]	CAALFM_C109590CA or CAALFM_CR09220CA or CAALFM_C702830CA or CAALFM_C703300CA or CAALFM_C702880CA or CAALFM_C604490WA or CAALFM_C109600CA or CAALFM_C601740CA	0.00793651	0.0115431	0.204501	0.787974	0.0111594	0.0128185	0.00793651	0.0102743	0	84.1737	0	18.9259	0	0	0	21.9452	0	80.0453	0	18.8986	0	0	0	22.0411	0	82.2616	0	18.8112	0	21.8038	0	21.6106	0	81.1754	0	15.6114	0	0	0	23.5576	0	85.6139	0	0
R10118KEGGR10118	Biotin metabolism	glutaryl-[acp]-methyl-ester:NADP+ oxidoreductase	1.3.1.10	NADPH [cytosol] + Enoylglutaryl-[acp] methyl ester [cytosol] <=> NADP(+) [cytosol] + Glutaryl-[acp] methyl ester [cytosol]	NA	0.00793651	0.0115431	0.547619	0.787974	0.00749496	0.00925672	0.00793651	0.0102743	-118.995	11.1259	-105.319	-4.08964	-41.1926	0	-37.7081	0	-113.869	10.4748	-102.889	0.498028	-36.4209	0	-38.4455	0	-112.442	16.9448	-102.169	2.01863	-37.6365	0	-37.0287	0	-103.653	17.1093	-101.991	5.01941	-41.1826	0	-38.046	0	-109.954	17.1343	-121.955	-30.1126
N146146146255RXNMetaCyc	Conversion	mannitol dehydrogenase	1.1.1.255	NAD(+) [cytosol] + D-mannitol [cytosol] <=> NADH [cytosol] + aldehydo-D-mannose [cytosol]	NA	0.031746	0.0415852	0.547619	0.787974	0.00793651	0.00925672	0.00793651	0.0102743	-19.637	0	-17.7067	0	-102.939	0	-101.232	0	-19.3675	0	-17.5728	0	-100.49	0	-101.396	0	-19.1967	0	-17.5603	0	-100.703	0	-100.616	0	-18.7312	0	-18.0388	0	-101.992	0	-101.546	0	-18.8878	0	-18.9725	0
ry110YCM606	Fatty acid metabolism	2-enoyl-CoA hydratase (3-hydroxydecanoyl-CoA)	1.1.1.n12; 4.2.1.119	H2O [cytosol] + trans-dec-2-enoyl-CoA [cytosol] --> 3-hydroxydecanoyl-CoA [cytosol]	NA	Inf	1	1	1	0.00749496	0.00925672	0.00749496	0.0102743	0	0	0	0	0	33.4022	0	30.0348	0	0	0	0	0	28.8924	0	29.9859	0	0	0	0	0	32.0803	0	32.2444	0	0	0	0	0	33.0402	0	32.7916	0	0	0	0
r2025YCM606R00174	Vitamin B6 metabolism	ATP:pyridoxal 5'-phosphotransferase	2.7.1.35	ATP [cytosol] + pyridoxal [cytosol] --> ADP [cytosol] + pyridoxal 5'-phosphate [cytosol]	CAALFM_C106210WA or CAALFM_C601750CA	0.00793651	0.0115431	0.547619	0.787974	0.00793651	0.00925672	0.690476	0.727038	0	114.384	0	85.3881	0	88.1357	0	86.6742	0	108.831	0	88.2569	0	86.0388	0	86.8146	0	112.511	0	88.744	0	86.221	0	86.1469	0	108.549	0	92.5988	0	87.3251	0	86.9427	0	114.701	0	74.5147
r0608iAL1006R07392	Cysteine and methionine metabolism	S-methyl-5-thio-D-ribulose-1-phosphate hydro-lyase	4.2.1.109	S-methyl-5-thio-alpha-D-ribose 1-phosphate [cytosol] --> H2O [cytosol] + 5-(methylsulfanyl)-2,3-dioxopentyl phosphate [cytosol]	CAALFM_C502820CA	0.015873	0.0215128	0.84127	1	0.690476	0.714631	0.150794	0.16781	0	16.7271	0	14.4158	0	16.9288	0	16.4244	0	17.0693	0	14.876	0	14.3676	0	16.4176	0	15.1717	0	14.3714	0	16.4225	0	14.3261	0	15.7819	0	14.8244	0	14.4853	0	16.4806	0	15.7852	0	15.6309
ry111YCM606	Fatty acid metabolism	2-enoyl-CoA hydratase (3-hydroxydodecanoyl-CoA)	1.1.1.n12; 4.2.1.119	H2O [cytosol] + trans-dodec-2-enoyl-CoA [cytosol] --> 3-hydroxylauroyl-CoA [cytosol]	NA	Inf	1	0.84127	1	0.00749496	0.00925672	0.00749496	0.0102743	0	0	0	0	0	29.227	0	28.6325	0	0	0	0	0	27.7081	0	28.5672	0	0	0	0	0	26.0469	0	28.2138	0	0	0	0	0	28.9102	0	28.6937	0	0	0	0
r0674YCM606R00258	Arginine and proline metabolism	L-Alanine:2-oxoglutarate aminotransferase	2.6.1.2	2-oxoglutarate [cytosol] + L-alanine [cytosol] <=> pyruvate [cytosol] + L-glutamate [cytosol]	CAALFM_C303480CA	0.131379	0.164123	Inf	1	0.00749496	0.00925672	0.423711	0.454029	-886.156	0	-1000	0	-1000	0	-1000	0	-870.255	921.091	-1000	0	-1000	0	-1000	0	-833.461	0	-1000	0	-1000	0	-1000	0	-795.692	0	-1000	0	-1000	0	-1000	0	-810.196	0	0	0
r748iLC915R02051	Glycerophospholipid metabolism	phosphatidylethanolamine phosphatidohydrolase	3.1.4.4	H2O [cytosol] + Phosphatidylethanolamine [cytosol] <=> ethanolamine [cytosol] + phosphatidate [cytosol]	CAALFM_C111590WA	0.84127	0.92433	0.309524	0.787974	0.00793651	0.00925672	0.00793651	0.0102743	-36.6969	0	-35.1709	0	-18.7991	0	-18.1573	0	-35.7369	0	-34.1309	0	-17.848	0	-18.3148	0	-35.0372	0	-34.1878	0	-18.0045	0	-17.8418	0	-32.7405	0	-34.09	0	-19.0306	0	-17.9638	0	-34.0331	0	-39.8	0
r0951YCM606R01863	Purine metabolism	inosine:phosphate alpha-D-ribosyltransferase	2.4.2.1; 2.4.2.15	phosphate [cytosol] + inosine [cytosol] <=> hypoxanthine [cytosol] + alpha-D-ribose 1-phosphate [cytosol]	CAALFM_C303180CA	0.00793651	0.0115431	0.031746	0.566293	0.00793651	0.00925672	0.150794	0.16781	-60.8128	64.5396	-70.9288	0	-93.3701	0	-87.8973	0	-59.2167	63.7333	-61.216	0	-88.8899	0	-88.6615	0	-60.0241	0	-64.2978	0	-100.891	0	-87.889	0	-60.9107	0	-69.7446	0	-92.4266	0	-89.9207	0	-59.8174	0	-90.2607	0
r895ANIDULANS	Fatty acid metabolism	Type II fatty acid synthase	1.6.5.3; 1.1.1.100	H2O [cytosol] + NADPH [cytosol] + 6.0 Acyl-[acp] [cytosol] + 2.0 Malonyl-[acyl-carrier protein] [cytosol] --> 6.0 B00002 [cytosol] + NADP(+) [cytosol] + 6.0 CO2 [cytosol] + 7.0 Acyl-carrier protein [cytosol] + Octadecenoyl-[acp] [cytosol]	CAALFM_C304830CA or CAALFM_CR00710CA	0.0253699	0.0341171	Inf	1	Inf	1	0.0253699	0.0313377	0	0	0	17.2829	0	0	0	0	0	0	0	16.5404	0	0	0	0	0	0	0	16.4272	0	0	0	0	0	0	0	0	0	0	0	0	0	0	0	19.2171
r643ANIDULANSR00999	Cysteine and methionine metabolism	O-Succinyl-L-homoserine succinate-lyase (deaminating; 2-oxobutanoate-forming)	2.5.1.48	H2O [cytosol] + O-succinyl-L-homoserine [cytosol] <=> succinate [cytosol] + 2-oxobutanoate [cytosol] + NH3 [cytosol]	CAALFM_C103760CA or CAALFM_CR09010CA	0.0720057	0.0920367	Inf	1	0.0720057	0.0791149	Inf	1	-1000	0	-1000	0	-1000	0	-1000	0	-1000	0	-1000	0	-1000	0	-1000	0	-976.549	0	-1000	0	-1000	0	-1000	0	-921.872	0	-1000	0	-1000	0	-1000	0	-953.032	0	-1000	0
r738iLC915R03435	Inositol phosphate metabolism	1-Phosphatidyl-1D-myo-inositol-4,5-bisphosphate inositoltrisphosphohydrolase	3.1.4.11	H2O [cytosol] + 1-phosphatidyl-1D-myo-inositol 4,5-bisphosphate [cytosol] --> 1,2-Diacyl-sn-glycerol [cytosol] + 1D-myo-inositol 1,4,5-trisphosphate [cytosol]	CAALFM_C703710CA	0.00793651	0.0115431	0.690476	0.894816	0.00793651	0.00925672	0.00793651	0.0102743	0	81.7342	0	63.9976	0	46.6877	0	45.913	0	77.6955	0	65.6302	0	45.5246	0	46.0601	0	80.52	0	65.7272	0	45.7056	0	45.8291	0	77.6592	0	67.4241	0	46.5928	0	46.0422	0	81.515	0	58.8481
r932ANIDULANS	Fatty acid metabolism	Fatty acid degradation	1.3.3.6; 4.2.1.17; 1.1.1.-; 2.3.1.16	H2O [cytosol] + 3.0 ATP [cytosol] + 6.0 NAD(+) [cytosol] + 2.0 coenzyme A [cytosol] + FAD [cytosol] + myristate [cytosol] --> NADH [cytosol] + 4.0 diphosphate [cytosol] + AMP [cytosol] + 2.0 acetyl-CoA [cytosol] + 6.0 FADH2 [cytosol]	CAALFM_C104750WA or CAALFM_CR05340CA or CAALFM_C300810CA or CAALFM_C401510WA or CAALFM_C301930WA or CAALFM_C301960CA or CAALFM_C603560WA or CAALFM_C200780WA or CAALFM_C301460CA or CAALFM_CR00150CA	0.00793651	0.0115431	0.690476	0.894816	0.00793651	0.00925672	0.00793651	0.0102743	0	1.49368	0	1.26567	0	2.24516	0	2.20807	0	1.47189	0	1.23516	0	2.19156	0	2.21456	0	1.43798	0	1.2435	0	2.19908	0	2.20051	0	1.40884	0	1.28201	0	2.23041	0	2.2151	0	1.42599	0	1.10927
R00325KEGGR00325	C5-Branched dibasic acid metabolism	(2S)-2-hydroxy-2-methylbutanedioate pyruvate-lyase (acetate-forming); (3S)-citramalate pyruvate-lyase	4.1.3.22	(S)-citramalate [cytosol] <=> pyruvate [cytosol] + acetate [cytosol]	NA	0.00793651	0.0115431	0.420635	0.787974	0.00793651	0.00925672	0.00793651	0.0102743	-244.428	0	-171.103	0	-270.238	0	-274.144	0	-242.724	0	-171.433	0	-274.672	0	-274.335	0	-235.163	0	-170.236	0	-274.686	0	-275.806	0	-226.826	0	-175.183	0	-274.361	0	-273.816	0	-226.443	0	-176.978	0
r904iLC915R03026	Butanoate metabolism	(S)-3-hydroxybutanoyl-CoA hydro-lyase	4.2.1.17	H2O [cytosol] + Crotonoyl-CoA [cytosol] <=> (S)-3-Hydroxybutanoyl-CoA [cytosol]	NA	Inf	1	0.547619	0.787974	0.00749496	0.00925672	0.00749496	0.0102743	0	0	0	0	-211.956	0	-215.592	0	0	0	0	0	-215.871	0	-215.838	0	0	0	0	0	-215.276	0	-216.802	0	0	0	0	0	-213.942	0	-214.807	0	0	0	0	0
ry1906YCM606	Glycerolipid metabolism	glycerol dehydrogenase (NADP-dependent)	1.1.1.156	NADPH [cytosol] + glycerone [cytosol] --> NADP(+) [cytosol] + glycerol [cytosol]	CAALFM_C307330WA or CAALFM_C307340WA	0.547619	0.617344	0.150794	0.787974	0.00793651	0.00925672	0.00793651	0.0102743	-41.3712	0	-32.8192	0	-130.309	0	-125.175	0	-41.1564	0	-39.7812	0	-125.376	0	-124.562	0	-40.1001	0	-39.4105	0	-125	0	-124.209	0	0	0	-33.4724	0	-128.837	0	-127.164	0	-40.729	0	-44.5951	0
R00755KEGGR00755	Glycolysis / Gluconeogenesis	pyruvate decarboxylase	4.1.1.1	2-(alpha-Hydroxyethyl)thiamine diphosphate [cytosol] --> thiamin diphosphate [cytosol] + acetaldehyde [cytosol]	CAALFM_C406570CA	0.0720057	0.0920367	0.420635	0.787974	0.00749496	0.00925672	0.0119252	0.0150367	0	0	0	0	-678.6	0	-687.932	0	0	0	-551.091	0	-688.845	0	-686.732	0	0	0	0	0	-688.538	0	-689.468	0	0	0	-536.453	0	-685.623	0	-685.731	0	0	0	-610.054	0
r0506YCM606R03425	Glycine, serine and threonine metabolism	glycine:lipoylprotein oxidoreductase (decarboxylating and acceptor-aminomethylating)	1.4.4.2	glycine [cytosol] + Lipoylprotein [cytosol] --> CO2 [cytosol] + S-Aminomethyldihydrolipoylprotein [cytosol]	CAALFM_C108400CA	0.423711	0.480787	Inf	1	Inf	1	0.423711	0.454029	0	0	0	0	0	0	0	0	0	0	0	0	0	0	0	0	0	0	0	0	0	0	0	0	0	0	0	0	0	0	0	0	0	0	61.9813	1000
r0067YCM606R05553	Folate biosynthesis	4-amino-4-deoxychorismate pyruvate-lyase	4.1.3.38	4-amino-4-deoxychorismate [cytosol] --> pyruvate [cytosol] + 4-aminobenzoate [cytosol]	CAALFM_C202700CA	0.00793651	0.0115431	0.547619	0.787974	0.00793651	0.00925672	0.00793651	0.0102743	0	52.2582	0	13.0534	0	21.6166	0	21.2581	0	51.3976	0	13.3683	0	21.1023	0	21.2925	0	50.442	0	13.3587	0	21.147	0	21.1288	0	49.3111	0	13.7401	0	21.4178	0	21.324	0	49.7482	0	11.3257
r0096YCM606	Valine, leucine and isoleucine metabolism	acetohydroxy acid isomeroreductase	1.1.1.86	NADPH [cytosol] + 2-Acetolactate [cytosol] --> NADP(+) [cytosol] + (R)-2,3-dihydroxy-3-methylbutanoate [cytosol]	CAALFM_C600870CA	0.00793651	0.0115431	0.309524	0.787974	0.00793651	0.00925672	0.00793651	0.0102743	0	243.521	0	357.146	0	417.175	0	437.051	0	241.2	0	340.032	0	441.2	0	435.48	0	232.704	0	337.575	0	436.222	0	442.432	0	224.921	0	331.694	0	423.505	0	433.045	0	226.991	0	377.541
r0680iAL1006R03352	Valine, leucine and isoleucine metabolism	3-Hydroxy-2-methylpropanoyl-CoA hydrolase	3.1.2.4	H2O [cytosol] + (S)-3-Hydroxyisobutyryl-CoA [cytosol] --> coenzyme A [cytosol] + 3-hydroxy-2-methylpropanoate [cytosol]	CAALFM_C103320CA	0.309524	0.361359	0.0952381	0.787974	0.00793651	0.00925672	0.00793651	0.0102743	0	156.007	0	149.81	0	170.893	0	173.726	0	154.189	0	145.395	0	173.827	0	173.329	0	151.855	0	143.8	0	172.963	0	174.089	0	147.486	0	147.202	0	171.775	0	173.207	0	148.079	0	157.172
r0164YCM606R01041	Glycerolipid metabolism	glycerol:NADP+ oxidoreductase	1.1.1.2; 1.1.1.21; 1.1.1.72; 1.1.1.372	NADPH [cytosol] + D-glyceraldehyde [cytosol] --> NADP(+) [cytosol] + glycerol [cytosol]	CAALFM_C602480WA	0.150794	0.184202	0.222222	0.787974	0.00793651	0.00925672	0.00793651	0.0102743	0	44.4886	0	41.897	0	614.488	0	613.703	0	44.0245	0	41.4871	0	616.345	0	617.654	0	43.4002	0	41.3293	0	612.129	0	618.377	0	42.2431	0	42.138	0	600.573	0	615.983	0	42.7956	0	45.0987
r0451YCM606R01082	Citrate cycle (TCA cycle)	(S)-malate hydro-lyase (fumarate-forming)	4.2.1.2	H2O [cytosol] + fumarate [cytosol] <=> (S)-malate [cytosol]	CAALFM_C307640CA or CAALFM_CR04530WA	0.00793651	0.0115431	0.423711	0.787974	0.00749496	0.00925672	0.00793651	0.0102743	-742.003	521.187	-789.759	293.497	-1000	-140.806	-788.493	-139.118	-729.504	514.444	-808.659	295.239	-1000	-133.753	-1000	-135.976	-705.967	509.28	-816.379	293.102	-1000	-131.348	-1000	-131.302	-670.734	496.986	-837.01	302.099	-1000	-133.489	-1000	-139.372	-682.2	501.214	-861.75	281.469
r0892YCM606R01512	Glycolysis / Gluconeogenesis	ATP:3-phospho-D-glycerate 1-phosphotransferase	2.7.2.3	ADP [cytosol] + 3-phospho-D-glyceroyl phosphate [cytosol] --> ATP [cytosol] + 3-phospho-D-glycerate [cytosol]	CAALFM_C600750CA	Inf	1	0.84127	1	0.00397675	0.00925672	0.00397675	0.0102743	0	0	0	0	790.422	1000	788.774	1000	0	0	0	0	789.134	1000	788.708	1000	0	0	0	0	788.645	1000	788.395	1000	0	0	0	0	788.583	1000	788.835	1000	0	0	0	0
r0974YCM606R02017	Purine metabolism	2'-Deoxyadenosine 5'-diphosphate:oxidized-thioredoxin 2'-oxidoreductase	1.17.4.1	ADP [cytosol] + Reduced thioredoxin [cytosol] --> H2O [cytosol] + dADP [cytosol] + Oxidized thioredoxin [cytosol]	CAALFM_CR05570CA or CAALFM_C203160CA	0.00793651	0.0115431	0.420635	0.787974	0.00793651	0.00925672	0.00793651	0.0102743	0.0704275	17.0531	0.0569665	12.1199	0.186174	25.848	0.187964	25.4328	0.0698848	16.6971	0.0607368	12.6612	0.189016	25.2431	0.188234	25.4996	0.0719764	17.6066	0.0610822	12.9154	0.188506	25.3006	0.18904	25.2763	0.0739453	16.3634	0.0627512	13.1624	0.186856	25.6243	0.187437	25.5808	0.0744061	16.2166	0.0448693	11.3955
r777AORYZAER02288	Histidine metabolism	4-imidazolone-5-propanoate amidohydrolase	3.5.2.7	H2O [cytosol] + 4-Imidazolone-5-propanoate [cytosol] --> N-Formimino-L-glutamate [cytosol]	NA	0.015873	0.0215128	Inf	1	0.00749496	0.00925672	0.00749496	0.0102743	0	643.56	0	521.744	0	0	0	0	0	621.971	0	515.919	0	0	0	0	0	599.856	0	511.739	0	0	0	0	0	558.853	0	527.536	0	0	0	0	0	588.123	0	563.916
r2117YCM606R00694	Phenylalanine, tyrosine and tryptophan metabolism	L-Phenylalanine:2-oxoglutarate aminotransferase	2.6.1.1; 2.6.1.5; 2.6.1.9; 2.6.1.57	pyruvate [cytosol] + L-phenylalanine [cytosol] <=> L-alanine [cytosol] + keto-phenylpyruvate [cytosol]	CAALFM_C401200CA or CAALFM_CR07620WA or CAALFM_C200340CA or CAALFM_C400650WA	0.00749496	0.0115431	Inf	1	0.00558362	0.00925672	0.423711	0.454029	0	0	0	1000	0	1000	0	1000	0	0	0	1000	0	1000	0	1000	0	730.599	0	1000	0	1000	0	1000	0	0	0	1000	0	1000	0	1000	0	0	0	964.959
r0491YCM606R00842	Glycerophospholipid metabolism	sn-Glycerol-3-phosphate:NAD+ 2-oxidoreductase	1.1.1.8; 1.1.1.94	NADH [cytosol] + Glycerone phosphate [cytosol] --> NAD(+) [cytosol] + sn-glycerol 3-phosphate [cytosol]	CAALFM_C602010CA or CAALFM_C210240WA	0.423711	0.480787	0.503812	0.787974	0.00669438	0.00925672	0.0516517	0.0634145	0	0	0	0	0	213.809	0	1000	0	0	0	748.8	0	1000	0	125.87	0	0	0	0	0	184.293	0	1000	0	0	0	0	0	1000	0	205.48	0	0	0	0
r0571YCM606R05202	Inositol phosphate metabolism	ATP:1D-myo-inositol 1,3,4,5,6-pentakisphosphate 2-phosphotransferase	2.7.1.158	ATP [cytosol] + D-myo-inositol (1,3,4,5,6)-pentakisphosphate [cytosol] --> ADP [cytosol] + myo-inositol hexakisphosphate [cytosol]	CAALFM_C403330WA	0.00793651	0.0115431	0.690476	0.894816	0.00793651	0.00925672	0.00793651	0.0102743	0	15.9932	0	12.3145	0	14.2974	0	14.055	0	15.2244	0	12.638	0	13.9452	0	14.1069	0	15.7166	0	12.6526	0	13.9943	0	14.0336	0	15.1695	0	12.9988	0	14.2606	0	14.1027	0	15.8924	0	11.3379
r0119YCM606	Pantothenate and CoA biosynthesis	acyl carrier protein synthase	2.7.8.7	H2O [cytosol] + coenzyme A [cytosol] --> adenosine 3',5'-bisphosphate [cytosol] + pantetheine 4'-phosphate [cytosol]	CAALFM_C109480WA	0.00793651	0.0115431	Inf	1	0.00749496	0.00925672	0.00749496	0.0102743	0	12.314	0	9.02	0	0	0	0	0	12.1185	0	8.85836	0	0	0	0	0	11.9703	0	8.56029	0	0	0	0	0	11.7706	0	10.4131	0	0	0	0	0	11.9207	0	8.91442
r0485YCM606R00497	Glutathione metabolism	gamma-L-glutamyl-L-cysteine:glycine ligase (ADP-forming)	6.3.2.3	ATP [cytosol] + glycine [cytosol] + gamma-L-Glutamyl-L-cysteine [cytosol] --> ADP [cytosol] + phosphate [cytosol] + glutathione [cytosol]	CAALFM_CR08370WA	0.00793651	0.0115431	0.015873	0.356555	0.00793651	0.00925672	0.00793651	0.0102743	7.27214	68.0344	10.1411	55.414	3.80274	33.4505	3.81227	34.6678	8.67726	66.4985	8.12506	55.0862	3.20564	33.9092	3.61621	34.5972	4.96291	64.7304	7.78596	55.0002	2.9363	33.7774	2.77105	33.9382	6.07239	63.735	7.27934	56.5815	3.38976	34.1173	3.67103	34.5946	4.58494	65.5155	12.6967	52.3352
r0508YCM606R03815	Glycine, serine and threonine metabolism	dihydrolipoylprotein:NAD+ oxidoreductase	1.8.1.4	NAD(+) [cytosol] + Dihydrolipoylprotein [cytosol] --> NADH [cytosol] + Lipoylprotein [cytosol]	CAALFM_CR07400CA	0.177016	0.215583	Inf	1	Inf	1	0.177016	0.196271	0	0	0	0	0	0	0	0	0	0	0	1000	0	0	0	0	0	0	0	0	0	0	0	0	0	0	0	0	0	0	0	0	0	0	61.9813	1000
R637ANIGER	Fatty acid metabolism	NA	NA	2.0 NADPH [cytosol] + Malonyl-[acyl-carrier protein] [cytosol] + Tetradecanoyl-[acp] [cytosol] --> H2O [cytosol] + 2.0 NADP(+) [cytosol] + CO2 [cytosol] + Acyl-carrier protein [cytosol] + Hexadecanoyl-[acp] [cytosol]	NA	Inf	1	0.547619	0.787974	0.00749496	0.00925672	0.00749496	0.0102743	0	0	0	0	0	35.346	0	33.069	0	0	0	0	0	32.1382	0	33.507	0	0	0	0	0	32.9926	0	32.5585	0	0	0	0	0	35.3926	0	33.2845	0	0	0	0
r0216YCM606R00355	Arginine and proline metabolism	L-Aspartate:2-oxoglutarate aminotransferase	2.6.1.1	2-oxoglutarate [cytosol] + L-aspartate [cytosol] <=> L-glutamate [cytosol] + oxaloacetate [cytosol]	CAALFM_C401200CA or CAALFM_CR07620WA	0.00558362	0.0115431	0.724082	0.937365	0.00749496	0.00925672	0.0289899	0.0357729	-812.012	0	0	1000	0	0	0	700.166	-804.599	0	0	1000	0	0	0	700.885	-789.473	0	0	639.944	0	0	0	0	-765.417	0	0	1000	0	778.983	0	0	-776.576	0	0	1000
R04263KEGGR04263	Primary bile acid biosynthesis	7alpha-Hydroxycholesterol:NAD+ 3-oxidoreductase	1.1.1.181	NAD(+) [cytosol] + 7alpha-hydroxycholesterol [cytosol] <=> NADH [cytosol] + 7alpha-hydroxycholest-4-en-3-one [cytosol]	NA	0.423711	0.480787	0.0929573	0.787974	0.0376669	0.0416499	0.423711	0.454029	0	0	0	0	-1000	0	0	0	0	0	0	0	-1000	0	0	0	0	0	0	0	-1000	0	-1000	0	0	0	0	0	-1000	0	0	0	-964.149	0	0	0
r0547YCM606R01775	Glycine, serine and threonine metabolism	L-homoserine:NADP+ oxidoreductase	1.1.1.3	NADPH [cytosol] + L-aspartate-semialdehyde [cytosol] --> NADP(+) [cytosol] + L-homoserine [cytosol]	CAALFM_C102620CA	0.00749496	0.0115431	Inf	1	Inf	1	0.00749496	0.0102743	0	0	0	93.1315	0	0	0	0	0	0	0	86.6922	0	0	0	0	0	0	0	87.2804	0	0	0	0	0	0	0	98.0811	0	0	0	0	0	0	0	80.0826
r0349YCM606R01993	Pyrimidine metabolism	(S)-dihydroorotate amidohydrolase	3.5.2.3	H2O [cytosol] + (S)-dihydroorotate [cytosol] <=> N-carbamoyl-L-aspartate [cytosol]	CAALFM_C500900CA	0.00793651	0.0115431	0.547619	0.787974	0.00793651	0.00925672	0.150794	0.16781	-61.6504	0	-44.6985	0	-42.1786	0	-41.477	0	-58.6663	0	-46.4464	0	-41.1776	0	-41.5349	0	-60.6411	0	-46.6951	0	-41.2696	0	-41.2246	0	-58.5055	0	-48.8801	0	-41.7981	0	-41.6097	0	-61.8211	0	-38.7434	0
r0460YCM606R00894	Glutathione metabolism	L-glutamate:L-cysteine gamma-ligase (ADP-forming)	6.3.2.2	ATP [cytosol] + L-glutamate [cytosol] + L-cysteine [cytosol] --> ADP [cytosol] + phosphate [cytosol] + gamma-L-Glutamyl-L-cysteine [cytosol]	CAALFM_C107880CA	0.00793651	0.0115431	0.00793651	0.291727	0.00793651	0.00925672	0.00793651	0.0102743	7.27214	127.071	10.1411	100.284	3.80274	33.4505	3.81227	34.6678	8.67726	122.677	8.12506	101.485	3.20564	33.9092	3.61621	34.9068	4.96291	122.8	7.78596	101.661	2.9363	33.7774	2.77105	33.9382	6.07239	119.76	7.27934	105.232	3.38976	33.5943	3.67103	34.5946	4.58494	124.715	12.6967	91.8052
r0469YCM606R00261	Butanoate metabolism	L-glutamate 1-carboxy-lyase (4-aminobutanoate-forming)	4.1.1.15	L-glutamate [cytosol] --> CO2 [cytosol] + gamma-aminobutyrate [cytosol]	CAALFM_C111660WA	0.00793651	0.0115431	0.0555556	0.787974	0.00793651	0.00925672	0.00793651	0.0102743	0	536.141	0	672.684	0	68.2949	0	65.7952	0	532.743	0	669.353	0	66.0015	0	65.7529	0	528.591	0	665.301	0	66.725	0	66.2838	0	521.738	0	671.655	0	67.9915	0	66.052	0	525.141	0	710.486
THIOSULFATESULFURTRANSFERASERXNMetaCyc	Sulfur metabolism	thiosulfate:cyanide sulfurtranserase	2.8.1.1	thiosulfate [cytosol] + hydrogen cyanide [cytosol] <=> sulfite [cytosol] + thiocyanate [cytosol]	CAALFM_C209960WA	0.423711	0.480787	Inf	1	0.423711	0.443835	Inf	1	0	0	0	0	0	0	0	0	0	0	0	0	0	0	0	0	0	0	0	0	0	0	0	0	-266.398	0	0	0	0	0	0	0	0	0	0	0
r0688YCM606R02260	Pyruvate metabolism	(S)-lactaldehyde:NADP+ oxidoreductase	1.1.1.283; 1.2.1.49	NADPH [cytosol] + methylglyoxal [cytosol] --> NADP(+) [cytosol] + (S)-lactaldehyde [cytosol]	CAALFM_C502860CA	0.00793651	0.0115431	0.547619	0.787974	0.00793651	0.00925672	0.150794	0.16781	0	237.163	0	81.992	0	79.4306	0	78.0935	0	234.635	0	84.4281	0	77.3477	0	78.2926	0	226.382	0	84.622	0	77.7638	0	77.4222	0	216.478	0	88.2499	0	78.9463	0	78.2743	0	219.97	0	73.0883
R339ANIGERR00667	Arginine and proline metabolism	L-Ornithine:2-oxo-acid aminotransferase	2.6.1.13	2-oxoglutarate [cytosol] + L-ornithine [cytosol] <=> L-glutamate [cytosol] + L-Glutamate 5-semialdehyde [cytosol]	CAALFM_C400160CA	0.00749496	0.0115431	0.547619	0.787974	0.00749496	0.00925672	0.150794	0.16781	0	0	-916.486	0	-940.381	0	-933.833	0	0	0	-909.177	0	-926.553	0	-933.205	0	0	0	-901.025	0	-929.405	0	-929.017	0	0	0	-881.452	0	-939.454	0	-935.925	0	0	0	-962.903	0
R406ANIGER	Valine, leucine and isoleucine metabolism	Adenylate kinase	2.6.1.42	5.0 L-glutamate [cytosol] + 3.0 (R)-3-methyl-2-oxobutanoate [cytosol] --> 9.0 H2O [cytosol] + 2.0 2-oxoglutarate [cytosol] + 5.0 L-isoleucine [cytosol]	CAALFM_C305590CA or CAALFM_C204230WA	0.00793651	0.0115431	0.84127	1	0.00793651	0.00925672	0.00793651	0.0102743	0	89.4799	0.968335	113.564	0	26.5904	0	26.7256	0	88.9757	0	106.696	0	26.603	0	26.7055	0	87.4037	0	105.988	0	26.7288	0	26.623	0	85.1349	0	103.985	0	26.7447	0	26.7271	0	85.4485	0	138.841
r0252YCM606	Fatty acid metabolism	carnitine O-acetyltransferase	2.3.1.7	acetyl-CoA [cytosol] + (R)-carnitine [cytosol] <=> coenzyme A [cytosol] + O-acetylcarnitine [cytosol]	NA	0.00793651	0.0115431	0.547619	0.787974	0.00793651	0.00925672	0.00793651	0.0102743	0	29.3386	0	25.6051	0	9.39204	0	9.23178	0	28.5012	0	25.282	0	9.16245	0	9.2356	0	29.9711	0	25.7022	0	9.20533	0	9.17157	0	28.1783	0	26.5863	0	9.35223	0	9.26412	0	29.0113	0	23.9081
r0692YCM606R00996	Glycine, serine and threonine metabolism	L-threonine ammonia-lyase (2-oxobutanoate-forming)	4.3.1.19	L-threonine [cytosol] --> 2-oxobutanoate [cytosol] + NH3 [cytosol]	CAALFM_C206190WA	0.00749496	0.0115431	Inf	1	0.00749496	0.00925672	Inf	1	0	405.65	0	0	0	0	0	0	0	404.89	0	0	0	0	0	0	0	405.907	0	0	0	0	0	0	0	405.044	0	0	0	0	0	0	0	405.712	0	0
r0278YCM606R01715	Phenylalanine, tyrosine and tryptophan metabolism	Chorismate pyruvatemutase	5.4.99.5	chorismate [cytosol] --> prephenate [cytosol]	CAALFM_C111500CA	0.00749496	0.0115431	1	1	0.00749496	0.00925672	0.00793651	0.0102743	0	0	0	19.3111	0	31.7754	0	31.3562	0	0	0	20.7094	0	31.0719	0	31.1992	0	0	0	19.6334	0	31.0113	0	31.1781	0	0	0	20.6693	0	31.263	0	31.3977	0	0	0	19.5565
R03954KEGGR03954	Phenylalanine, tyrosine and tryptophan metabolism	NA	NA	H2O [cytosol] + xanthurenate [cytosol] <=> 4-(2-amino-3-hydroxyphenyl)-2,4-dioxobutanoate [cytosol]	NA	0.00793651	0.0115431	0.547619	0.787974	0.00793651	0.00925672	0.00793651	0.0102743	-160.255	0	-7.62861	0	-13.0372	0	-12.821	0	-157.525	0	-7.61283	0	-12.727	0	-12.8418	0	-156.417	0	-7.61442	0	-12.754	0	-12.743	0	-151.741	0	-7.8376	0	-12.9173	0	-12.8607	0	-153.888	0	-6.59842	0
r0986YCM606R04427	Steroid biosynthesis	S-Adenosyl-L-methionine:zymosterol C-methyltransferase	2.1.1.41	S-adenosyl-L-methionine [cytosol] + zymosterol [cytosol] --> S-adenosyl-L-homocysteine [cytosol] + fecosterol [cytosol]	CAALFM_C302150CA	0.00793651	0.0115431	0.179712	0.787974	0.00793651	0.00925672	0.00793651	0.0102743	0	5.69484	0	4.58984	0	3.94129	0.947241	3.87404	0	5.59154	0	4.74873	0	3.84492	1.13559	3.87564	0	5.56964	0	4.77277	0	3.86293	0	3.84877	0	5.43217	0	4.96939	0	5.20025	0	3.88761	0	5.49357	0	3.94853
ACETOOHBUTSYNRXNMetaCyc	Valine, leucine and isoleucine metabolism	pyruvate:2-oxobutanoate acetaldehydetransferase (decarboxylating)	2.2.1.6	pyruvate [cytosol] + 2-oxobutanoate [cytosol] <=> CO2 [cytosol] + 2-aceto-2-hydroxy-butanoate [cytosol]	CAALFM_C302320WA	1	1	1	1	0.00793651	0.00925672	0.00793651	0.0102743	0	375.759	0	372.219	0	579.58	0	579.419	0	367.106	0	360.657	0	576.629	0	581.47	0	354.279	0	356.716	0	578.412	0	580.718	0	333.446	0	362.599	0	584.382	0	578.725	0	346.268	0	0
r0032YCM606R00188	Sulfur metabolism	adenosine-3',5'-bisphosphate 3'-phosphohydrolase	3.1.3.7; 3.1.3.97	H2O [cytosol] + adenosine 3',5'-bisphosphate [cytosol] --> phosphate [cytosol] + AMP [cytosol]	CAALFM_C601030WA or CAALFM_C600970CA	0.00793651	0.0115431	0.420635	0.787974	0.00793651	0.00925672	0.00793651	0.0102743	0	61.3515	0	48.4569	0	69.0303	0	67.4322	0	58.3819	0	49.8971	0	66.4045	0	67.306	0	60.2838	0	50.1111	0	66.4133	0	66.2541	0	57.7789	0	52.1756	0	67.8966	0	67.3901	0	55.6288	0	42.1622
r0138YCM606R01244	Purine metabolism	Adenine aminohydrolase	3.5.4.2	H2O [cytosol] + adenine [cytosol] --> hypoxanthine [cytosol] + NH3 [cytosol]	CAALFM_C206970WA	0.00793651	0.0115431	1	1	0.00793651	0.00925672	0.00793651	0.0102743	0	880.264	0	983.519	0	990.473	0	990.686	0	870.284	0	958.752	0	990.97	0	990.785	0	838.973	0	953.384	0	990.977	0	990.866	0	804.378	0	963.577	0	990.627	0	990.698	0	814.373	0	979.505
r0440YCM606R00161	Riboflavin metabolism	ATP:FMN adenylyltransferase	2.7.7.2	ATP [cytosol] + FMN [cytosol] --> diphosphate [cytosol] + FAD [cytosol]	CAALFM_C108650CA	0.00793651	0.0115431	0.547619	0.787974	0.00793651	0.00925672	0.00793651	0.0102743	0	11.8717	0	7.91985	0	19.8566	0	17.7273	0	11.6854	0	8.23745	0	17.6809	0	17.7768	0	11.5295	0	8.29716	0	17.8203	0	17.8459	0	11.4095	0	10.0458	0	17.2648	0	17.7697	0	11.4801	0	8.55551
RXN10959MetaCyc	Inositol phosphate metabolism	inositol-1,3,4-trisphosphate 4-phosphatase	3.1.3.66	H2O [cytosol] + D-myo-inositol (1,3,4)-trisphosphate [cytosol] <=> phosphate [cytosol] + D-myo-inositol (1,3)-bisphosphate [cytosol]	NA	0.00793651	0.0115431	0.690476	0.894816	0.00793651	0.00925672	0.00793651	0.0102743	0	21.4022	0	16.3361	0	19.2136	0	18.8829	0	20.3734	0	16.7695	0	18.7361	0	18.9531	0	21.0321	0	16.7884	0	18.8019	0	18.8542	0	20.2999	0	17.2809	0	19.161	0	18.9475	0	21.2674	0	15.0268
r0453YCM606R01867	Pyrimidine metabolism	(S)-dihydroorotate:fumarate oxidoreductase	1.3.98.1	fumarate [cytosol] + (S)-dihydroorotate [cytosol] --> succinate [cytosol] + orotate [cytosol]	NA	0.00793651	0.0115431	0.547619	0.787974	0.00793651	0.00925672	0.150794	0.16781	0	60.1843	0	43.7669	0	39.4692	0	38.8147	0	57.2657	0	45.441	0	38.5302	0	38.8776	0	59.199	0	45.6844	0	38.6118	0	38.5786	0	57.1141	0	47.8221	0	39.1062	0	38.935	0	60.351	0	37.7761
R02694KEGGR02694	Glycerolipid metabolism	2,3-Dehydroacyl-CoA:1,2-diacylglycerol O-acyltransferase	2.3.1.20	2.0 B00002 [cytosol] + 2.0 H2O [cytosol] + 2,3-Dehydroacyl-CoA [cytosol] + 3.0 1,2-Diacyl-sn-glycerol [cytosol] <=> coenzyme A [cytosol] + 3.0 Triacylglycerol [cytosol]	NA	Inf	1	0.547619	0.787974	0.00749496	0.00925672	0.00749496	0.0102743	0	0	0	0	0	338.791	0	332.731	0	0	0	0	0	330.141	0	333.093	0	0	0	0	0	330.986	0	330.654	0	0	0	0	0	337.296	0	333.069	0	0	0	0
R10052KEGGR10052	Histidine metabolism	(2R,3S)-3-isopropylmalate:NAD+ oxidoreductase	1.1.1.85	NAD(+) [cytosol] + 3-isopropylmalate [cytosol] <=> NADH [cytosol] + CO2 [cytosol] + 4-methyl-2-oxopentanoate [cytosol]	CAALFM_C700400WA	0.00793651	0.0115431	0.309524	0.787974	0.00793651	0.00925672	0.00793651	0.0102743	-516.832	137.364	-148.149	135.07	-71.5884	160.293	-72.6125	162.795	-508.273	135.482	-147.345	134.428	-72.5553	163.209	-72.7101	162.411	-498.619	134.349	-146.823	134.071	-72.7257	162.753	-72.7715	163.344	-481.978	131.113	-148.668	137.071	-72.9704	161.667	-72.3938	162.344	-492.597	132.201	-152.15	137.849
ry120YCM606	Fatty acid metabolism	2-enoyl-CoA hydratase (3-hydroxydocosanoyl-CoA)	1.1.1.n12; 4.2.1.119	H2O [cytosol] + trans-docos-2-enoyl-coa [cytosol] <=> (r)-3-hydroxydocosanoyl-coa [cytosol]	NA	0.00793651	0.0115431	0.84127	1	0.00793651	0.00925672	0.00793651	0.0102743	-15.4018	0	-16.8473	0	-31.6486	0	-30.8994	0	-15.2504	0	-16.0661	0	-29.8057	0	-30.9902	0	-15.0519	0	-16.0307	0	-30.6751	0	-30.4857	0	-14.7689	0	-15.8189	0	-31.4274	0	-30.9769	0	-14.8236	0	-18.7151	0
r687ANIDULANSR02540	Phenylalanine, tyrosine and tryptophan metabolism	2-phenylacetamide amidohydrolase	3.5.1.4	H2O [cytosol] + 2-phenylacetamide [cytosol] --> NH3 [cytosol] + phenylacetate [cytosol]	CAALFM_C602660CA or CAALFM_C701670WA or CAALFM_C702920WA	0.00793651	0.0115431	0.547619	0.787974	0.00793651	0.00925672	0.00793651	0.0102743	0	324.677	0	17.6726	0	49.9636	0	49.0825	0	319.796	0	17.4188	0	48.7697	0	49.1241	0	320.35	0	17.4081	0	49.0035	0	48.8065	0	313.474	0	17.7879	0	49.7144	0	49.2568	0	315.831	0	16.282
r1275AORYZAER08163	Fatty acid metabolism	octadecanoyl-[acyl-carrier protein] hydrolase	3.1.2.14	H2O [cytosol] + Octadecanoyl-[acyl-carrier protein] [cytosol] --> Acyl-carrier protein [cytosol] + stearate [cytosol]	CAALFM_C500190CA	0.222222	0.264529	0.423711	0.787974	0.00793651	0.00925672	0.150794	0.16781	0	23.65	0	24.4384	0	29.5361	0.720061	27.6738	0	22.2384	0	22.1344	0	26.8345	0	27.9524	0	21.1777	0	22.0428	0	27.7074	0	27.3846	0	19.8419	0	22.0992	0	29.2018	0	27.8766	0	21.0073	0	28.4455
r0655iAL1006R05068	Valine, leucine and isoleucine metabolism	(R)-2,3-Dihydroxy-3-methylpentanoate:NADP+ oxidoreductase (isomerizing)	1.1.1.86	NADPH [cytosol] + (R)-3-hydroxy-3-methyl-2-oxopentanoate [cytosol] <=> NADP(+) [cytosol] + (2R,3R)-2,3-dihydroxy-3-methylpentanoate [cytosol]	CAALFM_C600870CA	0.00793651	0.0115431	0.547619	0.787974	0.00793651	0.00925672	0.00793651	0.0102743	0	367.307	0	455.932	0	627.12	0	600.395	0	361.332	0	427.725	0	590.148	0	602.24	0	352.369	0	421.4	0	598.7	0	591.974	0	335.784	0	417.033	0	625.763	0	604.518	0	348.318	0	563.288
R196ANIGERR01819	Mannose/Mannitol, Fructose and Sorbose/Sorbitol metabolism	D-mannose-6-phosphate aldose-ketose-isomerase	5.3.1.8	D-mannose 6-phosphate [cytosol] <=> beta-D-fructofuranose 6-phosphate [cytosol]	CAALFM_C209640WA	0.00793651	0.0115431	0.204501	0.787974	0.00793651	0.00925672	0.00793651	0.0102743	-75.7105	0	-57.2658	0	-135.251	117.037	-134.004	833.068	-72.6897	0	-59.7752	0	-133.345	114.363	-134.03	736.016	-75.1308	0	-60.1004	0	-133.525	0	-133.409	731.609	-73.4444	0	-62.583	0	-134.712	0	-134.045	0	-76.7693	0	-48.9828	0
r0731YCM606R01218	One carbon pool by folate	5,10-methylenetetrahydrofolate:NAD+ oxidoreductase	1.5.1.15	NAD(+) [cytosol] + 5,10-methylenetetrahydrofolate [cytosol] --> NADH [cytosol] + 5,10-methenyltetrahydrofolate [cytosol]	CAALFM_C404720WA	0.00793651	0.0115431	0.420635	0.787974	0.00793651	0.00925672	0.00793651	0.0102743	856.025	1000	886.753	1000	598.909	1000	607.616	1000	863.488	1000	882.942	1000	610.792	1000	608.792	1000	858.261	1000	882.389	1000	611.33	1000	613.613	1000	863.636	1000	877.917	1000	605.512	1000	606.474	1000	855.47	1000	898.898	1000
r0786YCM606R03348	Nicotinate and nicotinamide metabolism	Nicotinate-nucleotide:pyrophosphate phosphoribosyltransferase (carboxylating)	2.4.2.19	5-phospho-alpha-D-ribose 1-diphosphate [cytosol] + quinolinate [cytosol] --> CO2 [cytosol] + diphosphate [cytosol] + Nicotinate D-ribonucleotide [cytosol]	CAALFM_C107840WA	0.00793651	0.0115431	0.00793651	0.291727	0.00793651	0.00925672	0.00793651	0.0102743	10.5815	33.4973	19.8039	39.2458	0.309282	26.8624	0.164847	26.2197	12.5036	35.0965	16.6403	36.131	0.174665	26.0591	0.139874	26.2331	6.97847	29.4057	15.0696	34.5721	0.167046	26.0904	0.0824245	25.9783	5.98621	27.8913	13.2634	33.3275	0.194135	26.4872	0.103756	26.2636	6.64525	28.7096	20.5723	37.4593
r0241YCM606R07509	Steroid biosynthesis	14-Demethyllanosterol,ferrocytochrome-b5:oxygen oxidoreductase (hydroxylating)	1.14.18.9	2.0 NADPH [cytosol] + 2.0 oxygen [cytosol] + 14-demethyllanosterol [cytosol] --> 2.0 H2O [cytosol] + 2.0 NADP(+) [cytosol] + 4alpha-Methylzymosterol-4-carboxylate [cytosol]	CAALFM_CR02370WA	0.00793651	0.0115431	0.222222	0.787974	0.00793651	0.00925672	0.0952381	0.112487	1.25777	7.17052	1.00372	5.6575	1.79088	6.3028	1.02556	5.46266	1.16065	6.95622	0.876363	5.69302	1.08135	5.48592	1.21402	5.65831	1.08912	6.87724	1.02165	5.8649	1.37862	5.79252	1.12818	5.53829	0.722775	6.36105	0.945712	5.989	1.3609	5.83132	1.50184	5.95269	1.03281	6.74839	1.35186	5.3525
R02251KEGGR02251	Glycerolipid metabolism	acyl-CoA:1,2-diacyl-sn-glycerol O-acyltransferase	2.3.1.20	coenzyme A [cytosol] + Triacylglycerol [cytosol] --> acyl-CoA [cytosol] + 1,2-Diacyl-sn-glycerol [cytosol]	NA	0.423711	0.480787	Inf	1	Inf	1	0.423711	0.454029	0	0	0	0	0	0	0	0	0	0	0	0	0	0	0	0	0	0	0	0	0	0	0	0	0	0	0	108.112	0	0	0	0	0	0	0	0
r1044YCM606R01570	Pyrimidine metabolism	thymidine:phosphate deoxy-alpha-D-ribosyltransferase	2.4.2.2; 2.4.2.4	phosphate [cytosol] + thymidine [cytosol] <=> thymine [cytosol] + 2-Deoxy-D-ribose 1-phosphate [cytosol]	NA	0.0555556	0.0718432	0.547619	0.787974	0.00793651	0.00925672	0.00793651	0.0102743	-651.436	18.3104	0	17.517	0	32.0847	-829.239	30.9487	0	18.1639	-766.828	15.4095	-822.931	30.7629	-829.617	31.0465	-622.065	18.7568	-762.192	16.3674	-826.861	30.861	-823.825	30.8577	0	17.802	0	16.5948	-839.936	31.904	0	31.0665	0	17.2751	-922.993	17.9077
r120AORYZAER01388	Glyoxylate and dicarboxylate metabolism	D-Glycerate:NAD+ 2-oxidoreductase	1.1.1.26; 1.1.1.29; 1.1.1.81	NADH [cytosol] + 3-hydroxypyruvate [cytosol] --> NAD(+) [cytosol] + D-glycerate [cytosol]	CAALFM_C102980WA or CAALFM_C208850CA	0.00793651	0.0115431	Inf	1	0.00749496	0.00925672	0.0253699	0.0313377	-264.641	0	-155.509	0	0	0	0	0	-260.785	0	-155.209	0	0	0	0	0	-259.092	0	-153.809	0	0	0	0	0	-252.642	0	-158.821	0	0	0	0	0	-255.042	0	0	0
r1034YCM606R00619	Thiamine metabolism	ATP:thiamine diphosphotransferase	2.7.6.2	ATP [cytosol] + thiamin [cytosol] --> AMP [cytosol] + thiamin diphosphate [cytosol]	CAALFM_C503840WA	0.00793651	0.0115431	0.309524	0.787974	0.00793651	0.00925672	0.00793651	0.0102743	1.78017	56.329	2.19576	40.353	0.838058	54.6012	0.647273	48.2672	2.12942	54.1478	1.42304	41.0773	0.498581	48.872	0.38071	48.2119	1.11751	52.5048	1.77864	42.37	0.532414	48.1736	0.462038	48.9042	0.843245	53.5365	1.46701	46.4427	0.638262	47.2097	0.635274	48.3674	1.17394	53.1661	3.5544	41.5761
RXN06974MetaCyc	Glycine, serine and threonine metabolism	cytosol nonspecific dipeptidase	3.4.13.18	H2O [cytosol] + gly-met [cytosol] <=> glycine [cytosol] + L-methionine [cytosol]	NA	0.00793651	0.0115431	0.547619	0.787974	0.00793651	0.00925672	0.00793651	0.0102743	-350.436	0	-291.142	0	-38.9504	0	-38.2905	0	-345.032	0	-289.157	0	-38.0584	0	-38.3677	0	-343.014	0	-289.289	0	-38.1373	0	-38.0929	0	-333.957	0	-290.478	0	-38.5975	0	-38.4096	0	-338.548	0	-300.384	0
R01155KEGGR01155	Arginine and proline metabolism	putrescine:2-oxoglutarate aminotransferase	2.6.1.29; 2.6.1.82	L-glutamate [cytosol] + 4-aminobutanal [cytosol] --> 2-oxoglutarate [cytosol] + putrescine [cytosol]	NA	0.00749496	0.0115431	Inf	1	0.00749496	0.00925672	Inf	1	-812.012	0	0	0	0	0	0	0	-794.499	0	0	0	0	0	0	0	-789.473	0	0	0	0	0	0	0	-765.417	0	0	0	0	0	0	0	-776.576	0	0	0
R627ANIGER	Fatty acid metabolism	NA	NA	2.0 NADPH [cytosol] + Malonyl-[acyl-carrier protein] [cytosol] + Decanoyl-[acp] [cytosol] --> H2O [cytosol] + 2.0 NADP(+) [cytosol] + CO2 [cytosol] + Acyl-carrier protein [cytosol] + Dodecanoyl-[acyl-carrier protein] [cytosol]	NA	0.547619	0.617344	0.84127	1	0.00793651	0.00925672	0.00793651	0.0102743	0	78.3536	0	70.6234	0	50.1261	0	47.9533	0	72.1528	0	67.5558	0	46.1696	0	48.4455	0	73.5882	0	67.4444	0	47.6786	0	47.1958	0	64.0518	0	69.3724	0	50.2429	0	48.1521	0	72.0792	0	78.5828
r662iLC915R01321	Glycerophospholipid metabolism	CDP-choline:1,2-diacyl-sn-glycerol cholinephosphotransferase	2.7.8.2	CDP-choline [cytosol] + 1,2-Diacyl-sn-glycerol [cytosol] <=> CMP [cytosol] + phosphatidylcholine [cytosol]	NA	0.00793651	0.0115431	0.0555556	0.787974	0.00749496	0.00925672	0.00749496	0.0102743	0	333.619	0	347.161	-8.69874	51.8114	-8.65941	66.0872	0	328.727	0	344.866	-8.41411	89.2295	-8.72068	49.3397	0	334.062	0	343.365	-8.49826	49.8497	-8.46929	48.4629	0	320.53	0	341.286	-8.69991	49.9354	-8.58242	49.8308	0	320.24	0	373.85
r0543YCM606R00271	Pyruvate metabolism	acetyl-CoA:2-oxoglutarate C-acetyltransferase (thioester-hydrolysing, carboxymethyl forming)	2.3.3.14	H2O [cytosol] + acetyl-CoA [cytosol] + 2-oxoglutarate [cytosol] --> coenzyme A [cytosol] + homocitrate [cytosol]	CAALFM_C104730CA or CAALFM_C204460WA	0.00793651	0.0115431	0.690476	0.894816	0.00793651	0.00925672	0.00793651	0.0102743	0	177.821	0	191.399	0	75.9585	0	75.01	0	175.749	0	187.109	0	74.4483	0	75.0011	0	173.099	0	186.03	0	74.7585	0	74.5158	0	168.042	0	189.096	0	75.7956	0	75.1971	0	168.816	0	204.601
r0476YCM606R00253	Glyoxylate and dicarboxylate metabolism	L-Glutamate:ammonia ligase (ADP-forming)	6.3.1.2	ATP [cytosol] + L-glutamate [cytosol] + NH3 [cytosol] --> ADP [cytosol] + phosphate [cytosol] + L-glutamine [cytosol]	CAALFM_CR05050WA	0.00793651	0.0115431	0.150794	0.787974	0.00749496	0.00925672	0.00749496	0.0102743	0	111.228	0	74.9011	11.8428	110.477	11.5037	109.942	0	102.573	0	81.2854	11.1259	109.777	11.1759	110.331	0	108.362	0	81.9935	11.0971	109.936	11.0219	109.799	0	107.442	0	91.6464	12.1353	110.882	11.4712	108.754	0	112.644	0	0
R01779KEGGR01779	Fatty acid metabolism	(3R)-3-hydroxyacyl-CoA:NADP+ oxidoreductase	1.1.1.36	NADP(+) [cytosol] + (3R)-3-Hydroxyacyl-CoA [cytosol] <=> NADPH [cytosol] + 3-Oxoacyl-CoA [cytosol]	NA	0.00793651	0.0115431	0.547619	0.787974	0.00749496	0.00925672	0.00749496	0.0102743	334.998	818.708	403.335	843.022	0	375.045	0	355.327	324.674	765.815	373.65	805.559	0	346.284	0	359.827	317.247	762.735	371.155	802.522	0	354.57	0	350.433	281.353	702.717	359.792	802.999	0	377.845	0	357.513	294.383	745.088	501.027	969.576
R209ANIGERR02737	Polysaccharide metabolism (Starch, Cellulose, Chitin, and Xylan)	UDPglucose:D-glucose-6-phosphate 1-alpha-D-glucosyltransferase	2.4.1.15	UDP-glucose [cytosol] + alpha-D-glucose 6-phosphate [cytosol] --> UDP [cytosol] + alpha,alpha-trehalose 6-phosphate [cytosol]	CAALFM_CR05720WA	0.00793651	0.0115431	Inf	1	0.00749496	0.00925672	0.00749496	0.0102743	0	8.27546	0	7.32989	0	0	0	0	0	8.16187	0	7.25633	0	0	0	0	0	8.0899	0	7.25115	0	0	0	0	0	7.89373	0	7.4618	0	0	0	0	0	7.95971	0	7.01462
R02313KEGGR02313	Lysine metabolism	N6-(L-1,3-Dicarboxypropyl)-L-lysine:NAD+ oxidoreductase; N6-(L-1,3-Dicarboxypropyl)-L-lysine:NAD+ oxidoreductase (L-glutamate-forming)	1.5.1.9	NADH [cytosol] + L-glutamate [cytosol] + L-2-aminoadipate 6-semialdehyde [cytosol] --> H2O [cytosol] + NAD(+) [cytosol] + L-saccharopine [cytosol]	NA	0.179712	0.216476	0.0929573	0.787974	0.0199645	0.0224438	0.79717	0.838653	0	0	-823.382	0	-1000	0	0	0	0	0	0	0	0	0	-1000	0	0	0	0	0	-1000	0	0	0	0	0	0	0	-1000	0	0	0	0	0	-279.633	0
r1277AORYZAER02814	Fatty acid metabolism	Oleoyl-[acyl-carrier-protein] hydrolase	3.1.2.14	H2O [cytosol] + Octadecenoyl-[acp] [cytosol] --> Acyl-carrier protein [cytosol] + (9Z)-Octadecenoic acid [cytosol]	CAALFM_C500190CA	0.309524	0.361359	Inf	1	0.00749496	0.00925672	0.00749496	0.0102743	0	18.3802	0	17.2829	0	0	0	0	0	16.9679	0	16.4621	0	0	0	0	1.72949	16.2857	0	16.4272	0	0	0	0	0	15.665	0	16.5709	0	0	0	0	0	16.1705	0	20.0696
r0914YCM606R04144	Purine metabolism	5-Phospho-D-ribosylamine:glycine ligase (ADP-forming)	6.3.4.13	ATP [cytosol] + glycine [cytosol] + 5-Phosphoribosylamine [cytosol] --> ADP [cytosol] + phosphate [cytosol] + 5'-Phosphoribosylglycinamide [cytosol]	CAALFM_C107890CA	0.0111594	0.0158135	0.547619	0.787974	0.00793651	0.00925672	0.0111594	0.0141891	0	13.4897	0	0	0	11.6676	0	11.4739	0	11.9897	0	9.43761	0	11.396	0	11.4936	0	13.3311	0	9.19872	0	11.4201	0	11.4103	0	12.5961	0	0	0	11.5649	0	11.4978	0	13.7674	0	0
ry1901YCM606	Pyruvate metabolism	succinyl-CoA:acetate CoA transferase	3.1.2.1	acetate [cytosol] + succinyl-CoA [cytosol] --> acetyl-CoA [cytosol] + succinate [cytosol]	CAALFM_C502000CA	0.00970079	0.0140251	Inf	1	0.00749496	0.00925672	0.423711	0.454029	0	391.036	0	0	0	0	0	0	0	387.827	0	0	0	0	0	0	0	376.843	0	0	0	0	0	0	0	356.509	0	319.742	0	0	0	0	0	359.149	0	0
R02457KEGGR02457	D-Arginine and D-ornithine metabolism	D-Ornithine:oxygen oxidoreductase (deaminating)	1.4.3.3	H2O [cytosol] + oxygen [cytosol] + D-ornithine [cytosol] --> H2O2 [cytosol] + 2-keto-ornithine [cytosol] + NH3 [cytosol]	CAALFM_C103670CA	0.00793651	0.0115431	0.547619	0.787974	0.00793651	0.00925672	0.00793651	0.0102743	0	312.029	0	160.391	0	48.4567	0	47.6113	0	307.746	0	164.11	0	47.312	0	47.6519	0	305.033	0	165.425	0	47.5362	0	47.3474	0	295.752	0	169.452	0	48.2473	0	47.7783	0	300.124	0	145.834
R114ANIGER	Biotin metabolism	B-ketoacyl-ACP synthase (c10,0), fatty acyl CoA synthase	6.4.1.2; 6.3.4.1; 2.3.1.85	4.0 NADPH [cytosol] + 3.0 malonyl-CoA [cytosol] --> 2.0 H2O [cytosol] + 4.0 NADP(+) [cytosol] + 2.0 coenzyme A [cytosol] + 2.0 CO2 [cytosol] + pimeloyl-CoA [cytosol]	CAALFM_CR00640WA	0.179712	0.216476	0.547619	0.787974	0.00793651	0.00925672	0.00793651	0.0102743	0	119.693	4.08964	112.034	0	48.0172	0	44.6117	0	114.857	0	108.791	0	43.3819	0	45.3251	0	112.928	0	107.777	0	44.5156	0	44.0436	0	104.417	0	107.551	0	48.1705	0	44.9244	0	110.334	30.1126	129.065
ry147YCM606	Fatty acid metabolism	acetyl-CoA C-acyltransferase (hexanoyl-CoA)	2.3.1.16	coenzyme A [cytosol] + 3-oxooctanoyl-CoA [cytosol] --> acetyl-CoA [cytosol] + hexanoyl-CoA [cytosol]	CAALFM_C200780WA or CAALFM_C301460CA or CAALFM_CR00150CA	Inf	1	0.84127	1	0.00749496	0.00925672	0.00749496	0.0102743	0	0	0	0	0	33.4022	0	32.7229	0	0	0	0	0	31.6664	0	32.6483	0	0	0	0	0	29.7679	0	32.2444	0	0	0	0	0	33.0402	0	32.7928	0	0	0	0
r0402YCM606R01280	Fatty acid metabolism	Palmitate:CoA ligase (AMP-forming)	6.2.1.3	ATP [cytosol] + coenzyme A [cytosol] + palmitate [cytosol] --> diphosphate [cytosol] + AMP [cytosol] + palmitoyl-CoA [cytosol]	CAALFM_C206070WA or CAALFM_C302810CA or CAALFM_C305980CA or CAALFM_C704180WA or CAALFM_CR10160WA	0.00793651	0.0115431	Inf	1	0.00749496	0.00925672	0.00749496	0.0102743	0	170.126	0	179.262	0	0	0	0	0	168.888	0	180.021	0	0	0	0	0	171.971	0	179.2	0	0	0	0	0	173.548	0	177.948	0	0	0	0	0	173.712	0	188.139
R10061KEGGR10061	Glycine, serine and threonine metabolism	S-adenosyl-L-methionine:sarcosine N-methyltransferase [betaine-forming]	2.1.1.157	2.0 S-adenosyl-L-methionine [cytosol] + sarcosine [cytosol] --> 2.0 S-adenosyl-L-homocysteine [cytosol] + glycine betaine [cytosol]	NA	0.00793651	0.0115431	0.690476	0.894816	0.00793651	0.00925672	0.00793651	0.0102743	0	33.4577	0	28.7187	0	10.4893	0	9.95113	0	32.2788	0	27.9912	0	9.70673	0	10.0143	0	33.4315	0	28.0164	0	9.89298	0	9.92463	0	31.4651	0	28.9171	0	10.2626	0	10.1464	0	32.4477	0	27.3271
r1279AORYZAE	Fatty acid metabolism	Acetyl coenzyme A-acyl-carrier-protein transacylase	3.1.2.14	H2O [cytosol] + Linolenoyl-[acp] [cytosol] --> Acyl-carrier protein [cytosol] + linoleate [cytosol]	CAALFM_C500190CA	0.00793651	0.0115431	0.84127	1	0.00793651	0.00925672	0.150794	0.16781	0	25.6893	0	29.683	0	36.602	0	35.5781	0	25.4213	0	28.3067	0	34.4072	0	35.8557	0	25.1057	0	28.2443	0	35.4043	0	35.1793	0	24.4999	0	27.8711	0	36.7678	0	35.6073	0	24.5858	0	35.8757
r13ANIDULANS	Glycolysis / Gluconeogenesis	Glucose-6-phosphatase	3.1.3.9	H2O [cytosol] + beta-D-glucose 6-phosphate [cytosol] --> phosphate [cytosol] + beta-D-glucose [cytosol]	NA	0.00793651	0.0115431	0.547619	0.787974	0.00793651	0.00925672	0.00793651	0.0102743	0	422.354	0	501.849	0	278.409	0	272.88	0	417.016	0	487.672	0	271.939	0	273.154	0	407.702	0	484.813	0	279.288	0	278.74	0	392.688	0	477.239	0	280.409	0	272.723	0	397.968	0	568.274
r0018YCM606R01939	Lysine metabolism	L-2-aminoadipate:2-oxoglutarate aminotransferase	2.6.1.39	L-glutamate [cytosol] + 2-Oxoadipate [cytosol] <=> 2-oxoglutarate [cytosol] + L-2-aminoadipate [cytosol]	CAALFM_C200340CA	0.00793651	0.0115431	0.547619	0.787974	0.00793651	0.00925672	0.00793651	0.0102743	0	152.653	0	179.459	0	66.4697	0	65.4834	0	150.436	0	171.194	0	65.0718	0	65.4886	0	147.654	0	170.821	0	65.3264	0	65.1065	0	140.822	0	168.586	0	66.1689	0	65.6214	0	143.438	0	202.759
R09475KEGGR09475	Fatty acid metabolism	acetate:[acyl-carrier-protein] ligase (AMP-forming)	6.2.1.35	ATP [cytosol] + acetate [cytosol] + Acyl-carrier protein [cytosol] --> diphosphate [cytosol] + AMP [cytosol] + Acetyl-[acyl-carrier protein] [cytosol]	NA	0.00749496	0.0115431	Inf	1	0.00749496	0.00925672	Inf	1	0	47.2091	0	0	0	0	0	0	0	46.0901	0	0	0	0	0	0	0	45.7731	0	0	0	0	0	0	0	44.6443	0	0	0	0	0	0	0	45.19	0	0
r0812YCM606R00651	Cysteine and methionine metabolism	O-acetyl-L-homoserine:methanethiol 3-amino-3-carboxypropyltransferase; O-Acetyl-L-homoserine acetate-lyase (adding methanethiol)	2.5.1.49	methanethiol [cytosol] + O-acetyl-L-homoserine [cytosol] --> acetate [cytosol] + L-methionine [cytosol]	NA	0.00793651	0.0115431	0.84127	1	0.00793651	0.00925672	0.00793651	0.0102743	0	244.437	0	200.877	0	59.3975	0	58.1915	0	242.608	0	199.312	0	56.9163	0	58.1739	0	240.971	0	198.144	0	57.6355	0	57.3912	0	230.048	0	204.507	0	58.5433	0	58.3488	0	237.714	0	220.258
r0156YCM606R00369	Alanine, aspartate, asparagine, glutamate and glutamine metabolism	L-Alanine:glyoxylate aminotransferase	2.6.1.44	glyoxylate [cytosol] + L-alanine [cytosol] --> pyruvate [cytosol] + glycine [cytosol]	NA	0.423711	0.480787	Inf	1	0.423711	0.443835	Inf	1	0	1000	0	1000	0	1000	0	1000	0	1000	0	1000	0	1000	0	1000	0	1000	0	1000	0	1000	0	1000	0	961.947	0	1000	0	1000	0	1000	0	1000	0	1000
r0538YCM606R03243	Histidine metabolism	5-Amino-2-oxopentanoate:2-oxoglutarate aminotransferase	2.6.1.9	L-glutamate [cytosol] + 3-(imidazol-4-yl)-2-oxopropyl phosphate [cytosol] --> 2-oxoglutarate [cytosol] + L-histidinol phosphate [cytosol]	CAALFM_C400650WA	0.00793651	0.0115431	0.00793651	0.291727	0.00749496	0.00925672	0.00749496	0.0102743	0	11.9178	0	9.17445	4.23737	15.1522	4.10462	15.17	0	11.4268	0	9.50841	4.16053	15.2601	4.06327	14.6685	0	11.683	0	9.56837	4.11826	14.624	4.07526	14.5473	0	11.4203	0	10.004	4.12947	15.0601	4.08381	15.3929	0	11.6803	0	7.99878
R00736KEGGR00736	Methane metabolism	L-tyrosine carboxy-lyase (tyramine-forming)	4.1.1.25; 4.1.1.28	L-tyrosine [cytosol] --> CO2 [cytosol] + tyramine [cytosol]	NA	0.00749496	0.0115431	Inf	1	0.00749496	0.00925672	Inf	1	0	407.872	0	0	0	0	0	0	0	406.023	0	0	0	0	0	0	0	400.676	0	0	0	0	0	0	0	397.308	0	0	0	0	0	0	0	398.396	0	0
r0103YCM606R00238	Pyruvate metabolism	acetyl-CoA:acetyl-CoA C-acetyltransferase	2.3.1.9; 2.3.1.16	2.0 acetyl-CoA [cytosol] --> coenzyme A [cytosol] + acetoacetyl-CoA [cytosol]	CAALFM_C200780WA or CAALFM_C301460CA or CAALFM_CR00150CA or CAALFM_C204310WA	0.00793651	0.0115431	0.346522	0.787974	0.00793651	0.00925672	0.00793651	0.0102743	0	212.997	0	185.547	0	276.591	0	269.82	0	210.233	0	182.312	0	268.301	7.28413	271.471	0	205.365	0	182.079	0	270.78	6.7691	269.568	0	194.335	0	184.691	0	273.4	0	272.848	0	197.443	0	191.495
R1006ANIGERR02021	Sulfur metabolism	adenosine 3',5'-bisphosphate,sulfite:oxidized-thioredoxin oxidoreductase (3'-phosphoadenosine-5'-phosphosulfate -forming)	1.8.4.8	3'-phospho-5'-adenylyl sulfate [cytosol] + Reduced thioredoxin [cytosol] --> adenosine 3',5'-bisphosphate [cytosol] + sulfite [cytosol] + Oxidized thioredoxin [cytosol]	CAALFM_C407030WA	0.00793651	0.0115431	0.420635	0.787974	0.00749496	0.00925672	0.00749496	0.0102743	0	61.7661	0	49.2406	8.7925	69.445	8.29696	67.8468	0	58.7965	0	50.5942	7.62704	66.8192	8.03799	67.7207	0	60.7298	0	50.5258	7.51194	66.828	7.43655	66.6687	0	58.1936	0	52.5902	8.25594	68.3112	8.05781	67.8047	0	61.6421	0	42.5769
R04930KEGGR04930	Selenocompound metabolism	Selenocystathionine Lysteine-lyase (deaminating)	4.4.1.1	H2O [cytosol] + L-selenocystathionine [cytosol] <=> 2-oxobutanoate [cytosol] + NH3 [cytosol] + selenocysteine [cytosol]	CAALFM_CR08340WA	0.150794	0.184202	0.547619	0.787974	0.00793651	0.00925672	0.150794	0.16781	-779.278	0	-875.743	0	-846.843	0	-832.365	0	-758.982	0	-858.051	0	-825.983	0	-832.553	0	-732.412	0	-849.518	0	-829.843	0	-826.742	0	-691.404	0	-841.617	0	-842.91	0	-835.322	0	-714.774	0	0	0
ry126YCM606	Fatty acid metabolism	B-hydroxyacyl-CoA dehydratase (trans-hexadec-2-enoyl-CoA)	4.2.1.134	H2O [cytosol] + trans-hexadec-2-enoyl-CoA [cytosol] --> (3S)-Hydroxypalmitoleoyl-CoA [cytosol]	CAALFM_C703050WA or CAALFM_C703040WA or CAALFM_CR05140WA	Inf	1	0.84127	1	0.0253699	0.028181	0.00749496	0.0102743	0	0	0	0	0	46.3309	0	45.1933	0	0	0	0	0	43.5667	0	45.3626	0	0	0	0	0	44.8873	0	44.5488	0	0	0	0	0	46.009	0	45.3467	0	0	0	0
ry59YCM606	Fatty acid metabolism	fatty-acid--CoA ligase (hexadecenoate)	6.2.1.3	ATP [cytosol] + coenzyme A [cytosol] + palmitoleate [cytosol] <=> diphosphate [cytosol] + AMP [cytosol] + palmitoleoyl-CoA [cytosol]	CAALFM_C206070WA or CAALFM_C302810CA or CAALFM_C305980CA or CAALFM_C704180WA or CAALFM_CR10160WA	0.00793651	0.0115431	0.0936926	0.787974	0.0119252	0.0136337	0.150794	0.16781	0	170.112	0	166.082	-34.8217	0	0	49.4686	0	168.952	0	167.556	0	49.6693	0	49.4988	0	171.291	0	166.997	0	49.2138	0	49.6765	0	168.485	0	165.359	0	48.2143	0	49.6415	0	168.835	0	0
R06891KEGGR06891	Xenobiotics biodegradation and metabolism	NA	1.1.1.-	NAD(+) [cytosol] + S-1-(4-hydroxyphenyl)-ethanol [cytosol] <=> NADH [cytosol] + 4-hydroxyacetophenone [cytosol]	CAALFM_C104750WA or CAALFM_CR05340CA or CAALFM_C300810CA or CAALFM_C401510WA	0.00793651	0.0115431	1	1	0.00793651	0.00925672	0.00793651	0.0102743	0	147.052	0	25.5932	0	45.3721	0	44.6895	0	143.118	0	25.6811	0	41.2818	0	44.7342	0	148.038	0	24.2854	0	44.3909	0	44.3854	0	144.937	0	25.6346	0	44.0637	0	41.7509	0	142.785	0	25.3305
r0483YCM606R00274	Glutathione metabolism	glutathione:hydrogen-peroxide oxidoreductase	1.11.1.9	H2O2 [cytosol] + 2.0 glutathione [cytosol] --> 2.0 H2O [cytosol] + glutathione disulfide [cytosol]	NA	0.150794	0.184202	0.440686	0.787974	0.672336	0.699437	0.0449086	0.0551916	0	897.343	0	341.605	0	1000	0	1000	0	887.529	0	368.27	0	624.875	0	1000	0	953.689	0	371.905	0	1000	0	625.717	0	962.953	0	410.637	0	1000	0	1000	0	955.474	0	1000
r0843YCM606R02473	beta-Alanine metabolism	(R)-Pantoate:beta-alanine ligase (AMP-forming)	6.3.2.1	ATP [cytosol] + beta-alanine [cytosol] + (R)-pantoate [cytosol] --> diphosphate [cytosol] + AMP [cytosol] + (R)-pantothenate [cytosol]	CAALFM_CR02580WA	0.00793651	0.0115431	0.00793651	0.291727	0.00793651	0.00925672	0.00793651	0.0102743	1.11399	55.7525	2.67274	42.4167	0.524291	32.7971	0.520116	32.2561	1.66533	54.3376	1.8466	43.0713	0.564198	32.0701	0.448586	32.2138	1.15266	54.59	2.0675	43.4018	0.546177	32.1325	0.429533	31.9719	1.00392	53.1222	1.73436	44.8137	0.533981	32.5248	0.445189	32.2827	1.19067	53.8981	3.96926	38.0583
r0065YCM606R03460	Phenylalanine, tyrosine and tryptophan metabolism	Phosphoenolpyruvate:3-phosphoshikimate 5-O-(1-carboxyvinyl)-transferase	2.5.1.19	phosphoenolpyruvate [cytosol] + Shikimate 3-phosphate [cytosol] --> phosphate [cytosol] + 5-O-(1-carboxyvinyl)-3-phosphoshikimate [cytosol]	CAALFM_C400890WA	0.00749496	0.0115431	0.150794	0.787974	0.00749496	0.00925672	0.00793651	0.0102743	0	52.2582	8.30085	27.6283	1.95075	33.7262	2.19198	33.3709	0	49.8192	8.33059	29.0966	1.96757	33.0394	1.97374	33.3603	0	45.2251	8.33332	27.9473	1.9633	33.1446	1.8724	33.0505	0	44.5031	8.34648	29.2123	1.7849	33.2353	2.00089	33.4102	0	44.7365	8.20541	27.7867
r0005YCM606R03118	Polysaccharide metabolism (Starch, Cellulose, Chitin, and Xylan)	UDPglucose:1,3-beta-D-glucan 3-beta-D-glucosyltransferase	2.4.1.34	H2O [cytosol] + 3.0 UDP-glucose [cytosol] --> 3.0 UDP [cytosol] + 1,3-beta-D-Glucan [cytosol]	CAALFM_C102420CA or CAALFM_C105600WA or CAALFM_CR00850CA	0.222222	0.264529	Inf	1	0.00749496	0.00925672	0.00749496	0.0102743	0	25.1557	0	19.4806	0	0	0	0	0	34.9476	0	27.8875	0	0	0	0	0	38.3672	0	28.0561	0	0	0	0	0	25.4498	0	21.5105	0	0	0	0	0	26.092	0	16.0398
R00269KEGGR00269	Alanine, aspartate, asparagine, glutamate and glutamine metabolism	2-oxoglutaramate amidohydrolase	3.5.1.3; 3.5.1.111	H2O [cytosol] + 2-oxoglutaramate [cytosol] <=> 2-oxoglutarate [cytosol] + NH3 [cytosol]	CAALFM_C110700CA	0.00793651	0.0115431	0.547619	0.787974	0.00793651	0.00925672	0.00793651	0.0102743	-361.311	0	-498.68	0	-78.8883	0	-77.6253	0	-357.407	0	-494.005	0	-77.0356	0	-77.6574	0	-351.996	0	-490.069	0	-77.4029	0	-77.1191	0	-341.799	0	-496.891	0	-78.6265	0	-77.8973	0	-343.178	0	-518.679	0
r0761YCM606R00259	Arginine and proline metabolism	acetyl-CoA:L-glutamate N-acetyltransferase	2.3.1.1	acetyl-CoA [cytosol] + L-glutamate [cytosol] --> coenzyme A [cytosol] + N-acetyl-L-glutamate [cytosol]	CAALFM_C702150CA or CAALFM_C105020CA	0.00793651	0.0115431	0.222222	0.787974	0.00793651	0.00925672	0.00793651	0.0102743	0	223.098	0	244.96	0	119.853	0	72.1795	0	220.085	1.7239	238.019	2.89458	114.388	0	116.804	0	218.007	1.75389	237.036	0	114.404	0	114.391	0	212.712	1.19692	233.857	0	116.379	2.83449	72.4932	0	214.5	3.19472	261.699
r803AORYZAE	Valine, leucine and isoleucine metabolism	2-oxoisovalerate dehydrogenase complex	1.2.4.4; 1.8.1.4; 2.3.1.168	NAD(+) [cytosol] + coenzyme A [cytosol] + (R)-3-methyl-2-oxobutanoate [cytosol] --> NADH [cytosol] + CO2 [cytosol] + isobutyryl-CoA [cytosol]	CAALFM_CR07400CA	0.309524	0.361359	0.0952381	0.787974	0.00793651	0.00925672	0.00793651	0.0102743	0	156.007	0	149.81	0	170.893	0	173.726	0	154.189	0	145.395	0	173.827	0	173.329	0	151.855	0	143.8	0	172.963	0	174.089	0	147.486	0	147.202	0	171.775	0	173.207	0	148.079	0	157.172
R190ANIGER	Amino sugar and nucleotide sugar metabolism	Galacturonate-1-phosphate uridylyl transferase	NA	UTP [cytosol] + 1-phospho-alpha-D-glucuronate [cytosol] <=> diphosphate [cytosol] + UDP-D-galacturonate [cytosol]	NA	0.00793651	0.0115431	0.547619	0.787974	0.00793651	0.00925672	0.00793651	0.0102743	0	14.9533	0	13.1179	0	44.7834	0	44.0408	0	14.748	0	13.0267	0	43.718	0	44.1122	0	14.618	0	13.0174	0	43.8106	0	43.7729	0	14.2635	0	13.3955	0	44.3716	0	44.1772	0	14.3827	0	12.5959
r1032iAL1006	Fatty acid metabolism	carnitine O-acetyltransferase	2.3.1.7	butyryl-CoA [cytosol] + (R)-carnitine [cytosol] <=> coenzyme A [cytosol] + butyrylcarnitine [cytosol]	NA	0.00793651	0.0115431	0.547619	0.787974	0.00793651	0.00925672	0.00793651	0.0102743	0	28.9019	0	26.5153	0	9.25041	0	9.09257	0	28.1337	0	26.1808	0	9.02428	0	9.09633	0	29.4557	0	26.616	0	9.06651	0	9.03327	0	27.6695	0	27.3037	0	9.2112	0	9.12442	0	28.5045	0	24.6779
r1074YCM606R00966	Pyrimidine metabolism	UMP:diphosphate phospho-alpha-D-ribosyltransferase	2.4.2.9	uracil [cytosol] + 5-phospho-alpha-D-ribose 1-diphosphate [cytosol] --> diphosphate [cytosol] + UMP [cytosol]	CAALFM_C503390CA	0.690476	0.769098	1	1	0.00793651	0.00925672	0.0555556	0.0678639	0	30.3502	0	28.4592	0	42.2552	0	36.611	0	31.5759	0	30.4678	0	36.8778	0	37.2882	0	33.0276	0	26.4318	0	36.8721	0	37.8392	0	27.9502	0	23.2141	0	38.4711	0	41.81	0	26.4957	0	40.566
R09365KEGGR09365	Selenocompound metabolism	5-methyltetrahydropteroyltri-L-glutamate:L-selenohomocysteine Se-methyltransferase	2.1.1.13; 2.1.1.14	5-methyltetrahydropteroyltri-L-glutamate [cytosol] + selenohomocysteine [cytosol] <=> tetrahydropteroyltri-L-glutamate [cytosol] + selenomethionine [cytosol]	CAALFM_CR01620CA	0.0119252	0.0167229	0.84127	1	0.00793651	0.00925672	0.675174	0.715896	-77.0078	0	0	0	-18.7424	0	-19.2321	0	-74.6117	0	-54.9275	0	-18.3726	0	-18.4927	0	-77.3494	0	-56.4888	0	-18.4497	0	-18.3485	0	-73.5696	0	-65.7357	0	-18.8326	0	-18.5751	0	-75.3892	0	0	0
R9ANIGERR02740	Glycolysis / Gluconeogenesis	alpha-D-Glucose 6-phosphate ketol-isomerase	5.3.1.9	alpha-D-glucose 6-phosphate [cytosol] --> beta-D-fructofuranose 6-phosphate [cytosol]	CAALFM_CR06340CA	Inf	1	0.290347	0.787974	0.00729036	0.00925672	0.00749496	0.0102743	0	0	0	0	0	862.362	0	848.149	0	0	0	0	0	848.18	0	848.555	0	0	0	0	0	1000	0	1000	0	0	0	0	0	1000	0	855.059	0	0	0	0
r12ANIDULANSR01788	Glycolysis / Gluconeogenesis	alpha-D-Glucose 6-phosphate phosphohydrolase	3.1.3.9	H2O [cytosol] + alpha-D-glucose 6-phosphate [cytosol] --> phosphate [cytosol] + alpha-D-glucose [cytosol]	NA	0.00793651	0.0115431	0.690476	0.894816	0.00793651	0.00925672	0.00793651	0.0102743	0	587.602	0	692.514	0	295.187	0	295.699	0	579.967	0	671.874	0	294.919	0	296.215	0	565.251	0	668.268	0	296.202	0	295.668	0	544.094	0	658.459	0	297.263	0	295.425	0	553.106	0	834.155
R1003ANIGERR00858	Sulfur metabolism	hydrogen-sulfide:NADP+ oxidoreductase	1.8.1.2	3.0 NADPH [cytosol] + sulfite [cytosol] <=> 3.0 H2O [cytosol] + 3.0 NADP(+) [cytosol] + H2S [cytosol]	CAALFM_C206170CA and CAALFM_C209140CA	0.00793651	0.0115431	0.420635	0.787974	0.00793651	0.00925672	0.00793651	0.0102743	-296.43	138.184	-203.763	124.643	8.7925	72.6417	8.29696	71.0819	-290.398	139.584	0	137.324	7.62704	69.9437	8.03799	70.9226	-287.856	134.759	-200.114	135.725	7.51194	69.9612	7.43655	69.8422	-280.017	129.233	-204.865	137.903	8.25594	71.5369	8.05781	71.0626	-286.254	129.386	-220.549	127.637
R701ANIGERR08158	Fatty acid metabolism	decanoyl-[acyl-carrier protein] hydrolase	3.1.2.21	H2O [cytosol] + Decanoyl-[acp] [cytosol] --> Acyl-carrier protein [cytosol] + decanoate [cytosol]	NA	0.00793651	0.0115431	0.84127	1	0.00793651	0.00925672	0.00793651	0.0102743	0	43.5865	0	50.2999	0	64.3391	0	62.4747	0	43.0487	0	47.9675	0	60.2247	0	62.9621	0	42.5963	0	47.8618	0	62.1695	0	61.6569	0	41.4218	0	47.2295	0	64.6296	0	62.526	0	41.8436	0	58.4104
r0735YCM606R02245	Metabolism of terpenoids and polyketides	ATP:(R)-mevalonate 5-phosphotransferase	2.7.1.36	ATP [cytosol] + (R)-mevalonate [cytosol] --> ADP [cytosol] + (R)-5-Phosphomevalonate [cytosol]	CAALFM_C109460WA	0.00793651	0.0115431	0.222222	0.787974	0.015873	0.017894	0.222222	0.243501	0	44.9363	0	34.9392	0	40.8688	0	35.7634	0	42.5438	0	35.1913	0	35.8732	0	36.9064	0	43.3123	0	36.2283	0	37.7969	0	36.186	0	39.819	0	37.08	0	38.1065	0	38.7248	0	42.8261	0	33.1781
r659iLC915R02057	Glycerophospholipid metabolism	CDPethanolamine:1,2-diacylglycerol ethanolaminephosphotransferase	2.7.8.1	CDP-ethanolamine [cytosol] + 1,2-Diacyl-sn-glycerol [cytosol] <=> CMP [cytosol] + Phosphatidylethanolamine [cytosol]	CAALFM_C702690CA	Inf	1	0.690476	0.894816	0.00749496	0.00925672	0.00749496	0.0102743	0	0	0	0	0	9.70784	0	9.01778	0	0	0	0	0	8.74201	0	9.19844	0	0	0	0	0	8.94828	0	8.96165	0	0	0	0	0	10.1894	0	9.02282	0	0	0	0
r106iLC915R00679	Phenylalanine, tyrosine and tryptophan metabolism	L-tryptophan:oxygen 2-oxidoreductase (decarboxylating)	1.13.12.3	oxygen [cytosol] + L-tryptophan [cytosol] --> H2O [cytosol] + CO2 [cytosol] + indole-3-acetamide [cytosol]	NA	0.00793651	0.0115431	0.547619	0.787974	0.00793651	0.00925672	0.00793651	0.0102743	0	318.182	0	7.74951	0	13.4423	0	13.2194	0	313.446	0	7.81858	0	13.1225	0	13.2408	0	311.258	0	7.813	0	13.1503	0	13.139	0	303.71	0	8.01475	0	13.3187	0	13.2604	0	306.249	0	6.70853
r0955YCM606R00278	Vitamin B6 metabolism	Pyridoxine 5-phosphate:oxygen oxidoreductase	1.4.3.5	oxygen [cytosol] + pyridoxine 5'-phosphate [cytosol] <=> pyridoxal 5'-phosphate [cytosol] + H2O2 [cytosol]	CAALFM_C703200CA or CAALFM_CR04590CA	0.00793651	0.0115431	0.547619	0.787974	0.00793651	0.00925672	0.690476	0.727038	0	114.384	0	85.3881	0	88.1357	0	86.6742	0	108.831	0	88.2569	0	86.0388	0	86.8146	0	112.511	0	88.744	0	86.221	0	86.1469	0	108.549	0	92.5988	0	87.3251	0	86.9427	0	114.701	0	74.5147
R617ANIGER	Fatty acid metabolism	NA	NA	2.0 NADPH [cytosol] + Malonyl-[acyl-carrier protein] [cytosol] + Hexanoyl-[acp] [cytosol] --> H2O [cytosol] + 2.0 NADP(+) [cytosol] + CO2 [cytosol] + Acyl-carrier protein [cytosol] + Octanoyl-[acp] [cytosol]	NA	0.00793651	0.0115431	0.547619	0.787974	0.0952381	0.103795	0.00793651	0.0102743	0	51.9192	0	57.9491	0	54.1869	0	50.8103	0	50.1141	0	55.3229	0	49.385	0	51.4361	0	49.7206	0	55.4663	0	50.6844	0	50.0036	0	46.5886	0	55.8827	0	54.2945	0	51.1162	0	48.7607	0	67.0226
R09725KEGGR09725	Biotin metabolism	pimeloyl-[acyl-carrier protein]-methyl-ester hydrolase	3.1.1.85	H2O [cytosol] + Pimeloyl-[acp] methyl ester [cytosol] <=> Methanol [cytosol] + Pimeloyl-[acp] [cytosol]	NA	0.00793651	0.0115431	0.547619	0.787974	0.00749496	0.00925672	0.00793651	0.0102743	-118.995	11.1259	-105.319	-4.08964	-41.1926	0	-37.7081	0	-113.869	10.4748	-102.889	0.498028	-36.4209	0	-38.4455	0	-112.442	16.9448	-102.169	2.01863	-37.6365	0	-37.0287	0	-103.653	17.1093	-101.991	5.01941	-41.1826	0	-38.046	0	-109.954	17.1343	-121.955	-30.1126
r1069YCM606R00416	Amino sugar and nucleotide sugar metabolism	UTP:N-acetyl-alpha-D-glucosamine-1-phosphate uridylyltransferase	2.7.7.23	UTP [cytosol] + N-Acetyl-alpha-D-glucosamine 1-phosphate [cytosol] <=> diphosphate [cytosol] + UDP-N-acetyl-D-glucosamine [cytosol]	CAALFM_C502530WA	0.00793651	0.0115431	0.420635	0.787974	0.00793651	0.00925672	0.00793651	0.0102743	1.95632e-05	54.5599	1.5824e-05	38.2483	5.17149e-05	44.9656	5.22122e-05	44.0492	1.94125e-05	49.3509	1.68713e-05	41.8269	5.25046e-05	43.6817	5.22871e-05	44.0939	1.99935e-05	52.679	1.69673e-05	39.1524	5.23629e-05	44.0198	5.25111e-05	43.7397	2.05404e-05	51.6638	1.74309e-05	44.4631	5.19045e-05	44.8811	5.20657e-05	44.2485	2.06684e-05	52.0896	1.24637e-05	37.1179
ry366YCM606	Glycerophospholipid metabolism	phosphatidyl-N,N-dimethylethanolamine methyltransferase	2.1.1.17; 2.1.1.71	S-adenosyl-L-methionine [cytosol] + Phosphatidyl-N-dimethylethanolamine [cytosol] --> S-adenosyl-L-homocysteine [cytosol] + phosphatidylcholine [cytosol]	CAALFM_C306570CA or CAALFM_CR02540WA	0.00793651	0.0115431	0.222222	0.787974	0.00793651	0.00925672	0.00793651	0.0102743	6.81921	36.6969	10.259	35.1709	2.4756	11.3358	2.11335	10.8231	6.73456	35.7369	9.51072	34.1309	1.91505	10.5601	2.24204	10.9554	4.3948	35.0372	9.15759	34.1878	2.0384	10.723	1.89175	10.5451	3.93764	32.7405	8.20275	34.09	2.85664	11.6807	1.8689	10.6092	4.39206	34.0331	16.6803	39.8
r1546AORYZAER07291	Glycerophospholipid metabolism	2-lysophosphatidylcholine acylhydrolase	3.1.1.5	H2O [cytosol] + 1-acylglycerophosphocholine [cytosol] <=> Carboxylate [cytosol] + sn-glycero-3-phosphocholine [cytosol]	CAALFM_C108230CA or CAALFM_C501570CA or CAALFM_C602000WA or CAALFM_CR09690CA or CAALFM_C201380WA or CAALFM_CR08300CA or CAALFM_C601990WA	0.00793651	0.0115431	0.547619	0.787974	0.00793651	0.00925672	0.00793651	0.0102743	0	818.28	0	958.596	0	564.978	0	554.829	0	814.496	0	934.968	0	550.225	0	554.871	0	805.327	0	930.563	0	553.137	0	550.687	0	775.309	0	911.825	0	562.171	0	556.338	0	779.304	0	1000
RXN7593MetaCyc	Histidine metabolism	NA	NA	4.0 H2O [cytosol] + oxygen [cytosol] + 2.0 4-Imidazolone-5-propanoate [cytosol] <=> 2.0 formate [cytosol] + 2.0 NH3 [cytosol] + 2.0 4-oxoglutaramate [cytosol]	NA	0.00793651	0.0115431	Inf	1	0.00749496	0.00925672	0.00749496	0.0102743	0	197.393	0	126.299	0	0	0	0	0	190.296	0	125.453	0	0	0	0	0	186.714	0	124.684	0	0	0	0	0	176.086	0	129.294	0	0	0	0	0	185.349	0	131.997
r0355YCM606R01658	Metabolism of terpenoids and polyketides	Dimethylallyl-diphosphate:isopentenyl-diphosphate dimethylallyltranstransferase	2.5.1.1	isopentenyl diphosphate [cytosol] + dimethylallyl diphosphate [cytosol] --> diphosphate [cytosol] + geranyl diphosphate [cytosol]	CAALFM_C204580WA or CAALFM_C503620WA	0.00793651	0.0115431	0.222222	0.787974	0.015873	0.017894	0.0952381	0.112487	2.51555	14.9788	2.00744	11.6464	3.58176	13.6229	2.05112	11.9211	2.32131	14.1813	1.75273	11.7304	2.16269	11.9577	2.42804	12.3021	2.17824	14.4374	2.04331	12.0761	2.75723	12.599	2.25637	12.062	1.44555	13.273	1.89142	12.36	2.72179	12.7022	3.00367	12.9083	2.06562	14.2754	2.70373	11.0594
r1614YCM606R02088	Purine metabolism	2'-deoxyadenosine 5'-monophosphate phosphohydrolase	3.1.3.5; 3.1.3.89	H2O [cytosol] + dAMP [cytosol] --> phosphate [cytosol] + 2'-deoxyadenosine [cytosol]	CAALFM_C107430WA	0.00793651	0.0115431	0.547619	0.787974	0.00793651	0.00925672	0.00793651	0.0102743	0	16.9827	0	12.0567	0	25.6619	0	25.2449	0	16.6272	0	12.5973	0	25.0541	0	25.3113	0	17.5346	0	12.8511	0	25.1121	0	25.0873	0	16.2895	0	13.0997	0	25.4374	0	25.3934	0	16.1422	0	11.3435
r0346YCM606R02237	Folate biosynthesis	7,8-dihydropteroate:L-glutamate ligase (ADP-forming)	6.3.2.12; 6.3.2.17	ATP [cytosol] + L-glutamate [cytosol] + 7,8-dihydropteroate [cytosol] --> ADP [cytosol] + phosphate [cytosol] + dihydrofolate [cytosol]	CAALFM_C701280CA or CAALFM_C204380CA	0.00793651	0.0115431	0.547619	0.787974	0.00793651	0.00925672	0.00793651	0.0102743	0	9.13343	0	5.02058	0	7.88444	0	7.7537	0	8.808	0	5.21163	0	7.69686	0	7.76626	0	8.93942	0	5.23955	0	7.71316	0	7.70653	0	8.70798	0	5.48148	0	7.81193	0	7.77772	0	8.85955	0	4.36529
r0997YCM606R02412	Phenylalanine, tyrosine and tryptophan metabolism	ATP:shikimate 3-phosphotransferase	2.7.1.71	ATP [cytosol] + shikimate [cytosol] --> ADP [cytosol] + Shikimate 3-phosphate [cytosol]	CAALFM_C400890WA	0.00749496	0.0115431	0.150794	0.787974	0.00749496	0.00925672	0.00793651	0.0102743	0	52.2582	8.30085	27.6283	1.95075	33.5421	2.19198	33.3817	0	49.8192	8.33059	29.1356	1.96757	32.848	1.97374	33.3603	0	45.2251	8.33332	27.9473	1.9633	32.953	1.8724	32.8582	0	44.5031	8.34648	28.3716	1.7849	33.2353	2.00089	33.5762	0	44.7365	8.20541	27.7867
R09371KEGGR09371	Selenocompound metabolism	S-adenosyl-L-methionine:hydrogen-selenide Se-methyltransferase	2.1.1.-	S-adenosyl-L-methionine [cytosol] + hydrogen selenide [cytosol] <=> S-adenosyl-L-homocysteine [cytosol] + Methaneselenol [cytosol]	CAALFM_C102190WA or CAALFM_C208480WA or CAALFM_C500680WA or CAALFM_C205080CA or CAALFM_C503250WA or CAALFM_C404500CA or CAALFM_C113730CA or CAALFM_C205520WA or CAALFM_C500950CA or CAALFM_CR03760WA or CAALFM_C604160CA	0.0111594	0.0158135	0.420635	0.787974	0.00793651	0.00925672	0.672336	0.715896	0	77.0078	0	0	0	18.7424	0	18.4995	0	74.6117	0	54.9275	0	18.3726	0	18.641	0	77.3494	0	56.4888	0	18.4497	0	18.3485	0	73.5696	0	0	0	18.6983	0	18.5751	0	75.3892	0	0
r0811YCM606R00156	Pyrimidine metabolism	ATP:UDP phosphotransferase	2.7.4.6	ATP [cytosol] + UDP [cytosol] --> ADP [cytosol] + UTP [cytosol]	CAALFM_C502890WA	0.00793651	0.0115431	0.0952381	0.787974	0.00793651	0.00925672	0.00793651	0.0102743	5.24656	254.41	7.00575	106.171	2.79043	149.977	2.87267	156.876	5.03493	254.871	6.20763	104.475	2.74158	141.135	3.03416	157.367	5.00124	247.078	5.80916	105.336	2.93046	143.736	3.36554	148.998	4.89997	238.912	4.41132	107.731	3.47168	147.644	2.88394	158.841	4.0863	238.82	10.6371	102.69
r0347YCM606R03504	Folate biosynthesis	7,8-dihydroneopterin glycolaldehyde-lyase [6-(hydroxymethyl)-7,8-dihydropterin-forming]	4.1.2.25	7,8-dihydroneopterin [cytosol] --> glycolaldehyde [cytosol] + 2-amino-6-(hydroxymethyl)-7,8-dihydropteridin-4-ol [cytosol]	CAALFM_C500770CA	0.00793651	0.0115431	0.547619	0.787974	0.00793651	0.00925672	0.00793651	0.0102743	0	9.13343	0	5.02058	0	7.88444	0	7.7537	0	8.808	0	5.21163	0	7.69686	0	7.76626	0	8.93942	0	5.23955	0	7.71316	0	7.70653	0	8.70798	0	5.48148	0	7.81193	0	7.77772	0	8.85955	0	4.36529
r0118YCM606R02283	Arginine and proline metabolism	N2-Acetyl-L-ornithine:2-oxoglutarate aminotransferase	2.6.1.11	L-glutamate [cytosol] + N-acetyl-L-glutamate 5-semialdehyde [cytosol] --> 2-oxoglutarate [cytosol] + N2-acetyl-L-ornithine [cytosol]	CAALFM_C405070CA	0.00793651	0.0115431	0.0952381	0.787974	0.00793651	0.00925672	0.150794	0.16781	0	125.312	0	97.0381	0	104.565	0	103.552	0	119.328	0	100.173	0	101.077	0	103.183	0	122.869	0	100.684	0	101.393	0	101.538	0	117.856	0	105.043	0	102.526	0	104.645	0	124.824	0	85.4337
ry146YCM606	Fatty acid metabolism	acetyl-CoA C-acyltransferase (butanoyl-CoA)	2.3.1.16	coenzyme A [cytosol] + 3-oxohexanoyl-CoA [cytosol] --> acetyl-CoA [cytosol] + butyryl-CoA [cytosol]	CAALFM_C200780WA or CAALFM_C301460CA or CAALFM_CR00150CA	Inf	1	0.690476	0.894816	0.00749496	0.00925672	0.00749496	0.0102743	0	0	0	0	0	33.4022	0	32.7229	0	0	0	0	0	31.6664	0	32.4549	0	0	0	0	0	29.7679	0	32.2444	0	0	0	0	0	33.0402	0	32.7928	0	0	0	0
RXN5882MetaCyc	Glycine, serine and threonine metabolism	NA	NA	3.0 H2O [cytosol] + trimethylaminoacetone [cytosol] <=> CO2 [cytosol] + glycine betaine [cytosol]	NA	0.00793651	0.0115431	0.690476	0.894816	0.00793651	0.00925672	0.00793651	0.0102743	-33.1103	-1.8943	-28.7187	-1.86838	-10.4893	-0.842106	-9.95113	-0.468581	-31.9501	-1.62951	-27.9912	-1.47973	-9.70673	-0.295396	-10.0143	-0.527848	-32.962	-1.03634	-28.0164	-1.0642	-9.89298	-0.437604	-9.92463	-0.503925	-31.0237	-1.00765	-28.9171	-1.03792	-10.2626	-0.656283	-10.1464	-0.630596	-31.9932	-1.08983	-27.3271	-2.54299
R05191KEGGR05191	Amino sugar and nucleotide sugar metabolism	UDP-D-galacturonate:1,4-alpha-poly-D-galacturonate 4-alpha-D-galacturonosyltransferase	2.4.1.43	H2O [cytosol] + UDP-D-galacturonate [cytosol] <=> UDP [cytosol] + pectin [cytosol]	NA	0.00793651	0.0115431	0.547619	0.787974	0.00793651	0.00925672	0.00793651	0.0102743	0	14.9246	0	13.1013	0	44.6023	0	43.8627	0	14.7198	0	13.0092	0	43.5412	0	43.9338	0	14.59	0	12.9999	0	43.6334	0	43.5959	0	14.2362	0	13.3775	0	44.1922	0	43.9986	0	14.3552	0	12.5888
r782AORYZAE	Valine, leucine and isoleucine metabolism	Branched chain amino acid aminotransferase	2.6.1.42	2-oxoglutarate [cytosol] + L-valine [cytosol] <=> L-glutamate [cytosol] + (R)-3-methyl-2-oxobutanoate [cytosol]	CAALFM_C305590CA or CAALFM_C204230WA	0.00793651	0.0115431	0.0555556	0.787974	0.00793651	0.00925672	0.00793651	0.0102743	-379.325	199.834	-485.527	-5.21316	-609.687	-14.1769	-602.492	-14.28	-373.916	199.873	-471.175	-5.51596	-600.579	-14.2638	-602.1	-14.2197	-367.091	199.72	-465.049	-5.52041	-603.398	-14.172	-599.812	-14.2048	-360.424	199.575	-462.534	-5.51712	-612.203	-14.086	-602.988	-14.2309	-365.499	199.541	-507.172	-5.0117
R02760KEGGR02760	Glycerolipid metabolism	2,3-Dehydroacyl-CoA:1-acyl-sn-glycerol-3-phosphate 2-O-acyltransferase	2.3.1.51	2.0 B00002 [cytosol] + 2.0 H2O [cytosol] + 2,3-Dehydroacyl-CoA [cytosol] + 3.0 1-acyl-sn-glycerol 3-phosphate [cytosol] <=> coenzyme A [cytosol] + 3.0 phosphatidate [cytosol]	CAALFM_C302600CA	Inf	1	0.547619	0.787974	0.00749496	0.00925672	0.00749496	0.0102743	0	0	0	0	-336.776	0	-331.913	0	0	0	0	0	-330.141	0	-333.101	0	0	0	0	0	-330.986	0	-330.654	0	0	0	0	0	-335.933	0	-333.069	0	0	0	0	0
R02458KEGGR02458	D-Arginine and D-ornithine metabolism	D-Arginine amidinohydrolase	3.5.3.10	H2O [cytosol] + D-2-Amino-5-guanidinovaleric acid [cytosol] <=> urea [cytosol] + D-ornithine [cytosol]	NA	0.00793651	0.0115431	0.547619	0.787974	0.00793651	0.00925672	0.00793651	0.0102743	-312.029	0	-160.391	0	-48.4567	0	-47.6113	0	-307.746	0	-164.11	0	-47.312	0	-47.6519	0	-305.033	0	-165.425	0	-47.5362	0	-47.3474	0	-295.752	0	-169.452	0	-48.2473	0	-47.7783	0	-300.124	0	-145.834	0
R516ANIGERR02422	Purine metabolism	Allantoate amidinohydrolase	3.5.3.4	H2O [cytosol] + allantoate [cytosol] <=> urea [cytosol] + (-)-ureidoglycolate [cytosol]	CAALFM_C200630CA	0.00793651	0.0115431	0.420635	0.787974	0.00793651	0.00925672	0.00793651	0.0102743	-509.129	195.216	-522.292	149.815	-254.459	318.324	-243.661	314.52	-500.118	188.244	-503.466	142.074	-240.688	312.474	-244.515	315.419	-480.59	183.592	-498.399	145.12	-243.698	313.601	-240.775	313.506	-455.336	174.559	-489.608	152.251	-252.094	317.553	-246.415	315.442	-464.627	180.855	-619.127	140.134
r0152iAL1006R04326	One carbon pool by folate	phosphoribosylglycinamide formyltransferase	2.1.2.2	H2O [cytosol] + 5,10-methenyltetrahydrofolate [cytosol] + 5'-Phosphoribosylglycinamide [cytosol] --> tetrahydrofolate [cytosol] + 5'-Phosphoribosyl-N-formylglycinamide [cytosol]	CAALFM_C203090CA	0.0111594	0.0158135	0.547619	0.787974	0.00793651	0.00925672	0.0111594	0.0141891	0	13.4897	0	0	0	11.6676	0	11.4739	0	12.4719	0	9.50084	0	11.396	0	11.4936	0	13.3311	0	8.89612	0	11.4201	0	11.4103	0	12.5961	0	0	0	11.5649	0	11.4978	0	13.7671	0	0
r0514YCM606R01231	Purine metabolism	Xanthosine-5'-phosphate:L-glutamine amido-ligase (AMP-forming)	6.3.5.2	H2O [cytosol] + ATP [cytosol] + L-glutamine [cytosol] + Xanthosine 5'-phosphate [cytosol] --> diphosphate [cytosol] + AMP [cytosol] + L-glutamate [cytosol] + GMP [cytosol]	CAALFM_C109490CA	0.423711	0.480787	Inf	1	0.00749496	0.00925672	0.00749496	0.0102743	0	45.793	0	49.24	0	0	0	0	6.13354	44.1553	0	38.6086	0	0	0	0	0	44.909	0	42.6736	0	0	0	0	0	44.2031	0	45.3882	0	0	0	0	0	44.9523	0	61.5777
r0507YCM606R04125	Glycine, serine and threonine metabolism	S-aminomethyldihydrolipoylprotein:(6S)-tetrahydrofolate aminomethyltransferase (ammonia-forming)	2.1.2.10	tetrahydrofolate [cytosol] + S-Aminomethyldihydrolipoylprotein [cytosol] --> 5,10-methylenetetrahydrofolate [cytosol] + NH3 [cytosol] + Dihydrolipoylprotein [cytosol]	CAALFM_C602500CA	0.0199645	0.0269976	Inf	1	Inf	1	0.0199645	0.0250174	0	0	0	1000	0	0	0	0	0	0	0	0	0	0	0	0	0	0	0	1000	0	0	0	0	0	0	0	1000	0	0	0	0	0	0	0	1000
R08198KEGGR08198	Butanoate metabolism	phosphoglycerate dehydrogenase	1.1.1.95	NADH [cytosol] + 2-oxoglutarate [cytosol] --> NAD(+) [cytosol] + 2-hydroxyglutarate [cytosol]	CAALFM_C112030WA	0.401965	0.467931	0.0667981	0.787974	0.00749496	0.00925672	0.382418	0.418281	-860.902	0	-799.973	0	-1000	0	0	0	-841.77	0	-793.841	0	-1000	0	0	0	-798.147	0	-788.118	0	-1000	0	0	0	-750.42	0	-1000	0	-1000	0	-1000	0	-771.729	0	-1000	0
ry1158YCM606	Glycerolipid metabolism	DAG lipase	3.1.1.3	4.0 Diacylglycerol [cytosol] --> 7.0 B00002 [cytosol] + 14.0 H2O [cytosol] + palmitoleate [cytosol] + 1-monoglycerides [cytosol]	CAALFM_C109590CA or CAALFM_CR09220CA or CAALFM_C702830CA or CAALFM_C703300CA or CAALFM_C702880CA or CAALFM_C604490WA or CAALFM_C109600CA or CAALFM_C601740CA	Inf	1	0.420635	0.787974	0.00749496	0.00925672	0.00749496	0.0102743	0	0	0	0	0	42.6848	0	41.1723	0	0	0	0	0	36.459	0	40.519	0	0	0	0	0	40.3604	0	40.9243	0	0	0	0	0	41.4036	0	42.677	0	0	0	0
r0081YCM606R00830	Glycine, serine and threonine metabolism	succinyl-CoA:glycine C-succinyltransferase (decarboxylating)	2.3.1.37	glycine [cytosol] + succinyl-CoA [cytosol] --> coenzyme A [cytosol] + CO2 [cytosol] + 5-aminolevulinate [cytosol]	CAALFM_CR02000CA	0.00793651	0.0115431	0.547619	0.787974	0.00793651	0.00925672	0.00793651	0.0102743	22.3213	209.325	2.33306	166.809	0.789054	52.4294	0.31188	51.072	19.1288	203.566	0.998985	162.436	0.430926	50.8054	0.418938	51.2	7.07755	189.888	1.38235	162.16	0.252047	50.8667	0.420838	50.8499	8.44476	186.822	1.10479	163.616	0.382258	51.797	0.278442	51.2164	7.33668	186.487	1.93562	167.876
r0783YCM606R00137	Nicotinate and nicotinamide metabolism	ATP:nicotinamide-nucleotide adenylyltransferase	2.7.7.1; 2.7.7.18	ATP [cytosol] + NMN [cytosol] --> NAD(+) [cytosol] + diphosphate [cytosol]	CAALFM_CR00350WA	0.00793651	0.0115431	0.420635	0.787974	0.00793651	0.00925672	0.00793651	0.0102743	1.95632e-05	62.1043	1.5824e-05	45.7333	5.17149e-05	57.0505	5.22122e-05	56.032	1.94125e-05	59.0982	1.68713e-05	47.4435	5.25046e-05	55.6432	5.22871e-05	56.1434	1.99935e-05	61.0875	1.69673e-05	47.6977	5.23629e-05	55.7597	5.25111e-05	55.6907	2.05404e-05	58.9362	1.74309e-05	49.918	5.19045e-05	56.4882	5.20657e-05	56.2174	2.06684e-05	62.2763	1.24637e-05	39.9321
R08754KEGGR08754	Metabolism of terpenoids and polyketides	dihydrogeranylgeranyl-diphosphate:NADP+ oxidoreductase	1.3.1.-	NADPH [cytosol] + geranylgeranyl diphosphate [cytosol] <=> NADP(+) [cytosol] + Dihydrogeranylgeranyl diphosphate [cytosol]	CAALFM_C500290WA	0.00793651	0.0115431	0.547619	0.787974	0.00793651	0.00925672	0.150794	0.16781	0	8.19626	0	5.06653	0	4.56157	0	4.48374	0	8.07163	0	5.24368	0	4.45006	0	4.48559	0	8.01607	0	5.27263	0	4.47089	0	4.4545	0	7.81821	0	5.50166	0	4.54224	0	4.49945	0	7.89235	0	4.40607
r612AORYZAER01157	Arginine and proline metabolism	Agmatine amidinohydrolase	3.5.3.11	H2O [cytosol] + agmatine [cytosol] <=> urea [cytosol] + putrescine [cytosol]	CAALFM_C304200WA or CAALFM_C601680CA	0.00793651	0.0115431	0.00749496	0.291727	0.00793651	0.00925672	0.00793651	0.0102743	-386.83	-0.0812126	-167.508	-1.60223	-48.538	-0.0812126	-47.8983	-0.286946	-384.658	-0.0812126	-172.202	-1.32148	-47.3932	-0.0812126	-47.8494	-0.197423	-379.585	-0.0812126	-173.405	-1.07781	-47.6174	-0.0812126	-47.4904	-0.142948	-375.042	-0.109461	-178.072	-1	-48.3285	-0.0812126	-47.9148	-0.136524	-376.39	-0.0812126	-151.059	-2.32046
R00602KEGGR00602	Pyruvate metabolism	methanol:hydrogen-peroxide oxidoreductase	1.11.1.6; 1.11.1.7; 1.11.1.21	H2O2 [cytosol] + Methanol [cytosol] --> 2.0 H2O [cytosol] + formaldehyde [cytosol]	CAALFM_C106810WA	0.00793651	0.0115431	0.0936926	0.787974	0.150794	0.162734	0.0119252	0.0150367	0	896.196	0	328.015	0	997.437	0	1000	0	886.13	0	380.203	0	999.929	0	998.74	0	952.612	0	382.569	0	999.1	0	1000	0	961.531	0	421.664	0	997.159	0	999.93	0	954.487	0	0
r793AORYZAE	Valine, leucine and isoleucine metabolism	Dihydroxy-acid dehydratase	4.2.1.9	6.0 (R)-2,3-dihydroxy-3-methylbutanoate [cytosol] --> 9.0 H2O [cytosol] + 5.0 (S)-3-methyl-2-oxopentanoate [cytosol]	CAALFM_C505410CA	0.00793651	0.0115431	0.547619	0.787974	0.00793651	0.00925672	0.00793651	0.0102743	0	69.4158	0	88.9299	0	112.98	0	114.573	0	68.8862	0	87.96	0	114.737	0	114.319	0	67.5726	0	87.2293	0	114.601	0	114.786	0	66.2872	0	86.9297	0	114.269	0	114.302	0	67.012	0	93.9051
r0112YCM606R00235	Glycolysis / Gluconeogenesis	Acetate:CoA ligase (AMP-forming)	6.2.1.1	ATP [cytosol] + coenzyme A [cytosol] + acetate [cytosol] --> diphosphate [cytosol] + AMP [cytosol] + acetyl-CoA [cytosol]	CAALFM_C210350CA or CAALFM_C104290CA	0.00749496	0.0115431	0.423711	0.787974	0.0177501	0.019973	Inf	1	0	61.9986	0	0	0	0	0	0	0	58.7569	0	0	0	0	0	0	0	61.0765	0	0	0	0	0	0	0	55.682	0	0	0	0	0	0	0	62.497	0	0
R514ANIGER	Purine metabolism	Hydroxyisourate hydrolase + spontaneous conversion	3.5.2.17	H2O [cytosol] + 5-hydroxyisourate [cytosol] --> CO2 [cytosol] + allantoin [cytosol]	CAALFM_C208460CA	0.150794	0.184202	0.179712	0.787974	0.00793651	0.00925672	0.00793651	0.0102743	0	308.872	0	281.475	0	181.397	0	177.336	0	307.692	0	278.036	0	176.216	0	177.666	0	303.973	0	271.266	0	177.066	0	176.345	0	294.315	0	272.093	0	180.144	0.0883833	178.249	0	294.502	0	310.942
r0326YCM606R01663	Pyrimidine metabolism	dCMP aminohydrolase	3.5.4.12	H2O [cytosol] + dCMP [cytosol] <=> dUMP [cytosol] + NH3 [cytosol]	CAALFM_C114310WA	0.00793651	0.0115431	0.222222	0.787974	0.84127	0.867738	0.00793651	0.0102743	0	21.5866	0	14.9338	0	20.2447	0	19.1447	0	20.4214	0	15.5056	0	19.0505	0	19.4338	0	22.7769	0	13.9734	0	19.84	0	19.1541	0	19.9132	0	13.4406	0	20.6049	0	20.0235	0	19.3265	0	18.8545
r206AORYZAER01183	Inositol phosphate metabolism	myo-Inositol:NAD+ 2-oxidoreductase	1.1.1.18	NAD(+) [cytosol] + myo-inositol [cytosol] <=> NADH [cytosol] + 2,4,6/3,5-pentahydroxycyclohexanone [cytosol]	NA	0.00793651	0.0115431	0.547619	0.787974	0.00793651	0.00925672	0.150794	0.16781	0	520.049	0	637.548	0	674.768	0	663.265	0	512.911	0	613.008	0	658.227	0	663.539	0	496.229	0	609.178	0	661.365	0	658.94	0	473.203	0	597.994	0	671.819	0	665.589	0	481.77	0	737.534
ry129YCM606	Fatty acid metabolism	3-hydroxyacyl-CoA dehydrogenase (3-oxododecanoyl-CoA)	1.1.1.n12; 4.2.1.119	NAD(+) [cytosol] + 3-hydroxylauroyl-CoA [cytosol] --> NADH [cytosol] + 3-oxolauroyl-CoA [cytosol]	NA	Inf	1	0.84127	1	0.00749496	0.00925672	0.00749496	0.0102743	0	0	0	0	0	29.227	0	28.6325	0	0	0	0	0	27.7081	0	28.398	0	0	0	0	0	28.3771	0	28.2138	0	0	0	0	0	28.9102	0	28.6927	0	0	0	0
r0354YCM606R01011	Methane metabolism	ATP:glycerone phosphotransferase	2.7.1.29	ATP [cytosol] + glycerone [cytosol] --> ADP [cytosol] + Glycerone phosphate [cytosol]	CAALFM_C109190CA	0.00793651	0.0115431	0.309524	0.787974	0.420635	0.443835	0.00793651	0.0102743	0	137.066	0	183.289	0	127.402	0	122.997	0	132.962	0	175.922	0	122.58	0	121.783	0	134.518	0	170.151	0	121.603	0	121.438	0	122.633	0	168.594	0	125.963	0	124.956	0	116.629	9.61952	250.256
ry135YCM606	Fatty acid metabolism	3-hydroxyacyl-CoA dehydrogenase (3-oxooctanoyl-CoA)	1.1.1.n12; 4.2.1.119	NAD(+) [cytosol] + (r)-3-hydroxyoctanoyl-coa [cytosol] --> NADH [cytosol] + 3-oxooctanoyl-CoA [cytosol]	NA	Inf	1	0.150794	0.787974	0.00749496	0.00925672	0.00749496	0.0102743	0	0	0	0	0	33.4022	0	32.3711	0	0	0	0	0	28.8924	0	32.6483	0	0	0	0	0	29.7679	0	32.2444	0	0	0	0	0	30.304	0	32.79	0	0	0	0
r2029YCM606R01909	Vitamin B6 metabolism	ATP:pyridoxine 5'-phosphotransferase	2.7.1.35	ATP [cytosol] + pyridoxine [cytosol] --> ADP [cytosol] + pyridoxine 5'-phosphate [cytosol]	CAALFM_C106210WA or CAALFM_C601750CA	0.00793651	0.0115431	0.547619	0.787974	0.00793651	0.00925672	0.690476	0.727038	0	114.384	0	85.3881	0	88.1357	0	86.6742	0	108.831	0	88.2569	0	86.0388	0	86.8146	0	112.511	0	88.744	0	86.221	0	86.1469	0	108.549	0	92.5988	0	87.3251	0	86.9427	0	114.701	0	74.5147
r0765YCM606R00104	Nicotinate and nicotinamide metabolism	ATP:NAD+ 2'-phosphotransferase	2.7.1.23	ATP [cytosol] + NAD(+) [cytosol] --> NADP(+) [cytosol] + ADP [cytosol]	CAALFM_C306110CA	0.423711	0.480787	Inf	1	Inf	1	0.423711	0.454029	0	0	0	-5.4996e-12	0	0	0	0	0	0	0	0	0	0	0	0	0	0	0	0	0	0	0	0	0	0	0	0	0	0	0	0	0	0	0	0
r0990YCM606R01829	Glycolysis / Gluconeogenesis	sedoheptulose 1,7-bisphosphate D-glyceraldehyde-3-phosphate-lyase	4.1.2.13	sedoheptulose 1,7-bisphosphate [cytosol] <=> Glycerone phosphate [cytosol] + D-erythrose 4-phosphate [cytosol]	CAALFM_C401750CA	0.00793651	0.0115431	0.690476	0.894816	0.00749496	0.00925672	0.00749496	0.0102743	-221.904	0	-265.448	0	0	773.687	0	772.727	-219.232	0	-261.697	0	0	772.083	0	771.113	-222.172	0	-257.41	0	0	771.247	0	770.707	-212.321	0	-250.797	0	0	0	0	770.87	-209.23	0	-318.093	0
R03542KEGGR03542	Cyanoamino acid metabolism	alpha-Aminopropiononitrile aminohydrolase	3.5.5.1	NH3 [cytosol] + 2-Aminopropanoic acid [cytosol] --> 2.0 H2O [cytosol] + alpha-Aminopropiononitrile [cytosol]	NA	0.420635	0.480787	0.547619	0.787974	0.00793651	0.00925672	0.00793651	0.0102743	-657.552	0	-637.394	0	-844.253	0	-814.141	0	-630.647	0	-616.155	0	-801.296	0	-815.579	0	-611.227	0	-610.471	0	-810.781	0	-803.559	0	-563.764	0	-616.321	0	-839.829	0	-819.729	0	-597.206	0	-720.755	0
r1038YCM606R02016	Arachidonic acid metabolism	NADPH:oxidized-thioredoxin oxidoreductase	1.8.1.9	NADPH [cytosol] + Oxidized thioredoxin [cytosol] --> NADP(+) [cytosol] + Reduced thioredoxin [cytosol]	CAALFM_C502710WA	0.00793651	0.0115431	0.690476	0.894816	0.0952381	0.103795	0.00793651	0.0102743	0	69.8247	0	37.2363	0	62.601	0	67.8487	0	66.7657	0	34.4301	0	66.985	0	67.8863	0	70.2895	0	35.1256	0	67.1134	0	67.2617	0	64.6345	0	33.2473	0	62.3019	0	61.5889	0	67.8564	0	39.0754
R02537KEGGR02537	Phenylalanine, tyrosine and tryptophan metabolism	Aldehyde:NADP+ oxidoreductase	1.2.1.5	H2O [cytosol] + NADP(+) [cytosol] + phenylacetaldehyde [cytosol] --> NADPH [cytosol] + phenylacetate [cytosol]	CAALFM_CR04870CA	Inf	1	0.547619	0.787974	0.00749496	0.00925672	0.00749496	0.0102743	0	0	0	0	0	50.8697	0	49.9869	0	0	0	0	0	49.6722	0	50.0273	0	0	0	0	0	49.9073	0	49.7074	0	0	0	0	0	50.6491	0	50.1606	0	0	0	0
r1709AORYZAER02134	Thiamine metabolism	ATP:thiamine phosphotransferase	2.7.1.89	ATP [cytosol] + thiamin [cytosol] --> ADP [cytosol] + TMP [cytosol]	NA	0.00793651	0.0115431	0.690476	0.894816	0.00793651	0.00925672	0.00793651	0.0102743	0	109.402	0	74.986	0	92.5218	0	93.6013	0	97.8048	0	81.2735	0	95.0922	0	93.8168	0	106.208	0	81.8639	0	94.2729	0	94.1948	0	103.516	0	90.4548	0	92.8833	0	93.4724	0	110.109	0	79.0435
r0886YCM606R00756	Methane metabolism	ATP:D-fructose-6-phosphate 1-phosphotransferase	2.7.1.11	ATP [cytosol] + D-fructose 6-phosphate [cytosol] --> ADP [cytosol] + D-fructose 1,6-bisphosphate [cytosol]	CAALFM_C701800CA and CAALFM_C504810WA	Inf	1	0.84127	1	0.00749496	0.00925672	0.00749496	0.0102743	0	0	0	0	0	826.941	0	826.029	0	0	0	0	0	825.924	0	839.15	0	0	0	0	0	825.476	0	826.299	0	0	0	0	0	833.993	0	826.592	0	0	0	0
r0219YCM606R02291	Glycine, serine and threonine metabolism	L-Aspartate-4-semialdehyde:NADP+ oxidoreductase (phosphorylating)	1.2.1.11	NADPH [cytosol] + 4-phospho-L-aspartate [cytosol] --> NADP(+) [cytosol] + phosphate [cytosol] + L-aspartate-semialdehyde [cytosol]	CAALFM_C202370CA	0.00793651	0.0115431	0.547619	0.787974	0.00793651	0.00925672	0.00793651	0.0102743	0	126.384	0	93.1315	0	73.8654	0	72.5055	0	120.266	0	96.6246	0	71.9269	0	72.4396	0	124.345	0	97.1419	0	71.5428	0	71.8813	0	119.947	0	101.509	0	73.3179	0	72.8478	0	126.737	0	80.9545
r0559YCM606R01978	Butanoate metabolism	acetyl-CoA:acetoacetyl-CoA C-acetyltransferase (thioester-hydrolysing, carboxymethyl-forming)	2.3.3.10	H2O [cytosol] + acetyl-CoA [cytosol] + acetoacetyl-CoA [cytosol] --> coenzyme A [cytosol] + (S)-3-hydroxy-3-methylglutaryl-CoA [cytosol]	CAALFM_CR09160CA	0.00793651	0.0115431	0.222222	0.787974	0.00793651	0.00925672	0.00793651	0.0102743	7.54664	123.942	6.02231	183.028	10.7453	149.753	6.15336	147.651	6.96392	122.288	5.25818	171.739	6.48807	148.365	7.28413	148.406	6.53471	119.837	6.12992	171.411	8.27169	149.73	6.7691	148.833	4.33665	113.138	5.67427	167.636	8.16538	148.604	9.01102	150.08	6.19687	115.998	8.11118	197.707
r0953YCM606R01710	Vitamin B6 metabolism	Pyridoxamine:oxygen oxidoreductase (deaminating)	1.4.3.5	3.0 H2O [cytosol] + oxygen [cytosol] + pyridoxal [cytosol] + NH3 [cytosol] --> 3.0 H2O2 [cytosol] + pyridoxamine [cytosol]	CAALFM_C703200CA or CAALFM_CR04590CA	0.00793651	0.0115431	0.547619	0.787974	0.00793651	0.00925672	0.00793651	0.0102743	0	467.843	0	506.63	0	421.73	0	414.541	0	466.377	0	491.691	0	411.392	0	414.712	0	466.985	0	489.658	0	413.353	0	411.837	0	465.406	0	486.334	0	419.887	0	415.993	0	463.109	0	538.934
r0937YCM606R09076	Arginine and proline metabolism	spermidine:oxygen oxidoreductase (spermidine-forming)	1.5.3.16; 1.5.3.17	H2O [cytosol] + oxygen [cytosol] + spermine [cytosol] --> H2O2 [cytosol] + spermidine [cytosol] + 3-aminopropanal [cytosol]	CAALFM_C402040WA or CAALFM_CR09270CA	0.00793651	0.0115431	Inf	1	0.00749496	0.00925672	0.00749496	0.0102743	0	14.0908	0	11.2113	0	0	0	0	0	13.8862	0	11.497	0	0	0	0	0	13.7824	0	11.4954	0	0	0	0	0	13.4397	0	11.7973	0	0	0	0	0	13.5698	0	9.79427
r297iLC915R04866	Lysine metabolism	S-adenosyl-L-methionine:cytochrome-c-L-lysine N6-methyltransferase	2.1.1.43; 2.1.1.59; 2.1.1.60	S-adenosyl-L-methionine [cytosol] + Protein N6-methyl-L-lysine [cytosol] --> S-adenosyl-L-homocysteine [cytosol] + Protein N6,N6-dimethyl-L-lysine [cytosol]	CAALFM_C210250CA or CAALFM_C306300WA or CAALFM_C100960CA or CAALFM_CR10360CA	0.423711	0.480787	Inf	1	0.423711	0.443835	Inf	1	0	0	0	0	0	0	0	0	0	0	0	0	0	0	0	0	0	0	0	0	0	0	0	0	0	25.0679	0	0	0	0	0	0	0	0	0	0
r0229YCM606	Biotin metabolism	biotin synthase	2.8.1.6	3.0 dethiobiotin [cytosol] + Sulfur [cytosol] <=> 3.0 biotin [cytosol]	CAALFM_CR01930CA	0.00749496	0.0115431	Inf	1	0.00749496	0.00925672	Inf	1	-5.62965	0	0	0	0	0	0	0	-5.53216	0	0	0	0	0	0	0	-5.8126	0	0	0	0	0	0	0	-5.39985	0	0	0	0	0	0	0	-5.35101	0	0	0
R04264KEGGR04264	Primary bile acid biosynthesis	Cholest-5-ene-3beta,7alpha-diol:NAD+ 3-oxidoreductase	1.1.1.181	NADP(+) [cytosol] + 7alpha-hydroxycholesterol [cytosol] <=> NADPH [cytosol] + 7alpha-hydroxycholest-4-en-3-one [cytosol]	NA	0.423711	0.480787	0.423711	0.787974	Inf	1	1	1	0	0	0	0	0	0	0	1000	0	0	0	0	0	0	0	0	0	0	0	0	0	0	0	0	0	0	0	0	0	0	0	0	0	0	0	1000
r0528YCM606R00332	Purine metabolism	ATP:GMP phosphotransferase	2.7.4.8	ATP [cytosol] + GMP [cytosol] --> ADP [cytosol] + GDP [cytosol]	CAALFM_C503790WA	0.00793651	0.0115431	0.0952381	0.787974	0.00793651	0.00925672	0.00793651	0.0102743	0.0469516	62.4965	0.0379777	45.7771	0.124116	50.3562	0.125309	51.6616	0.0465899	59.4634	0.0404912	47.9793	0.126011	51.6257	0.125489	52.0559	0.0479843	61.5679	0.0407214	48.5969	0.125671	52.2728	0.126027	52.6738	0.0492969	56.8561	0.0418342	48.6319	0.124571	50.8794	0.124958	51.9188	0.0496041	62.4617	0.0299129	40.6503
r889ANIDULANS	Fatty acid metabolism	Type II fatty acid synthase	1.6.5.3; 1.1.1.100	2.0 NADPH [cytosol] + 4.0 Acyl-[acp] [cytosol] + Malonyl-[acyl-carrier protein] [cytosol] --> 4.0 B00002 [cytosol] + 2.0 NADP(+) [cytosol] + 3.0 CO2 [cytosol] + 4.0 Acyl-carrier protein [cytosol] + Dodecanoyl-[acyl-carrier protein] [cytosol]	CAALFM_CR00710CA	Inf	1	0.84127	1	0.00749496	0.00925672	0.00749496	0.0102743	0	0	0	0	0	48.7503	0	46.6934	0	0	0	0	0	44.8087	0	47.0991	0	0	0	0	0	46.3745	0	46.001	0	0	0	0	0	48.36	0	46.7208	0	0	0	0
r1120AORYZAE	Nucleotide salvage pathway	S-methyl-5-thioadenosine phosphorylase	2.4.2.1	phosphate [cytosol] + 2'-deoxyguanosine [cytosol] <=> guanine [cytosol] + 2-deoxyribose 1-phosphate [cytosol]	CAALFM_C303180CA	0.388629	0.452841	0.20869	0.787974	0.0119252	0.0136337	0.388629	0.424692	0	651.436	0	0	0	843.607	0	829.239	0	642.534	0	766.828	0	822.931	0	0	0	0	0	762.192	0	826.861	0	0	0	0	0	747.976	0	839.936	0	832.239	0	603.365	0	0
r915iLC915R00891	Glycine, serine and threonine metabolism	L-serine hydro-lyase (adding hydrogen sulfide, L-cysteine-forming)	4.2.1.22	L-serine [cytosol] + H2S [cytosol] --> H2O [cytosol] + L-cysteine [cytosol]	CAALFM_C101870CA	0.00793651	0.0115431	0.420635	0.787974	0.00793651	0.00925672	0.00793651	0.0102743	0	270.969	0	147.7	0	74.9664	0	91.6974	0	264.47	0	144.673	0	90.199	0	75.2563	0	269.014	0	143.605	0	74.5401	0	90.2884	0	258.418	0	147.052	0	75.1339	0	74.5639	0	265.097	0	142.281
R02577KEGGR02577	Pyruvate metabolism	Propane-1,2-diol:NADP+ 1-oxidoreductase	1.1.1.21	NADP(+) [cytosol] + 1,2-Propanediol [cytosol] <=> NADPH [cytosol] + (S)-lactaldehyde [cytosol]	NA	0.00793651	0.0115431	0.547619	0.787974	0.00793651	0.00925672	0.150794	0.16781	-236.386	0	-80.2749	0	-78.7038	0	-77.3987	0	-233.141	0	-82.8034	0	-76.8313	0	-77.5241	0	-225.559	0	-83.0205	0	-76.9941	0	-76.9278	0	-215.092	0	-86.9418	0	-77.98	0	-77.6385	0	-218.986	0	-70.2814	0
r0855YCM606R04208	Purine metabolism	2-(Formamido)-N1-(5-phosphoribosyl)acetamidine cyclo-ligase (ADP-forming)	6.3.3.1	ATP [cytosol] + 2-(Formamido)-N1-(5'-phosphoribosyl)acetamidine [cytosol] --> ADP [cytosol] + phosphate [cytosol] + 5-amino-1-(5-phospho-D-ribosyl)imidazole [cytosol]	CAALFM_C107890CA	0.0111594	0.0158135	0.547619	0.787974	0.00793651	0.00925672	0.0111594	0.0141891	0	13.4897	0	0	0	11.6676	0	11.4739	0	12.4719	0	9.17417	0	11.396	0	11.4936	0	13.3311	0	9.18141	0	11.4201	0	11.4103	0	12.3156	0	0	0	11.5649	0	11.4978	0	13.7674	0	0
r748AORYZAE	Glycine, serine and threonine metabolism	Choline dehydrogenase	1.1.99.1	FAD [cytosol] + choline [cytosol] --> betaine aldehyde [cytosol] + FADH2 [cytosol]	NA	0.114961	0.143909	0.423711	0.787974	0.00749496	0.00925672	0.346522	0.37936	0	0	0	1000	0	1000	0	1000	0	839.371	0	976.445	0	1000	0	829.41	0	795.972	0	0	0	1000	0	1000	0	748.951	0	971.222	0	1000	0	1000	0	769.795	0	1000
R59ANIGERR00605	Methane metabolism	methanol:NAD+ oxidoreductase	1.1.1.244	NADH [cytosol] + formaldehyde [cytosol] --> NAD(+) [cytosol] + Methanol [cytosol]	NA	0.00793651	0.0115431	0.440686	0.787974	0.131379	0.142927	0.0111594	0.0141891	-923.565	0	-363.843	-4.08964	-1000	0	-630.679	0	-912.354	0	-399.987	0	-1000	0	-1000	0	-969.964	0	-414.23	0	-1000	0	-1000	0	-977.059	0	-437.581	0	-1000	0	-1000	0	-971.934	0	-135.89	-30.1126
r0545YCM606R01934	Lysine metabolism	(1R,2S)-1-hydroxybutane-1,2,4-tricarboxylate:NAD+ oxidoreductase (decarboxylating); homoisocitrate:NAD+ oxidoreductase (decarboxylating)	1.1.1.87; 1.1.1.286	NAD(+) [cytosol] + Homoisocitrate [cytosol] --> NADH [cytosol] + CO2 [cytosol] + 2-Oxoadipate [cytosol]	CAALFM_CR01400WA	0.00793651	0.0115431	0.547619	0.787974	0.00793651	0.00925672	0.00793651	0.0102743	0	152.653	0	179.459	0	66.4697	0	65.4834	0	150.436	0	171.194	0	65.0718	0	65.4886	0	147.654	0	170.821	0	65.3264	0	65.1065	0	140.822	0	168.586	0	66.1689	0	65.6214	0	143.438	0	202.759
r0961YCM606R00209	Glycolysis / Gluconeogenesis	pyruvate:NAD+ 2-oxidoreductase (CoA-acetylating); pyruvate dehydrogenase complex	1.2.4.1; 1.8.1.4; 2.3.1.12	NAD(+) [cytosol] + coenzyme A [cytosol] + pyruvate [cytosol] --> NADH [cytosol] + CO2 [cytosol] + acetyl-CoA [cytosol]	CAALFM_C701640WA and CAALFM_CR07400CA and CAALFM_C407110CA and CAALFM_C404150CA and CAALFM_C113830CA	0.00749496	0.0115431	Inf	1	Inf	1	0.00749496	0.0102743	0	0	0	907.435	0	0	0	0	0	0	0	855.838	0	0	0	0	0	0	0	867.838	0	0	0	0	0	0	0	845.336	0	0	0	0	0	0	0	1000
R06530KEGGR06530	Porphyrin and chlorophyll metabolism	L-threonine-O-3-phosphate carboxy-lyase	4.1.1.81	L-threonine O-3-phosphate [cytosol] <=> CO2 [cytosol] + (R)-1-amino-2-propanol O-2-phosphate [cytosol]	NA	0.00793651	0.0115431	0.547619	0.787974	0.00793651	0.00925672	0.00793651	0.0102743	0.777772	237.163	1.71714	81.992	0.726833	79.4306	0.694795	78.0935	1.49387	234.635	1.62476	84.4281	0.516377	77.3477	0.768501	78.2926	0.823314	224.256	1.60152	84.622	0.769735	77.7638	0.494405	77.4222	1.38622	214.084	1.30807	88.2499	0.966325	78.9463	0.635771	78.2743	0.983281	219.97	2.80696	73.0883
R02697KEGGR02697	Phenylalanine, tyrosine and tryptophan metabolism	4-Hydroxyphenylacetaldehyde:NADP+ oxidoreductase	1.2.1.5	H2O [cytosol] + NADP(+) [cytosol] + (4-hydroxyphenyl)acetaldehyde [cytosol] --> NADPH [cytosol] + 4-hydroxyphenylacetate [cytosol]	CAALFM_CR04870CA	0.00749496	0.0115431	Inf	1	0.00749496	0.00925672	Inf	1	0	249.844	0	0	0	0	0	0	0	246.149	0	0	0	0	0	0	0	244.262	0	0	0	0	0	0	0	239.49	0	0	0	0	0	0	0	240.994	0	0
r2119YCM606R00734	Phenylalanine, tyrosine and tryptophan metabolism	L-tyrosine:2-oxoglutarate aminotransferase	2.6.1.1; 2.6.1.5; 2.6.1.9; 2.6.1.57	L-alanine [cytosol] + 3-(4-hydroxyphenyl)pyruvate [cytosol] <=> pyruvate [cytosol] + L-tyrosine [cytosol]	CAALFM_C401200CA or CAALFM_CR07620WA or CAALFM_C200340CA or CAALFM_C400650WA	0.00749496	0.0115431	0.84127	1	0.00749496	0.00925672	0.00749496	0.0102743	-335.353	0	-997.507	578.764	-1000	488.395	-1000	564.203	-330.925	0	-996.905	543.59	-1000	559.777	-1000	564.39	-328.27	0	-997.893	539.164	-1000	562.506	-1000	560.525	-321.858	0	-997.756	533.616	-1000	571.11	-1000	566.412	-712.949	0	0	696.566
R08557KEGGR08557	Glycine, serine and threonine metabolism	choline dehydrogenase	1.1.1.1	NADH [cytosol] + betaine aldehyde [cytosol] --> NAD(+) [cytosol] + choline [cytosol]	CAALFM_C108330CA	0.525809	0.595524	0.179712	0.787974	0.243321	0.259585	0.0248084	0.0310233	-857.553	0	-1000	0	-1000	0	-1000	0	-839.371	0	-976.092	0	-1000	0	-1000	0	0	0	-976.746	0	-826.708	0	-1000	0	-748.951	0	0	0	0	0	-1000	0	-728.957	0	0	0
R03856KEGGR03856	Fatty acid metabolism	trans-Dodec-2-enoyl-CoA reductase	1.3.1.8; 1.3.1.38	NADPH [cytosol] + trans-dodec-2-enoyl-CoA [cytosol] --> NADP(+) [cytosol] + lauroyl-CoA [cytosol]	CAALFM_C111700CA or CAALFM_C300200CA	0.423711	0.480787	0.84127	1	0.0253699	0.028181	0.131379	0.154722	0	0	0	0	-160.992	0	-156.182	0	0	0	0	0	-153.449	0	-156.845	0	0	0	0	0	-155.692	0	-154.348	0	0	0	0	0	-161.47	0	-156.786	0	0	0	-767.06	0
RXN06983MetaCyc	Alanine, aspartate, asparagine, glutamate and glutamine metabolism	cytosol nonspecific dipeptidase	3.4.13.18	H2O [cytosol] + gly-gln [cytosol] <=> glycine [cytosol] + L-glutamine [cytosol]	NA	0.00793651	0.0115431	0.547619	0.787974	0.00793651	0.00925672	0.00793651	0.0102743	-492.598	0	-366.808	0	-41.8863	0	-41.1556	0	-485.266	0	-353.764	0	-40.8968	0	-41.1907	0	-479.464	0	-351.957	0	-41.0906	0	-40.9274	0	-457.661	0	-354.415	0	-41.7053	0	-41.2999	0	-469.321	0	-410.805	0
R09380KEGGR09380	Glycerolipid metabolism	acyl-ACP:sn-glycerol-3-phosphate 1-O-acyltransferase	2.3.1.15	2.0 B00002 [cytosol] + 2.0 H2O [cytosol] + 3.0 sn-glycerol 3-phosphate [cytosol] + Acyl-[acp] [cytosol] --> Acyl-carrier protein [cytosol] + 3.0 1-acyl-sn-glycerol 3-phosphate [cytosol]	CAALFM_C202890WA or CAALFM_C300820WA	Inf	1	0.547619	0.787974	0.00749496	0.00925672	0.00749496	0.0102743	0	0	0	0	0	54.3856	0	41.2179	0	0	0	0	0	41.9386	0	43.8937	0	0	0	0	0	58.087	0	40.8069	0	0	0	0	0	51.1205	0	58.6852	0	0	0	0
r0996YCM606R02413	Phenylalanine, tyrosine and tryptophan metabolism	Shikimate:NADP+ 3-oxidoreductase	1.1.1.25; 1.1.1.282	NADPH [cytosol] + 3-dehydroshikimate [cytosol] --> NADP(+) [cytosol] + shikimate [cytosol]	CAALFM_C400890WA	0.00749496	0.0115431	0.150794	0.787974	0.00749496	0.00925672	0.00793651	0.0102743	0	174.591	8.30085	30.8991	1.95075	53.0626	2.19198	52.4563	0	171.447	8.33059	32.0291	1.96757	51.8634	1.97374	52.3195	0	174.289	8.33332	30.9905	1.9633	51.9648	1.8724	51.8309	0	172.014	8.34648	32.1934	1.7849	52.4267	2.00089	52.4209	0	171.69	8.20541	30.8512
r0344YCM606R00939	Folate biosynthesis	5,6,7,8-tetrahydrofolate:NADP+ oxidoreductase	1.5.1.3	NADPH [cytosol] + dihydrofolate [cytosol] --> NADP(+) [cytosol] + tetrahydrofolate [cytosol]	CAALFM_C703130CA	0.00793651	0.0115431	1	1	0.031746	0.035135	0.00793651	0.0102743	0	21.5203	0	15.0377	0	22.7587	0	22.3948	0	21.3067	0	14.7594	0	22.2107	0	22.6108	0	22.4395	0	15.0169	0	22.3621	0	22.8363	0	19.7762	0	14.3788	0	23.4103	0	22.7259	0	19.2963	0	15.6103
R375ANIGER	Glycine, serine and threonine metabolism	Homoserine dehydrogenase I	1.1.1.3	NADH [cytosol] + L-Aspartate 4-semialdehyde [cytosol] --> NAD(+) [cytosol] + L-homoserine [cytosol]	CAALFM_C102620CA	0.00793651	0.0115431	0.222222	0.787974	0.00793651	0.00925672	0.00793651	0.0102743	0	126.384	0	93.1315	0	73.8654	0	72.5337	0	120.266	0	96.6246	0	71.8984	0	72.4396	0	124.345	0	97.1419	0	72.1787	0	71.8813	0	119.947	0	101.509	0	73.3179	0	71.4587	0	126.737	0	80.9545
ry125YCM606	Steroid biosynthesis	2-enoyl-CoA hydratase (3-hydroxy-cis-octadec-9-enoyl-CoA)	1.1.1.n12; 4.2.1.119	H2O [cytosol] + oleoyl-CoA [cytosol] --> (3S)-Hydroxy-cis-octadec-9-enoyl-CoA [cytosol]	NA	Inf	1	0.440686	0.787974	0.423711	0.443835	0.179712	0.197099	0	0	0	0	0	0	0	103.26	0	0	0	0	0	101.62	0	0	0	0	0	0	0	0	0	102.025	0	0	0	0	0	0	0	0	0	0	0	0
R342ANIGERR00551	Arginine and proline metabolism	L-Arginine amidinohydrolase	3.5.3.1	H2O [cytosol] + L-arginine [cytosol] --> L-ornithine [cytosol] + urea [cytosol]	CAALFM_C504490CA	0.00793651	0.0115431	Inf	1	0.00749496	0.00925672	0.00749496	0.0102743	0	875.138	0	91.3786	0	0	0	0	0	865.612	0	91.1311	0	0	0	0	0	832.356	0	90.9556	0	0	0	0	0	795.996	0	90.9302	0	0	0	0	0	809.77	0	91.0494
ISOCITDEHRXNMetaCyc	Glutathione metabolism	Isocitrate:NADP+ oxidoreductase (decarboxylating)	1.1.1.42	NADP(+) [cytosol] + D-threo-isocitrate [cytosol] --> NADPH [cytosol] + CO2 [cytosol] + 2-oxoglutarate [cytosol]	CAALFM_CR02360WA or CAALFM_C205890CA	0.00793651	0.0115431	0.84127	1	0.00793651	0.00925672	0.00793651	0.0102743	0	288.397	0	180.393	0	167.89	0	164.119	0	284.549	0	177.904	0	159.45	0	163.347	0	275.998	0	176.575	0	158.96	0	157.947	0	271.298	0	181.961	0	161.722	0	165.425	0	270.896	0	192.458
r0527YCM606R01229	Purine metabolism	GMP:diphosphate 5-phospho-alpha-D-ribosyltransferase	2.4.2.7; 2.4.2.8; 2.4.2.22	5-phospho-alpha-D-ribose 1-diphosphate [cytosol] + guanine [cytosol] --> diphosphate [cytosol] + GMP [cytosol]	CAALFM_C201430WA or CAALFM_C202740CA	0.00749496	0.0115431	0.179712	0.787974	0.00749496	0.00925672	0.179712	0.197099	0	13.5235	0	0	0	0	0	0	0	13.4045	0	0	0	0	0	0	0	14.3784	0	0	0	0	0	0	0	12.8543	0	0	0	0	0	23.2219	0	13.1485	0	0
r0553YCM606R01736	Pyruvate metabolism	(R)-S-Lactoylglutathione hydrolase	3.1.2.6	H2O [cytosol] + (R)-S-lactoylglutathione [cytosol] --> glutathione [cytosol] + (R)-lactate [cytosol]	CAALFM_C209260CA	Inf	1	0.547619	0.787974	0.00749496	0.00925672	0.00749496	0.0102743	0	0	0	0	0	68.4487	0	67.3137	0	0	0	0	0	66.8202	0	67.4227	0	0	0	0	0	66.9617	0	66.9041	0	0	0	0	0	67.8192	0	67.5222	0	0	0	0
r1001YCM606R01920	Cysteine and methionine metabolism	S-adenosylmethioninamine:putrescine 3-aminopropyltransferase	2.5.1.16	putrescine [cytosol] + S-adenosylmethioninamine [cytosol] --> 5'-S-methyl-5'-thioadenosine [cytosol] + spermidine [cytosol]	CAALFM_C206960WA	0.00793651	0.0115431	Inf	1	0.00749496	0.00925672	0.00749496	0.0102743	0	15.8122	0	13.9604	0	0	0	0	0	16.1295	0	14.3241	0	0	0	0	0	14.7745	0	13.9827	0	0	0	0	0	15.1981	0	14.3202	0	0	0	0	0	15.0273	0	13.6143
ry31YCM606	Fatty acid metabolism	B-hydroxyacyl-CoA dehydratase (trans-hexadec-2-enoyl-CoA)	4.2.1.134	(s)-3-hydroxypalmitoyl-coa [cytosol] <=> H2O [cytosol] + trans-hexadec-2-enoyl-CoA [cytosol]	CAALFM_C703050WA or CAALFM_C703040WA or CAALFM_CR05140WA	Inf	1	0.84127	1	0.00749496	0.00925672	0.00749496	0.0102743	0	0	0	0	-46.3309	0	-45.1933	0	0	0	0	0	-43.5667	0	-45.3626	0	0	0	0	0	-44.8873	0	-44.5488	0	0	0	0	0	-46.009	0	-45.3467	0	0	0	0	0
R04480KEGGR04480	Glycerophospholipid metabolism	Acyl-CoA:1-acyl-sn-glycero-3-phosphoethanolamine O-acyltransferase	2.3.1.23	coenzyme A [cytosol] + Phosphatidylethanolamine [cytosol] <=> acyl-CoA [cytosol] + 1-Acyl-sn-glycero-3-phosphoethanolamine [cytosol]	NA	0.690476	0.769098	1	1	0.00793651	0.00925672	0.00793651	0.0102743	0	19.9077	0	18.1647	0	25.6133	0	24.8632	0	18.5017	0	17.1598	0	20.1875	0	25.1426	0	17.701	0	17.1438	0	24.7596	0	24.6772	0	17.001	0	16.8999	0	26.0515	0	24.8022	0	17.563	0	20.0696
r0147YCM606R00089	Purine metabolism	ATP diphosphate-lyase (cyclizing; 3',5'-cyclic-AMP-forming)	4.6.1.1	ATP [cytosol] --> diphosphate [cytosol] + 3',5'-cyclic AMP [cytosol]	CAALFM_C703070CA	0.00793651	0.0115431	0.547619	0.787974	0.00793651	0.00925672	0.00793651	0.0102743	0.715537	13.7453	0.979798	10.112	1.20885	25.5628	0.993141	22.7539	0.847089	13.3467	0.843339	9.85939	0.808649	22.5073	0.817598	22.6391	0.490739	12.8036	1.13032	10.2117	0.769715	22.6395	0.596402	22.4977	0.600478	13.0383	1.19635	12.4266	0.857068	22.0501	0.891251	22.7041	0.534799	13.1219	1.35904	10.9965
R351ANIGERR02282	Arginine and proline metabolism	N2-Acetyl-L-ornithine:L-glutamate N-acetyltransferase	2.3.1.35	L-glutamate [cytosol] + N2-acetyl-L-ornithine [cytosol] <=> L-ornithine [cytosol] + N-acetyl-L-glutamate [cytosol]	CAALFM_C702150CA	0.0119252	0.0167229	0.690476	0.894816	0.00793651	0.00925672	0.675174	0.715896	0	277.624	0	97.0381	0	108.356	0	116.941	0	276.147	0	206.453	0	103.907	0	105.533	0	265.183	0	0	0	104.007	0	103.337	0	250.873	0	206.373	0	115.548	0	107.413	0	252.657	0	0
r0739YCM606R01121	Metabolism of terpenoids and polyketides	ATP:(R)-5-diphosphomevalonate carboxy-lyase (adding ATP; isopentenyl-diphosphate-forming); ATP:(R)-5-diphosphomevalonate carboxy-lyase (dehydrating)	4.1.1.33	ATP [cytosol] + (R)-5-Diphosphomevalonate [cytosol] --> ADP [cytosol] + phosphate [cytosol] + CO2 [cytosol] + isopentenyl diphosphate [cytosol]	CAALFM_C100070WA	0.00793651	0.0115431	0.222222	0.787974	0.015873	0.017894	0.0952381	0.112487	7.54664	44.9363	6.02231	34.9392	10.7453	40.8688	6.15336	35.7634	6.96392	42.5438	5.25818	35.1913	6.48807	35.8732	7.28413	36.9064	6.53471	43.3123	6.12992	36.2283	8.27169	37.7969	6.7691	36.186	4.33665	39.819	5.67427	37.08	8.16538	38.1065	9.01102	38.7248	6.19687	42.8261	8.11118	33.1781
r0689YCM606R00220	Glycine, serine and threonine metabolism	L-serine ammonia-lyase	4.3.1.17; 4.3.1.19	L-serine [cytosol] --> pyruvate [cytosol] + NH3 [cytosol]	CAALFM_C206190WA or CAALFM_C201270WA or CAALFM_C306280WA	0.00793651	0.0115431	Inf	1	0.00749496	0.00925672	0.00749496	0.0102743	0	424.244	0	160.878	0	0	0	0	0	411.954	0	160.364	0	0	0	0	0	422.409	0	159.165	0	0	0	0	0	405.445	0	164.258	0	0	0	0	0	418.889	0	157.875
R00149KEGGR00149	Nitrogen metabolism	Carbon-dioxide:ammonia ligase (ADP-forming,carbamate-phosphorylating)	6.3.4.16	H2O [cytosol] + 2.0 ATP [cytosol] + CO2 [cytosol] + NH3 [cytosol] --> 2.0 ADP [cytosol] + phosphate [cytosol] + carbamoyl phosphate [cytosol]	NA	0.00793651	0.0115431	0.031746	0.566293	0.00749496	0.00925672	0.00749496	0.0102743	0	63.4528	0	46.5413	12.7982	73.4507	13.0831	72.633	0	60.3575	0	48.2936	11.4462	70.6383	12.8719	72.5546	0	62.4368	0	48.5299	11.5705	70.8865	12.0139	71.2461	0	60.2177	0	50.8355	11.9599	72.0152	13.6499	73.3968	0	63.6406	0	40.7393
r0203YCM606R00986	Phenylalanine, tyrosine and tryptophan metabolism	Chorismate pyruvate-lyase (amino-accepting)	4.1.3.27	L-glutamine [cytosol] + chorismate [cytosol] --> pyruvate [cytosol] + L-glutamate [cytosol] + anthranilate [cytosol]	CAALFM_C112210WA and CAALFM_CR01590CA	0.00793651	0.0115431	Inf	1	0.00749496	0.00925672	0.00749496	0.0102743	0	17.658	0	16.1244	0	0	0	0	0	17.3577	0	16.3389	0	0	0	0	0	17.2884	0	16.3359	0	0	0	0	0	16.8636	0	16.5585	0	0	0	0	0	17.0558	0	14.9932
r0024YCM606R01213	Pyruvate metabolism	acetyl-CoA:3-methyl-2-oxobutanoate C-acetyltransferase (thioester-hydrolysing, carboxymethyl-forming); 3-Carboxy-3-hydroxy-4-methylpentanoate 3-methyl-2-oxobutanoate-lyase (CoA-acetylating)	2.3.3.13	H2O [cytosol] + acetyl-CoA [cytosol] + (R)-3-methyl-2-oxobutanoate [cytosol] --> coenzyme A [cytosol] + 2-isopropylmalate [cytosol]	CAALFM_C100170WA or CAALFM_C209750WA	0.0952381	0.119343	0.84127	1	0.00793651	0.00925672	0.00793651	0.0102743	0	166.38	0	165.528	0	236.829	0	239.488	0	164.585	0	165.634	0	240.197	0	238.87	0	162.105	0	164.436	0	239.786	0	240.334	0	157.487	0	169.279	0	238.914	0	238.447	0	158.098	0	171.705
r0311YCM606R03217	Cysteine and methionine metabolism	O-Acetyl-L-homoserine succinate-lyase (adding cysteine)	2.5.1.48	L-cysteine [cytosol] + O-acetyl-L-homoserine [cytosol] --> acetate [cytosol] + L-cystathionine [cytosol]	CAALFM_C103760CA or CAALFM_CR09010CA	0.150794	0.184202	Inf	1	0.00749496	0.00925672	0.00749496	0.0102743	0	779.123	0	877.527	0	0	0	0	0	758.827	0	857.354	0	0	0	0	0	732.256	0	849.104	0	0	0	0	0	691.248	0	841.29	0	0	0	0	0	714.618	0	401.523
r2112YCM606R01959	Glyoxylate and dicarboxylate metabolism	N-Formyl-L-kynurenine amidohydrolase	3.5.1.9	pyruvate [cytosol] + L-Kynurenine [cytosol] <=> H2O [cytosol] + L-alanine [cytosol] + kynurenic acid [cytosol]	CAALFM_C114270WA	0.179712	0.216476	0.20869	0.787974	0.00749496	0.00925672	0.0109095	0.0140779	0	0	0	0	0	967.539	0	1000	0	0	0	0	0	965.36	0	966.623	0	0	0	936.447	0	967.45	0	967.133	0	0	0	890.004	0	970.244	0	971.077	0	0	0	0
r0548YCM606R01771	Glycine, serine and threonine metabolism	ATP:L-homoserine O-phosphotransferase	2.7.1.39	ATP [cytosol] + L-homoserine [cytosol] --> ADP [cytosol] + O-phospho-L-homoserine [cytosol]	CAALFM_C500650CA	0.00749496	0.0115431	0.309524	0.787974	0.00749496	0.00925672	0.00793651	0.0102743	0	126.85	8.5628	106.857	11.8363	192.25	12.729	190.328	0	120.716	7.88805	110.536	11.5053	187.922	11.7851	189.866	0	124.769	8.16743	111.069	11.7496	188.6	11.0887	187.879	0	120.185	7.04384	114.922	11.7184	190.827	12.6448	190.629	0	127.143	11.182	99.4068
DEOXYINOPHOSPHORRXNMetaCyc	Purine metabolism	Deoxyinosine:orthophosphate ribosyltransferase	2.4.2.1	hypoxanthine [cytosol] + 2'-deoxy-alpha-D-ribose 1-phosphate [cytosol] --> phosphate [cytosol] + 2'-deoxyinosine [cytosol]	CAALFM_C303180CA	0.84127	0.92433	0.690476	0.894816	0.00793651	0.00925672	0.00793651	0.0102743	-15.6872	0	-16.6008	0	-32.3377	0	-31.1635	0	-15.4967	0	-14.3159	0	-30.9927	0	-31.1913	0	-15.3355	0	-14.9764	0	-31.078	0	-31.0839	0	-15.1337	0	-15.6827	0	-32.1245	0	-31.0915	0	-15.0887	0	-15.794	0
r0097YCM606R00006	Purine metabolism	pyruvate:pyruvate acetaldehydetransferase (decarboxylating); 2-acetolactate pyruvate-lyase (carboxylating)	2.2.1.6	2.0 pyruvate [cytosol] --> CO2 [cytosol] + 2-Acetolactate [cytosol]	CAALFM_C302320WA	0.0119252	0.0167229	0.84127	1	0.0119252	0.0136337	0.00793651	0.0102743	0	349.235	0	576.404	0	723.167	0	729.252	0	344.84	0	557.567	0	728.332	0	727.954	0	334.373	0	550.12	0	729.096	0	728.363	0	0	0	518.631	0	729.323	0	726.919	0	0	0	649.387
TREHALARXNMetaCyc	Polysaccharide metabolism (Starch, Cellulose, Chitin, and Xylan)	alpha,alpha-trehalase	3.2.1.28	H2O [cytosol] + alpha,alpha-Trehalose [cytosol] <=> beta-D-glucose [cytosol] + alpha-D-glucose [cytosol]	CAALFM_CR00560WA or CAALFM_C106940CA	0.00793651	0.0115431	0.309524	0.787974	0.00793651	0.00925672	0.150794	0.16781	-397.93	0	-472.731	0	-675.456	0	-554.804	0	-9.11475	0	-458.197	0	-658.896	0	-664.422	0	-9.04801	0	-456.224	0	-553.281	0	-659.741	0	-369.35	0	-449.117	0	-673.048	0	0	0	-374.747	0	-535.154	0
ry71YCM606	Fatty acid metabolism	fatty-acid--CoA ligase (arachidate)	6.2.1.3	ATP [cytosol] + coenzyme A [cytosol] + icosanoate [cytosol] <=> diphosphate [cytosol] + AMP [cytosol] + Eicosanoyl-CoA [cytosol]	CAALFM_C206070WA or CAALFM_C302810CA or CAALFM_C305980CA or CAALFM_C704180WA or CAALFM_CR10160WA	0.00793651	0.0115431	0.84127	1	0.00793651	0.00925672	0.00793651	0.0102743	-17.7744	0	-19.447	0	-37.8027	0	-36.9071	0	-17.5997	0	-18.5453	0	-35.6008	0	-37.0164	0	-17.3706	0	-18.5044	0	-36.6392	0	-36.413	0	-17.0441	0	-18.2599	0	-37.54	0	-36.9996	0	-17.1072	0	-21.6628	0
ry73YCM606	Fatty acid metabolism	fatty-acid--CoA ligase (lignoceric acid)	6.2.1.3	ATP [cytosol] + coenzyme A [cytosol] + lignoceric acid [cytosol] <=> diphosphate [cytosol] + AMP [cytosol] + Tetracosanoyl-CoA [cytosol]	CAALFM_C206070WA or CAALFM_C302810CA or CAALFM_C305980CA or CAALFM_C704180WA or CAALFM_CR10160WA	0.0555556	0.0718432	1	1	0.150794	0.162734	0.420635	0.454029	-8.95923e-05	0	-5.44034e-05	0	-0.000107679	0	-0.000173706	0	-0.000226031	0	-4.17308e-05	0	-0.00018417	0	-0.0001145	0	-0.000195939	0	-7.48659e-05	0	-3.92315e-05	0	-0.0001045	0	-0.000171477	0	-0.000177273	0	-0.000169394	0	-0.000202531	0	-0.00023399	0	-0.000116743	0
R07765KEGGR07765	Fatty acid metabolism	octadecanoyl-[acp]:NAD+ trans-2-oxidoreductase	1.3.1.9; 1.3.1.-; 2.3.1.-	NADH [cytosol] + (2E)-Octadecenoyl-[acp] [cytosol] <=> NAD(+) [cytosol] + Octadecanoyl-[acyl-carrier protein] [cytosol]	CAALFM_C500190CA or CAALFM_C500290WA or CAALFM_CR04240CA	0.179712	0.216476	0.423711	0.787974	0.698535	0.722356	Inf	1	0	1000	0	0	0	0	0	0	0	0	0	0	0	0	0	0	0	0	0	0	0	0	0	0	0	961.341	0	0	0	1000	0	0	0	0	0	0
R08575KEGGR08575	Pentose phosphate pathway	sedoheptulose-7-phosphate:D-glyceraldehyde-3-phosphate glyceronetransferase	2.2.1.2	D-glyceraldehyde 3-phosphate [cytosol] + sedoheptulose 7-phosphate [cytosol] <=> D-fructose 6-phosphate [cytosol] + D-erythrose 4-phosphate [cytosol]	CAALFM_CR03720WA	0.00793651	0.0115431	1	1	0.00749496	0.00925672	0.00749496	0.0102743	-159.183	251.095	-150.998	252.852	-862.362	0	-761.271	0	-152.557	244.214	-150.799	255.544	-756.698	0	-140.751	0	-156.629	250.431	-148.889	254.371	-140.211	0	-140.219	0	-146.916	243.279	-148.255	255.07	-770.784	0	-763.511	0	-150.427	247.112	-170.329	265.374
R08548KEGGR08548	Mannose/Mannitol, Fructose and Sorbose/Sorbitol metabolism	fructose-1-phosphatase	3.1.3.68	H2O [cytosol] + D-fructose 1-phosphate [cytosol] --> phosphate [cytosol] + D-fructose [cytosol]	NA	0.00793651	0.0115431	0.309524	0.787974	0.00793651	0.00925672	0.00793651	0.0102743	0	283.872	0	304.603	0	111.137	0	108.752	0	279.896	0	313.363	0	105.916	0	107.014	0	283.464	0	309.948	0	107.298	0	105.282	0	271.089	0	302.302	0	111.803	0	107.694	0	267.679	0	357.171
R70ANIGER	Pyruvate metabolism	D-Lactaldehyde dehydrogenase (Methylglyoxal reductase) (MGR I)	1.1.1.78	NADPH [cytosol] + methylglyoxal [cytosol] --> NADP(+) [cytosol] + D-Lactaldehyde [cytosol]	NA	0.00793651	0.0115431	0.547619	0.787974	0.00793651	0.00925672	0.150794	0.16781	0	196.47	0	62.978	0	66.7187	0	65.5924	0	192.154	0	73.9051	0	64.9383	0	65.7713	0	194.203	0	71.3347	0	65.3281	0	64.9972	0	186.883	0	76.5267	0	66.3513	0	65.7344	0	192.56	0	67.8389
R622ANIGER	Fatty acid metabolism	NA	NA	2.0 NADPH [cytosol] + Malonyl-[acyl-carrier protein] [cytosol] + Octanoyl-[acp] [cytosol] --> H2O [cytosol] + 2.0 NADP(+) [cytosol] + CO2 [cytosol] + Acyl-carrier protein [cytosol] + Decanoyl-[acp] [cytosol]	NA	0.0952381	0.119343	0.547619	0.787974	0.690476	0.714631	0.00793651	0.0102743	0	40.7017	0	40.6362	0	38.657	0	36.2225	0	38.6803	0	38.8772	0	35.2093	0	36.664	0	38.5802	0	38.8714	0	36.1388	0	35.6438	0	35.6532	0	39.4611	0	38.7046	0	36.4493	0	38.2629	0	45.5959
r0019YCM606R02472	Pantothenate and CoA biosynthesis	(R)-Pantoate:NADP+ 2-oxidoreductase	1.1.1.169	NADPH [cytosol] + 2-dehydropantoate [cytosol] --> NADP(+) [cytosol] + (R)-pantoate [cytosol]	CAALFM_C505140WA	0.00793651	0.0115431	0.00793651	0.291727	0.00793651	0.00925672	0.00793651	0.0102743	1.11399	207.323	2.67274	159.272	0.524291	165.419	0.520116	167.795	1.66533	205.215	1.8466	155.285	0.564198	168.345	0.448586	167.508	1.15266	203.071	2.0675	154.521	0.546177	167.557	0.429533	168.334	1.00392	198.041	1.73436	159.583	0.533981	166.228	0.445189	167.258	1.19067	199.129	3.96926	173.69
RXN14199MetaCyc	Pyrimidine metabolism	dUTP phosphohydrolase	3.6.1.5	2.0 H2O [cytosol] + dUTP [cytosol] --> 2.0 phosphate [cytosol] + dUMP [cytosol]	CAALFM_C406230CA	0.00793651	0.0115431	1	1	0.00793651	0.00925672	0.00793651	0.0102743	0	59.3129	0	41.4032	0	50.8107	0	49.5742	0	56.7315	0	44.081	0	49.9425	0	49.9487	0	58.9444	0	45.6802	0	49.8833	0	58.2013	0	55.6479	0	47.4327	0	50.7516	0	58.3823	0	59.4499	0	42.3891
r0045YCM606R02668	Phenylalanine, tyrosine and tryptophan metabolism	3-Hydroxy-L-kynurenine hydrolase	3.7.1.3	H2O [cytosol] + 3-hydroxy-L-kynurenine [cytosol] --> L-alanine [cytosol] + 3-hydroxyanthranilate [cytosol]	CAALFM_C108490WA	0.00793651	0.0115431	0.547619	0.787974	0.00793651	0.00925672	0.00793651	0.0102743	0	232.822	0	7.66374	0	13.201	0	12.9821	0	226.989	0	7.69344	0	12.8869	0	13.0031	0	244.207	0	7.69504	0	12.9142	0	12.9031	0	242.755	0	7.93644	0	13.0796	0	13.0223	0	245.02	0	6.62608
r0062YCM606	Valine, leucine and isoleucine metabolism	3-methyl-2-oxobutanoate decarboxylase	4.1.1.-; 4.1.1.1; 4.1.1.43; 4.1.1.74	(R)-3-methyl-2-oxobutanoate [cytosol] --> CO2 [cytosol] + isobutyraldehyde [cytosol]	CAALFM_C406570CA or CAALFM_CR06860CA	0.00793651	0.0115431	0.690476	0.894816	0.00793651	0.00925672	0.00793651	0.0102743	0	363.448	0	393.755	0	470.333	0	474.258	0	362.264	0	385.723	0	474.743	0	473.282	0	354.423	0	380.645	0	474.649	0	474.699	0	338.468	0	378.565	0	474.918	0	473.028	0	342.867	0	413.398
r888ANIDULANS	Fatty acid metabolism	Type II fatty acid synthase	1.6.5.3; 1.1.1.100	3.0 NADPH [cytosol] + 3.0 Acyl-[acp] [cytosol] + Malonyl-[acyl-carrier protein] [cytosol] --> 3.0 B00002 [cytosol] + H2O [cytosol] + 3.0 NADP(+) [cytosol] + 2.0 CO2 [cytosol] + 3.0 Acyl-carrier protein [cytosol] + Decanoyl-[acp] [cytosol]	CAALFM_C304830CA or CAALFM_CR00710CA	1	1	0.84127	1	0.00793651	0.00925672	0.00793651	0.0102743	0	93.4371	0	90.0396	0	64.3391	0	62.4747	0	88.6446	0	86.4718	0	60.2247	0	62.9621	0	88.6317	0	86.4503	0	62.1695	0	61.6569	0	81.6703	0	87.76	0	64.6296	0	62.526	0	87.27	0	101.804
r0563YCM606R04558	Histidine metabolism	5-[(5-phospho-1-deoxy-D-ribulos-1-ylamino)methylideneamino]-1-(5-phospho-beta-D-ribosyl)imidazole-4-carboxamide D-erythro-1-(imidazol-4-yl)glycerol 3-phosphate-lyase (L-glutamine-hydrolysing; 5-amino-1-(5-phospho-beta-D-ribosyl)imidazole-4-carboxamide-forming)	4.3.2.10	L-glutamine [cytosol] + 5-[(5-phospho-1-deoxy-D-ribulos-1-ylamino)methylideneamino]-1-(5-phospho-D-ribosyl)imidazole-4-carboxamide [cytosol] --> L-glutamate [cytosol] + D-erythro-1-(imidazol-4-yl)glycerol 3-phosphate [cytosol] + 5-amino-1-(5-phospho-D-ribosyl)imidazole-4-carboxamide [cytosol]	CAALFM_C703720CA	0.00793651	0.0115431	0.00793651	0.291727	0.00749496	0.00925672	0.00749496	0.0102743	0	11.9178	0	9.17445	4.23737	15.1522	4.10462	16.0663	0	11.4268	0	9.50841	4.16053	16.1276	4.06327	14.6685	0	11.683	0	9.56837	4.11826	15.2216	4.07526	16.7008	0	11.4203	0	10.004	4.12947	16.452	4.08381	15.3009	0	11.6803	0	7.99878
r0559iAL1006R00585	Glycine, serine and threonine metabolism	L-Serine:pyruvate aminotransferase	2.6.1.51	pyruvate [cytosol] + L-serine [cytosol] <=> L-alanine [cytosol] + 3-hydroxypyruvate [cytosol]	NA	0.00793651	0.0115431	Inf	1	0.00749496	0.00925672	0.0253699	0.0313377	0	264.641	0	155.509	0	0	0	0	0	260.785	0	155.209	0	0	0	0	0	259.092	0	153.809	0	0	0	0	0	252.642	0	158.821	0	0	0	0	0	255.042	0	0
R00042KEGGR00042	Phenylalanine, tyrosine and tryptophan metabolism	4-hydroxyphenylpyruvate:oxygen oxidoreductase (decarboxylating)	1.2.3.13	oxygen [cytosol] + 2.0 3-(4-hydroxyphenyl)pyruvate [cytosol] <=> 2.0 CO2 [cytosol] + 2.0 4-hydroxyphenylacetate [cytosol]	NA	0.00749496	0.0115431	0.420635	0.787974	0.00749496	0.00925672	0.00793651	0.0102743	0	132.57	-14.6963	3.89756	-36.3009	8.30144	-35.7319	8.09092	0	130.703	-14.8242	4.47741	-35.5064	7.99085	-35.7809	8.03493	0	129.609	-14.0679	4.64209	-35.711	7.98785	-35.5935	8.04275	0	127.076	-14.7746	4.69949	-36.0377	8.25086	-36.0029	7.95287	0	127.875	-14.5116	3.53862
r0007YCM606R04640	Histidine metabolism	N-(5'-phospho-D-ribosylformimino)-5-amino-1- (5''-phospho-D-ribosyl)-4-imidazolecarboxamide ketol-isomerase; 1-(5-phospho-beta-D-ribosyl)-5-[(5-phospho-beta-D-ribosylamino)methylideneamino]imidazole-4-carboxamide aldose-ketose-isomerase	5.3.1.16	1-(5-phospho-D-ribosyl)-5-[(5-phospho-D-ribosylamino)methylideneamino]imidazole-4-carboxamide [cytosol] --> 5-[(5-phospho-1-deoxy-D-ribulos-1-ylamino)methylideneamino]-1-(5-phospho-D-ribosyl)imidazole-4-carboxamide [cytosol]	CAALFM_C405640CA	0.00793651	0.0115431	0.00793651	0.291727	0.00749496	0.00925672	0.00749496	0.0102743	0	11.9178	0	9.17445	4.23737	15.1522	4.10462	16.0663	0	11.4268	0	9.50841	4.16053	14.7608	4.06327	16.0622	0	11.683	0	9.56837	4.11826	14.624	4.07526	15.9954	0	11.4203	0	10.004	4.12947	14.9768	4.08381	16.2323	0	11.6803	0	7.99878
R28ANIGERR01056	Pentose phosphate pathway	D-ribose-5-phosphate aldose-ketose-isomerase	5.3.1.6	D-ribose 5-phosphate [cytosol] <=> D-ribulose 5-phosphate [cytosol]	CAALFM_C301480CA	0.0253699	0.0341171	0.309524	0.787974	0.00749496	0.00925672	0.150794	0.16781	0	0	0	0	-100.169	0	-95.9217	0	0	0	-76.4646	0	-95.6603	0	-95.5037	0	0	0	-73.7146	0	-95.4057	0	-95.2762	0	0	0	-70.3837	0	-99.1086	0	-97.6174	0	0	0	-100.731	0
R00839KEGGR00839	Polysaccharide metabolism (Starch, Cellulose, Chitin, and Xylan)	6-phospho-beta-D-glucosyl-(1->4)-D-glucose 6-phosphoglucohydrolase	3.2.1.86	H2O [cytosol] + 6-phospho-beta-D-glucosyl-(1,4)-D-glucose [cytosol] --> D-glucose [cytosol] + D-glucose 6-phosphate [cytosol]	NA	0.150794	0.184202	Inf	1	0.00749496	0.00925672	0.00749496	0.0102743	0	8.79419	0	8.08208	0	0	0	0	0	245.832	0	8.28997	0	0	0	0	0	8.59204	0	8.16898	0	0	0	0	0	8.37438	0	8.17858	0	0	0	0	0	8.44829	0	345.868
r0016YCM606R08648	Valine, leucine and isoleucine metabolism	pyruvate:2-oxobutanoate acetaldehydetransferase (decarboxylating)	2.2.1.6	pyruvate [cytosol] + 2-oxobutanoate [cytosol] --> CO2 [cytosol] + acetohydroxybutyrate [cytosol]	CAALFM_C302320WA	0.00793651	0.0115431	0.547619	0.787974	0.00793651	0.00925672	0.00793651	0.0102743	0	368.154	0	469.845	0	682.794	0	669.054	0	362.262	0	440.827	0	662.725	0	670.736	0	353.227	0	434.893	0	667.736	0	665.058	0	336.84	0	430.59	0	684.683	0	670.334	0	349.366	0	577.856
r1697AORYZAE	Pantothenate and CoA biosynthesis	Phosphopantothenate-cysteine ligase	6.3.2.5	CTP [cytosol] + L-cysteine [cytosol] + (R)-4'-phosphopantothenate [cytosol] --> diphosphate [cytosol] + CMP [cytosol] + (R)-4'-Phosphopantothenoyl-L-cysteine [cytosol]	NA	0.00793651	0.0115431	0.690476	0.894816	0.00793651	0.00925672	0.00793651	0.0102743	0	21.6067	0	17.0782	0	13.8094	0	13.5944	0	20.5754	0	17.5906	0	13.4966	0	13.6404	0	24.0252	0	17.2539	0	13.546	0	13.5883	0	23.1943	0	17.4801	0	13.778	0	13.6378	0	24.2886	0	16.384
r0039YCM606R03084	Phenylalanine, tyrosine and tryptophan metabolism	3-Dehydroquinate hydro-lyase	4.2.1.10	3-dehydroquinate [cytosol] --> H2O [cytosol] + 3-dehydroshikimate [cytosol]	CAALFM_C400890WA or CAALFM_C207260CA	0.00749496	0.0115431	0.309524	0.787974	0.00749496	0.00925672	0.00793651	0.0102743	0	21.0436	19.3961	38.0343	15.9039	75.7842	16.1925	74.9051	0	20.7437	19.8352	38.2019	15.696	74.0686	15.925	74.7392	0	20.5563	18.3366	36.692	15.8292	74.4912	15.7856	74.193	0	20.0578	19.3756	38.1187	15.5198	75.0734	16.3293	75.2951	0	20.2241	20.7692	37.4516
R15ANIGERR01015	Glycolysis / Gluconeogenesis	D-glyceraldehyde-3-phosphate aldose-ketose-isomerase	5.3.1.1	Glycerone phosphate [cytosol] <=> D-glyceraldehyde 3-phosphate [cytosol]	CAALFM_C307440WA	0.00793651	0.0115431	0.0952381	0.787974	0.00793651	0.00925672	0.00793651	0.0102743	131.603	184.544	155.904	213.688	562.667	804.571	573.636	803.427	130.549	183.043	155.24	211.694	578.058	802.894	530.531	805.321	135.52	187.159	153.678	209.504	573.087	802.085	534.443	805.615	129.898	180.078	150.039	206.723	514.122	796.917	573.223	805.409	127.289	178.265	179.899	242.334
r0564YCM606R03457	Histidine metabolism	D-erythro-1-(Imidazol-4-yl)glycerol 3-phosphate hydro-lyase	4.2.1.19	D-erythro-1-(imidazol-4-yl)glycerol 3-phosphate [cytosol] --> H2O [cytosol] + 3-(imidazol-4-yl)-2-oxopropyl phosphate [cytosol]	CAALFM_C204810WA	0.00793651	0.0115431	0.00793651	0.291727	0.00749496	0.00925672	0.00749496	0.0102743	0	11.9178	0	9.17445	4.23737	16.66	4.10462	15.2599	0	11.4268	0	9.50841	4.16053	14.6775	4.06327	14.5839	0	11.683	0	9.56837	4.11826	15.2216	4.07526	14.5473	0	11.4203	0	10.004	4.12947	15.6078	4.08381	14.8175	0	11.6803	0	7.99878
R02680KEGGR02680	Phenylalanine, tyrosine and tryptophan metabolism	indole-3-ethanol:NADP+ oxidoreductase	1.1.1.191	NADP(+) [cytosol] + tryptophol [cytosol] <=> NADPH [cytosol] + indol-3-ylacetaldehyde [cytosol]	NA	0.00793651	0.0115431	0.547619	0.787974	0.00793651	0.00925672	0.00793651	0.0102743	-424.007	0	-7.7987	0	-13.7953	0	-13.5666	0	-420.028	0	-7.93774	0	-13.4671	0	-13.5885	0	-413.524	0	-7.93207	0	-13.4956	0	-13.484	0	-394.336	0	-8.12849	0	-13.6684	0	-13.6086	0	-401.475	0	-6.75324	0
R04171KEGGR04171	Phenylalanine, tyrosine and tryptophan metabolism	3-Hydroxy-L-kynurenine:2-oxoglutarate aminotransferase	2.6.1.7	2-oxoglutarate [cytosol] + 3-hydroxy-L-kynurenine [cytosol] <=> L-glutamate [cytosol] + 4-(2-amino-3-hydroxyphenyl)-2,4-dioxobutanoate [cytosol]	CAALFM_C202640CA or CAALFM_C202950WA	0.00793651	0.0115431	0.547619	0.787974	0.00793651	0.00925672	0.00793651	0.0102743	0	160.255	0	7.62861	0	13.0372	0	12.821	0	157.525	0	7.61283	0	12.727	0	12.8418	0	156.417	0	7.61442	0	12.754	0	12.743	0	151.741	0	7.8376	0	12.9173	0	12.8607	0	153.888	0	6.59842
R03430KEGGR03430	Inositol phosphate metabolism	D-myo-Inositol 1,3,4,5-tetrakisphosphate 5-phosphohydrolase	3.1.3.56	H2O [cytosol] + 1D-myo-inositol 1,3,4,5-tetrakisphosphate [cytosol] --> phosphate [cytosol] + D-myo-inositol (1,3,4)-trisphosphate [cytosol]	NA	0.00793651	0.0115431	0.690476	0.894816	0.00793651	0.00925672	0.00793651	0.0102743	0	21.4022	0	16.3361	0	19.2136	0	18.8829	0	20.3734	0	16.7695	0	18.7361	0	18.9531	0	21.0321	0	16.7884	0	18.8019	0	18.8542	0	20.2999	0	17.2809	0	19.161	0	18.9475	0	21.2674	0	15.0268
r0366YCM606R00658	Glycolysis / Gluconeogenesis	2-phospho-D-glycerate hydro-lyase (phosphoenolpyruvate-forming)	4.2.1.11	2-phospho-D-glycerate [cytosol] <=> H2O [cytosol] + phosphoenolpyruvate [cytosol]	CAALFM_C108500CA	0.00793651	0.0115431	1	1	0.00749496	0.00925672	0.00749496	0.0102743	-115.921	113.03	0	77.7661	613.582	1000	619.161	1000	-110.095	107.809	-83.1941	76.3994	621.099	1000	618.639	1000	-113.432	111.325	-83.615	75.5829	621.969	1000	622.721	1000	-109.044	107.071	0	76.763	622.541	1000	618.357	1000	-115.49	111.398	0	0
RXN5881MetaCyc	Glycine, serine and threonine metabolism	NA	NA	3-dehydrocarnitine [cytosol] <=> CO2 [cytosol] + trimethylaminoacetone [cytosol]	NA	0.00793651	0.0115431	0.690476	0.894816	0.00793651	0.00925672	0.00793651	0.0102743	-33.1103	-1.8943	-28.7187	-1.86838	-10.4893	-0.842106	-9.95113	-0.468581	-31.9501	-1.62951	-27.9912	-1.47973	-9.70673	-0.295396	-10.0143	-0.527848	-32.962	-1.03634	-28.0164	-1.0642	-9.89298	-0.437604	-9.92463	-0.503925	-31.0237	-1.00765	-28.9171	-1.03792	-10.2626	-0.656283	-10.1464	-0.630596	-31.9932	-1.08983	-27.3271	-2.54299
r906iLC915R04224	Valine, leucine and isoleucine metabolism	(S)-3-Hydroxyisobutyryl-CoA hydro-lyase	4.2.1.17	H2O [cytosol] + 2-Methylprop-2-enoyl-CoA [cytosol] <=> (S)-3-Hydroxyisobutyryl-CoA [cytosol]	NA	0.309524	0.361359	0.0952381	0.787974	0.00793651	0.00925672	0.00793651	0.0102743	0	156.007	0	149.81	0	170.893	0	173.726	0	154.189	0	145.395	0	173.827	0	173.329	0	151.855	0	143.8	0	172.963	0	174.089	0	147.486	0	147.202	0	171.775	0	173.207	0	148.079	0	157.172
R01296KEGGR01296	Xenobiotics biodegradation and metabolism	4-hydroxybenzoate,NADH:oxygen oxidoreductase (3-hydroxylating)	1.14.13.33	NADH [cytosol] + oxygen [cytosol] + 4-hydroxybenzoate [cytosol] <=> H2O [cytosol] + NAD(+) [cytosol] + 3,4-dihydroxybenzoate [cytosol]	NA	0.00749496	0.0115431	0.690476	0.894816	0.00749496	0.00925672	0.00793651	0.0102743	-20.5608	174.591	-29.7335	0	-73.8334	0	-72.7131	0	-20.2389	171.447	-29.8713	0	-72.101	0	-72.7654	0	-20.0405	174.289	-28.3587	0	-72.5279	0	-72.3206	0	-19.5631	172.014	-29.7722	0	-73.2885	0	-73.2942	0	-19.7206	171.69	-29.2461	0
R03250KEGGR03250	D-Arginine and D-ornithine metabolism	NA	NA	urea [cytosol] + 2-keto-ornithine [cytosol] <=> H2O [cytosol] + 2-ketoarginine [cytosol]	NA	0.00793651	0.0115431	0.547619	0.787974	0.00793651	0.00925672	0.00793651	0.0102743	0	354.579	0	332.281	0	48.4567	0	47.6113	0	349.712	0	330.564	0	47.312	0	47.6519	0	346.628	0	328.019	0	47.5362	0	47.3474	0	338.002	0	329.034	0	48.2473	0	47.7783	0	341.05	0	335.654
r0172YCM606R00904	beta-Alanine metabolism	3-aminopropanal:NAD+ oxidoreductase	1.2.1.3; 1.2.1.5; 1.2.1.19	H2O [cytosol] + NAD(+) [cytosol] + 3-aminopropanal [cytosol] --> NADH [cytosol] + beta-alanine [cytosol]	CAALFM_C100410CA or CAALFM_C202970CA or CAALFM_C702010CA or CAALFM_CR04870CA	0.00793651	0.0115431	Inf	1	0.00749496	0.00925672	0.00749496	0.0102743	0	27.1568	0	22.1238	0	0	0	0	0	26.7547	0	22.2148	0	0	0	0	0	26.5505	0	22.2117	0	0	0	0	0	25.9017	0	22.7741	0	0	0	0	0	26.1256	0	19.308
r0893YCM606R01518	Glycolysis / Gluconeogenesis	D-phosphoglycerate 2,3-phosphomutase	5.4.2.11; 5.4.2.12	3-phospho-D-glycerate [cytosol] <=> 2-phospho-D-glycerate [cytosol]	CAALFM_C104320WA or CAALFM_C203270WA	0.00793651	0.0115431	1	1	0.00749496	0.00925672	0.00749496	0.0102743	-115.921	113.03	0	77.7661	609.512	1000	619.161	1000	-110.095	107.809	-83.1941	76.3994	621.099	1000	618.639	1000	-113.432	111.325	0	75.5829	621.969	1000	622.721	1000	-109.044	107.071	-87.8213	76.763	622.541	1000	618.357	1000	-115.49	111.398	0	0
r896ANIDULANS	Fatty acid metabolism	Type II fatty acid synthase	1.6.5.3; 1.1.1.100	3.0 NADPH [cytosol] + 6.0 Acyl-[acp] [cytosol] + Malonyl-[acyl-carrier protein] [cytosol] --> 6.0 B00002 [cytosol] + 2.0 H2O [cytosol] + 3.0 NADP(+) [cytosol] + 3.0 CO2 [cytosol] + 6.0 Acyl-carrier protein [cytosol] + Linolenoyl-[acp] [cytosol]	CAALFM_C304830CA or CAALFM_CR00710CA	0.00793651	0.0115431	0.84127	1	0.00793651	0.00925672	0.150794	0.16781	0	25.6893	0	29.683	0	36.602	0	35.5781	0	25.4213	0	28.3067	0	34.4072	0	35.8557	0	25.1057	0	28.2443	0	35.4043	0	35.1793	0	24.4999	0	27.8711	0	36.7678	0	35.6073	0	24.5858	0	35.8757
R01731KEGGR01731	Phenylalanine, tyrosine and tryptophan metabolism	L-arogenate:2-oxoglutarate aminotransferase	2.6.1.57; 2.6.1.78	oxaloacetate [cytosol] + L-arogenate [cytosol] <=> L-aspartate [cytosol] + prephenate [cytosol]	CAALFM_C200340CA	0.00793651	0.0115431	0.655836	0.894816	0.00749496	0.00925672	0.00749496	0.0102743	-43.7509	484.548	-19.3105	639.228	0	0	0	0	-43.3294	473.428	-20.7085	0	0	0	0	666.543	-42.8475	464.427	-19.6088	610.975	0	664.375	0	0	-41.7931	446.207	-20.6684	599.563	0	0	0	668.775	-41.9726	458.004	-19.5562	739.357
ry116YCM606	Butanoate metabolism	2-enoyl-CoA hydratase (3-hydroxybutanoyl-CoA)	1.1.1.n12; 4.2.1.119	H2O [cytosol] + Crotonoyl-CoA [cytosol] --> (3R)-3-Hydroxybutanoyl-CoA [cytosol]	NA	0.00793651	0.0115431	Inf	1	0.00749496	0.00925672	0.00749496	0.0102743	0	190.634	0	267.862	0	0	0	0	0	188.556	0	251.095	0	0	0	0	0	185.305	0	250.351	0	0	0	0	0	174.397	0	245.297	0	0	0	0	0	177.951	0	318.318
R04339KEGGR04339	NA	thiomorpholine-3-carboxylate:NAD+ 5,6-oxidoreductase	1.5.1.25	NAD(+) [cytosol] + thiomorpholine-3-carboxylate [cytosol] <=> NADH [cytosol] + 3,4-dehydrothiomorpholine-3-carboxylate [cytosol]	NA	Inf	1	0.631227	0.894816	0.177016	0.190693	0.0667981	0.0814332	0	0	0	0	-1000	0	-1000	0	0	0	0	0	0	0	-1000	0	0	0	0	0	-1000	0	0	0	0	0	0	0	0	0	0	0	0	0	0	0
R10122KEGGR10122	Biotin metabolism	pimelyl-[acyl-carrier protein]-methyl-ester:NADP+ oxidoreductase	1.3.1.10	NADPH [cytosol] + Enoylpimeloyl-[acp] methyl ester [cytosol] <=> NADP(+) [cytosol] + Pimeloyl-[acp] methyl ester [cytosol]	NA	0.00793651	0.0115431	0.547619	0.787974	0.00749496	0.00925672	0.00793651	0.0102743	-118.995	11.1259	-105.319	-4.08964	-41.1926	0	-37.7081	0	-113.869	10.4748	-102.889	0.498028	-36.4209	0	-38.4455	0	-112.442	16.9448	-102.169	2.01863	-37.6365	0	-37.0287	0	-103.653	17.1093	-101.991	5.01941	-41.1826	0	-38.046	0	-109.954	17.1343	-121.955	-30.1126
R08782KEGGR08782	Ubiquinone and other terpenoid-quinone biosynthesis	all-trans-nonaprenyl-diphosphate:homogentisate nonaprenyltransferase (decarboxylating)	2.5.1.117	homogentisate [cytosol] + all-trans-nonaprenyl diphosphate [cytosol] <=> CO2 [cytosol] + diphosphate [cytosol] + 2-Methyl-6-nonaprenyl-benzene-1,4-diol [cytosol]	NA	0.00749496	0.0115431	0.690476	0.894816	0.00749496	0.00925672	0.00793651	0.0102743	-20.5608	185.498	-29.7335	0	-73.8334	0	-72.7131	0	-20.2389	183.762	-29.8713	0	-72.101	0	-72.7654	0	-20.0405	184.863	-28.3587	0	-72.5279	0	-72.3206	0	-19.5631	181.215	-29.7722	0	-73.2885	0	-73.2942	0	-19.7206	181.958	-29.2461	0
R09077KEGGR09077	Arginine and proline metabolism	spermidine:oxygen oxidoreductase (3-aminopropanal-forming)	1.5.3.17	H2O [cytosol] + oxygen [cytosol] + spermidine [cytosol] --> H2O2 [cytosol] + putrescine [cytosol] + 3-aminopropanal [cytosol]	CAALFM_C402040WA or CAALFM_CR09270CA	0.00793651	0.0115431	Inf	1	0.00749496	0.00925672	0.00749496	0.0102743	0	27.1568	0	22.1238	0	0	0	0	0	26.7547	0	22.2148	0	0	0	0	0	26.5505	0	22.2117	0	0	0	0	0	25.9017	0	22.7741	0	0	0	0	0	26.1256	0	19.308
r1072YCM606R00158	Pyrimidine metabolism	ATP:UMP phosphotransferase	2.7.4.4; 2.7.4.14; 2.7.4.22	ATP [cytosol] + UMP [cytosol] --> ADP [cytosol] + UDP [cytosol]	CAALFM_C104420CA	0.00793651	0.0115431	0.309524	0.787974	0.00793651	0.00925672	0.00793651	0.0102743	11.6142	67.8769	12.0434	50.1961	4.86381	53.3329	4.77169	54.4487	11.7247	63.4088	10.3253	52.5644	4.52468	55.0587	4.94582	54.8985	12.0814	65.6294	10.1793	51.2602	4.7666	54.5281	5.46937	55.7442	10.3678	64.518	7.6442	53.7033	6.1069	54.7542	5.144	54.9518	9.16312	64.4503	18.5622	58.7603
r1011YCM606R02874	Steroid biosynthesis	squalene,NADPH-hemoprotein:oxygen oxidoreductase (2,3-epoxidizing)	1.14.14.17	NADPH [cytosol] + oxygen [cytosol] + squalene [cytosol] --> H2O [cytosol] + NADP(+) [cytosol] + (S)-2,3-epoxysqualene [cytosol]	CAALFM_C108590CA	0.00793651	0.0115431	0.222222	0.787974	0.015873	0.017894	0.0952381	0.112487	1.25777	7.48939	1.00372	5.82319	1.79088	6.81147	1.02556	5.96057	1.16065	7.09064	0.876363	5.86522	1.08135	5.97886	1.21402	6.15107	1.08912	7.21871	1.02165	6.03805	1.37862	6.29948	1.12818	6.03101	0.722775	6.6365	0.945712	6.18001	1.3609	6.35109	1.50184	6.45414	1.03281	7.13769	1.35186	5.52968
r0992YCM606R00586	Sulfur metabolism	acetyl-CoA:L-serine O-acetyltransferase	2.3.1.30	acetyl-CoA [cytosol] + L-serine [cytosol] --> coenzyme A [cytosol] + O-acetyl-L-serine [cytosol]	NA	0.150794	0.184202	0.547619	0.787974	0.00793651	0.00925672	0.150794	0.16781	0	131.146	0	153.505	0	87.8631	0	86.0922	0	129.48	0	0	0	85.2471	0	86.2616	0	119.148	0	151.132	0	85.4915	0	85.4031	0	121.567	0	153.389	0	86.9509	0	86.3807	0	115.761	0	148.164
R09698KEGGR09698	Fatty acid metabolism	(3R)-3-hydroxyacyl-CoA hydro-lyase	4.2.1.119	(3R)-3-Hydroxyacyl-CoA [cytosol] <=> H2O [cytosol] + trans-2,3-didehydroacyl-CoA [cytosol]	NA	0.00793651	0.0115431	0.547619	0.787974	0.00749496	0.00925672	0.00749496	0.0102743	-818.708	-334.998	-843.022	-403.335	-375.045	0	-355.327	0	-765.784	-324.674	-804.734	-373.65	-346.284	0	-359.827	0	-762.735	-317.247	-802.522	-371.155	-354.57	0	-350.433	0	-701.227	-281.353	-804.149	-391.352	-377.845	0	-357.513	0	-742.663	-294.383	-969.576	-501.027
r731AORYZAER01465	Glycine, serine and threonine metabolism	L-threonine:NAD+ oxidoreductase	1.1.1.103	NAD(+) [cytosol] + L-threonine [cytosol] --> NADH [cytosol] + L-2-amino-3-oxobutanoate [cytosol]	NA	0.00749496	0.0115431	Inf	1	0.00749496	0.00925672	Inf	1	0	434.032	0	0	0	0	0	0	0	431.233	0	0	0	0	0	0	0	429.656	0	0	0	0	0	0	0	422.88	0	0	0	0	0	0	0	426.127	0	0
r0026YCM606R07396	Cysteine and methionine metabolism	aminotransferase	2.6.1.5; 2.6.1.57	L-glutamate [cytosol] + 4-methylthio-2-oxobutanoate [cytosol] --> 2-oxoglutarate [cytosol] + L-methionine [cytosol]	CAALFM_C200340CA	0.672336	0.757236	Inf	1	0.00749496	0.00925672	0.00669438	0.0102743	0	16.8733	0	964.798	0	1000	0	1000	0	17.6511	0	0	0	1000	0	1000	0	15.3025	0	947.105	0	1000	0	1000	0	16.277	0	0	0	1000	0	1000	0	15.949	0	0
r0796YCM606R01137	Purine metabolism	ATP:dADP phosphotransferase	2.7.4.6	ATP [cytosol] + dADP [cytosol] --> ADP [cytosol] + dATP [cytosol]	CAALFM_C502890WA	0.00793651	0.0115431	0.420635	0.787974	0.00793651	0.00925672	0.00793651	0.0102743	0.0704275	117.829	0.0569665	81.2047	0.186174	96.0985	0.187964	98.8532	0.0698848	105.209	0.0607368	92.2351	0.189016	98.4119	0.188234	98.8779	0.0719764	116.012	0.0610822	92.826	0.188506	98.2372	0.18904	99.2656	0.0739453	106.541	0.0627512	93.7838	0.186856	109.973	0.187437	99.0993	0.0744061	118.771	0.0448693	75.7223
RXN9837MetaCyc	Phenylpropanoid biosynthesis	4-vinylphenol reductase	1.1.1	NAD(+) [cytosol] + 4-ethylphenol [cytosol] <=> NADH [cytosol] + 4-vinylphenol [cytosol]	NA	0.00793651	0.0115431	0.222222	0.787974	0.00793651	0.00925672	0.00793651	0.0102743	-147.052	0	-25.5932	0	-45.3953	0	-41.4642	0	-143.118	0	-25.6811	0	-44.1865	0	-43.9447	0	-148.038	0	-24.2854	0	-43.6075	0	-44.3854	0	-144.573	0	-25.6346	0	-44.854	0	-42.5012	0	-142.785	0	-25.3305	0
R01314KEGGR01314	Glycerophospholipid metabolism	Phosphatidylcholine 1-acylhydrolase	3.1.1.32	H2O [cytosol] + phosphatidylcholine [cytosol] <=> Carboxylate [cytosol] + 1-Lysolecithin [cytosol]	NA	0.00793651	0.0115431	0.309524	0.787974	0.00793651	0.00925672	0.00793651	0.0102743	-586.01	403.669	-701.072	472.75	-563.25	160.84	-553.413	154.407	-580.96	402.474	-677.76	460.674	-549.203	152.221	-553.553	154.625	-569.216	397.719	-674.107	458.532	-551.821	154.474	-549.627	153.175	-545.758	383.124	-661.119	449.076	-560.645	10.4039	-555.33	155.819	-551.68	384.547	-728.041	500
R00272KEGGR00272	Butanoate metabolism	2-Oxoglutarate carboxy-lyase	4.1.1.71	2-oxoglutarate [cytosol] --> CO2 [cytosol] + succinate semialdehyde [cytosol]	NA	0.0253699	0.0341171	Inf	1	0.0253699	0.028181	Inf	1	0	0	0	0	0	0	0	0	0	379.961	0	0	0	0	0	0	0	384.641	0	0	0	0	0	0	0	369.181	0	0	0	0	0	0	0	378.742	0	0
R00402KEGGR00402	Glyoxylate and dicarboxylate metabolism	succinate:NAD+ oxidoreductase	1.3.1.6	NADH [cytosol] + fumarate [cytosol] --> NAD(+) [cytosol] + succinate [cytosol]	NA	0.00749496	0.0115431	0.690476	0.894816	0.00749496	0.00925672	0.00793651	0.0102743	-1000	0	-910.38	0	-768.208	0	-764.984	0	-1000	0	-838.238	0	-753.392	0	-761.335	0	-1000	0	-845.557	0	-754.294	0	-752.812	0	-1000	0	-858.868	0	-760.941	0	-765.947	0	-1000	0	-919.578	0
r0139YCM606R00190	Purine metabolism	AMP:diphosphate phospho-D-ribosyltransferase	2.4.2.7; 2.4.2.8	5-phospho-alpha-D-ribose 1-diphosphate [cytosol] + adenine [cytosol] --> diphosphate [cytosol] + AMP [cytosol]	CAALFM_C201430WA or CAALFM_C202740CA	0.222222	0.264529	0.420635	0.787974	0.690476	0.714631	0.0555556	0.0678639	0	51.4816	0	57.3574	0	49.6356	0	42.0454	0	49.9576	0	48.0049	0	42.1946	0	42.0478	0	48.512	0	50.1432	0	42.3164	0	57.2133	0	48.0759	0	52.3433	0	48.6839	0	42.7038	0	49.0768	0	68.4184
r1118AORYZAE	Nucleotide salvage pathway	S-methyl-5-thioadenosine phosphorylase	2.4.2.1	hypoxanthine [cytosol] + 2-deoxyribose 1-phosphate [cytosol] --> phosphate [cytosol] + 2'-deoxyinosine [cytosol]	CAALFM_C303180CA	0.84127	0.92433	0.690476	0.894816	0.00793651	0.00925672	0.00793651	0.0102743	-15.6872	0	-16.6008	0	-32.3377	0	-31.1635	0	-15.4967	0	-14.3159	0	-30.9927	0	-31.1913	0	-15.3355	0	-14.9764	0	-31.078	0	-31.0839	0	-15.1337	0	-15.6827	0	-32.1245	0	-31.0915	0	-15.0887	0	-15.794	0
R04945KEGGR04945	Selenocompound metabolism	O-Acetylhomoserine succinate-lyase (adding cysteine)	2.5.1.48	O-acetyl-L-homoserine [cytosol] + selenocysteine [cytosol] <=> acetate [cytosol] + L-selenocystathionine [cytosol]	CAALFM_C103760CA or CAALFM_CR09010CA	0.309524	0.361359	0.547619	0.787974	0.00793651	0.00925672	0.00793651	0.0102743	-567.194	0	-481.083	0	-309.451	0	-303.064	0	-758.982	0	-858.051	0	-300.866	0	-303.348	0	-732.412	0	-446.232	0	-302.462	0	-301.016	0	-506.815	0	-444.541	0	-307.528	0	-304.379	0	-714.774	0	-574.573	0
HOMOSERDEAMRXNMetaCyc	Glycine, serine and threonine metabolism	cystathionine gamma-lyase	4.4.1.1	L-homoserine [cytosol] <=> 2-oxobutanoate [cytosol] + NH3 [cytosol]	CAALFM_CR08340WA	0.00749496	0.0115431	0.547619	0.787974	0.00793651	0.00925672	0.00749496	0.0102743	-729.962	118.728	-552.841	0	-711.797	53.8037	-701.358	55.8178	-709.45	112.14	-545.8	0	-694.73	0	-700.503	57.166	-694.603	114.997	-540.862	0	-697.686	58.1859	-695.188	59.3324	-658.878	112.07	-547.945	0	-709.786	59.7941	-702.954	53.3433	-685.69	119.654	-607.604	0
r0317YCM606R05640	Steroid biosynthesis	lanosterol,[reduced NADPH---hemoprotein reductase]:oxygen oxidoreductase (14-methyl cleaving)	1.14.14.154	3.0 NADPH [cytosol] + 3.0 oxygen [cytosol] + lanosterol [cytosol] --> 4.0 H2O [cytosol] + 3.0 NADP(+) [cytosol] + formate [cytosol] + 14-demethyllanosterol [cytosol]	CAALFM_C500660CA	0.00793651	0.0115431	0.222222	0.787974	0.015873	0.017894	0.0952381	0.112487	1.25777	7.44899	1.00372	5.77659	1.79088	6.68731	1.02556	5.84079	1.16065	7.0522	0.876363	5.81465	1.08135	5.86128	1.21402	6.03612	1.08912	7.15008	1.02165	5.9872	1.37862	6.16867	1.12818	5.91412	0.722775	6.59817	0.945712	6.12599	1.3609	6.21229	1.50184	6.33199	1.03281	7.03962	1.35186	5.47571
R00568KEGGR00568	Pyrimidine metabolism	CTP aminohydrolase	3.5.4.13	H2O [cytosol] + CTP [cytosol] <=> UTP [cytosol] + NH3 [cytosol]	NA	0.00793651	0.0115431	0.420635	0.787974	0.0555556	0.0612626	0.150794	0.16781	-55.0739	0	-45.0575	0	-44.9079	0	-42.6826	0	-52.7508	0	-44.9392	0	-42.3108	0	-43.2451	0	-74.1475	0	-44.4684	0	-43.127	0	-43.0806	0	-69.1181	0	-41.8805	0	-44.5136	0	-43.9435	0	-51.9202	0	-48.7639	0
RXN14208MetaCyc	Purine metabolism	dGTP phosphohydrolase	3.6.1.5	2.0 H2O [cytosol] + dGTP [cytosol] --> 2.0 phosphate [cytosol] + dGMP [cytosol]	CAALFM_C406230CA	0.00793651	0.0115431	0.420635	0.787974	0.00793651	0.00925672	0.00793651	0.0102743	0	0.0580102	0	0.0461744	0	0.13516	0	0.136659	0	0.0575803	0	0.049129	0	0.137371	0	0.136828	0	0.0591461	0	0.0492601	0	0.137	0	0.137469	0	0.0608626	0	0.0515693	0	0.135598	0	0.136293	0	0.0619565	0	0.037775
R404ANIGER	Valine, leucine and isoleucine metabolism	Ketol-acid reductoisomerase	1.1.1.86	4.0 H2O [cytosol] + NADPH [cytosol] + 5.0 acetohydroxybutyrate [cytosol] --> NADP(+) [cytosol] + 6.0 (R)-2,3-dihydroxy-3-methylbutanoate [cytosol]	CAALFM_C600870CA	0.00793651	0.0115431	0.420635	0.787974	0.00793651	0.00925672	0.00793651	0.0102743	0	69.6902	0	84.2768	0	108.448	0	111.079	0	69.2047	0	83.714	0	111.669	0	110.906	0	67.8542	0	83.1018	0	111.324	0	111.731	0	66.4926	0	84.1857	0	109.478	0	110.394	0	67.303	0	90.2014
r239ANIDULANSR01036	Glycerolipid metabolism	Glycerol:NAD+ oxidoreductase	1.1.1.21; 1.1.1.72	NADH [cytosol] + D-glyceraldehyde [cytosol] --> NAD(+) [cytosol] + glycerol [cytosol]	NA	0.0952381	0.119343	0.150794	0.787974	0.00793651	0.00925672	0.00793651	0.0102743	-45.2544	0	-41.897	0	-667.599	0	-672.813	0	-44.7824	0	-41.4871	0	-677.018	0	-676.691	0	-44.1473	0	-41.3293	0	-672.078	0	-679.726	0	-43.0032	0	-42.138	0	-656.182	0	-674.497	0	-43.5323	0	-45.0987	0
r0151YCM606R04559	Purine metabolism	1-(5'-Phosphoribosyl)-5-amino-4-(N-succinocarboxamide)-imidazole AMP-lyase	4.3.2.2	1-(5'-Phosphoribosyl)-5-amino-4-(N-succinocarboxamide)-imidazole [cytosol] --> fumarate [cytosol] + 5-amino-1-(5-phospho-D-ribosyl)imidazole-4-carboxamide [cytosol]	CAALFM_CR06150CA	0.0111594	0.0158135	0.420635	0.787974	0.00793651	0.00925672	0.0111594	0.0141891	0	13.4897	0	0	0	11.3556	0	10.9908	0	12.4719	0	9.49096	0	10.9862	0	11.0163	0	13.3311	0	9.18141	0	10.9751	0	10.9456	0	12.3156	0	0	0	11.2532	0	11.1241	0	13.7674	0	0
R461ANIGERR00120	Glutathione metabolism	glutathione:oxygen oxidoreductase	1.8.3.3	3.0 H2O2 [cytosol] + 2.0 glutathione [cytosol] --> 4.0 H2O [cytosol] + oxygen [cytosol] + glutathione disulfide [cytosol]	NA	0.00793651	0.0115431	0.547619	0.787974	0.00793651	0.00925672	0.00793651	0.0102743	-685.727	0	-754.988	0	-678.131	0	-675.211	0	-679.32	0	-746.975	0	-671.675	0	-674.292	0	-703.79	0	-742.677	0	-672.131	0	-671.849	0	-702.832	0	-741.618	0	-677.782	0	-674.814	0	-701.704	0	-789.117	0
R02025KEGGR02025	Cysteine and methionine metabolism	L-methionine:oxidized-thioredoxin S-oxidoreductase	1.8.4.13; 1.8.4.14	H2O [cytosol] + L-methionine [cytosol] + Oxidized thioredoxin [cytosol] <=> Reduced thioredoxin [cytosol] + L-methionine S-oxide [cytosol]	CAALFM_C602800WA	0.222222	0.264529	0.420635	0.787974	0.00793651	0.00925672	0.00793651	0.0102743	1.05774	139.944	1.45641	137.476	0.165132	44.2783	0.131641	43.4974	1.49809	138.073	1.79093	136.754	0.136584	43.2395	0.0996997	43.5528	1.19218	138.829	1.53025	136.408	0.11485	43.3071	0.0852861	43.2273	1.84731	133.649	1.34526	139.559	0.143059	43.8565	0.158609	43.6592	1.28702	134.485	3.20871	147.369
r2026YCM606R02493	Vitamin B6 metabolism	ATP:pyridoxal 5'-phosphotransferase	2.7.1.35	ATP [cytosol] + pyridoxamine [cytosol] --> ADP [cytosol] + pyridoxamine 5'-phosphate [cytosol]	CAALFM_C106210WA or CAALFM_C601750CA	0.00793651	0.0115431	0.547619	0.787974	0.00793651	0.00925672	0.690476	0.727038	0	114.903	0	86.5391	0	89.7033	0	88.1741	0	109.342	0	89.515	0	87.5043	0	88.2106	0	113.022	0	90.0091	0	87.9215	0	87.5991	0	108.947	0	93.9188	0	89.3113	0	88.483	0	115.222	0	75.4208
R00691KEGGR00691	Phenylalanine, tyrosine and tryptophan metabolism	L-arogenate hydro-lyase (decarboxylating; L-phenylalanine-forming)	4.2.1.51; 4.2.1.91	L-arogenate [cytosol] <=> H2O [cytosol] + CO2 [cytosol] + L-phenylalanine [cytosol]	CAALFM_C302460CA	0.00749496	0.0115431	0.420635	0.787974	0.00749496	0.00925672	0.00793651	0.0102743	-526.809	202.011	0	22.8397	0	67.3721	0	66.2851	-473.148	202.834	0	23.237	0	65.9154	0	66.323	-469.214	202.775	0	22.8488	0	66.1883	0	65.9026	-460.424	201.813	0	22.6665	0	67.0108	0	66.9318	-462.084	202.27	0	21.2413
r0330YCM606R02090	Purine metabolism	ATP:dGMP phosphotransferase	2.7.4.8; 2.7.4.12	ATP [cytosol] + dGMP [cytosol] <=> ADP [cytosol] + dGDP [cytosol]	CAALFM_C503790WA	0.031746	0.0415852	0.547619	0.787974	0.00793651	0.00925672	0.00793651	0.0102743	-18.5796	0	-17.6972	0	-32.7565	0	-31.6023	0	-18.425	0	-15.5751	0	-31.414	0	-31.7019	0	-19.0325	0	-16.5411	0	-31.5135	0	-31.5104	0	-18.0674	0	-16.7764	0	-32.5731	0	-31.7217	0	-17.5344	0	-18.0122	0
r0353YCM606R05070	Valine, leucine and isoleucine metabolism	(R)-2,3-Dihydroxy-3-methylpentanoate hydro-lyase	4.2.1.9	(2R,3R)-2,3-dihydroxy-3-methylpentanoate [cytosol] --> H2O [cytosol] + (S)-3-methyl-2-oxopentanoate [cytosol]	CAALFM_C505410CA	0.00793651	0.0115431	0.547619	0.787974	0.00793651	0.00925672	0.00793651	0.0102743	0	367.307	0	455.932	0	627.12	0	601.536	0	361.332	0	427.725	0	592.483	0	605.126	0	352.369	0	421.4	0	600.691	0	594.901	0	335.784	0	417.033	0	626.873	0	606.398	0	348.318	0	563.288
r1025YCM606R00529	Sulfur metabolism	ATP:sulfate adenylyltransferase	2.7.7.4	ATP [cytosol] + sulfate [cytosol] --> diphosphate [cytosol] + 5'-adenylyl sulfate [cytosol]	CAALFM_C113870WA	0.00793651	0.0115431	0.420635	0.787974	0.00793651	0.00925672	0.00793651	0.0102743	0	41.6486	0	32.3845	0	46.0557	0	44.9958	0	39.6462	0	33.4508	0	44.3106	0	44.9121	0	40.9713	0	33.4467	0	44.3164	0	44.2142	0	35.5866	0	34.8762	0	45.3038	0	44.9679	0	41.7278	0	28.05
[truncated: 419 more rows]
[truncated: 4 more columns]

## Sheet: SC_uptake rates
amino acid	log2FC vs. blank	p.value.adj	uptake rate	strain	GEM_rxn_ID
alanine	1.67649	0.0007	-1000	WT	EX_C00133		Fig. S2A
alanine	2.43616	0	-1000	stp2Δ	EX_C00133
arginine	-5.90107	1e-05	-1000	WT	EX_C00062
arginine	-0.55919	0	-94.7613	stp2Δ	EX_C00062
asparagine	-4.70364	0	-797.083	WT	EX_C00152
asparagine	-2.59658	1e-05	-440.019	stp2Δ	EX_C00152
aspartate	-2.55563	0.00063	-433.079	WT	EX_C00049
[truncated: 33 more rows]

## Sheet: stp2 vs WT_SC_wo metabolom data
.	signif	all	fraction
[truncated: 36 more rows]

## Sheet: stp2 vs WT_SC_w metabolom data
.	signif	all	fraction
[truncated: 39 more rows]

[truncated: 3 more sheets: wo vs with_sign change, wo vs with_fold change, mapped IDs btw data and GEM]
