# Supplementary material for: A multi-omics analysis unveils functional and regulatory links between hydroxybenzene and aromatic amino acid metabolism in Candida albicans
Source: mSystems. 2025 Oct 8;10(11):e00226-25. doi: 10.1128/msystems.00226-25 (PMC12625712; doi:10.1128/msystems.00226-25)
Supplement: Table S3 — Transcriptomics results I: amino acids. [file msystems.00226-25-s0004.xlsx]

## Sheet: log2 fold changes
	Table S3: Transcriptomics results I_Amino acids
	Up		Every contrast has two columns - First = log2 fold change; Second = adjusted p value!
	Down		p value must be ≤ 0.05
			Treshold for significance is log2 fold change ≥ 1 or ≤ -1!
			stp2∆ vs. WT SD		stp2∆ vs. WT SC		SC vs. SD WT		SC vs. SD stp2∆
	Systematic name	Gene ID	log2 fold change	p value	log2 fold change	p value	log2 fold change	p value	log2 fold change	p value	Gene description (from CGD)
	C1_00010W	orf19.6115	-2.14649	0.450474	-3.72353	0.0449625	-0.479969	0.789782	-2.02922	0.409206	Dubious open reading frame
	C1_00020C	orf19.6114	-0.014191	0.977178	0.502472	3.67805e-07	1.16762	3.40114e-11	1.70784	2.80714e-21	Protein of unknown function; transcript detected on high-resolution tiling arrays
	C1_00030C	orf19.6113	-0.145346	0.72203	1.04233	9.81072e-14	-0.297867	0.219792	0.917358	4.13019e-07	Protein of unknown function; transcript detected on high-resolution tiling arrays
	C1_00040W	CTA2	-0.039463	0.929633	-0.564367	1.65748e-11	-0.29412	0.153147	-0.795495	1.78944e-08	Putative transcription factor; Med2 mediator domain; activates transcription in 1-hybrid assay in S. cerevisiae; repressed by Efg1; member of a family of telomere-proximal genes; Tbf1-induced
	C1_00050C	orf19.6110	-1.37796	0.680235	1.50781	0.199958	-0.597007	0.629521	2.26834	0.0579189	Ortholog of Candida albicans WO-1 : CAWG_01361
	C1_00060W	TUP1	-0.801137	1.65597e-10	-0.579614	3.20648e-13	0.506656	0.00145582	0.750671	1.25136e-05	Transcriptional corepressor; represses filamentous growth; regulates switching; role in germ tube induction, farnesol response; in repression pathways with Nrg1, Rfg1; farnesol upregulated in biofilm; rat catheter, Spider biofilm repressed
	C1_00070W	MVD	-0.0586287	0.916699	-0.504048	6.72686e-10	-0.0248977	0.898747	-0.44828	0.016631	Mevalonate diphosphate decarboxylase; functional homolog of S. cerevisiae Erg19; possible drug target; regulated by carbon source, yeast-hypha switch, growth phase, antifungals; gene has intron; rat catheter, Spider biofilm repressed
	C1_00080C	RCA1	-0.22989	0.284882	0.115379	0.217126	-0.578567	0.000695724	-0.210139	0.178174	Protein involved in regulation of carbonic anhydrases; controls CO2 sensing; bZIP domain-containing transcription factor of the ATF/CREB family; null mutant displays slow growth, abnormal colony morphology and invasive growth
	C1_00090W	orf19.6103	-0.0424025	0.97171	-0.394606	0.154095	0.18994	0.652337	-0.135253	0.664782	Ortholog(s) have role in ascospore wall assembly, ascospore-type prospore membrane assembly and cytosol, prospore membrane localization
	C1_00100C	orf19.6100	-0.441567	0.228716	-0.00409091	0.978216	-0.474975	0.0479037	-0.0141487	0.947477	Cardiolipin synthase; ortholog of S. cerevisiae Crd1; transcript is upregulated in clinical isolates from HIV+ patients with oral candidiasis; mutants are viable; Spider biofilm repressed
	C1_00110W	CCT8	-0.282941	0.379466	-0.27162	0.000146386	-0.00210776	0.99181	0.0315242	0.873615	Chaperonin-containing T-complex subunit; role in hyphal morphogenesis, particularly starvation-induced; essential; expression in S. cerevisiae inhibits Ras2-mediated pathways; CCT8 and TRP1 overlap; Spider biofilm repressed
	C1_00120C	TRP1	-0.152927	0.589351	-0.109591	0.399927	0.196534	0.28707	0.26436	0.175341	Phosphoribosylanthranilate isomerase; tryptophan biosynthesis; expected unifunctional, unlike trifunctional enzyme of some other fungi; complements E. coli trpC, S. cerevisiae trp1 mutant; CCT1 and TRP1 overlap; Spider biofilm repressed
	C1_00130C	VPS53	-0.14021	0.534128	0.808998	4.17105e-29	-0.298232	0.104063	0.674425	0.000668812	Ortholog(s) have role in Golgi to vacuole transport, cellular sphingolipid homeostasis, retrograde transport, endosome to Golgi and GARP complex, cytosol localization
	C1_00140W	KEL1	-0.104076	0.699068	1.77873	2.6784e-121	0.182171	0.212425	2.08797	8.50483e-26	Kelch repeat domain-containing protein; localizes to sites of polarized growth; mutant colonies exhibit slightly decreased filamentation ratio; not required for buccal epithelial cell adherence or virulence in mice
	C1_00150C	RIM8	-0.0533767	0.899252	0.51705	1.91454e-11	-1.56501	3.79587e-24	-0.972146	3.25502e-11	Beta-arrestin-like protein; involved in pH response; required for pathogenesis, activation of Rim101 and alkaline pH-induced hyphal growth; colony morphology-related gene regulation by Ssn6p negative feedback regulation target
	C1_00160C	orf19.6090	0.0169932	0.976897	-0.301778	0.000945431	-0.554484	7.22981e-07	-0.850955	3.1995e-08	Putative nucleolar protein with a predicted role in pre-rRNA processing and ribosome biogenesis; repressed by nitric oxide; required for flow model biofilm formation; Spider biofilm repressed
	C1_00170W	LEU4	0.231061	0.274687	3.28826	2.9624e-178	-4.84228	7.22051e-207	-1.76243	7.27185e-18	Putative 2-isopropylmalate synthase; regulated by Nrg1, Mig1, Tup1, Gcn4; induced by human whole blood or PMNs; macrophage/pseudohyphal-repressed after 16h; Spider biofilm repressed
	C1_00180W	RPL16A	0.124569	0.668489	-0.778662	8.4725e-26	-0.253832	0.0679102	-1.13438	5.61085e-17	Ribosomal protein; transposon mutation affects filamentous growth; repressed upon phagocytosis by murine macrophages; Hap43-induced; Spider biofilm repressed
	C1_00190C	orf19.6084	-0.127876	0.933831	0.900779	2.11515e-21	4.89129	8.40011e-107	5.89607	1.51774e-248	Protein of unknown function; flow model biofilm induced; Spider biofilm induced
	C1_00200C	orf19.6083	0.202045	0.676003	-0.208501	0.319509	1.00914	1.20025e-06	0.621845	0.000872952	Has domain(s) with predicted nucleic acid binding, nucleotide binding activity
	C1_00210C	orf19.6082	0.196973	0.455318	-0.416585	5.13052e-09	-0.224737	0.134575	-0.815535	6.63496e-07	Ortholog(s) have unfolded protein binding activity, role in protein folding, protein localization to cell surface and integral component of endoplasmic reticulum membrane, mitochondrial outer membrane localization
	C1_00220W	PHR2	0.00166802	0.996632	-0.301697	0.000131261	-0.501297	1.22535e-05	-0.781867	1.11648e-08	Glycosidase; role in vaginal not systemic infection (low pH not neutral); low pH, high iron, fluconazole, Hap43-induced; Rim101-repressed at pH8; rat catheter biofilm induced; Bcr1-repressed in RPMI a/a biofilms
	C1_00230C	BFA1	-0.11276	0.677487	0.282867	0.00871858	0.449217	0.00973722	0.867852	4.07569e-06	Ortholog(s) have GDP-dissociation inhibitor activity, GTPase activator activity, role in mitotic spindle orientation checkpoint and Bfa1-Bub2 complex localization
	C1_00270W	orf19.6079	-0.486357	0.401482	-0.8509	0.00439187	-1.51255	2.13821e-08	-1.85395	9.82357e-09	Predicted ORF in retrotransposon Tca8 with similarity to the Gag region encoding nucleocapsid-like protein; repressed by ciclopirox olamine; filament induced; regulated by Rfg1, Tup1; overlaps orf19.6078.1
	C1_00280C	RFC52	1.96462	0.867023	-0.59602	0.719003	3.94656	0.187691	1.44682	0.61427	Putative replication factor C complex protein; periodic mRNA expression, peak at cell-cycle G1/S phase; overlaps orf19.6079
	C1_00290W	POL93	-0.135337	0.805876	-0.827032	1.6797e-10	-1.28884	2.21487e-14	-1.95775	5.06068e-17	Predicted ORF in retrotransposon Tca8 with similarity to the Pol region of retrotransposons encoding reverse transcriptase, protease and integrase; downregulated in response to ciclopirox olamine; F-12/CO2 early biofilm induced
	C1_00310W	orf19.6077	-0.229041	0.260392	1.08197	3.31837e-29	0.356406	0.0222774	1.69103	1.77386e-49	Putative protein of unknown function; shows colony morphology-related gene regulation by Ssn6p
	C1_00320W	orf19.6076	-0.2275	0.327074	-0.0592626	0.547966	0.355343	0.0146479	0.547948	0.000638811	Ortholog(s) have protein transporter activity, role in intracellular protein transport, retrograde transport, endosome to Golgi and cytosol, endosome, nucleus, retromer, cargo-selective complex localization
	C1_00330C	orf19.6075	-0.107579	0.675196	-0.148878	0.101079	0.160661	0.388832	0.144517	0.298368	Putative CCR4-Not complex transcription factor; ortholog of S. cerevisiae Cdc36; Hap43-repressed gene
	C1_00340W	HBR1	-0.0832427	0.843594	-0.141325	0.0845386	0.520309	1.34083e-05	0.483795	7.57743e-05	Essential protein involved in regulation of MTL gene expression; hemoglobin-regulated inhibitor of white-opaque switching, may affect survival in host; activator of MTLalpha1 and MTLalpha2; transcript activated by hemoglobin
	C1_00350C	HMX1	1.79514	1.78362e-18	0.497851	0.00032405	2.84516	3.66926e-39	1.57056	3.24621e-13	Heme oxygenase; utilization of hemin iron; transcript induced by heat, low iron, or hemin; repressed by Efg1; induced by low iron; upregulated by Rim101 at pH 8; Hap43-induced; Spider and flow model biofilm induced
	C1_00360W	CDC13	0.0571342	0.905031	-1.32074	5.29516e-23	1.39237	2.26162e-25	0.036272	0.853802	Essential protein with similarity to S. cerevisiae Cdc13p, involved in telomere maintenance
	C1_00370W	orf19.6072.1	-0.237834	0.608512	-0.00934876	0.969339	0.382769	0.101421	0.635275	0.0252414	Protein of unknown function
	C1_00380C	orf19.6071	-0.171884	0.352813	0.450204	9.83914e-09	-0.423079	0.00347773	0.223123	0.166256	Ortholog(s) have peptide alpha-N-acetyltransferase activity and role in N-terminal peptidyl-methionine acetylation, cytoskeleton organization, mitochondrion inheritance, regulation of actin cytoskeleton organization
	C1_00390W	ENA2	-0.16534	0.581559	0.750188	1.28857e-12	-0.420589	0.0158699	0.51728	0.00136551	Putative sodium transporter; induced by ciclopirox olamine; alkaline induced by Rim101; repressed by high-level peroxide stress; induced in oral candidiasis clinical isolates; possibly essential gene; rat catheter and Spider biofilm induced
	C1_00400W	SVF1	-0.0556101	0.908239	0.196138	0.00663534	0.354408	0.00445777	0.628091	2.11901e-10	Putative survival factor; stationary phase enriched protein; fluconazole-induced; regulated by Gcn4p; repressed in response to amino acid starvation (3-AT treatment); fungal-specific (no human or murine homolog)
	C1_00410C	orf19.6066	-0.355185	0.27819	1.05361	4.08431e-37	1.5404	2.95767e-37	2.96904	3.4024e-114	Hexadecenal dehydrogenase; involved in the conversion of sphingosine 1-phosphate breakdown product hexadecenal to hexadecenoic acid; Spider biofilm induced
	C1_00420W	orf19.6065	0.189022	0.700311	0.108065	0.188711	-0.15522	0.39464	-0.212216	0.148401	RNA polymerase II holoenzyme/mediator subunit; regulated by Mig1, Tup1; amphotericin B, caspofungin repressed; protein present in exponential and stationary growth phase yeast; Hap43-repressed; Spider biofilm repressed
	C1_00430W	orf19.6064	-0.0797669	0.724541	0.314666	0.000150066	0.293042	0.042693	0.710555	2.58246e-10	Ortholog(s) have phosphatidylinositol-3,5-bisphosphate binding, ubiquitin binding activity
	C1_00440W	UBP6	-0.0972676	0.583807	-0.300589	1.87303e-05	0.0683273	0.527223	-0.111939	0.133424	Putative ubiquitin-specific protease of the 26S proteasome; oxidative stress-induced via Cap1p
	C1_00450C	orf19.6062.3	-0.0696837	0.873786	0.270666	0.000570406	0.242835	0.0262611	0.604338	1.1562e-08	Mitochondrial protein; component of the mitochondrial inner membrane organizing system ; role in maintenance of crista junctions and inner membrane architecture; Spider biofilm repressed
	C1_00460W	orf19.6062	0.0532722	0.923722	-0.343591	1.8939e-05	0.360413	0.0751561	-0.0131898	0.927539	Putative TIM23 translocase complex subunit; membrane-localized; Hap43-repressed
	C1_00470C	orf19.6061	-0.193733	0.199713	0.198162	0.0644629	-0.796575	1.11693e-13	-0.381487	0.00112479	Ortholog(s) have role in N-acylethanolamine metabolic process, N-acylphosphatidylethanolamine metabolic process and integral component of mitochondrial inner membrane localization
	C1_00480C	GCN20	-0.0511778	0.895106	-0.346753	1.50122e-06	-0.189278	0.0286446	-0.462163	0.00288175	YEF3-subfamily ABC family protein, predicted not to be a transporter
	C1_00490C	TTR1	-0.275682	0.0298669	0.179241	0.11537	0.0402168	0.804137	0.519103	1.28599e-09	Putative glutaredoxin; described as a glutathione reductase; induced by human neutrophils and benomyl treatment; alkaline repressed; regulated by Gcn2 and Gcn4; required for virulence in mouse model; Spider biofilm induced
	C1_00500C	GLO1	0.251621	0.137598	0.116308	0.234628	-0.0686924	0.595199	-0.180824	0.0545235	Putative monomeric glyoxalase I; oxidative stress-induced via Cap1; flow model and rat catheter biofilm repressed
	C1_00510W	orf19.6057	0.207676	0.401101	-0.111107	0.243285	0.265595	0.0479523	-0.0301507	0.792321	Ortholog(s) have 3-methyl-2-oxobutanoate hydroxymethyltransferase activity, role in pantothenate biosynthetic process, respiratory chain complex IV assembly and mitochondrion localization
	C1_00520W	orf19.6056	-0.15098	0.631088	0.395561	7.87224e-05	-0.95996	4.83659e-12	-0.390188	0.00336461	Ortholog(s) have phosphatase activity, role in dephosphorylation and cytosol, nucleus localization
	C1_00530C	orf19.6055	0.0460733	0.899228	0.467209	2.0631e-05	-1.43125	2.90305e-31	-0.987061	4.76204e-16	Ortholog of C. dubliniensis CD36 : Cd36_00460, C. parapsilosis CDC317 : CPAR2_800010, Candida tenuis NRRL Y-1498 : CANTEDRAFT_125085 and Debaryomyces hansenii CBS767 : DEHA2D09086g
	C1_00540C	orf19.6054	0.140987	0.490966	0.0698741	0.474209	0.784892	2.13195e-10	0.73717	1.12597e-13	Protein with a Bul1 domain; binds the ubiquitin ligase Rsp5 and is involved in intracellular trafficking of a general amino acid permease Gap1; repressed in an azole-resistant strain overexpressing MDR1; Spider biofilm induced
	C1_00550W	CIS2	-0.00222812	0.996309	-0.405158	4.04942e-06	0.955913	2.66735e-14	0.576024	1.80347e-08	Putative role in regulation of biogenesis of the cell wall; upregulated in biofilm; Gcn4p-regulated
	C1_00560W	CNS1	-0.145268	0.668568	0.00614382	0.951347	0.670998	9.37957e-10	0.844001	4.50178e-14	Putative co-chaperone; Hap43p-induced gene; mutation confers hypersensitivity to radicicol
	C1_00570C	orf19.6049	0.0634682	0.881196	0.043446	0.663221	0.747989	1.21976e-06	0.749935	2.57975e-07	Ortholog(s) have protein kinase activator activity, role in protein phosphorylation, regulation of cytokinesis and chromosome passenger complex, kinetochore microtubule, spindle midzone localization
	C1_00580W	orf19.6048	-0.13267	0.7513	0.688644	8.98564e-14	0.735838	5.51415e-05	1.57896	3.45851e-36	Protein of unknown function; Spider biofilm induced
	C1_00590W	TUF1	0.291288	0.082239	-1.3709	1.08199e-69	1.05651	2.37886e-28	-0.582817	0.000248807	Translation elongation factor TU; macrophage/pseudohyphal-induced; repressed upon phagocytosis by murine macrophage; levels decrease in stationary phase cells; Spider biofilm repressed
	C1_00600W	APC1	-0.133636	0.542971	-0.112828	0.219549	-0.11949	0.41883	-0.0746031	0.628505	Putative Anaphase-Promoting Complex/Cyclosome subunit; essential for growth; periodic mRNA expression, peak at cell-cycle S/G2 phase
	C1_00610W	PSD1	0.00785867	0.983654	0.048474	0.524075	-0.376464	0.00257004	-0.313145	0.0172069	Phosphatidylserine decarboxylase; involved in phosphatidylethanolamine synthesis; Spider biofilm repressed
	C1_00620W	MOB2	-0.208841	0.341968	-0.11933	0.189994	0.625972	4.48724e-08	0.738658	1.05736e-16	Mob1/phocein domain protein of RAM signaling network; cell wall integrity; role in cell separation, cortical actin polarization; required for hyphal growth; phosphorylated by Cdc28 on hyphal induction; activates Cbk1; mRNA binds She3
	C1_00630W	orf19.6043	-0.137247	0.633375	-0.194032	0.143479	0.230839	0.102025	0.196799	0.13043	Ortholog(s) have mitochondrial membrane localization
	C1_00640C	RPO41	-0.159025	0.594871	-1.08546	2.37961e-36	0.847986	5.44288e-14	-0.0561641	0.714384	Putative mitochondrial RNA polymerase; repressed in core stress response; Spider biofilm induced
	C1_00650C	SNF7	0.0869086	0.716357	0.339261	5.6837e-05	-0.0972786	0.551565	0.177216	0.108378	ESCRT III complex protein; role in proteolytic activation of Rim101 and Rim8 processing/activation; separable roles in RIM101 pathway and in transport from MVB to vacuole; involved in echinocandin and azole sensitivity
	C1_00660C	orf19.6039	-0.192921	0.291853	-0.339055	0.000100198	0.413727	0.000983987	0.291481	0.00216803	Ortholog(s) have SNAP receptor activity and role in ER to Golgi vesicle-mediated transport, Golgi organization, intra-Golgi vesicle-mediated transport, vesicle fusion with Golgi apparatus
	C1_00670C	UGA32	0.0768194	0.893586	-1.15495	2.40844e-49	2.19961	4.59975e-172	0.990308	1.60311e-12	Predicted Zn(II)2Cys6 transcription factor; has similarity to S. cerevisiae Uga3, a transcription factor involved in the regulation of gamma-aminobutyrate metabolism genes; rat catheter biofilm induced
	C1_00680W	ASM3	0.0677618	0.876317	-0.628667	1.10698e-05	-0.542157	0.000274292	-1.21561	7.057e-21	Putative secreted acid sphingomyelin phosphodiesterase; possible Kex2 substrate; transcript increased in an azole-resistant strain that overexpresses MDR1; flow model biofilm induced; F-12/CO2 early biofilm induced
	C1_00690W	RIC1	-0.00404473	0.995211	-0.686784	4.036e-08	-0.475092	0.0759932	-1.13662	4.12855e-13	Ortholog of S. cerevisiae Ric1 guanyl-nucleotide exchange factor; mutant is viable; rat catheter biofilm repressed
	C1_00700W	orf19.6035	0.167566	0.565661	-0.160699	0.113087	-0.561323	0.113164	-0.867788	0.00197274	Protein of unknown function; repressed by nitric oxide
	C1_00710C	TUB2	-0.064262	0.837004	-0.907138	3.82625e-16	-0.09899	0.535598	-0.919353	9.38155e-12	Beta-tubulin; functional homolog of ScTub2; overproduction makes S. cerevisiae inviable; has two introns; GlcNAc, hypha fluconazole-induced; slow growth, ectopic expression increases white-to opaque switch; rat catheter biofilm repressed
	C1_00730C	CMP1	-0.00354519	0.994775	-0.579792	3.62538e-14	-0.0360497	0.822018	-0.5898	1.1883e-05	Catalytic subunit of calcineurin (Ca[2+]-calmodulin-regulated S/T protein phosphatase); required for wild-type virulence, resistance to high pH, Na(+), Li(+), Mn(2+), and fluconazole tolerance; micafungin is fungicidal to null mutant
	C1_00740C	SPE1	-0.145281	0.465628	-0.726901	7.18936e-21	-0.360621	0.457621	-0.919243	1.82176e-06	Ornithine decarboxylase; enzyme of polyamine biosynthesis; mutant is viable; functionally complements polyamine auxotrophy of S. cerevisiae spe1 mutant; downregulated upon adherence to polystyrene
	C1_00750C	VPS27	0.0173617	0.974561	0.564347	1.60976e-12	-0.578585	3.90058e-05	-0.00856893	0.951546	Putative ESCRT-0 complex protein with a role in multivesicular body (MVB) trafficking
	C1_00760W	orf19.6030	-0.013918	0.974768	0.431729	1.63163e-06	-0.381516	0.0372076	0.0887515	0.33062	Protein of unknown function; transcript detected on high-resolution tiling arrays
	C1_00770C	ROT1	-0.119383	0.827883	-0.655014	1.82627e-05	-0.899763	0.00666473	-1.41531	3.69908e-09	Similar to S. cerevisiae Rot1p, which is involved in cell wall 1,6-beta-glucan biosynthesis; has predicted transmembrane region; possibly an essential gene, disruptants not obtained by UAU1 method
	C1_00780C	HGC1	-0.235884	0.478369	-1.10018	1.53163e-09	-0.178345	0.499127	-1.01761	4.8276e-05	Hypha-specific G1 cyclin-related protein involved in regulation of morphogenesis, biofilm formation; Cdc28-Hgc1 maintains Cdc11 S394 phosphorylation during hyphal growth; required for virulence in mice; regulated by Nrg1, Tup1, farnesol
	C1_00790W	orf19.6027	0.362854	0.247438	-0.569306	0.00037006	0.420696	0.0179521	-0.489618	0.0303433	Ortholog of C. dubliniensis CD36 : Cd36_00740, C. parapsilosis CDC317 : CPAR2_110170, Candida tenuis NRRL Y-1498 : CANTEDRAFT_133175 and Debaryomyces hansenii CBS767 : DEHA2D09724g
	C1_00800C	ERG2	0.191385	0.459092	-0.969513	3.24506e-22	0.252936	0.154753	-0.884779	2.9159e-12	C-8 sterol isomerase; enzyme of ergosterol biosynthesis; converts fecosterol to episterol; mutant is hypersensitive to multiple drugs; ketoconazole-induced; flow model and Spider biofilm repressed
	C1_00810W	orf19.6025	0.470192	0.147184	-0.255218	0.229528	-0.278758	0.429501	-0.989964	1.86927e-08	Ortholog(s) have N-acetylglucosaminyldiphosphodolichol N-acetylglucosaminyltransferase activity and role in dolichol-linked oligosaccharide biosynthetic process
	C1_00820W	orf19.6024	0.154943	0.814308	-0.614538	0.0339218	-1.90227	1.12408e-12	-2.6499	1.33804e-35	Ortholog of C. dubliniensis CD36 : Cd36_00770, Candida tenuis NRRL Y-1498 : CANTEDRAFT_112621, Debaryomyces hansenii CBS767 : DEHA2D09812g and Pichia stipitis Pignal : PICST_61958
	C1_00830W	orf19.6023	0.136951	0.655161	1.86627	1.88577e-63	-2.05745	3.54895e-38	-0.304281	0.0392956	Protein with a predicted multidrug transporter domain; Hap43-repressed gene
	C1_00840C	NRM1	0.0170002	0.974453	-1.3467	1.5591e-22	1.05179	3.08111e-07	-0.291118	0.221521	Transcriptional regulator of cell cycle gene expression; regulates expression of genes involved in DNA replication stress; interacts with Swi4 and Swi6; repressed during core stress response; Spider biofilm repressed
	C1_00850W	IHD2	0.131136	0.715071	0.122178	0.268426	0.532302	0.00970146	0.547643	0.00857759	Protein of unknown function; induced during hyphae development; induced in low iron; Spider biofilm induced
	C1_00860W	orf19.6020	-0.0839283	0.903952	0.506625	0.00054447	-0.318023	0.227524	0.29475	0.221836	Ortholog(s) have Atg8 ligase activity and role in C-terminal protein lipidation, autophagosome assembly, autophagy of mitochondrion, late nucleophagy, piecemeal microautophagy of nucleus, protein localization by the Cvt pathway
	C1_00870W	LRO1	-0.114386	0.698426	0.177428	0.0418686	0.190113	0.0989899	0.504566	2.65173e-09	Acyltransferase that catalyzes diacylglycerol esterification of phospholipids; role in lipid storage, triglyceride biosynthesis; flow model biofilm repressed
	C1_00880W	orf19.6017	0.350448	0.463995	2.45431	2.29702e-123	0.189719	0.436523	2.3108	6.47396e-80	Protein of unknown function; Spider biofilm induced
	C1_00890W	orf19.6016	-0.0631376	0.860787	0.0783998	0.451516	-0.222809	0.196442	-0.0600783	0.768275	Ortholog(s) have GTPase activity, calcium ion binding activity and role in mitochondrion inheritance, mitochondrion-endoplasmic reticulum membrane tethering, phospholipid homeostasis, regulation of mitochondrion organization
	C1_00900W	RRS1	-0.0803375	0.899252	-0.478908	1.31825e-07	0.573225	0.00233651	0.19705	0.380048	Putative ribosome biogenesis and nuclear export protein; Hap43p-induced gene; mutation confers hypersensitivity to 5-fluorocytosine (5-FC), 5-fluorouracil (5-FU), and tubercidin (7-deazaadenosine)
	C1_00910W	orf19.6013	-0.124499	0.812524	0.337731	0.00357208	0.787927	2.38231e-07	1.27478	1.74059e-28	Ortholog(s) have cytosol, nucleolus localization
	C1_00920W	orf19.6012	-0.164775	0.546881	0.175022	0.0858901	-0.559278	3.19844e-06	-0.195156	0.265812	Ortholog(s) have cell division site, cell tip, cytosol localization
	C1_00930C	SIN3	-0.0935349	0.707631	0.168555	0.0451197	-0.243977	0.0468661	0.0411088	0.702438	Protein similar to S. cerevisiae Sin3p (transcriptional corepressor involved in histone deacetylase recruitment); has paired amphipathic helix PAH1 domain; interacts with ScOpi1p, not CaOpi1p; transposon mutation affects filamentous growth
	C1_00940W	RPB11	-0.0912665	0.724541	-0.244053	0.019562	-0.0309939	0.924391	-0.158189	0.633099	Putative RNA polymerase II subunit; flucytosine induced
	C1_00950C	CDC5	-0.824944	4.76737e-09	-0.873035	0.00475423	0.227589	0.246029	0.203604	0.414997	Polo-like kinase; member of conserved Mcm1 regulon; depletion causes defects in spindle elongation and Cdc35-dependent filamentation; virulence-group-correlated expression; likely essential (UAU1 method); Spider biofilm repressed
	C1_00960C	SET1	-0.0155349	0.970349	0.167756	0.0984324	-0.0792808	0.595917	0.126398	0.352573	Lysine histone methyltransferase; methylates histone H3 K4; regulates of white-opaque switch, epithelial cell adhesion, agar-embedded filamentation, virulence in mice; unique N-terminus immunogenic in human; rat catheter biofilm repressed
	C1_00970W	orf19.6008.3	-0.102266	0.865596	-0.324311	0.0605754	0.29543	0.250417	0.0955696	0.695614	Ortholog of C. dubliniensis CD36 : Cd36_00920, Debaryomyces hansenii CBS767 : DEHA2F20724g, Pichia stipitis Pignal : PICST_32745 and Candida albicans WO-1 : CAWG_01277
	C1_00980W	orf19.6008.4	0.0910324	0.82948	-1.31448	4.12205e-37	1.22142	1.04209e-18	-0.159357	0.372131	Ortholog(s) have structural constituent of ribosome activity and mitochondrial large ribosomal subunit localization
	C1_00990C	NMA111	-0.208814	0.633972	-0.239598	0.00857163	0.464478	0.00256793	0.454986	0.0148914	Putative serine protease and general molecular chaperone; macrophage-induced gene; repressed in core stress response; merged with orf19.3288.1 in Assembly 21
	C1_01000C	orf19.3289	-0.0498209	0.910456	0.0355384	0.766027	0.18578	0.219111	0.295404	0.0845228	Phosphorylated protein of unknown function
	C1_01010W	orf19.3290	-0.0283051	0.941394	0.414227	1.19866e-09	0.645653	1.2831e-07	1.11144	5.55157e-22	Plasma membrane-localized protein; repressed by nitric oxide; Hap43p-repressed gene
	C1_01030W	HMT1	-0.0202058	0.974665	-0.821097	2.47753e-19	-0.013454	0.950802	-0.791857	8.49926e-08	Major type I protein arginine methyltransferase (PRMT); involved in asymmetric dimethylation of arginine residues; involved in nuclear export of Npl3p; Spider biofilm repressed
	C1_01040W	orf19.3292	-0.110778	0.733682	-0.0145691	0.88889	1.3301	9.4741e-14	1.44705	1.48003e-25	Ortholog(s) have peptide-methionine (R)-S-oxide reductase activity, role in cellular response to oxidative stress and cytosol, mitochondrion, nucleus localization
	C1_01050C	orf19.3293	-0.221473	0.237524	-0.153181	0.0816725	-0.128232	0.420523	-0.036018	0.824562	Putative enoyl reductase involved in very long chain fatty acid elongation; possibly an essential gene, disruptants not obtained by UAU1 method
	C1_01060W	MBF1	-0.100977	0.70762	0.100937	0.223094	-0.241625	0.143245	-0.0166108	0.8949	Putative transcriptional coactivator; caspofungin repressed; involved in virulence
	C1_01070C	orf19.3295	-0.00316911	0.995694	-0.110861	0.324737	0.244341	0.0907467	0.159701	0.265913	Has domain(s) with predicted role in cell division, chromosome segregation and MIS12/MIND type complex localization
	C1_01080W	orf19.3296	0.0658602	0.870252	-0.152966	0.254343	0.249461	0.27858	0.053557	0.808855	Ortholog of C. dubliniensis CD36 : Cd36_01020, C. parapsilosis CDC317 : CPAR2_110130, Candida tenuis NRRL Y-1498 : CANTEDRAFT_93515 and Debaryomyces hansenii CBS767 : DEHA2D14542g
	C1_01090C	orf19.3297	0.121975	0.715071	-1.25861	3.68992e-39	0.934812	3.51674e-14	-0.422906	0.0027073	Ortholog(s) have structural constituent of ribosome activity and mitochondrial small ribosomal subunit localization
	C1_01100W	CCH1	0.0125922	0.980785	0.0804042	0.431331	-1.27428	2.18389e-16	-1.184	1.12439e-13	Voltage-gated Ca2+ channel of the high affinity calcium uptake system; roles in thigmotropism, establishment of galvanotropism; transcript regulated by Nrg1 and Mig1; flow model biofilm repressed
	C1_01110C	ZPR1	-0.0710194	0.912226	-0.0526768	0.627688	0.0887495	0.666284	0.129503	0.497651	Protein with putative zinc finger; regulated by Gcn4p; repressed in response to amino acid starvation (3-aminotriazole treatment); upregulation correlates with clinical development of fluconazole resistance
	C1_01130W	orf19.3301	0.285753	0.0810041	-0.00668857	0.95949	-0.45253	0.000387732	-0.72215	7.74046e-10	Putative ubiquitin ligase complex component; induced by heavy metal (cadmium) stress; Hog1-induced; transcript induced by Mnl1p under weak acid stress; flow model biofilm induced; Spider biofilm induced
	C1_01140C	orf19.3302	0.129951	0.455525	0.509757	1.37903e-06	-3.12654	6.05907e-116	-2.72365	1.02535e-174	Putative type-1 protein phosphatase targeting subunit; transcript repressed by yeast-hyphal switch; transcript induced by Mnl1p under weak acid stress; flow model biofilm induced
	C1_01150C	orf19.3303	-0.0752978	0.801121	-0.296321	0.00316679	0.0228006	0.900249	-0.175001	0.215213	Ortholog(s) have tRNA methyltransferase activity, role in tRNA methylation, wybutosine biosynthetic process and cytosol, mitochondrion, nucleus localization
	C1_01160C	orf19.3304	-0.193414	0.591426	0.0407462	0.69736	0.754155	3.25009e-07	1.01055	7.45003e-10	Exosome non-catalytic core component; involved in 3'-5' RNA processing and degradation in the nucleus and cytoplasm; Spider biofilm induced
	C1_01170C	ZCF17	0.214575	0.463995	0.277177	0.0124969	-0.119413	0.48	-0.0337338	0.800542	Putative Zn(II)2Cys6 transcription factor
	C1_01180C	orf19.3306	0.126305	0.953259	-0.0266697	0.955203	0.0337284	0.960159	-0.101367	0.828522	Ortholog(s) have four-way junction DNA binding activity, role in meiotic recombination checkpoint, synaptonemal complex assembly and lateral element localization
	C1_01190C	orf19.3307	0.271964	0.253709	0.314926	0.000747364	-0.377876	0.00376973	-0.31119	0.0265832	Flavin-containing monooxygenase; catalyzes oxidation of biological thiols to maintain the ER redox buffer ratio for correct folding of disulfide-bonded proteins; Spider biofilm repressed
	C1_01200W	STB5	-0.138023	0.659492	0.503259	2.80124e-08	0.230518	0.0873201	0.893606	6.30202e-17	Putative transcription factor with zinc cluster DNA-binding motif; has similarity to S. cerevisiae Stb5p; Hap43p-repressed gene
	C1_01210W	orf19.3309	0.0999499	0.643903	0.337342	0.00176405	-0.578716	1.4215e-05	-0.319155	0.00715038	Ortholog of Candida tropicalis MYA-3404 : CTRG_04422 and Candida albicans WO-1 : CAWG_01254
	C1_01220C	orf19.3310	0.204912	0.588792	1.7662	1.94527e-91	0.739372	0.000183669	2.32365	8.2937e-62	Protein of unknown function; Hap43-repressed; rat catheter and Spider biofilm induced
	C1_01240W	IFD3	0.388675	0.0769005	1.63936	5.15508e-41	3.23207	2.07644e-72	4.50568	1.30051e-264	Putative aldo/keto reductase; Mig1-regulated
	C1_01250W	orf19.3312	0.0445998	0.903194	-1.09117	8.77961e-39	0.210365	0.0934138	-0.902263	8.71808e-22	Protein of unknown function; flow model and Spider biofilm repressed
	C1_01260C	TRS20	-0.211035	0.367414	-0.760691	9.0045e-06	-0.6975	3.69144e-07	-1.22268	1.58083e-13	Ortholog(s) have role in ER to Golgi vesicle-mediated transport, cellular protein complex assembly and TRAPPI protein complex, TRAPPII protein complex, TRAPPIII protein complex, cytosol, nucleus localization
	C1_01270W	CTA9	-0.0660082	0.851517	-0.200203	0.154356	-0.869381	6.83971e-06	-0.9812	1.09506e-13	Protein required for normal filamentous growth; induced during the mating process; mRNA binds She3; activates transcription in 1-hybrid assay in S. cerevisiae
	C1_01280C	MED22	0.0246889	0.971401	-0.838287	0.000505121	-0.11013	0.82576	-0.955423	0.00321776	RNA polymerase II mediator complex subunit
	C1_01290C	orf19.3318	0.101179	0.83721	0.323025	0.00278603	0.0242955	0.896219	0.267636	0.0345296	Ortholog(s) have lipid droplet, peroxisome localization
	C1_01300W	orf19.3319	-0.00398203	0.992005	0.136461	0.157531	-0.18395	0.0836513	-0.0201912	0.833139	Putative thioredoxin; Spider biofilm repressed
	C1_01310W	orf19.3320	0.401915	0.916699	1.50521	0.309898	-0.757656	0.607644	0.371976	0.724273	Dubious open reading frame
	C1_01320W	MRS7	-0.0776281	0.820719	-0.168477	0.0297056	0.503442	6.14349e-06	0.435679	6.06782e-05	Member of the LETM1-like protein family, mitochondrial membrane protein
	C1_01330C	DUT1	0.356051	0.237033	-1.28271	1.87749e-33	1.03535	2.23307e-08	-0.579773	0.0587109	dUTP pyrophosphatase; cell-cycle regulated if expressed in S. cerevisiae; upstream MluI and SCB elements; 17-beta-estradiol, ethynyl estradiol, macrophage induced; decreased in stationary phase yeast; rat catheter, Spider biofilm repressed
	C1_01340C	orf19.3323	-0.0602862	0.919845	0.0782548	0.588879	0.337842	0.036108	0.500025	0.00171567	Ortholog of C. dubliniensis CD36 : Cd36_01240, C. parapsilosis CDC317 : CPAR2_109140, Candida tenuis NRRL Y-1498 : CANTEDRAFT_114227 and Debaryomyces hansenii CBS767 : DEHA2D15026g
	C1_01350C	TIF	-0.00584095	0.989555	-0.715447	2.74246e-26	-0.0437149	0.595917	-0.730711	5.4406e-12	Translation initiation factor; upregulated in highly virulent strain compared to less virulent strain; antigenic in human; flucytosine induced; downregulated upon phagocytosis by macrophages; Spider biofilm repressed
	C1_01360C	orf19.3325	0.326609	0.247438	0.955433	5.43102e-11	-2.75003	2.80385e-57	-2.09776	7.81152e-43	Putative glycogen synthesis initiator; regulated by Efg1 and Efh1; Hog1-repressed; colony morphology-related gene regulation by Ssn6; induced by prostaglandins; flow model biofilm induced
	C1_01370C	RPS21B	0.201609	0.430462	-0.944051	1.74906e-19	-0.481368	0.00250794	-1.60358	3.37351e-28	Ribosomal protein S21; regulated by Nrg1, Tup1; colony morphology-related gene regulation by Ssn6; positively regulated by Tbf1, Hap43; Spider biofilm repressed
	C1_01380C	TRM2	-0.0985754	0.843594	0.321578	0.00927818	-0.00957804	0.976225	0.433436	0.0100691	Putative tRNA methyltransferase; repressed by prostaglandins; Spider biofilm induced
	C1_01390C	HOT1	-0.344578	0.162356	0.235082	0.00842382	0.534022	0.00227619	1.13581	8.33223e-11	Putative transcription factor; required for inhibition of filamentous growth by farnesoic acid and for expression of PHO81; filament induced
	C1_01400C	orf19.3329	0.0141616	0.976416	0.589656	4.10033e-10	-0.00860773	0.961097	0.590372	5.03844e-08	Ortholog(s) have sphingosine-1-phosphate phosphatase activity, role in calcium-mediated signaling and endoplasmic reticulum localization
	C1_01420C	CRL1	0.0846511	0.836057	0.451247	0.000234997	-0.101142	0.632555	0.29019	0.0592054	Predicted GTPase of RHO family; CAAX motif geranylgeranylated; expression in S. cerevisiae causes dominant-negative inhibition of pheromone response
	C1_01440C	POX18	-0.243984	0.924235	4.40717	1.0726e-214	2.39	9.56869e-14	6.88113	5.23767e-186	Similar to Pox18, a peroxisomal protein; induced during chlamydospore formation in C. albicans and C. dubliniensis; A21 sequence updated based on new sequence and analysis, the allelic orf19.10841 was reinstated; Spider biofilm induced
	C1_01450W	ABC1	-0.245668	0.256453	0.175474	0.0459882	-0.175947	0.211701	0.268829	0.144412	Putative ubiquinol-cytochrome-c reductase; induced upon adherence to polystyrene; flow model biofilm induced; Spider biofilm induced
	C1_01460W	orf19.3332	0.0528307	0.906262	0.777962	2.57179e-22	-0.0247302	0.892943	0.723297	2.33908e-12	Ortholog of Bre4 in S. cerevisiae has a role in brefeldin A resistence; a drug that affect intracellular transport; Spider biofilm induced
	C1_01470W	orf19.3333	-0.151266	0.529422	-0.0402335	0.640467	0.407227	0.00046921	0.541439	0.000404547	Ortholog(s) have 5S rRNA binding, 7S RNA binding, mRNA binding, poly(A) binding, ribonuclease P RNA binding, tRNA binding activity
	C1_01480C	RPS21	0.132151	0.590949	-0.731809	9.76759e-21	-0.359406	0.00143514	-1.20069	2.73822e-09	Protein component of the small (40S) subunit; repressed upon phagocytosis by murine macrophage; positively regulated by Tbf1; Spider biofilm repressed
	C1_01490W	orf19.3335	-0.00499575	0.994775	0.445229	3.35692e-10	0.928005	2.46303e-21	1.40157	7.48106e-27	Plasma membrane protein of unknown function; colony morphology-related gene regulation by Ssn6; repressed by nitric oxide
	C1_01500W	orf19.3336	-0.199037	0.983654	0	1	-3.00851	0.570311	-2.68727	0.589307	Ortholog of Candida albicans WO-1 : CAWG_01228
	C1_01510W	orf19.3337	-1.34302	0.000317035	0.389021	0.596833	-2.88815	5.27145e-08	-1.13745	0.0115666	Protein of unknown function; merged with orf19.3338; rat catheter, flow and Spider model biofilm induced; promoter bound by Bcr1, Efg1, Ndt80, and Rob1; orf19.3338 Bcr1-repressed in RPMI a/a biofilms
	C1_01520C	SOD2	0.0110352	0.980974	0.150616	0.065477	1.40063	5.57548e-49	1.56277	1.96763e-85	Mitochondrial Mn-containing superoxide dismutase; protection against oxidative stress; homotetramer active; N-terminal 34 amino acids removed on mitochondrial import; H2O2-induced via Cap1p; Hap43p-, alkaline-downregulated, farnesol-induced
	C1_01530C	orf19.3341	-0.0357329	0.907274	-0.146639	0.0502646	-0.852778	1.39794e-18	-0.940881	1.12849e-17	Putative tRNA-Arg synthetase; essential; genes encoding ribosomal subunits, translation factors, and tRNA synthetases are downregulated upon phagocytosis by murine macrophage; downregulated by growth in the mouse cecum
	C1_01540W	orf19.3342	-0.0310949	0.941966	0.166588	0.100344	-0.0374667	0.786517	0.183821	0.0879196	Ortholog(s) have role in positive regulation of protein autoubiquitination, protein deubiquitination and cytoplasm, nucleus localization
	C1_01550W	VPS17	0.036987	0.925986	0.293542	0.000242347	0.264715	0.0295524	0.544456	7.09964e-15	Ortholog(s) have phosphatidylinositol-3-phosphate binding, protein transporter activity and role in ascospore-type prospore membrane assembly, intracellular protein transport, retrograde transport, endosome to Golgi
	C1_01560W	SIZ1	-0.136226	0.385917	0.0125251	0.896564	-0.530626	1.5634e-05	-0.358549	0.00664953	Possible SUMO/Smt3 ligase; Rim101-repressed
	C1_01570C	RPB7	0.00244145	0.995694	-0.275839	0.0276731	-0.310375	0.00560527	-0.565649	1.6314e-05	Functional homolog of S. cerevisiae Rpb7; essential subunit of RNA Polymerase II; enhances hyperfilamentation of an S. cerevisiae rpb4 mutant; suppresses defects of S. cerevisiae rpb4 and ess1 mutants; Spider biofilm repressed
	C1_01580W	orf19.3348	0.149706	0.625544	-1.60721	1.09438e-104	1.36382	4.15959e-53	-0.369328	0.00893721	Ortholog(s) have structural constituent of ribosome activity and fungal-type vacuole, mitochondrial large ribosomal subunit localization
	C1_01590C	orf19.3349	-0.0427894	0.867448	-0.071375	0.376254	-0.619918	1.36593e-10	-0.625593	3.52476e-08	Putative RNA polymerase II subunit B150; heterozygous null mutant exhibits resistance to parnafungin in the C. albicans fitness test
	C1_01600W	MRP20	0.139516	0.61086	-1.69599	1.71239e-103	0.680273	2.70179e-09	-1.13178	8.16005e-18	Component of mitochondrial ribosome; decreased expression in hyphae compared to yeast-form cells
	C1_01610C	orf19.3351	0.0648256	0.960465	2.67411	4.54987e-56	-1.16501	0.000543141	1.47119	8.7881e-08	Protein of unknown function; Hap43-induced; Spider biofilm induced
	C1_01620C	orf19.3352	-0.76382	0.0169718	1.36843	4.07015e-15	-0.794046	0.000268507	1.36304	7.3748e-08	Has domain(s) with predicted oxidoreductase activity and role in metabolic process
	C1_01630W	orf19.3353	0.0264196	0.965733	2.68383	2.29754e-162	-0.854798	3.74954e-07	1.82515	2.76937e-24	Protein similar to a mitochondrial complex I intermediate-associated protein; fluconazole-repressed; Spider biofilm induced; rat catheter biofilm repressed
	C1_01640W	RPS42	0.71724	2.7678e-08	-0.292243	0.0010819	0.546598	1.54609e-05	-0.439784	0.00479115	Predicted ribosomal protein S4, component of the small ribosomal subunit; has paralog RPS41
	C1_01650W	ISN1	0.19493	0.581559	-0.25956	0.0109661	-1.0862	2.21646e-13	-1.51679	1.50153e-30	Putative inosine 5'-monophosphate 5'-nucleotidase; fungal-specific (no human or murine homolog)
	C1_01670C	ESP1	0.0503222	0.91409	-0.622931	0.00011268	-1.10593	9.17812e-06	-1.75779	1.91033e-12	Putative caspase-like cysteine protease; mutation confers increased sensitivity to nocodazole; periodic mRNA expression, peak at cell-cycle S/G2 phase; mRNA binds She3
	C1_01680C	orf19.3357	0.174238	0.592872	-1.59404	9.66591e-52	1.21522	1.85701e-12	-0.529805	0.00299542	Ortholog(s) have mitochondrion localization
	C1_01690C	LSC1	0.276421	0.0650495	-0.887612	2.21052e-28	0.36645	0.0012099	-0.774733	7.87797e-07	Putative succinate-CoA ligase subunit; induced by high iron; fluconazole-induced; protein present in exponential and stationary growth phase yeast cultures; Spider biofilm repressed
	C1_01700W	ARP8	0.107969	0.687489	-0.780907	1.64384e-18	-0.702988	3.75826e-13	-1.56789	5.78304e-38	Putative chromatin-remodeling enzyme complex protein; mutation confers hypersensitivity to toxic ergosterol analog, and to amphotericin B; rat catheter biofilm induced
	C1_01710W	orf19.3360	-0.0193249	0.963447	0.390313	1.03356e-05	-0.500073	0.00541003	-0.0683477	0.543505	Protein of unknown function; flow model biofilm induced; Spider biofilm induced
	C1_01740W	CTN1	-0.904625	0.153428	4.36677	1.4006e-240	2.34589	2.23319e-21	7.6549	2.10645e-279	Carnitine acetyl transferase; required for growth on nonfermentable carbon sources, not for hyphal growth or virulence in mice; induced in macrophage; macrophage/pseudohyphal-repressed after 16 hr; rat catheter, Spider biofilm induced
	C1_01750W	orf19.4550	0.331183	0.1589	1.03311	8.00389e-18	-1.34294	2.46303e-21	-0.618289	6.17671e-05	Predicted MFS membrane transporter, member of the drug:proton antiporter (12 spanner) (DHA1) family; flow model biofilm induced
	C1_01760W	FGR38	-0.0817291	0.873786	0.125585	0.206772	0.276817	0.0498667	0.504798	0.000161257	Protein lacking an ortholog in S. cerevisiae; member of a family of related proteins; transposon mutation affects filamentous growth; macrophage-induced gene; Hap43p-repressed gene
	C1_01770W	MAK32	0.00556328	0.994775	-0.0200574	0.893381	0.0123402	0.953227	0.00844335	0.952174	Putative protein involved in the structural stability of L-A double-stranded RNA-containing particles; downregulated upon adherence to polystyrene
	C1_01780C	HOL4	-0.179138	0.473183	0.989013	6.33508e-25	-0.273525	0.0737438	0.919663	1.07824e-20	Putative ion transporter; alkaline induced by Rim101; Plc1-regulated; caspofungin repressed; rat catheter and Spider biofilm induced
	C1_01790W	SWI4	0.132008	0.495574	-0.496385	7.55716e-06	-0.0641705	0.731651	-0.669831	3.08233e-08	Putative component of the SBF transcription complex involved in G1/S cell-cycle progression; periodic mRNA expression, peak at cell-cycle G1/S phase; predicted, conserved MBF binding sites upstream of G1/S-regulated genes
	C1_01800W	orf19.4544	0.0481562	0.929633	-0.254859	0.0204546	-0.126536	0.448786	-0.406211	0.000241024	Ortholog of C. dubliniensis CD36 : Cd36_01640, C. parapsilosis CDC317 : CPAR2_106830, Candida tenuis NRRL Y-1498 : cten_CGOB_00039 and Debaryomyces hansenii CBS767 : DEHA2B06578g
	C1_01810C	UGA2	-0.0890717	0.7932	1.11994	1.18431e-40	0.962778	3.71747e-11	2.19481	1.71848e-68	Predicted succinate semialdehyde dehydrogenase; predicted role in glutamate catabolism; transcription regulated by Mig1, Tup1, Gcn4; mutants are viable
	C1_01820C	orf19.4542	-0.160892	0.56128	0.493671	3.98119e-07	0.0318314	0.819001	0.710614	4.17018e-09	Ortholog(s) have cyclin-dependent protein kinase activating kinase regulator activity, cyclin-dependent protein serine/threonine kinase activator activity
	C1_01830C	UBC8	-0.108189	0.807527	1.15312	5.82992e-31	-1.29104	1.8259e-09	-0.00676692	0.96915	Predicted ubiquitin-conjugating enzyme that negatively regulates gluconeogenesis by mediating the glucose-induced ubiquitination of fructose-1,6-bisphosphatase; induced by alpha pheromone in SpiderM medium
	C1_01840C	orf19.4539	0.684827	0.02213	0.310541	0.00630267	0.563506	0.0361275	0.212048	0.262845	Protein with a Rho GDP-dissociation inhibitor domain; Hap43-repressed gene; Spider biofilm induced
	C1_01850C	orf19.4538	-0.0484635	0.895106	0.31858	0.000319226	0.428615	0.00351235	0.819164	7.00237e-18	Ortholog(s) have mRNA binding, protein heterodimerization activity and role in mRNA polyadenylation, pre-mRNA cleavage required for polyadenylation, response to DNA damage checkpoint signaling
	C1_01860W	orf19.4537	0.153937	0.542971	-0.360889	3.15581e-05	0.519746	7.62479e-07	0.0274049	0.859913	Ortholog(s) have RNA polymerase II core binding, RNA polymerase II regulatory region DNA binding, transcription factor activity, core RNA polymerase II recruiting activity
	C1_01870C	CYS4	-0.0963687	0.828857	-0.733221	2.84645e-24	-1.40526	2.46375e-21	-2.01966	1.00917e-118	Cystathionine beta-synthase; sulfur amino acid biosynthesis; antigenic in mouse; flow model biofilm induced; alkaline induced; macrophage/pseudohyphal-induced; present in exponential and stationary growth phase yeast cultures
	C1_01880C	PTR3	-0.121232	0.62252	0.774587	1.40117e-14	-0.407296	0.000204347	0.512477	3.53363e-09	Protein similar to S. cerevisiae Ptr3p, which is a sensor of external amino acids; expression upregulated in an ssr1 null mutant
	C1_01890C	orf19.4534	-0.117395	0.583405	0.898615	6.80125e-21	-0.0852597	0.632818	0.953772	1.36267e-24	Putative UBX-domain (ubiquitin-regulatory domain) protein; macrophage-downregulated gene
	C1_01900C	orf19.4533	-0.149532	0.521344	0.111035	0.309994	0.180959	0.179836	0.465376	0.00104077	Ortholog(s) have RNA binding activity, role in rRNA processing and ribosome localization
	C1_01910W	orf19.4532	-0.14063	0.706623	-0.209686	0.0147738	-0.000101603	0.99943	-0.046342	0.792321	Protein of unknown function; present in exponential and stationary growth phase yeast cultures
	C1_01920W	ROA1	-0.0935187	0.779172	1.10203	7.84162e-17	-0.726052	1.02933e-05	0.490194	0.00890274	Putative PDR-subfamily ABC transporter involved in sensitivity to azoles; Spider biofilm induced
	C1_01930W	orf19.4530.1	0.273656	0.648741	2.30103	6.92826e-81	-4.12545	1.7435e-81	-2.07507	6.06608e-20	Protein of unknown function; regulated by Nrg1, Tup1; Spider and flow model biofilm induced
	C1_01940C	orf19.4529	-0.00828158	0.984206	-0.27576	0.00738542	0.506987	0.0320185	0.265115	0.308638	Ortholog of Srp21, signal recognition particle subunit, functions in protein targeting to the endoplasmic reticulum membrane; predicted adhesin-like protein; mutants are viable
	C1_01950C	orf19.4528	0.237035	0.454011	0.329794	0.00291295	-0.665443	0.000825776	-0.550416	0.00458955	Ortholog(s) have role in vacuolar protein processing and endoplasmic reticulum localization
	C1_01970W	orf19.4528.1	0	1	2.64989	0.189448	1.35056	0.686073	4.72968	0.0163111	Protein of unknown function
	C1_01980W	HGT1	0.00748354	0.995142	1.22722	1.61266e-31	6.06943	3.60067e-284	7.3173	0	High-affinity MFS glucose transporter; induced by progesterone, chloramphenicol, benomyl; likely essential for growth; protein newly produced during adaptation to the serum; rat catheter and Spider biofilm induced
	C1_01990W	HSP30	-0.360883	0.903952	3.29628	3.40304e-12	0.280771	0.727697	3.96019	4.87639e-11	Putative heat shock protein; fluconazole repressed; amphotericin B induced; Spider biofilm induced; rat catheter biofilm induced
	C1_02000W	orf19.4525	-0.0716	0.828945	0.16147	0.10494	-0.0227283	0.851277	0.232209	0.0181941	Ortholog(s) have endoplasmic reticulum, nuclear pore localization
	C1_02010C	ZCF24	0.182583	0.681903	0.432392	4.00019e-05	-0.317502	0.0647794	-0.041914	0.792176	Predicted Zn(II)2Cys6 transcription factor; caspofungin induced; Hap43-repressed
	C1_02020W	orf19.4523	0.205403	0.529135	0.114405	0.289438	-0.249132	0.189559	-0.317761	0.0707661	Ortholog(s) have 5-formyltetrahydrofolate cyclo-ligase activity, role in folic acid-containing compound biosynthetic process and mitochondrion localization
	C1_02030C	orf19.4522	-0.0549148	0.919909	0.164941	0.254385	0.434409	0.00745264	0.678558	2.26923e-05	Ortholog(s) have role in cellular response to DNA damage stimulus, response to drug and cytosol, nucleus localization
	C1_02040C	orf19.3661	0.3843	0.0126991	1.09555	4.20541e-26	0.104959	0.482088	0.839888	1.65867e-11	Putative deubiquitinating enzyme; induced by Mnl1 under weak acid stress
	C1_02050C	PHO91	-0.182768	0.352813	0.0206452	0.839933	-0.882262	4.20278e-15	-0.65599	6.20109e-14	Putative low-affinity phosphate transporter; fungal-specific (no human or murine homolog)
	C1_02060W	orf19.3663.1	-0.253979	0.393003	0.328053	0.00630498	1.14506	8.89559e-16	1.75115	6.24978e-32	Predicted plasma membrane protein; gene has intron
	C1_02070W	HSP31	-1.72231	0.211367	0.0626146	0.931508	0.0250771	0.969409	1.78829	0.0149946	Putative 30 kda heat shock protein; repressed during the mating process; rat catheter biofilm induced
	C1_02080W	SET6	-0.105488	0.827883	0.949483	1.63886e-17	-0.291454	0.136253	0.787095	8.70784e-07	Ortholog of S. cerevisiae Set6, a SET domain protein of unknown function; Hap43-induced; rat catheter and Spider biofilm induced
	C1_02090C	orf19.3666	-0.220494	0.378503	0.208637	0.0803671	-0.0827007	0.749426	0.374017	0.000490274	Predicted debranching enzyme-associated ribonuclease; rat catheter biofilm induced
	C1_02100W	orf19.3667	-0.0829665	0.89652	-1.2877	4.95876e-22	0.259297	0.253334	-0.92193	2.71808e-10	Ortholog(s) have microtubule motor activity, protein homodimerization activity and kinesin complex localization
	C1_02110C	HGT2	-0.15139	0.813202	2.69363	1.14372e-137	4.81969	3.17524e-124	7.68901	0	Putative MFS glucose transporter; 20 member C. albicans glucose transporter family; 12 probable membrane-spanning segments; expressed in rich medium with 2% glucose; rat catheter and Spider biofilm induced
	C1_02120C	SHA3	-0.239303	0.685489	-2.21771	1.89864e-89	-0.311676	0.105316	-2.26668	4.05493e-26	Putative ser/thr kinase involved in glucose transport; Tn mutation affects filamentous growth; fluconazole-induced; ketoconazole-repressed; induced in by alpha pheromone in SpiderM; possibly essential; flow model biofilm induced
	C1_02130C	GAL1	0.824779	0.0007416	0.328531	0.00059375	0.688506	3.52334e-07	0.216337	0.244201	Galactokinase; galactose, Mig1, Tup1, Hap43 regulated; fluconazole, ketoconazole-induced; stationary phase enriched protein; GlcNAc-induced protein; farnesol, hypoxia-repressed in biofilm; rat catheter and Spider biofilm induced
	C1_02140C	orf19.3671	0.0764159	0.978998	0.100247	0.931508	-1.10516	0.347126	-1.04281	0.295987	Dubious open reading frame
	C1_02150W	GAL10	1.24856	1.12459e-12	0.432377	3.56554e-06	-0.357214	0.0286142	-1.14915	4.39295e-26	UDP-glucose 4-epimerase; galactose utilization; mutant has cell wall defects and increased filamentation; GlcNAc-, fluconazole- and ketoconazole-induced; stationary phase enriched protein; rat catheter and flow model biofilm induced
	C1_02160W	orf19.3673	-0.369663	0.287745	0.0140311	0.936055	0.265343	0.219315	0.673805	4.43295e-06	Ortholog(s) have Rab guanyl-nucleotide exchange factor activity and role in ER to Golgi vesicle-mediated transport, chromosome organization
	C1_02170C	GAL102	-0.117916	0.850488	1.3246	6.55921e-32	0.52688	0.0509987	1.99835	5.25197e-16	UDP-glucose 4,6-dehydratase; role in mannosylation of cell wall proteins; mutation confers hypersensitivity to toxic ergosterol analog; overlaps orf19.3673; Spider biofilm induced
	C1_02180W	GAL7	0.555991	0.575249	0.421453	0.00222091	-0.161566	0.473573	-0.27248	0.346619	Putative galactose-1-phoshphate uridyl transferase; downregulated by hypoxia, upregulated by ketoconazole; macrophage/pseudohyphal-repressed
	C1_02190W	ABP140	0.117922	0.835057	-0.32749	0.0186214	0.150683	0.393672	-0.272207	0.172819	Ortholog of S. cerevisiae actin-binding protein Abp140; Hap43-induced; F-12/CO2 early biofilm induced
	C1_02200C	orf19.3677	-0.00781142	0.99176	0.768379	1.6161e-07	-0.566778	0.000279074	0.233023	0.0940215	Ortholog(s) have Atg8 ligase activity, enzyme activator activity
	C1_02210W	orf19.3678	-0.295747	0.0990769	-0.327887	0.00970305	0.429386	0.0398711	0.419008	0.000120696	Ortholog of C. dubliniensis CD36 : Cd36_02060, C. parapsilosis CDC317 : CPAR2_106200, Candida tenuis NRRL Y-1498 : CANTEDRAFT_96322 and Debaryomyces hansenii CBS767 : DEHA2C02310g
	C1_02220C	orf19.3679	0.163824	0.634692	0.166322	0.145051	-0.0327076	0.859286	-0.00701034	0.960449	Putative protein of unknown function; stationary phase enriched protein
	C1_02230W	SEP7	0.0769486	0.77458	-0.801728	1.75341e-11	-0.267252	0.0407169	-1.1237	6.53039e-18	Septin, required for wild-type invasive growth in vitro but not required for virulence in a mouse model of systemic infection; localizes to hyphal septum or bud neck; Asn-rich; aberrant gel mobility; phosphorylated in vitro by Gin4p
	C1_02240W	orf19.3681	-0.100331	0.767862	-0.309724	0.000125968	0.422117	3.2152e-05	0.234828	0.0297188	Ortholog(s) have Ran guanyl-nucleotide exchange factor activity, protein transporter activity
	C1_02250W	CWH8	0.305872	0.251964	-0.0529699	0.73128	-0.933983	0.273296	-1.27097	0.0196766	Putative dolichyl pyrophosphate (Dol-P-P) phosphatase; ketoconazole-induced; expression is increased in a fluconazole-resistant isolate; clade-associated gene expression; Hap43p-induced gene
	C1_02260C	AGE3	0.0638564	0.807363	-0.691637	2.29691e-18	0.200718	0.185791	-0.53268	3.70319e-05	Putative ADP-ribosylation factor GTPase activating protein, functional ortholog of S. cerevisiae GCS1; mutation affects endocytosis, hyphal growth, chemical and drug resistance, and sensitivity to cell wall inhibitors
	C1_02270C	orf19.3684	-0.162076	0.857947	1.1853	1.94842e-35	5.73185	8.30692e-242	7.09065	0	Putative oxidoreductase; Spider biofilm induced
	C1_02280C	PSY2	0.0720081	0.881394	-0.324382	0.00970723	-0.332635	0.0815408	-0.706744	2.49823e-09	Putative protein phosphatase PP4 complex subunit; macrophage-induced gene
	C1_02290C	orf19.3686	0.129379	0.616327	-1.04203	2.14832e-23	-0.0695463	0.857631	-1.22034	1.08354e-07	Ortholog(s) have protein domain specific binding activity, role in mitochondrial proton-transporting ATP synthase complex assembly and mitochondrion localization
	C1_02300W	orf19.3687	0.293952	0.378925	-0.582106	0.00046496	-0.865824	2.69226e-07	-1.71809	1.7548e-23	Ortholog(s) have unfolded protein binding activity, role in cytoskeleton organization, positive regulation of transcription elongation from RNA polymerase II promoter, protein folding and prefoldin complex localization
	C1_02310C	orf19.3688	0.0427171	0.935532	-0.190293	0.270932	-0.387529	0.0251486	-0.597776	0.000156357	Ortholog(s) have chromatin DNA binding activity and role in cell wall mannoprotein biosynthetic process, positive regulation of transcription from RNA polymerase II promoter, telomere maintenance via recombination
	C1_02320C	orf19.3689	0.0776457	0.795068	-0.117362	0.171792	1.02162	1.66169e-16	0.849893	6.53472e-11	Putative protein similar to 6-phosphofructo-2-kinase/fructose-2,6-bisphosphatase; expression downregulated in an ssr1 null mutant
	C1_02330C	orf19.3690.2	0.18607	0.542971	-1.99205	1.82114e-91	-1.4127	0.0626988	-3.56753	2.23977e-09	Ribosomal 60S subunit protein; Spider biofilm repressed
	C1_02350W	TIM21	0.21609	0.351163	-1.63687	1.6049e-61	0.577977	0.00403983	-1.25465	2.63917e-07	Component of the Translocase of the Inner Mitochondrial membrane (TIM23 complex); for protein import into mitochondria; Hap43, ketoconazole-repressed; Spider biofilm repressed
	C1_02360C	PGA5	0.00334702	0.997176	-0.637565	0.221829	-0.146008	0.759679	-0.761006	0.113912	Putative GPI-anchored beta-1,3-glucanosyltransferase with similarity to the A. fumigatus GEL family; fungal-specific (no human or murine homolog)
	C1_02370C	orf19.3694	0.237239	0.453476	0.0158151	0.940367	-0.0426581	0.827497	-0.242047	0.250857	Ortholog of C. dubliniensis CD36 : Cd36_02210, C. parapsilosis CDC317 : CPAR2_106350, Candida tenuis NRRL Y-1498 : CANTEDRAFT_116785 and Debaryomyces hansenii CBS767 : DEHA2C01980g
	C1_02380C	orf19.2925	0.194435	0.77503	0.720785	0.000308865	-0.365601	0.17431	0.187669	0.43854	Ortholog(s) have role in protein folding, tubulin complex assembly and cytoplasm localization
	C1_02390W	orf19.2926	-0.0271934	0.958736	0.0247362	0.863447	-0.206708	0.137735	-0.130322	0.327624	Putative nuclease required for DNA single- and double-strand break repair; rat catheter biofilm induced
	C1_02400C	MNN11	0.0761494	0.876362	-0.706712	6.36441e-05	-1.60087	9.85831e-11	-2.36516	9.13146e-38	Ortholog(s) have alpha-1,6-mannosyltransferase activity, role in cell wall mannoprotein biosynthetic process, protein N-linked glycosylation and alpha-1,6-mannosyltransferase complex, endoplasmic reticulum localization
	C1_02410C	orf19.2928	0.0802082	0.856724	-0.44345	0.000332198	-0.758981	0.000211052	-1.26102	2.23962e-16	Ortholog(s) have COPI-coated vesicle, Golgi apparatus localization
	C1_02420C	GSC1	-0.241855	0.270036	-0.135652	0.113135	-0.528564	0.000201188	-0.399642	0.00136024	Essential beta-1,3-glucan synthase subunit; gsc1 allele determines resistance/sensitivity to echinocandins; 16 predicted membrane-spanning regions; mRNA abundance declines after yeast-to-hypha transition; Spider biofilm induced
	C1_02430C	orf19.2930	-0.0177065	0.97139	-0.753476	1.2731e-21	-0.00187585	0.990767	-0.714836	2.20845e-12	Predicted translation initiation factor; role in translational initiation; Spider biofilm repressed
	C1_02440C	orf19.2933	0.18535	0.555003	0.124957	0.288444	0.506753	0.0032653	0.467334	0.00486611	Ortholog(s) have thiol-dependent ubiquitin-specific protease activity, role in protein deubiquitination, regulation of transcription, DNA-templated and cytosol, nucleus localization
	C1_02450C	orf19.2934	0.180715	0.583807	-0.292136	0.00951345	0.205703	0.526216	-0.245578	0.269709	Similar to S. cerevisiae Bud20; predicted role in cellular bud site selection; rat catheter and Spider biofilm induced
	C1_02460W	RPL10	0.0634953	0.838305	-0.605651	1.354e-15	-0.468038	3.68156e-07	-1.11445	1.17235e-12	Ribosomal protein L10; intron in 5'-UTR; downregulated upon phagocytosis by murine macrophage; transcription regulated by yeast-hypha switch; Spider biofilm repressed
	C1_02470W	orf19.2936	-0.0321585	0.957398	-0.0299031	0.837181	0.526568	0.058631	0.549177	6.90167e-05	Ortholog of C. parapsilosis CDC317 : CPAR2_106450, C. dubliniensis CD36 : Cd36_02330, Lodderomyces elongisporus NRLL YB-4239 : LELG_01618 and Candida orthopsilosis Co 90-125 : CORT_0B07690
	C1_02480W	PMM1	0.397522	0.0201191	-2.02675	4.07672e-62	-1.81653	0.00500961	-4.21839	1.45924e-66	Phosphomannomutase; enzyme of O- and N-linked mannosylation; interconverts mannose-6-phosphate and mannose-l-phosphate; functional homolog of S. cerevisiae Sec53; antigenic in mice; Hap43-induced; flow model and Spider biofilm repressed
	C1_02490C	orf19.2938	-0.12034	0.645342	-0.825317	7.58849e-13	0.214879	0.44542	-0.470388	0.0091904	Putative mitochondrial inner membrane protein with a predicted role in the assembly of respiratory complex III; Hap43p-repressed gene; S. cerevisiae ortholog FMP25 localizes to mitochondrion
	C1_02500W	orf19.2939	-0.253181	0.497269	-0.382035	0.00138028	0.41351	0.128492	0.314626	0.335565	Ortholog(s) have role in mitochondrial respiratory chain complex IV assembly and mitochondrion localization
	C1_02510W	orf19.2940	0.0943494	0.891778	-0.100019	0.410138	0.601477	0.0022812	0.432907	0.000540195	Putative v-SNARE of the endoplasmic reticulum membrane; possibly an essential gene, disruptants not obtained by UAU1 method
	C1_02520W	SCW4	-4.1408	0.0660173	4.64799	0	7.05135	3.35503e-18	15.4933	3.13366e-89	Putative cell wall protein; substrate for Kex2p processing in vitro; expression regulated by white-opaque switch; alkaline repressed; possibly essential (UAU1 method); flow model biofilm induced; Spider biofilm induced
	C1_02530C	DIP5	-0.436463	0.134408	-2.36715	1.51402e-192	2.86071	7.12477e-87	0.951073	2.58583e-13	Dicarboxylic amino acid permease; mutation confers hypersensitivity to toxic ergosterol analog; induced upon phagocytosis by macrophage; Gcn4-regulated; upregulated by Rim101 at pH 8; rat catheter and Spider biofilm induced
	C1_02560W	orf19.2943.5	-0.480786	0.658895	-1.74029	0.00519273	-0.737933	0.130009	-1.96138	0.00424678	Ortholog of Candida albicans WO-1 : CAWG_05543
	C1_02570C	PUT4	0.187731	0.730702	-1.03259	1.58349e-07	0.528113	0.0290303	-0.669562	0.00324766	Putative proline permease; fungal-specific (no human or murine homolog); repressed during the mating process
	C1_02580W	HNM4	0.843596	0.010938	2.91419	6.87144e-72	-0.630021	0.00955334	1.46455	8.35189e-13	Putative choline permease; fungal-specific (no human or murine homolog)
	C1_02590C	SNZ1	0.231629	0.400012	-1.3668	3.90775e-33	1.06651	7.88241e-18	-0.508603	0.0137195	Stationary phase protein; vitamin B synthesis; induced byyeast-hypha switch, 3-AT or in azole-resistant strain overexpressing MDR1; soluble in hyphae; regulated by Gcn4, macrophage; Spider biofilm induced; rat catheter biofilm repressed
	C1_02600W	SNO1	0.235408	0.626976	-0.774147	3.69301e-22	0.47531	0.00235058	-0.511074	0.0137812	Protein with a predicted role in pyridoxine metabolism; stationary phase protein; regulated by Tup1, Efg1; Spider biofilm induced
	C1_02610W	IML1	-0.0851596	0.723483	-0.00294735	0.976735	-0.0275376	0.858164	0.0772759	0.490417	Putative protein with a role in autophagy; rat catheter biofilm induced
	C1_02620C	HOM6	0.0633971	0.731889	0.837099	3.75917e-20	-1.95593	9.48147e-32	-1.15914	1.16462e-21	Putative homoserine dehydrogenase; Gcn4-regulated; induced by amino acid starvation (3-ATtreatment); macrophage-induced protein; protein level decreases in stationary phase cultures; flow model biofilm repressed
	C1_02630C	EXG2	0.878982	2.35343e-07	0.744892	4.20891e-06	0.100709	0.658906	-0.00686249	0.96915	GPI-anchored cell wall protein, similar to S. cerevisiae exo-1,3-beta-glucosidase Exg2p; predicted Kex2p substrate; induced during cell wall regeneration; possibly an essential gene, disruptants not obtained by UAU1 method; Hap43p-repressed
	C1_02640C	TOM20	0.157356	0.455318	-0.56165	2.61753e-11	0.184621	0.0731127	-0.5114	4.13232e-08	Putative mitochondrial primary import receptor
	C1_02650W	orf19.2954	-0.0730614	0.862883	0.42853	3.74152e-08	0.638536	7.75954e-05	1.16325	1.78407e-20	Protein of unknown function; Hap43-repressed gene; repressed by nitric oxide
	C1_02660C	MGM101	0.185242	0.494925	-0.766375	1.08442e-20	1.1485	1.99028e-19	0.219717	0.0987551	Putative mitochondrial genome maintenance protein; fungal-specific (no human or murine homolog); mutation confers hypersensitivity to tubercidin (7-deazaadenosine)
	C1_02670C	MNN43	0.398012	0.734922	-1.10524	0.0449781	0.607289	0.250485	-0.875225	0.153741	Protein required for transfer of mannosylphosphate; induced by alpha pheromone in SpiderM medium
	C1_02680C	MNN44	-0.0956959	0.750989	-0.1173	0.488868	-0.799448	4.51173e-08	-0.798178	3.60306e-07	Planktonic growth-induced gene
	C1_02690C	orf19.2959	-2.27055	0.452033	1.13774	0.814473	-4.8731	0.0292047	-1.49879	0.722746	Predicted ORF from Assembly 19; removed from Assembly 20; subsequently reinstated in Assembly 21 based on comparative genome analysis
	C1_02700C	orf19.2959.1	-0.861226	4.71808e-10	1.1328	1.44068e-17	0.668108	0.0268413	2.68931	3.34696e-09	Gene induced by hypoxia and ketoconazole; oral infection upregulated; mutants have reduced capacity to damage oral epithelial cells; Spider biofilm induced
	C1_02710W	FRS2	-0.0121978	0.975772	-0.587287	1.31531e-19	-0.188418	0.0266826	-0.740715	5.23787e-09	Putative tRNA-Phe synthetase; downregulated upon phagocytosis by murine macrophage; protein present in exponential and stationary growth phase yeast cultures; Spider biofilm repressed
	C1_02720W	orf19.2961	-0.0138018	0.976819	0.111404	0.307647	0.161756	0.163854	0.311624	0.00638359	Putative transcription factor with zinc finger DNA-binding motif
	C1_02730W	orf19.2962	-0.605058	0.136746	0.056267	0.822596	-0.434691	0.139455	0.250169	0.445036	Protein of unknown function; Spider biofilm induced
	C1_02740C	orf19.2963	-0.136543	0.683678	0.142723	0.320503	0.200046	0.201851	0.502546	0.00160018	Has domain(s) with predicted NAD+ binding activity
	C1_02750C	orf19.2964	-0.108947	0.591664	-0.0439602	0.601482	-0.361734	0.0189559	-0.273773	0.0572557	Ortholog(s) have DNA translocase activity
	C1_02760W	orf19.2965	-0.0451202	0.901271	-0.506836	8.38323e-11	0.170034	0.165784	-0.268705	0.02398	Putative guanyl-nucleotide exchange factor; Spider biofilm repressed
	C1_02770W	orf19.2965.1	0.225293	0.225394	-0.497354	3.33114e-08	0.0990267	0.535386	-0.601601	1.70736e-06	Protein of unknown function; similar to human SERF2; gene has an alternatively spliced intron
	C1_02780W	orf19.2966	0.167619	0.633389	0.545003	6.56231e-11	-0.770529	1.13493e-10	-0.369623	0.00206414	Predicted dienelactone hydrolase domain; clade-associated gene expression; farnesol-downregulated; rat catheter biofilm repressed
	C1_02790W	TIF34	-0.0782897	0.847888	-0.34324	1.1635e-07	0.0306452	0.818422	-0.21214	0.225885	Putative translation initiation factor eIF3, p39 subunit; mutation confers hypersensitivity to roridin A, verrucarin A; downregulated upon phagocytosis by murine macrophages; Spider biofilm repressed
	C1_02800W	orf19.2968	-0.794546	0.197276	1.9771	1.16036e-19	1.08674	0.000145012	3.89128	3.65052e-53	Protein of unknown function; Spider biofilm induced
	C1_02810W	RAD16	-0.0666265	0.932139	1.06019	2.45971e-35	-1.41174	4.89209e-12	-0.261583	0.194276	Ortholog of S. cerevisiae Rad16; a protein that recognizes and binds damaged DNA; flucytosine induced; rat catheter and Spider biofilm induced
	C1_02820W	LYS2	-0.0219459	0.941394	0.356482	3.55074e-05	-0.374953	0.000835518	0.0264248	0.90054	Heterodimeric alpha-aminoadipate reductase large subunit; lysine biosynthesis; predicted binding sites for AMP and alpha-aminoadipate; inhibited by lys or thialysine; regulated by Gcn2 and Gcn4; Spider biofilm induced, flow model repressed
	C1_02830W	orf19.2971	0.0343593	0.932456	-0.207613	0.0407662	0.63018	2.33269e-06	0.413039	8.33416e-06	Ortholog of C. dubliniensis CD36 : Cd36_02630, C. parapsilosis CDC317 : CPAR2_108390, Candida tenuis NRRL Y-1498 : CANTEDRAFT_115724 and Debaryomyces hansenii CBS767 : DEHA2D07986g
	C1_02840W	PDE2	-0.240348	0.159142	0.52688	4.66771e-05	-1.40635	1.20149e-18	-0.615678	0.00190269	High affinity cyclic nucleotide phosphodiesterase; moderates signaling by cAMP; required for virulence, switching, cell wall, hyphal, not pseudohyphal growth; expressed shortly after hyphal induction; rat catheter and Spider biofilm induced
	C1_02850W	orf19.2973	-0.152004	0.602582	-0.206389	0.028002	0.484908	8.24019e-06	0.451868	0.000404377	Ortholog(s) have RNA binding, flap-structured DNA binding activity, role in nuclear-transcribed mRNA poly(A) tail shortening, positive regulation of endodeoxyribonuclease activity and P-body, cytosol, nucleus localization
	C1_02860C	YKT6	-0.110333	0.668568	-0.424869	5.26913e-07	0.282219	0.0878948	-0.00944313	0.953844	Putative protein of the vacuolar SNARE complex; predicted role in vacuolar fusion; rat catheter biofilm repressed
	C1_02870W	YPT7	0.0768851	0.82895	-0.21175	0.0790079	-0.00355061	0.983879	-0.270277	0.0150155	Protein of YPT/RAB family; induced during the mating process
	C1_02880C	MIA40	0.280774	0.222801	-1.5026	3.67122e-81	1.47759	1.57075e-35	-0.282362	0.0615447	Predicted component of the mitochondrial intermembrane space import machinery; Hap43p-repressed gene
	C1_02890C	orf19.2978	0.140379	0.804559	-0.117572	0.292326	2.22084	1.2245e-64	1.9863	1.34506e-35	Protein of unknown function; Hap43-repressed gene
	C1_02900C	orf19.2980	-0.0874964	0.812835	0.122992	0.258228	0.0169693	0.913057	0.2491	0.0318798	Ortholog(s) have ATP-dependent RNA helicase activity and role in generation of catalytic spliceosome for first transesterification step, spliceosomal complex disassembly
	C1_02910C	orf19.2982	0.219299	0.445371	0.555066	9.68135e-07	-0.0207554	0.920577	0.336426	0.0293575	Ortholog(s) have SNARE binding, protein complex scaffold activity, protein kinase activator activity
	C1_02920W	CDC73	-0.060855	0.809641	-0.372161	2.54163e-06	0.218585	0.0861418	-0.0687634	0.58321	Putative transcription elongation factor; cdc73 kap114 double transposon mutation affects filamentous growth; Spider biofilm repressed
	C1_02930C	MST1	0.181687	0.453476	-1.70371	3.7385e-76	1.07193	5.53238e-15	-0.789022	2.80093e-07	Ortholog(s) have role in mitochondrial threonyl-tRNA aminoacylation and mitochondrion localization
	C1_02940C	orf19.2985	-0.163491	0.530218	-0.0365154	0.73128	0.0200766	0.916572	0.16972	0.430226	Protein of unknown function; Hap43-repressed gene
	C1_02950W	orf19.2986	-0.0706439	0.932793	0.259422	0.215546	0.49996	0.0230432	0.853579	2.07326e-05	Ortholog of C. dubliniensis CD36 : Cd36_02750, C. parapsilosis CDC317 : CPAR2_106015, Candida tenuis NRRL Y-1498 : CANTEDRAFT_107500 and Debaryomyces hansenii CBS767 : DEHA2D08250g
	C1_02960C	orf19.2987	-0.0228735	0.958724	0.246789	0.00476855	0.243218	0.0506743	0.535778	2.02275e-06	Ortholog(s) have role in cellular ion homeostasis, establishment or maintenance of cell polarity, mitochondrion inheritance, regulation of cardiolipin metabolic process and mitochondrial inner membrane, nucleus localization
	C1_02970W	orf19.2988	-0.118614	0.809642	1.17722	2.14751e-35	-1.86521	5.27084e-57	-0.546301	0.00225038	Predicted aminotransferase based on S. pombe ortholog SPBC660.12c; flow model biofilm induced
	C1_02980W	GOR1	0.311086	0.433411	0.184254	0.189218	0.152969	0.255725	0.0500593	0.8492	Ortholog(s) have glyoxylate reductase activity, role in glyoxylate catabolic process and cytosol, extracellular region, mitochondrion, nucleus localization
	C1_02990C	XOG1	-0.0374596	0.937452	3.82467	1.45286e-213	-1.35177	5.25947e-10	2.53686	5.82775e-81	Exo-1,3-beta-glucanase; 5 glycosyl hydrolase family member; affects sensitivity to chitin and glucan synthesis inhibitors; not required for yeast-to-hypha transition or for virulence in mice; Hap43-induced; Spider biofilm induced
	C1_03000W	HOL1	-0.0241466	0.971401	1.14808	5.96029e-24	-0.13232	0.487753	1.06253	9.26856e-22	Putative MFS transporter; regulated by Nrg1; macrophage/pseudohyphal-repressed; induced by alpha pheromone in SpiderM medium; possibly an essential gene, disruptants not obtained by UAU1 method
	C1_03010W	RPP1A	0.213145	0.455908	-0.807149	1.24558e-22	-0.660137	0.000322016	-1.65757	5.14594e-35	Conserved acidic ribosomal protein; likely role in regulation of translation elongation; interacts with Rpp2B; 1 of 4 similar C. albicans ribosomal proteins (Rpp1A, Rpp1Bp, Rpp2A, Rpp2B); Hap43-induced; Spider biofilm repressed
	C1_03020C	RPL13	0.136696	0.580861	-0.913186	3.81578e-36	0.0359437	0.805126	-0.991254	5.36882e-08	Putative ribosomal subunit; antigenic during murine infection; downregulated upon phagocytosis by murine macrophage; Spider biofilm repressed
	C1_03030W	RPS16A	0.159248	0.530786	-0.974548	4.85065e-31	-0.477425	0.000103909	-1.58882	3.48117e-22	Putative 40S ribosomal subunit; macrophage/pseudohyphal-induced after 16 h; Spider biofilm repressed
	C1_03040W	orf19.2995	0.168125	0.668568	0.0462134	0.683137	0.768872	1.73063e-10	0.678158	3.28774e-08	Protein of unknown function; induced by nitric oxide; rat catheter and Spider biofilm induced
	C1_03050W	orf19.2996	0.0297544	0.95139	0.542704	9.33805e-09	-0.326986	0.00760301	0.208813	0.0671224	Ortholog(s) have cytoplasm localization
	C1_03060C	TSR2	-0.0353618	0.963447	0.127125	0.143474	0.876629	4.76093e-09	1.06038	3.76215e-06	Protein with a predicted role in pre-rRNA processing; repressed by prostaglandins
	C1_03070C	ORC1	0.0375103	0.920104	0.0142479	0.873808	0.0946515	0.592549	0.0949356	0.420264	Putative origin recognition complex large subunit; essential for viability; similar to S. cerevisiae Orc1p origin recognition complex subunit
	C1_03080C	TEM1	-0.0351137	0.958736	-0.478028	0.000966689	0.645686	1.18224e-06	0.229228	0.303266	Putative GTPase involved in mitotic exit and cytokinesis; induced under Cdc5p depletion
	C1_03090W	RPS1	0.131521	0.605656	-0.872399	1.33458e-27	-0.689627	7.48089e-08	-1.67076	1.46904e-35	Putative ribosomal protein 10 of the 40S subunit; elicits host antibody response during infection; transcript induced during active growth; Spider biofilm repressed
	C1_03100W	orf19.3003	-0.00027198	0.999388	0.209222	0.00433205	-0.611809	1.84247e-06	-0.379538	0.00317251	Putative lipid-binding protein with a predicted role in calcium-dependent phospholipid-binding
	C1_03110W	RPL6	0.110363	0.654553	-0.972272	1.15066e-43	-0.0468769	0.717989	-1.10668	8.1512e-18	Ortholog of S. cerevisiae ribosomal subunit, Rpl6B; transposon mutation affects filamentous growth; translation-related genes are downregulated upon phagocytosis by murine macrophage; Hap43-induced; Spider biofilm repressed
	C1_03120W	orf19.3004	0.053559	0.932996	0.992892	2.74533e-24	-0.942826	3.76647e-07	0.0207084	0.865762	Ortholog(s) have fungal-type vacuole localization
	C1_03130C	GGA2	-0.0794712	0.763923	-0.0216948	0.785486	-0.231247	0.0119742	-0.150274	0.109647	Protein involved in Golgi trafficking; rat catheter and Spider biofilm repressed
	C1_03140W	orf19.3007	0.0305217	0.958736	0.526776	5.39605e-05	0.0456927	0.829623	0.564701	0.000187934	Ortholog(s) have role in endosome organization, regulation of protein localization and BLOC-1 complex localization
	C1_03150C	orf19.3007.2	-0.478062	0.00274028	0.750449	9.08145e-10	1.32069	2.04431e-18	2.57299	1.23971e-98	Ortholog of C. dubliniensis CD36 : Cd36_02950, C. parapsilosis CDC317 : CPAR2_108520, Candida tenuis NRRL Y-1498 : CANTEDRAFT_100285 and Debaryomyces hansenii CBS767 : DEHA2G15774g
	C1_03160C	COQ4	0.0927798	0.784354	-0.495982	2.23561e-09	1.01529	4.61388e-20	0.451304	7.55058e-06	Protein with a putative role in coenzyme Q biosynthesis; transcriptionally induced by interaction with macrophage; Hap43p-repressed gene
	C1_03170C	orf19.3009	0.0522765	0.953083	0.355247	0.0221941	0.519754	0.0976097	0.840457	1.12727e-05	Ortholog(s) have nucleus-vacuole junction localization
	C1_03180W	orf19.3010	0.113088	0.740583	-0.617983	0.00153771	-0.25625	0.265143	-0.962043	2.514e-10	Putative lipoyl ligase; role in modification of mitochondrial enzymes by attachment of lipoic acid groups; rat catheter biofilm induced
	C1_03190C	ECM33	-0.254092	0.0674879	0.107793	0.353387	-0.422466	0.000209529	-0.0373593	0.794486	GPI-anchored cell wall protein; mutants show cell-wall defects and reduced adhesion, host cell damage, and endocytosis; mutant infection is immunoprotective in murine model; fluconazole-induced; caspofungin repressed
	C1_03200C	ARO80	-0.00406734	0.995329	-0.0271428	0.816759	0.858839	3.48187e-10	0.858153	6.21416e-10	Zn(II)2Cys6 transcription factor; transcriptional activator of aromatic amino acid catabolism; regulator of aromatic alcohol biosynthesis via the Ehrlich pathway; mutant is viable
	C1_03210C	CDC12	0.089738	0.678607	-0.934651	5.75688e-19	0.429162	9.94069e-06	-0.572468	0.00158229	Septin; essential for viability; forms ring at sites of cell division and also forms filaments in mature chlamydospore; filamentous growth induced; regulated by Nrg1, Tup1, tyrosol and cell density; rat catheter biofilm repressed
	C1_03220C	BMH1	-0.00945997	0.979592	-0.219722	0.000385349	0.0603308	0.608252	-0.127234	0.281874	Sole 14-3-3 protein in C. albicans; role in hyphal growth; possibly regulated by host interaction; localizes to yeast-form cell surface, not hyphae; alternatively spliced 5' UTR intron; Spider biofilm repressed
	C1_03230C	ARX1	-0.291952	0.567346	-0.321575	0.00212822	0.231469	0.25777	0.223554	0.256372	Putative ribosomal large subunit biogenesis protein; repressed in core stress response; repressed by prostaglandins
	C1_03240W	orf19.3016	-0.0266968	0.958888	0.248603	0.0177452	-0.159087	0.262237	0.138036	0.237575	Ortholog(s) have cytosol, nucleus localization
	C1_03250C	SPP1	-0.163981	0.581559	0.112236	0.279195	0.314012	0.0401125	0.613728	1.31781e-05	Putative histone methyltransferase; induced by nitric oxide independent of Yhb1p; cell-cycle regulated periodic mRNA expression
	C1_03260W	orf19.3019	-0.0492559	0.910456	0.685957	4.36177e-11	0.0777781	0.587513	0.834949	1.5636e-08	Putative DNA-dependent ATPase; transcription may be increased in an azole-resistant strain that overexpresses MDR1
	C1_03270W	orf19.3021	-0.156705	0.657572	0.577219	4.59954e-06	0.374056	0.15433	1.13007	2.67275e-17	Putative protein of unknown function; Hap43-repressed gene; Spider biofilm induced
	C1_03280W	orf19.3022	-0.00533359	0.991314	-1.04231	2.11262e-48	1.0568	2.4756e-18	0.0434471	0.750405	Ortholog(s) have structural constituent of ribosome activity and mitochondrial small ribosomal subunit localization
	C1_03290W	NGG1	-0.149103	0.417221	0.233471	0.0101583	0.0282994	0.862403	0.432674	0.000788957	Ortholog(s) have histone acetyltransferase activity and role in histone acetylation, regulation of transcription from RNA polymerase II promoter
	C1_03300C	MAS1	-0.0853835	0.765362	-0.769906	1.41884e-21	0.440544	0.00340522	-0.219479	0.225103	Putative mitochondrial processing protease; Hap43-repressed; transcript regulated by Nrg1; oxidative stress-induced via Cap1
	C1_03310W	orf19.3027	-0.2061	0.339523	0.091367	0.292019	-0.209204	0.142219	0.111512	0.282243	Putative DNA translocase; Spider biofilm repressed
	C1_03320C	EHD3	0.225413	0.392863	2.02325	6.47756e-91	3.38601	1.09404e-95	5.20643	0	Predicted 3-hydroxyisobutyryl-CoA hydrolase; mitochondrially localized; Spider biofilm induced
	C1_03330C	orf19.3030	-0.059364	0.868222	0.854431	1.11333e-19	0.359309	0.0479143	1.2966	9.98429e-37	Ortholog(s) have phosphatidylinositol-3,5-bisphosphate binding activity
	C1_03340C	SEC62	-0.163581	0.57797	-0.978161	1.05214e-25	0.679021	3.49528e-07	-0.112393	0.548096	Putative endoplasmic reticulum (ER) protein-translocation complex subunit
	C1_03350C	RLI1	-0.40007	0.101525	-0.372424	2.58201e-05	0.489861	6.53967e-05	0.539521	9.51841e-05	Member of RNase L inhibitor (RLI) subfamily of ABC family; predicted not to be a transporter; regulated by Sef1p, Sfu1p, and Hap43p
	C1_03360W	orf19.3035	-0.133971	0.444759	-0.856145	1.21579e-30	-0.400037	1.25049e-06	-1.09877	8.34465e-17	Ortholog(s) have DNA-dependent ATPase activity, chromatin DNA binding, methylated histone binding, nucleosome-dependent ATPase activity, rDNA binding, transcription regulatory region DNA binding activity
	C1_03370W	orf19.3037	-0.0171899	0.968382	-0.770905	5.12389e-20	-0.575855	3.22078e-12	-1.30695	2.54681e-17	Putative poly(A)-binding protein; regulated by Gcn4p; induced in response to amino acid starvation (3-AT treatment); protein present in exponential and stationary growth phase yeast cultures
	C1_03380W	TPS2	-0.0351706	0.955577	0.791951	9.2931e-26	-2.84892	2.33219e-61	-1.99889	8.43088e-46	Trehalose-6-phosphate (Tre6P) phosphatase; mutant heat sensitive, accumulates Tre6P, decreased mouse virulence; possible drug target; 2 conserved phospohydrolase motifs; no mammalian homolog; Hap43-repressed; flow model biofilm induced
	C1_03390W	EHT1	-0.119225	0.70762	0.0948445	0.495402	-2.68752	1.99232e-120	-2.4512	1.8541e-68	Putative acyl-coenzymeA:ethanol O-acyltransferase; regulated by Sef1, Sfu1, and Hap43; induced by alpha pheromone in SpiderM medium; Spider biofilm induced; promoter bound by Ndt80
	C1_03400W	orf19.3041	-0.330519	0.326177	0.273982	0.00192448	-1.07554	3.20297e-13	-0.448962	0.000630963	Ortholog(s) have ubiquitin protein ligase binding activity and cytosol localization
	C1_03410W	orf19.3042	-0.160792	0.716357	-0.82652	1.72905e-06	0.228099	0.360893	-0.415084	0.0271028	Protein of unknown function; Hap43-induced; rat catheter biofilm induced
	C1_03430W	orf19.3043	-0.549746	0.000173108	0.193714	0.0448191	0.502081	8.90076e-05	1.26866	5.56494e-22	Ortholog(s) have triglyceride lipase activity, role in triglyceride catabolic process and mitochondrion localization
	C1_03440C	orf19.3045	-0.146023	0.478369	-0.268275	0.00242124	0.266768	0.0667718	0.168449	0.292775	Predicted aldehyde dehydrogenase domain; virulence-group-correlated expression
	C1_03450C	orf19.3047	-0.0144289	0.974453	0.264139	0.00156315	-0.501612	0.000205059	-0.200002	0.034929	Protein kinase-related protein, required for normal sensitivity to caspofungin
	C1_03460C	orf19.3048	0.225289	0.40638	0.390358	0.0229827	-0.144101	0.380953	0.0420937	0.944185	Protein of unknown function; repressed by alpha pheromone in SpiderM medium
	C1_03470C	orf19.3049	1.29797	0.519283	0.623412	0.438691	0.68177	0.546126	0.021635	0.978559	Ortholog(s) have protein kinase activity
	C1_03480C	AGE1	0.2159	0.292013	-0.106754	0.219693	-0.422751	8.1443e-06	-0.721617	3.54145e-15	Putative GTPase activator; induced in low iron; rat catheter biofilm repressed
	C1_03490W	orf19.3051	0.611547	0.0045202	-0.365258	0.000253753	0.593847	0.000126107	-0.359893	0.0473276	Protein of unknown function; S. pombe ortholog SPAC17A2.02c plays a role in resistance to cadmium; colony morphology-related gene regulation by Ssn6; Spider biofilm repressed
	C1_03500W	YPT1	-0.0788985	0.697324	0.0864355	0.236538	0.145682	0.304053	0.334155	5.74855e-06	Functional homolog of S. cerevisiae Ypt1p, which is an essential small Ras-type GTPase involved in protein secretion at ER-to-Golgi; dominant-negative mutation causes SAP secretion defect and accumulation of intracellular secretory vesicles
	C1_03510C	orf19.3053	0.279529	0.452033	0.598729	1.40955e-07	-0.132644	0.498477	0.209797	0.18115	Protein of unknown function; present in exponential and stationary phase yeast; identified in extracts from biofilm and planktonic cells; flow model biofilm induced gene; GlcNAc-induced protein
	C1_03520W	RPN3	-0.116185	0.515375	-0.22817	0.00451236	0.143344	0.234111	0.0546534	0.5632	Putative non-ATPase regulatory subunit of the 26S proteasome lid; amphotericin B repressed; oxidative stress-induced via Cap1p
	C1_03530W	MED17	-0.260739	0.135556	-0.14935	0.193575	-0.212779	0.115166	-0.077685	0.54278	Putative RNA polymerase II mediator complex subunit; possibly an essential gene, disruptants not obtained by UAU1 method
	C1_03540C	orf19.3057	-0.135916	0.673019	-0.849871	3.74422e-15	1.0997	1.40303e-17	0.40832	0.00109114	Ortholog(s) have role in mitochondrial genome maintenance and endoplasmic reticulum localization
	C1_03550C	COQ6	0.030543	0.924235	-0.186662	0.0190997	-0.265089	0.0190888	-0.459878	0.00230539	Ortholog(s) have oxidoreductase activity, acting on paired donors, with incorporation or reduction of molecular oxygen, reduced flavin or flavoprotein as one donor, and incorporation of one atom of oxygen activity
	C1_03560C	SUA71	0.0521282	0.868222	0.451391	1.91616e-09	-0.52732	9.34911e-05	-0.105215	0.322767	Transcription factor TFIIB; required for transcription initiation and start site selection by RNA polymerase II; downregulated during planktonic growth, whereas related SUA72 is induced; induced by Tbf1; rat catheter, Spider biofilm induced
	C1_03580W	orf19.3059.1	-0.421663	0.953259	-4.13266	0.0570065	0.653887	0.769507	-3.00096	0.139785	ORF added to Assembly 21 based on comparative genome analysis; overlaps orf19.3059.2, which is annotated as a blocked reading frame
	C1_03600W	orf19.3060	-0.00657979	0.985509	-0.526638	1.35835e-07	-0.101188	0.442417	-0.597669	3.15252e-10	OPutative dolichyl-diphosphooligosaccharide-protein glycotransferase; role in protein N-linked glycosylation; Spider biofilm repressed
	C1_03610C	IMP1	0.100368	0.770127	-0.00672594	0.955203	0.390898	0.0293755	0.308093	0.0641972	Predicted subunit of the mitochondrial inner membrane peptidase complex involved in protein targeting to mitochondria
	C1_03620C	orf19.3061.1	0.288646	0.243697	-0.853148	2.13297e-18	0.396591	0.0704053	-0.722366	9.79774e-08	Ortholog of S. cerevisiae Rps22Ap and Rps22Bp; gene contains 5' UTR intron
	C1_03630W	orf19.3062	0.0342169	0.929633	0.0730916	0.55642	-0.588318	0.00151187	-0.526628	2.16582e-07	Ortholog(s) have role in chromatin remodeling and ASTRA complex, TORC2 complex, mitochondrion localization
	C1_03640C	HFL1	-0.0658175	0.891376	-0.376881	0.00103832	0.86157	3.62286e-13	0.57205	0.00218713	HAP5-like; ortholog of S. cerevisiae Dpb3; third-largest subunit of DNA polymerase II (DNA polymerase epsilon); phosphorylated protein; mutants have a growth defect
	C1_03650C	MRPL27	0.241757	0.292609	-1.16715	4.88628e-58	1.26662	7.12784e-26	-0.118703	0.399158	Putative 60S ribosomal protein L27, mitochondrial precursor
	C1_03660W	orf19.3064.1	-0.589222	0.00959515	0.0747625	0.567452	0.467297	0.02186	1.15749	1.023e-10	Ortholog of C. parapsilosis CDC317 : CPAR2_108915, Candida tenuis NRRL Y-1498 : CANTEDRAFT_102387, Debaryomyces hansenii CBS767 : DEHA2B06776g and Pichia stipitis Pignal : psti_CGOB_00149
	C1_03670C	DAO1	-0.135817	0.682646	1.06747	1.28832e-36	0.814559	1.18474e-08	2.041	3.73975e-60	Putative D-amino acid oxidase; transcription is regulated upon yeast-hyphal switch
	C1_03680W	ENG1	-0.425597	0.0428937	-0.862189	0.00241142	-0.390814	0.0420087	-0.803223	1.17702e-05	Endo-1,3-beta-glucanase; ortholog of S. cerevisiae Dse4 needed for cell separation; caspofungin, fluconazole repressed; repressed by alpha pheromone in SpiderM medium; flow model biofilm induced; rat catheter biofilm repressed
	C1_03690W	orf19.71	-0.111864	0.588792	0.142114	0.0929205	-0.397739	0.000669495	-0.120491	0.254679	Ortholog(s) have role in ER to Golgi vesicle-mediated transport, protein secretion and COPII vesicle coat, Golgi membrane, cell division site, cell tip, cis-Golgi network, cytosol, nucleus localization
	C1_03710C	MSB1	-0.315045	0.0645878	0.0719606	0.439215	0.32277	0.0248955	0.732988	1.82832e-06	Putative regulator of transcription; expression in S. cerevisiae flo8 and flo11 mutants suggests a role in regulation of adhesion factors
	C1_03720C	orf19.1037	0.658147	0.00019547	0.733864	9.5474e-20	0.24684	0.02813	0.348459	0.00186002	Protein of unknown function; rat catheter biofilm repressed
	C1_03730C	MNS1	0.0864252	0.672647	-0.328378	6.95546e-05	0.0702078	0.523697	-0.321298	4.77537e-06	Alpha-1,2-mannosidase; processes Man9GlcNAc2 to Man8GlcNAc2 isomer B; member of ER localized glycosyl hydrolase family 47; ER form is converted by Kex2 to cytosolic form; flow model biofilm repressed
	C1_03740W	WAR1	-0.195824	0.618957	1.38696	8.47567e-32	0.0470649	0.81483	1.65031	1.45836e-31	Zn(II)2Cys6 transcription factor; plays a role in resistance to weak organic acids; required for yeast cell adherence to silicone substrate; Spider biofilm induced
	C1_03750W	orf19.1034	0.289102	0.590682	-0.177067	0.390239	-3.38771	1.92029e-65	-3.83004	3.26034e-57	Protein with a predicted cytochrome b5-like Heme/Steroid binding domain; Hap43, caspofungin repressed; flow model biofilm induced
	C1_03760C	STR2	0.0341757	0.935979	0.529041	8.85826e-08	-1.07925	3.94895e-06	-0.562017	0.0253095	Ortholog(s) have cystathionine gamma-synthase activity, role in transsulfuration and cytosol, nucleus localization
	C1_03770W	SKO1	-0.217517	0.465139	0.0407586	0.71583	0.069112	0.681642	0.349439	0.00369964	bZIP transcription factor; involved in cell wall damage response; represses the yeast-to-hypha transition; mutants are caspofungin sensitive; induced by osmotic stress via Hog1; induced by Mnl1 under weak acid stress
	C1_03780C	HMG1	-0.00448149	0.992981	-0.611533	4.62633e-18	-0.516461	1.60755e-11	-1.10124	5.39275e-36	HMG-CoA reductase; enzyme of sterol pathway; inhibited by lovastatin; gene not transcriptionally regulated in response to lovastatin and fluconazole
	C1_03790C	orf19.1030	0.211348	0.609315	-0.533404	1.14668e-08	-0.411013	0.0514158	-1.13309	5.68895e-11	Putative peptidyl-prolyl cis-trans isomerase
	C1_03800W	RPP1	0.173836	0.631027	-0.515192	1.69724e-05	0.823346	0.00495774	0.156077	0.432549	Putative ortholog of S. cerevisiae Rpp1; subunit of both RNase MRP and nuclear RNase P; rat catheter and Spider biofilm induced
	C1_03810C	ELA1	-0.0126819	0.985606	0.26785	0.0664059	0.339442	0.233027	0.650696	0.00338755	Elongin A; F-box protein; ubiquitin-protein ligase; role in protein ubiquitination and ubiquitin-dependent protein catabolism; rat catheter biofilm induced
	C1_03820W	PDR16	0.366813	0.312263	0.312218	0.0093159	0.242927	0.228802	0.214324	0.226901	Phosphatidylinositol transfer protein; induction correlates with CDR1, CDR2 overexpression/azole resistance; fluphenazine, 17-beta-estradiol, ethynyl estradiol, NO induced; farnesol-downregulated in biofilm; rat catheter biofilm induced
	C1_03830C	orf19.1026	-0.0305081	0.953259	0.0820486	0.363478	0.647821	0.00202284	0.784731	1.31477e-10	Ortholog(s) have role in exonucleolytic trimming to generate mature 3'-end of 5.8S rRNA from tricistronic rRNA transcript (SSU-rRNA, 5.8S rRNA and LSU-rRNA), more
	C1_03840W	orf19.1026.1	-0.0631182	0.923203	0.269931	0.0848504	-0.0416198	0.860201	0.318763	0.196117	Ortholog of C. dubliniensis CD36 : Cd36_03580, C. parapsilosis CDC317 : CPAR2_105090, Candida tenuis NRRL Y-1498 : CANTEDRAFT_106351 and Debaryomyces hansenii CBS767 : DEHA2A09548g
	C1_03860C	BNI4	0.0188993	0.963447	-0.287008	0.00201608	-0.512153	0.000115427	-0.795019	3.14455e-22	Protein required for wild-type cell wall chitin distribution, morphology, hyphal growth; not essential; similar to S. cerevisiae Bni4p (targeting subunit for Glc7p phosphatase, involved in bud-neck localization of chitin synthase III)
	C1_03870C	orf19.4459	0.184173	0.538899	1.13102	3.02832e-27	1.35365	0.00793792	2.33167	5.09883e-32	Predicted heme-binding stress-related protein; Tn mutation affects filamentous growth; induced during chlamydospore formation in C. albicans and C. dubliniensis; Spider biofilm induced
	C1_03880C	orf19.4461	-3.74445	0.459092	-3.22174	0.366528	-1.59445	0.637068	-1.0579	0.707478	Ortholog of Candida albicans WO-1 : CAWG_01005
	C1_03890W	orf19.4463	-0.000530695	0.999939	-0.365352	0.808402	-0.645881	0.702561	-0.974609	0.342547	Ortholog of Candida albicans WO-1 : CAWG_01004
	C1_03900W	SEN15	0.00572792	0.994775	-0.576314	9.17243e-05	0.708053	0.136228	0.154283	0.72517	Similar to delta subunit of tRNA splicing endonuclease; increased transcription is observed upon fluphenazine treatment
	C1_03910C	orf19.4465	0.148059	0.708176	0.0754918	0.579398	-0.199169	0.274307	-0.249045	0.125556	Protein of unknown function; Spider biofilm induced
	C1_03920C	orf19.4466	0.0399919	0.958132	-0.154658	0.328059	0.260615	0.249379	0.0884312	0.652969	Ortholog(s) have protein-cysteine S-palmitoyltransferase activity and role in protein palmitoylation, protein targeting to membrane
	C1_03930W	orf19.4467	0.156696	0.70957	-2.25151	6.81245e-88	1.10767	3.96684e-12	-1.27671	3.71179e-16	Ortholog of C. dubliniensis CD36 : Cd36_03660, C. parapsilosis CDC317 : CPAR2_106860, Candida tenuis NRRL Y-1498 : CANTEDRAFT_96694 and Debaryomyces hansenii CBS767 : DEHA2G15950g
	C1_03940W	orf19.4468	-0.162612	0.520092	-0.261591	0.000112176	0.887732	0.000121622	0.812239	0.000860753	Putative succinate dehydrogenase; localized to the mitochondrial membrane; Hap43p-repressed gene
	C1_03950C	orf19.4470	-0.234983	0.517252	-0.207739	0.296971	-0.222827	0.608467	-0.178488	0.442168	Protein of unknown function; Hap43-repressed gene
	C1_03960C	orf19.4471	-0.109015	0.7513	0.0338468	0.836448	-0.723514	0.000741852	-0.560887	2.66149e-06	Ortholog(s) have role in TOR signaling, protein targeting to vacuole, re-entry into mitotic cell cycle after pheromone arrest and endoplasmic reticulum membrane, endoplasmic reticulum-Golgi intermediate compartment localization
	C1_03970W	orf19.4472	0.000146167	0.999939	-0.0180257	0.987835	-1.78112	0.0222351	-1.79365	0.103047	Ortholog of Candida albicans WO-1 : CAWG_00996
	C1_03980W	SPC19	-0.0173359	0.984748	-1.1225	4.17556e-05	-1.02209	0.000442515	-2.10843	4.80277e-27	Essential subunit of the Dam1 (DASH) complex, which acts in chromosome segregation by coupling kinetochores to spindle microtubules
	C1_03990W	orf19.4474	-0.0301394	0.953259	-0.754606	5.38544e-09	0.0241232	0.918646	-0.678978	2.53825e-06	Ortholog(s) have proteasome binding activity, role in cellular response to arsenic-containing substance, proteasome-mediated ubiquitin-dependent protein catabolic process and cytoplasm, nucleus localization
	C1_04000C	KTR4	-0.0138199	0.977868	-0.41082	0.000934474	-1.34695	2.33454e-06	-1.72401	2.91793e-28	Mannosyltransferase; induced during cell wall regeneration; fungal-specific (no human or murine homolog); Bcr1-repressed in RPMI a/a biofilms
	C1_04010C	orf19.4476	0.638581	0.0575081	0.589462	0.000216922	1.01256	1.36885e-06	0.989584	3.27343e-09	Protein with a NADP-dependent oxidoreductase domain; transcript induced by ketoconazole; rat catheter and Spider biofilm induced
	C1_04020C	CSH1	0.490032	0.000781559	0.0163677	0.860089	1.90125	1.03613e-98	1.45119	1.25386e-46	Aldo-keto reductase; role in fibronectin adhesion, cell surface hydrophobicity; regulated by temperature, growth phase, benomyl, macrophage interaction; azole resistance associated; Spider biofilm induced; rat catheter biofilm repressed
	C1_04030W	orf19.4478	0.371115	0.0432009	-1.7171	2.83772e-45	0.755094	4.71676e-09	-1.31027	4.48062e-21	Ortholog(s) have aspartate-tRNA ligase activity, role in mitochondrial aspartyl-tRNA aminoacylation and mitochondrion localization
	C1_04040C	orf19.4479	-0.06955	0.929952	-0.0346863	0.749814	0.424822	0.0646116	0.482049	0.0268541	Putative U3-containing 90S preribosome subunit; Hap43-induced; repressed in core stress response; Spider biofilm induced
	C1_04050C	MFALPHA	3.08357	0.541482	-2.69732	0.511714	2.40839	0.606437	-3.36272	0.446445	Alpha factor mating pheromone precursor; three copies of pheromone that are proteolytically processed by Kex2p and possibly by Orf19.5851p; required for alpha cells to mate; expressed specifically in opaque phase MTLalpha/MTLalpha cells
	C1_04060W	IFI3	0.369906	0.260284	0.893874	4.31651e-09	1.12715	1.13877e-14	1.67704	1.86088e-22	Protein of unknown function; constitutive expression independent of MTL or white-opaque status
	C1_04070C	BET4	-0.035327	0.948139	-0.797497	0.000541734	-1.56596	2.11398e-19	-2.30842	1.11052e-17	Ortholog(s) have Rab geranylgeranyltransferase activity and role in ER to Golgi vesicle-mediated transport, protein geranylgeranylation, protein targeting to membrane
	C1_04080W	MAD2	0.280015	0.512886	-0.0914492	0.651864	-0.237272	0.29407	-0.583426	0.000643823	Protein required for the spindle assembly checkpoint of the cell cycle; necessary for survival in host cell macrophages and for virulence in a mouse model of systemic candidiasis
	C1_04090C	orf19.1041	-0.0853055	0.781184	-0.524814	0.000419356	-0.243746	0.161739	-0.660749	2.27547e-07	Ortholog(s) have cyclin-dependent protein serine/threonine kinase activator activity
	C1_04100C	POR1	-0.0218602	0.948895	0.15903	0.0328618	0.848391	2.63983e-21	1.05227	1.99356e-25	Mitochondrial outer membrane porin; in detergent-resistant membrane fraction (possible lipid raft component); antigenic in human, mouse; Hap43p-induced; flucytosine-, macrophage-, farnesol- induced; fluconazole, caspofungin repressed
	C1_04110W	orf19.1043	0.424513	0.407992	-0.574488	0.0124247	-1.89943	6.28191e-12	-2.87407	2.41921e-58	Ortholog(s) have lysophosphatidic acid acyltransferase activity, role in cellular triglyceride homeostasis, lipid particle organization, protein targeting to vacuole and Golgi apparatus, endoplasmic reticulum, lipid droplet localization
	C1_04120C	orf19.1045	0.428489	0.0744164	0.0552844	0.699432	-0.563171	0.000217931	-0.911608	3.86927e-10	Putative U2 snRNP protein; Hap43p-induced gene; mutation confers hypersensitivity to 5-fluorocytosine (5-FC), 5-fluorouracil (5-FU), and tubercidin (7-deazaadenosine)
	C1_04130W	ERB1	0.00401336	0.996309	-0.757938	1.10295e-10	-0.260128	0.436829	-0.999518	4.14384e-06	Protein with a predicted role in ribosomal large subunit biogenesis; mutation confers hypersensitivity to 5-fluorocytosine (5-FC), 5-fluorouracil (5-FU), and tubercidin (7-deazaadenosine); hyphal, macrophage repressed
	C1_04140W	IFD6	1.16043	0.000109343	1.36022	2.20267e-06	-2.39827	1.10531e-11	-2.18096	9.8693e-21	Aldo-keto reductase; similar to aryl alcohol dehydrogenases; protein increase correlates with MDR1 overexpression (not CDR1 or CDR2) in fluconazole-resistant clinical isolates; farnesol regulated; possibly essential; Spider biofilm induced
	C1_04150C	orf19.1049	0.393857	0.178929	-0.900376	5.67553e-05	-0.75916	0.061362	-2.04002	4.54623e-09	Predicted NUDIX hydrolase domain; Hap43-induced
	C1_04160C	orf19.1050	0.227868	0.528362	-1.1775	4.20707e-14	0.244579	0.564187	-1.1413	0.000564168	Ortholog of S. cerevisiae : YMR087W, C. glabrata CBS138 : CAGL0J01397g, C. dubliniensis CD36 : Cd36_03920, C. parapsilosis CDC317 : CPAR2_107150 and Pichia stipitis Pignal : PICST_61741
	C1_04170C	HTA2	0.00790515	0.99176	-1.52548	1.86489e-30	-0.234724	0.267554	-1.74615	3.90476e-30	Putative histone H2A; farnesol regulated; rat catheter biofilm repressed; Spider biofilm repressed; Hap43-induced
	C1_04180W	orf19.1052	0.0955924	0.785066	-1.70034	1.60339e-45	-0.23517	0.409381	-2.00887	1.13723e-70	Predicted histone H2B; Hap43-induced gene; Spider biofilm repressed
	C1_04190C	BST1	0.306864	0.224204	-0.477658	3.73968e-05	-0.289205	0.0900984	-1.05035	2.30595e-16	Inositol deacylase involved in attachment of GPI-anchored proteins to cell wall; required for host invasion and immune escape
	C1_04200C	orf19.1054	0.00240333	0.996632	-0.283848	0.00074641	-0.249122	0.0835904	-0.512204	2.07326e-05	Ortholog(s) have structural constituent of nuclear pore activity
	C1_04210C	CDC3	0.210805	0.134823	-0.631088	2.23164e-10	0.114896	0.321533	-0.704202	3.77484e-09	Septin; essential for viability; functional homolog of S. cerevisiae Cdc3p; down-regulation associated with azole resistance; macrophage/pseudohyphal-repressed; virulence-group-correlated expression; gene has intron
	C1_04220C	orf19.1057	0.0606608	0.834329	0.124858	0.23773	-0.0662202	0.664104	0.0216356	0.820956	Ortholog of C. dubliniensis CD36 : Cd36_03980, C. parapsilosis CDC317 : CPAR2_107050, Candida tenuis NRRL Y-1498 : CANTEDRAFT_113999 and Debaryomyces hansenii CBS767 : DEHA2D12518g
	C1_04230W	orf19.1058	0.0612003	0.832856	-0.46073	3.38096e-09	0.382768	0.000202235	-0.115636	0.33358	Ortholog(s) have ubiquitin binding activity, role in ubiquitin-dependent protein catabolic process and proteasome regulatory particle, lid subcomplex, proteasome storage granule localization
	C1_04240C	HHF1	0.124716	0.672647	-1.78467	4.66869e-45	-0.232242	0.272328	-2.11945	4.79831e-75	Putative histone H4; repressed in fkh2 mutant; regulated by Efg1; fluconazole induced; amphotericin B repressed; farnesol regulated; colony morphology-related gene regulation by Ssn6; Hap43-induced; rat catheter and Spider biofilm repressed
	C1_04250C	orf19.1060	0.439132	0.408508	-0.285099	0.759359	-2.5718	1.45604e-06	-3.28558	1.17093e-14	Ortholog of Candida albicans WO-1 : CAWG_00968
	C1_04260W	HHT21	0.0364597	0.941394	-2.37554	1.07359e-22	-0.375593	0.163038	-2.76552	2.07355e-36	Putative histone H3; amphotericin B repressed; regulated by Efg1, farnesol; Hap43-induced; rat catheter and Spider biofilm repressed
	C1_04270C	orf19.1062	0.197738	0.894629	2.89122	9.66593e-17	-0.912463	0.0701772	1.80725	9.34262e-07	Ortholog of C. dubliniensis CD36 : Cd36_04020, C. parapsilosis CDC317 : CPAR2_107000, Candida tenuis NRRL Y-1498 : CANTEDRAFT_113990 and Pichia stipitis Pignal : PICST_32780
	C1_04280C	orf19.1063	0.266118	0.57873	-0.288761	0.140275	-0.979407	0.000548321	-1.51455	1.85612e-15	Ortholog(s) have dolichyl-phosphate-mannose-glycolipid alpha-mannosyltransferase activity and role in GPI anchor biosynthetic process
	C1_04290C	ACS2	0.254427	0.110692	-1.50992	5.05082e-78	-0.196282	0.171291	-1.9378	1.97627e-60	Acetyl-CoA synthetase; antigenic during human and murine infection; induced by Efg1; macrophage-induced protein; soluble protein in hyphae; gene contains intron; flow model and Spider biofilm repressed
	C1_04300C	SSA2	-0.00688425	0.995142	-1.89019	1.66767e-73	-0.9889	1.89314e-07	-2.84929	1.03008e-54	HSP70 family chaperone; cell wall fractions; antigenic; beta-defensin peptides impport; ATPase domain binds histatin 5; at hyphal surface, not yeast; farnesol-repressed in biofilm; flow model, Spider biofilm repressed; caspofungin repressed
	C1_04310C	GIG1	0.465061	0.326177	-0.652622	0.0882467	-0.718419	0.0380316	-1.8174	1.20859e-08	Protein induced by N-acetylglucosamine (GlcNAc); localized in cytoplasm; mutation causes increased resistance to nikkomycin Z
	C1_04320W	GPM2	0.138562	0.802187	0.509958	0.000374357	-3.42812	4.64538e-57	-3.0328	1.36585e-110	Putative phosphoglycerate mutase; repressed in hyphae; macrophage/pseudohyphal-repressed; induced by high levels of peroxide stress, farnesol; flow model biofilm induced; rat catheter and Spider biofilm repressed
	C1_04330W	RPN4	0.0332325	0.932792	0.84524	6.37775e-23	0.333445	0.0270153	1.16795	4.2934e-27	C2H2 transcription factor; putative regulator of proteasome genes; DNA recognition sequence (GAAGGCAAAA) enriched in regions upstream of proteasome genes; induced in core stress response; Hap43-induced; Spider biofilm induced
	C1_04340C	orf19.1070	0.155744	0.754079	-0.623992	0.00156165	-0.788942	8.29438e-05	-1.54503	1.87826e-17	Ortholog(s) have endoplasmic reticulum localization
	C1_04350C	orf19.5203	-0.232826	0.609988	2.30521	1.57941e-98	0.569035	0.00241035	3.12558	4.25175e-44	Protein of unknown function; Hap43-induced gene
	C1_04360C	orf19.5201.1	-0.0172822	0.97102	0.799792	4.05199e-33	0.935724	1.63767e-11	1.77604	4.40779e-69	Has domain(s) with predicted ATPase inhibitor activity, role in negative regulation of ATPase activity, negative regulation of nucleotide metabolic process and mitochondrion localization
	C1_04370C	orf19.5201	0.129707	0.680657	-0.735496	1.84491e-20	1.03232	7.14068e-17	0.190018	0.0551292	Ortholog(s) have structural constituent of ribosome activity and mitochondrial small ribosomal subunit localization
	C1_04380W	SIT4	-0.208929	0.409533	-0.198581	0.0195268	0.101115	0.5123	0.134722	0.306298	Serine/threonine protein phosphatase catalytic subunit; has a role in cell wall maintenance, hyphal growth, and virulence in a mouse systemic infection model
	C1_04390C	NOP4	-0.128496	0.856729	-0.114187	0.26859	-0.264806	0.10296	-0.22886	0.262845	Putative nucleolar protein; Hap43-induced; mutation confers hypersensitivity to 5-fluorocytosine (5-FC), 5-fluorouracil (5-FU), and tubercidin (7-deazaadenosine); represses in core stress response
	C1_04400C	APE2	-0.0862878	0.791968	-0.80835	1.30844e-26	0.824348	1.28292e-12	0.125137	0.331975	Neutral arginine, alanine, leucine specific metallo-aminopeptidase; purified from cell wall/intracellular fractions; protein repressed during mating; Hog1, farnesol-induced; may be essential (UAU1 method); rat catheter biofilm repressed
	C1_04410C	ESS1	-0.115734	0.673019	0.470961	5.20643e-08	-0.416994	0.0148972	0.193764	0.214713	Prolyl isomerase (parvulin class); essential; involved in yeast-hyphal switching, Cph1p pathway; has inflexible linker between WW and isomerase domains, unlike human homolog; functional homolog of S. cerevisiae Ess1p
	C1_04420C	URA6	-0.135896	0.495574	-0.013153	0.884507	0.313745	0.00472716	0.459827	3.38256e-06	Ortholog(s) have adenylate kinase activity, uridylate kinase activity, role in 'de novo' pyrimidine nucleobase biosynthetic process and cytosol, mitochondrion, nucleus localization
	C1_04430C	orf19.5194.1	-0.0623538	0.926337	0.646035	1.56454e-10	0.773502	0.000543141	1.50679	1.54996e-20	Putative protein of unknown function; clade-associated gene expression
	C1_04440W	orf19.6833.2	0	1	0	1	0	1	0	1	Ortholog of Candida albicans WO-1 : CAWG_00951
	C1_04450C	FMA1	-0.629533	0.000760321	1.49984	1.87266e-28	0.893936	0.000295874	3.04769	2.40038e-84	Putative oxidoreductase; induced by ciclopirox olamine; upregulation correlates with clinical development of fluconazole resistance; Spider biofilm repressed
	C1_04460C	orf19.6838	0.310816	0.148758	2.42565	2.3911e-119	3.66679	8.96031e-97	5.80811	0	Putative protein of unknown function, transcript upregulated in clinical isolates from HIV+ patients with oral candidiasis; Spider biofilm induced
	C1_04470C	orf19.6840	0.118448	0.905031	0.673132	0.00495787	0.901235	0.0107816	1.48358	3.40135e-10	Protein of unknown function; transcript detected in high-resolution tiling arrays; transcription induced by alpha pheromone in SpiderM medium; Spider and early-stage flow model biofilm induced
	C1_04480C	TUS1	-0.0196239	0.95878	0.460503	1.50556e-07	-0.872073	2.62861e-08	-0.368534	6.13486e-05	Putative guanine nucleotide exchange factor; induced by Mnl1 under weak acid stress; Spider biofilm induced
	C1_04490W	orf19.6843	0.228216	0.30831	-0.495658	1.74598e-05	-0.277114	0.0344026	-0.977755	1.59088e-08	Ortholog(s) have role in CENP-A containing nucleosome assembly, chromatin maintenance and nucleoplasm localization
	C1_04500W	ICL1	-0.983184	0.001516	1.54217	1.79525e-37	4.16675	2.91567e-70	6.71844	0	Isocitrate lyase; glyoxylate cycle enzyme; required for virulence in mice; induced upon phagocytosis by macrophage; farnesol regulated; Pex5-dependent peroxisomal localization; stationary phase enriched; rat catheter, Spider biofilm induced
	C1_04510W	orf19.6845	-0.156406	0.748136	0.326083	0.0376034	0.668322	0.000140937	1.17087	6.7336e-12	Putative transcription factor with bZIP DNA-binding motif; rat catheter biofilm induced
	C1_04520C	PHO85	0.0239702	0.945846	0.134821	0.101425	0.104115	0.398473	0.23781	0.0321725	Functional homolog of S. cerevisiae Pho85p, a cyclin-dependent kinase that regulates transcription of PHO genes involved in phosphate metabolism; necessary for geldanamycin-induced filamentation; gene has intron
	C1_04530C	orf19.6847	-0.0846233	0.777627	0.2374	0.00376546	0.295978	0.0234668	0.641794	3.38291e-07	Putative tRNA U44 2'-O-methyltransferase; virulence-group-correlated expression; induced during oral infection; mutants have reduced ability to damage oral epithelial cells; early-stage flow model biofilm induced
	C1_04540C	VPS16	-0.0795324	0.781107	0.0789464	0.416208	-0.0864583	0.466759	0.0955489	0.308272	Protein similar to S. cerevisiae Vps16p, which is involved in protein-vacuolar targeting; likely to be essential for growth, based on insertional mutagenesis; downregulated in biofilm or in azole-resistant strain that overexpresses MDR1
	C1_04550W	ELC1	0.0379622	0.941394	-0.307089	0.0217606	0.822341	6.66603e-05	0.503145	0.00756263	Putative elongin C; transcript regulated by Nrg1 and Mig1; regulated by Gcn2 and Gcn4
	C1_04560W	orf19.6850	-0.120153	0.725694	0.731658	5.67707e-13	-0.0725374	0.632818	0.801285	8.30423e-13	Putative transcription factor with C3HC4 zinc finger DNA-binding motif; mutants are viable
	C1_04570C	CHL4	0.218192	0.454894	-0.890461	2.0737e-05	0.581936	0.000849987	-0.5073	0.155944	Protein described as having role in chromosome segregation; RNA abundance regulated by tyrosol and cell density
	C1_04580C	orf19.6852	0.49438	0.000773917	0.0273141	0.838484	0.23999	0.0673919	-0.203611	0.0482752	Ortholog of Rmd6 involved in S. cerevisiae sporulation; flow model biofilm induced
	C1_04590W	orf19.6852.1	0.27777	0.102726	-1.83492	6.12285e-59	-0.66643	0.0331858	-2.75553	2.12993e-10	Protein of unknown function; Spider biofilm induced
	C1_04600C	orf19.6853	0.242392	0.195976	-1.43105	1.48196e-84	1.01929	1.41906e-20	-0.630848	7.95288e-08	Protein of unknown function; Spider biofilm repressed
	C1_04610W	ATP1	-0.0745816	0.849216	0.393356	6.78877e-06	0.0523805	0.749345	0.543385	9.49965e-05	ATP synthase alpha subunit; antigenic in human/mouse; at hyphal surface; ciclopirox, ketoconazole, flucytosine induced; Efg1, caspofungin repressed; may be essential; sumoylation target; stationary phase-enriched; Spider biofilm repressed
	C1_04620W	orf19.6855	0.069549	0.83721	-0.551762	2.98853e-10	0.0863314	0.505463	-0.512057	3.64403e-07	Ortholog of C. dubliniensis CD36 : Cd36_04370, C. parapsilosis CDC317 : CPAR2_105410, Candida tenuis NRRL Y-1498 : CANTEDRAFT_114891 and Debaryomyces hansenii CBS767 : DEHA2D13420g
	C1_04630C	orf19.783	0.0303176	0.949129	0.131578	0.191126	0.108514	0.454459	0.232189	0.0406215	Ortholog(s) have role in endocytosis, phospholipid translocation, retrograde vesicle-mediated transport, Golgi to ER, vacuole organization and COPI-coated vesicle, Golgi membrane, endosome localization
	C1_04640W	orf19.782	0.295893	0.121583	0.320174	0.000123861	0.2981	0.0153335	0.34472	2.38131e-05	Ortholog(s) have serine hydrolase activity, triglyceride lipase activity, role in lipid homeostasis and endoplasmic reticulum, lipid droplet localization
	C1_04650W	DUR3	-1.28085	0.310508	1.61823	4.69544e-07	-6.99979	5.05405e-230	-4.0792	1.04645e-15	High affinity spermidine transporter; expression is induced by urea; fungal-specific (no human or murine homolog); not required for virulence in a mouse intravenous model
	C1_04660W	DUR1,2	0.0626051	0.975394	1.35866	5.24592e-29	-4.12101	5.13669e-92	-2.80206	8.08068e-23	Urea amidolyase; hydrolyzes urea to CO2; use of urea as N source and for hyphal switch in macrophage; regulated by Nrg1/Hap43; required for virulence; promotes mouse kidney and brain colonization; rat catheter and flow model biofilm induced
	C1_04670W	HAT1	-0.15632	0.605005	-0.453689	1.19612e-06	0.0982816	0.484005	-0.175169	0.182315	Hat1-Hat2 histone acetyltransferase complex subunit; involved in DNA damage repair and morphogenesis; mutations cause constitutive pseudohyphal growth, white to opaque switch, caspofungin sensitivity; rat catheter, Spider biofilm repressed
	C1_04680W	PIL1	-0.230169	0.0951996	0.802218	1.0021e-19	-0.507514	4.90524e-05	0.548232	2.01379e-13	Eisosome component; predicted role in endocytosis; echinocandin-binding protein; localizes to cell surface of hyphae, but not yeast-form cells; Hap43, YNB biofilm induced; rat catheter biofilm repressed
	C1_04690C	orf19.776	-0.826459	0.872621	2.4408	0.0843846	-1.25496	0.442625	1.96703	0.0515385	Ortholog(s) have chromatin binding activity and role in meiotic sister chromatid cohesion, protein localization to chromosome, centromeric region, reciprocal meiotic recombination, synaptonemal complex assembly
	C1_04700C	orf19.775	0.0747937	0.905031	0.504173	2.67229e-07	0.0334624	0.866261	0.48802	0.000188444	Ortholog of C. dubliniensis CD36 : Cd36_04450, C. parapsilosis CDC317 : CPAR2_105460, Debaryomyces hansenii CBS767 : DEHA2D07128g and Pichia stipitis Pignal : PICST_80203
	C1_04710C	orf19.773	-0.103318	0.772859	0.13038	0.256744	0.357286	0.0374607	0.615187	0.000507622	Protein similar to S. cerevisiae Rsa3 predicted nucleolar protein involved in maturation of pre-60S ribosomal particles; rat catheter and Spider biofilm induced
	C1_04720W	orf19.772.1	0.232283	0.439076	-0.825144	5.01705e-07	0.443307	0.575134	-0.603232	0.133957	Ortholog of C. parapsilosis CDC317 : CPAR2_105440, Lodderomyces elongisporus NRLL YB-4239 : LELG_01504, Pichia stipitis Pignal : psti_CGOB_00118 and Candida orthopsilosis Co 90-125 : CORT_0B06660
	C1_04730C	LYS21	-0.1691	0.384635	0.561008	1.76089e-10	-0.78146	1.63554e-14	-0.028249	0.795881	Homocitrate synthase, major isoform; lysine biosynthesis; expression increased in a fluconazole-resistant isolate; colony morphology-related gene regulation by Ssn6; ketoconazole-repressed; regulated by Gcn2, Gcn4, Hap43
	C1_04740W	LPG20	0.121483	0.739369	0.701542	2.35313e-10	-0.832703	5.41256e-09	-0.228988	0.106487	Aldo-keto reductase family protein; similar to aryl alcohol dehydrogenases; osmotic stress-induced, correlates with overexpression of MDR1 in fluconazole-resistant isolate; stationary phase enriched protein
	C1_04750W	IFE1	-0.587519	8.3038e-06	0.295011	0.0661761	-1.06986	2.35983e-12	-0.162133	0.329258	Putative medium-chain alcohol dehydrogenase; rat catheter and Spider biofilm repressed
	C1_04760C	SYG1	0.022267	0.95878	0.875641	2.21184e-13	-3.32626	8.72733e-112	-2.4501	1.81521e-110	Ortholog(s) have role in signal transduction and Golgi apparatus, endoplasmic reticulum, fungal-type vacuole membrane, mitochondrion, plasma membrane localization
	C1_04770C	ERG3	0.417429	0.134408	-0.574489	4.1283e-06	-3.2616	1.47713e-108	-4.23037	1.19421e-122	C-5 sterol desaturase; introduces C-5(6) double bond into episterol; some clinical isolates show increased azole resistance and defects in hyphal growth and virulence; Efg1p-repressed; fluconazole-induced
	C1_04780C	orf19.764	0.171941	0.531408	-0.43909	6.41162e-06	-0.0746721	0.632818	-0.662206	3.92021e-12	Ortholog(s) have role in negative regulation of TORC1 signaling and clathrin-coated vesicle, cytosol localization
	C1_04790W	orf19.763	-0.0160559	0.976442	0.217007	0.0167969	-0.142999	0.246557	0.110423	0.306288	Small subunit of the heterodimeric cap binding complex; component of the spliceosomal commitment complex; Spider biofilm repressed
	C1_04800C	orf19.762	-0.197727	0.94819	0.634433	0.274728	1.16265	0.0864983	2.01656	0.00425523	Ortholog of C. parapsilosis CDC317 : CPAR2_105580, C. dubliniensis CD36 : Cd36_04550, Lodderomyces elongisporus NRLL YB-4239 : LELG_03202 and Candida orthopsilosis Co 90-125 : CORT_0B06800
	C1_04810W	TCO89	-0.0757269	0.782013	0.395156	1.81387e-05	0.653293	7.46659e-06	1.1462	9.33525e-17	Putative homolog of S. cerevisiae Tco89p, which is a component of the TOR C1 complex that is involved in the regulation of growth and cell wall integrity; heterozygous null mutant displays sensitivity to rapamycin
	C1_04820C	orf19.760	0.26001	0.420005	-1.29875	1.04177e-41	1.2725	6.0814e-20	-0.261781	0.0544702	Ortholog(s) have role in ribosome biogenesis and mitochondrion localization
	C1_04830W	SEC21	-0.0512977	0.82895	-0.654989	4.31805e-19	-0.267736	0.00436919	-0.848405	4.18935e-29	Ortholog(s) have role in ER to Golgi vesicle-mediated transport, retrograde vesicle-mediated transport, Golgi to ER and COPI vesicle coat, cytosol, endosome localization
	C1_04840C	orf19.758	-0.160481	0.575603	0.669076	1.63473e-06	-0.571113	1.79675e-05	0.281357	0.0817925	Ortholog(s) have signal sequence binding activity, role in vacuolar transport and late endosome localization
	C1_04850C	orf19.757.1	-0.221895	0.588663	0.322798	0.0364975	0.142102	0.500115	0.709569	3.33832e-05	Protein of unknown function
	C1_04860W	orf19.757	-0.00557777	0.99176	0.0926408	0.316161	0.145026	0.224447	0.266217	0.00235791	Ortholog of S. cerevisiae : YPR089W, C. glabrata CBS138 : CAGL0K08008g, C. dubliniensis CD36 : Cd36_04600, C. parapsilosis CDC317 : CPAR2_105630 and Candida tenuis NRRL Y-1498 : CANTEDRAFT_129373
	C1_04870W	SAP7	-0.131473	0.919909	-0.991876	0.032259	0.0767774	0.888921	-0.769482	0.108605	Pepstatin A-insensitive secreted aspartyl protease; self-processing; expressed in human oral infection; Ssn6p-regulated; role in murine intravenous infection; induced during, but not required for, murine vaginal infection; N-glycosylated
	C1_04880C	MRPL37	0.0669844	0.8632	-2.17297	4.25279e-138	1.22854	4.85469e-11	-0.989243	1.02667e-09	Putative mitochondrial large subunit ribosomal protein; shows colony morphology-related gene regulation by Ssn6p
	C1_04890W	YBN5	0.0167602	0.963447	-0.865251	1.83636e-36	-0.317088	0.00152828	-1.17618	4.75174e-38	P-loop ATPase with similarity to human OLA1 and bacterial YchF; Spider biofilm repressed
	C1_04900W	MNN15	0.270791	0.405924	-0.0232514	0.819477	-0.968822	9.96732e-12	-1.23874	7.6051e-21	Putative alpha-1,3-mannosyltransferase; predicted role in protein O-linked glycosylation; Spider biofilm induced
	C1_04910C	orf19.752	0.11758	0.569056	-0.493421	2.53543e-08	-0.151124	0.326636	-0.73932	2.00803e-11	Has domain(s) with predicted methyltransferase activity and role in metabolic process
	C1_04930C	orf19.751	0.771313	0.00232226	0.266244	0.0618565	1.15251	0.000344722	0.658719	0.053224	Ortholog of C. dubliniensis CD36 : Cd36_04660, Candida tropicalis MYA-3404 : CTRG_04484 and Candida albicans WO-1 : CAWG_00904
	C1_04940C	orf19.750	0.243352	0.817297	1.74158	5.50891e-14	0.282538	0.5123	1.79701	3.51887e-15	Protein of unknown function; exogenously expressed protein is a substrate for Kex2p processing in vitro
	C1_04950C	RPM2	-0.14988	0.684666	-0.528019	4.47817e-06	-0.373557	0.0551656	-0.729615	6.00779e-08	Mitochondrial RNase P subunit; roles in nuclear transcription, cytoplasmic and mitochondrial RNA processing, mitochondrial translation; virulence-group-correlated expression; likely essential (UAU1 method); rat catheter biofilm induced
	C1_04960C	orf19.50	0.273404	0.502757	-0.153195	0.170794	-1.21442	1.58024e-08	-1.61804	2.99989e-24	Ortholog(s) have role in SCF-dependent proteasomal ubiquitin-dependent protein catabolic process, cellular response to DNA damage stimulus, cellular response to methylmercury and SCF ubiquitin ligase complex, cytosol, nucleus localization
	C1_04970W	orf19.51	0.290216	0.118485	-2.49835	4.76586e-182	-0.095562	0.74816	-2.86143	9.5487e-56	Ortholog(s) have mRNA binding activity, role in cytoplasmic translational initiation and cytoplasmic stress granule, eukaryotic translation initiation factor 3 complex localization
	C1_04980C	orf19.52	-0.00180087	0.996632	-0.78661	6.72955e-23	0.142594	0.131287	-0.619717	3.24558e-14	Ortholog(s) have role in cellular iron ion homeostasis and mitochondrion localization
	C1_04990C	orf19.53	0.227226	0.141517	0.17399	0.11412	-0.132528	0.228634	-0.162412	0.176088	Ortholog(s) have role in mRNA cis splicing, via spliceosome and U2-type prespliceosome, U2AF, commitment complex, cytosol localization
	C1_05000W	RHD1	0.544236	0.0428937	2.6206	7.45081e-66	-4.53094	9.09428e-79	-2.43017	2.77796e-24	Putative beta-mannosyltransferase required for the addition of beta-mannose to the acid-labile fraction of cell wall phosphopeptidomannan; 9-gene family memebr; regulated on yeast-hypha and white-opaque switches; Spider biofilm repressed
	C1_05010C	orf19.55	-0.179439	0.393742	-0.608416	5.07003e-08	-0.508586	0.0261242	-0.91676	5.99137e-25	Ortholog(s) have role in cellular zinc ion homeostasis and endoplasmic reticulum localization
	C1_05020C	ARG2	0.134927	0.675199	0.900221	8.17168e-15	-1.02789	2.45412e-12	-0.239404	0.152736	Putative enzyme of arginine biosynthesis; transcription of genes of arginine biosynthesis pathway, except for ARG2, is induced upon phagocytosis by macrophage
	C1_05030C	PSF2	0.252895	0.495574	-0.283732	0.0779148	-0.887741	2.28677e-06	-1.40064	1.63222e-14	Ortholog(s) have role in double-strand break repair via break-induced replication, mitotic DNA replication and CMG complex, GINS complex, cytosol, nuclear chromatin, replication fork protection complex localization
	C1_05050C	RRP6	-0.158043	0.72203	-0.134497	0.177961	0.165357	0.268772	0.209996	0.13943	Putative nuclear exosome exonuclease component; Hap43p-induced gene; mutation confers hypersensitivity to 5-fluorocytosine (5-FC), 5-fluorouracil (5-FU), and tubercidin (7-deazaadenosine)
	C1_05060W	REI1	-0.118937	0.856942	0.106312	0.25543	0.562515	0.00019432	0.808344	7.88762e-06	Putative cytoplasmic pre-60S factor; Hap43-induced; repressed by prostaglandins
	C1_05070C	GPI7	-0.0796107	0.873786	-0.276378	0.0183285	0.531234	0.00232201	0.356872	0.010775	Protein involved in attachment of GPI-linked proteins to cell wall; member of major facilitator superfamily; phosphodiesterase/nucleotide pyrophosphatase domain; similar to S. cerevisiae Gpi7p
	C1_05080W	GPT1	0.218743	0.698426	5.19581	0	-0.404882	0.104899	4.59256	1.59041e-149	GABA/polyamine transporter; 9 to 11 membrane spanning segments; complements GABA uptake defect of an S. cerevisiae uga4 put4 gap1 triple mutant; complements growth of an S. cerevisiae spe1 mutant under polyamine limitation
	C1_05090W	TRY2	-0.097009	0.754698	0.519043	4.23195e-08	0.00367891	0.983862	0.644321	8.29439e-06	Transcription factor; regulator of yeast form adherence; required for yeast cell adherence to silicone substrate; Spider biofilm induced
	C1_05100W	orf19.4061	0.0682831	0.87233	-0.295107	0.0576434	0.264433	0.0523849	-0.0743752	0.740171	Protein of unknown function; clade-associated gene expression
	C1_05110C	ARO4	-0.0866603	0.642314	0.393991	2.94251e-05	-1.7441	7.39631e-21	-1.2406	1.67648e-12	3-deoxy-D-arabinoheptulosonate-7-phosphate synthase; aromatic amino acid biosynthesis; GCN-regulated; feedback-inhibited by tyrosine if produced in S. cerevisiae Aro3p and Aro4p catalyze same reaction; protein decreases in stationary phase
	C1_05120W	orf19.4059	0.0047106	0.994775	1.03004	1.91526e-20	-0.273671	0.0954774	0.774023	2.40912e-15	Ortholog(s) have role in actin cortical patch localization, arginine transport, endocytosis, late endosome to vacuole transport, lysine transport, regulation of intracellular pH
	C1_05130W	orf19.4057	0.560972	0.963447	0	1	-1.433	0.798318	-1.83946	0.721125	Ortholog of Candida albicans WO-1 : CAWG_00885
	C1_05140W	BRG1	-0.150532	0.938014	-0.560374	0.149148	-0.628419	0.0229417	-1.01628	0.00100051	Transcription factor; recruits Hda1 to hypha-specific promoters; Tn mutation affects filamentation; Hap43-repressed; Spider and flow model biofilm induced; required for Spider biofilm formation; Bcr1-repressed in RPMI a/a biofilms
	C1_05150C	orf19.450	0.165484	0.95672	-1.49207	0.0653102	-0.187838	0.835027	-1.80979	0.0326526	Protein of unknown function
	C1_05160C	orf19.449	-0.137147	0.626146	-0.178431	0.231842	-0.00914571	0.974891	-0.026965	0.882568	Putative phosphatidyl synthase; stationary phase enriched protein; transcript repressed by yeast-hypha switch; Hap43-repressed; rat catheter, Spider and flow model biofilm induced
	C1_05170C	CUE5	0.125327	0.594521	0.393225	6.64424e-08	-0.0476146	0.800327	0.243127	0.0625568	Predicted ubiquitin-binding protein; rat catheter biofilm repressed
	C1_05180C	orf19.446.2	0.0332328	0.955064	-0.0562921	0.613111	0.235285	0.525095	0.168417	0.614416	Protein with a NADH-ubiquinone oxidoreductase B18 subunit domain; gene has intron
	C1_05190C	orf19.446.1	0.0369991	0.926337	-0.13085	0.222812	-0.0812835	0.851018	-0.224071	0.545629	Protein with a NADH-ubiquinone oxidoreductase B18 subunit domain; gene has intron
	C1_05200C	orf19.446	-0.131946	0.681903	-0.223354	0.0913572	-0.00118956	0.993255	-0.0703151	0.698108	Protein of unknown function; constitutive expression independent of MTL or white-opaque status; upregulated in a cyr1 mutant
	C1_05210C	orf19.445	0.0551945	0.912518	-1.43648	1.55305e-67	1.23929	2.61953e-19	-0.229434	0.146277	Protein of unknown function; repressed by prostaglandins
	C1_05220C	orf19.444	-0.133605	0.816591	-0.180161	0.306975	0.937883	9.32109e-05	0.912092	1.08077e-06	Has domain(s) with predicted nucleic acid binding, nucleotide binding activity
	C1_05230W	orf19.443	0.250389	0.482376	-0.246096	0.0956211	0.323766	0.101061	-0.149804	0.404411	Ortholog(s) have RNA polymerase III activity and role in tRNA transcription from RNA polymerase III promoter, transcription initiation from RNA polymerase III promoter
	C1_05240C	RPT1	-0.00633283	0.985509	-0.406924	3.46398e-06	-0.0244209	0.91248	-0.402428	0.0011656	Putative 26S proteasome regulatory subunit 7; Hap43p-repressed gene; regulated by Gcn2p and Gcn4p; overlaps orf19.442
	C1_05250W	orf19.442	0	1	0	1	0	1	0	1	Ortholog of Candida guilliermondii ATCC 6260 : PGUG_05525, Candida lusitaniae ATCC 42720 : CLUG_03378 and Candida albicans WO-1 : CAWG_00876
	C1_05260C	SDH1	-0.105204	0.664369	-0.296566	0.000933273	0.112676	0.42917	-0.054861	0.648465	Putative mitochondrial succinate dehydrogenase; macrophage/pseudohyphal-induced; repressed by nitric oxide
	C1_05270C	orf19.439	0.0580725	0.886535	-1.56186	1.42518e-74	1.27247	4.25541e-21	-0.324189	0.0360838	Ortholog(s) have recombinase activity, single-stranded DNA binding, structural constituent of ribosome activity
	C1_05280W	orf19.438	-0.154949	0.479529	0.455538	6.11636e-06	-0.308615	0.00909372	0.325806	0.00699394	Has domain(s) with predicted membrane localization
	C1_05290W	GRS1	-0.0656433	0.725403	-0.184076	0.00664487	-0.62378	4.52382e-12	-0.719312	6.68461e-07	Putative tRNA-Gly synthetase; genes encoding ribosomal subunits, translation factors, tRNA synthetases are downregulated upon phagocytosis by murine macrophage; stationary phase enriched protein
	C1_05300C	PRD1	0.105677	0.795145	-0.587114	5.46057e-15	-0.498204	0.000361641	-1.16764	1.01101e-26	Putative proteinase; transcript regulated by Nrg1, Mig1, and Tup1; Hogp-induced; stationary phase enriched protein; Hap43-repressed; rat catheter biofilm repressed
	C1_05320C	orf19.433	-0.00265243	0.995694	-0.396075	5.79241e-05	0.469295	3.27634e-06	0.0996668	0.47191	Ortholog(s) have Rab guanyl-nucleotide exchange factor activity, role in cellular protein complex assembly, intra-Golgi vesicle-mediated transport and TRAPPII protein complex, trans-Golgi network localization
	C1_05330C	orf19.432	-0.420496	0.140176	0.604972	2.63278e-06	0.446744	0.0200421	1.49465	4.68057e-27	Predicted SCF ubiquitin ligase complex protein; Spider biofilm induced; rat catheter biofilm induced
	C1_05340C	ZCF2	-0.605811	0.0112588	-0.226566	0.0248705	2.24296	1.44059e-28	2.64562	9.51749e-62	Zn(II)2Cys6 transcription factor, required for adaptation to reactive sulfur species; regulates sulfite tolerance through expression of SSU1 and CDG1; Hap43-repressed; Spider biofilm induced
	C1_05350W	YPT53	-0.17537	0.654983	-0.259204	0.0438274	1.27069	4.9305e-11	1.20939	1.26541e-18	Rab-family GTPase involved in vacuolar trafficking, colocolizes with Vps1p and Ypt52p in late endosome; Hap43-repressed gene
	C1_05360C	orf19.429	-0.304998	0.237033	0.183252	0.0229542	-0.0948328	0.544652	0.415616	0.00277584	Putative non-canonical poly(A) polymerase; repressed by nitric oxide; Spider biofilm induced
	C1_05370C	orf19.428	0.107358	0.845107	0.693591	5.51257e-15	0.178551	0.27858	0.792211	6.51215e-11	Putative serine/threonine kinase; induced during planktonic growth; rat catheter biofilm repressed
	C1_05380C	orf19.427	0.0220244	0.958736	-0.224111	0.0234181	0.428539	3.24743e-05	0.20419	0.151351	Ortholog(s) have telomeric DNA binding activity, role in DNA double-strand break processing, DNA replication initiation, chromatin silencing at silent mating-type cassette, telomere capping and shelterin complex localization
	C1_05390C	orf19.426	-0.146118	0.543451	-0.0404685	0.664837	-0.454615	1.84711e-06	-0.327535	0.000258081	Ortholog of C. dubliniensis CD36 : Cd36_05120, C. parapsilosis CDC317 : CPAR2_107740, Candida tenuis NRRL Y-1498 : CANTEDRAFT_136277 and Debaryomyces hansenii CBS767 : DEHA2A02266g
	C1_05400C	orf19.425	0.224524	0.600584	-0.679047	2.97194e-10	1.88375	1.09021e-35	1.00566	5.10907e-12	Ortholog(s) have mitochondrial large ribosomal subunit localization
	C1_05410C	TRP99	-0.249027	0.148988	0.00742847	0.95567	0.898917	4.17119e-09	1.18005	3.36444e-24	Putative thioredoxin peroxidase/alkyl hydroperoxide reductase; induced in low iron; regulated by Gcn4; induced in response to amino acid starvation (3-AT treatment)
	C1_05420W	orf19.423	-0.166499	0.487253	0.105671	0.344415	0.174991	0.115469	0.46979	2.75358e-06	Ortholog(s) have enzyme activator activity, mRNA binding activity, role in deadenylation-dependent decapping of nuclear-transcribed mRNA and P-body, cytoplasmic side of membrane, nucleus localization
	C1_05430W	SPT20	-0.282098	0.191887	-0.0132422	0.909968	0.18146	0.345109	0.474243	0.00228123	Putative transcription factor; downregulated upon adherence to polystyrene; flucytosine repressed
	C1_05440C	orf19.419	-0.159204	0.862036	3.40747	4.70709e-95	-1.75322	2.04988e-08	1.83505	1.5641e-29	Protein of unknown function; flow model biofilm induced; Spider biofilm induced
	C1_05450W	orf19.420	0	1	0	1	0	1	0	1	Protein of unknown function
	C1_05460W	KOG1	-0.165708	0.453476	0.55001	1.25884e-11	-0.0566436	0.711727	0.682074	4.4206e-11	Putative TORC1 subunit; heterozygous null mutant displays sensitivity to rapamycin; likely to be essential for growth, based on an insertional mutagenesis strategy
	C1_05470W	MTM1	-0.0664169	0.896992	-1.54108	9.38074e-59	2.56937	2.94858e-67	1.11849	3.00002e-11	Ortholog(s) have metallochaperone activity, pyridoxal phosphate binding activity, role in manganese ion transport, pyridoxal phosphate transport and mitochondrion localization
	C1_05480C	orf19.416	-0.52925	0.402239	-0.622893	0.0066146	0.836389	0.00193297	0.751815	0.00251389	Ortholog of C. dubliniensis CD36 : Cd36_05200, C. parapsilosis CDC317 : CPAR2_107660, Candida tenuis NRRL Y-1498 : cten_CGOB_00159 and Debaryomyces hansenii CBS767 : DEHA2E07854g
	C1_05490C	orf19.415	0.0890942	0.679215	0.259645	0.000169	0.78839	2.16607e-12	0.982405	1.0729e-25	Putative protein of unknown function; Hap43p-repressed gene
	C1_05500W	RSM22	-0.13402	0.827883	-0.688783	1.63883e-13	1.36104	4.86204e-19	0.825455	1.27228e-07	Predicted mitochondrial small ribosomal subunit; rat catheter and Spider biofilm induced
	C1_05510C	RPS27A	-0.283298	0.537328	-0.453445	0.00179236	-0.797509	0.0110003	-0.946202	0.000405004	Ribosomal protein S27; rat catheter and Spider biofilm induced
	C1_05520W	orf19.413	-0.635091	4.7842e-05	-0.863762	2.50497e-08	-1.74407	2.7615e-13	-1.95143	2.78117e-34	Protein of unknown function; induced by Sfu1; Spider biofilm induced
	C1_05530C	SSH1	0.0726559	0.735959	-0.765986	2.27565e-11	-1.52043	1.3301e-13	-2.33614	1.82588e-49	Protein with a role in protein translocation across membranes
	C1_05540C	orf19.411	0.444391	0.134572	1.22982	1.52292e-25	-4.00257	2.03027e-116	-3.19314	4.41292e-164	Protein similar to GTPase regulators; induced in low iron; transcript activated by Mnl1 under weak acid stress; Hap43-, Sfu1- and Sef1-regulated; flow model biofilm induced, Spider biofilm induced
	C1_05560W	RIB4	0.199499	0.542971	0.305082	0.0013314	-1.36485	1.10388e-20	-1.23591	9.10857e-24	Lumazine synthase (6,7-dimethyl-8-ribityllumazine synthase, DMRL synthase); catalyzes the penultimate step in the synthesis of riboflavin; Hap43-induced; rat catheter and Spider biofilm repressed
	C1_05600W	GSL1	-0.158818	0.539704	0.746277	4.07107e-11	-0.193911	0.148519	0.734948	1.71676e-13	Beta-1,3-glucan synthase subunit; 10 predicted transmembrane regions; caspofungin induced; repressed by yeast-to-hypha transition; young biofilm repressed, induced by biofilm drug exposure; Bcr1-repressed in RPMI a/a biofilms
	C1_05610W	orf19.2494	0.0315635	0.932018	0.114282	0.214852	0.354752	0.00437892	0.460863	0.000481111	Ortholog(s) have glutaminyl-tRNA synthase (glutamine-hydrolyzing) activity, role in glutaminyl-tRNAGln biosynthesis via transamidation, mitochondrial translation and glutamyl-tRNA(Gln) amidotransferase complex, mitochondrion localization
	C1_05620C	STE3	-0.25156	0.772859	0.425865	0.0490707	0.0420386	0.895728	0.748226	0.00257654	Protein similar to S. cerevisiae Ste3p, the receptor for a-factor mating pheromone; alpha mating-type-specific transcription
	C1_05630C	orf19.2489	-0.135166	0.721272	-0.620943	7.82022e-15	-0.600175	0.00371412	-1.0633	3.67245e-11	Putative karyopherin beta; repressed by nitric oxide
	C1_05640C	FAL1	-0.125043	0.698426	0.0232238	0.832883	0.209043	0.02437	0.379132	0.0036352	eIF4A subfamily of DEAD-box ATP-dependent RNA helicases; predicted nucleolar protein required for maturation of 18S rRNA; Spider biofilm induced
	C1_05650W	orf19.2487	-0.10752	0.824962	0.154165	0.0860277	0.600728	2.43593e-05	0.881487	1.7694e-15	Protein with a predicted phosphoribulokinase/uridine kinase domain; Spider biofilm induced
	C1_05660C	orf19.2485	-0.162378	0.276721	-0.323979	9.03485e-06	-0.652054	2.37277e-05	-0.790287	1.1133e-10	Ortholog(s) have promoter-specific chromatin binding, protein complex binding, structural constituent of nuclear pore activity
	C1_05670W	orf19.2484	-0.00953948	0.990503	0.903334	1.07444e-27	-0.597286	4.08188e-05	0.33952	0.00541252	Ortholog(s) have fungal-type vacuole localization
	C1_05680C	RIM1	0.11749	0.507058	-0.171166	0.168495	-0.113005	0.461071	-0.378495	0.0156878	Putative single-stranded DNA-binding protein; protein level decreases in stationary phase cultures; rat catheter biofilm repressed
	C1_05690C	orf19.2481	-0.357563	0.836997	4.72035	4.44817e-16	-2.71619	7.78862e-05	2.42	5.14238e-18	Protein of unknown function; Spider biofilm induced
	C1_05700W	AUT7	-0.125836	0.829908	2.68961	8.51978e-240	-0.0319499	0.881516	2.80948	9.44142e-91	Putative autophagosome protein; macrophage/pseudohyphal-repressed; alternatively spliced intron in 5' UTR; Spider biofilm induced
	C1_05710C	UGA4	0.0382821	0.974768	2.41033	4.55615e-46	-1.52547	4.72619e-09	0.869911	0.000153229	Putative gamma-aminobutyric acid/polyamine permease; nitrogen catabolite repressed gene, induced in absence of preferred N sources; transcriptionally induced upon phagocytosis by macrophage; gene regulation by nitrogen source requires Gat1p
	C1_05720W	orf19.2478.1	0.140704	0.5692	-0.451438	1.13506e-10	-0.0773349	0.583337	-0.646691	4.74707e-05	60S ribosomal protein L7; snoRNA snR39b encoded within the 2nd intron
	C1_05740C	orf19.2478	0.1726	0.64889	-0.740627	3.35292e-06	0.482682	0.0119631	-0.407501	0.0439469	Ortholog of C. dubliniensis CD36 : Cd36_05410, C. parapsilosis CDC317 : CPAR2_107480, Candida tenuis NRRL Y-1498 : CANTEDRAFT_94695 and Debaryomyces hansenii CBS767 : DEHA2D02288g
	C1_05750C	orf19.2476	-0.000634947	0.997695	-0.110818	0.232696	-0.275514	0.00619035	-0.362513	5.17304e-05	Ortholog(s) have histone demethylase activity (H3-trimethyl-K4 specific) activity
	C1_05760C	PGA26	0.241729	0.739267	0.635229	0.346116	-2.53235	8.42355e-06	-2.12325	8.38458e-07	GPI-anchored adhesin-like protein of the cell wall; role in cell wall integrity; required for normal virulence; induced in high iron and during cell wall regeneration; Hap43-repressed
	C1_05770C	PRC3	-0.192033	0.495819	-0.233151	0.00466415	0.55472	3.15742e-05	0.536937	8.37786e-06	Putative carboxypeptidase Y precursor; transcript regulated by Nrg1 and Mig1; regulated by Gcn2 and Gcn4
	C1_05780W	orf19.2473	-0.201687	0.219804	-0.23012	0.00527593	0.0259343	0.866239	0.020453	0.85399	Putative RSC chromatin remodeling complex component; decreased transcription is observed upon fluphenazine treatment or in an azole-resistant strain that overexpresses CDR1 and CDR2
	C1_05790W	orf19.2472.1	0.0247592	0.97102	-1.43259	1.84653e-41	0.633704	0.000170154	-0.80107	1.0396e-06	Ortholog of C. dubliniensis CD36 : Cd36_61610, C. parapsilosis CDC317 : CPAR2_107530, Candida tenuis NRRL Y-1498 : CANTEDRAFT_115252 and Debaryomyces hansenii CBS767 : DEHA2D02200g
	C1_05800C	orf19.2472	-0.147317	0.72203	0.242078	0.0993945	0.0397825	0.854449	0.452986	0.00158677	Ortholog of S. pombe replication termination factor Rtf2; Spider biofilm induced
	C1_05810W	GIM5	0.06187	0.856729	-0.116971	0.240129	0.236216	0.0751976	0.0809635	0.571468	Putative heterohexameric cochaperone prefoldin complex subunit; macrophage/pseudohyphal-repressed gene and macrophage-induced protein
	C1_05820C	RAD10	0.287059	0.161587	1.10732	9.05613e-27	0.133632	0.432889	0.97891	1.18581e-09	Ortholog of S. cerevisiae Rad10, an endonuclease involved in nucleotide excision repair; mutant is extremely sensitive to UV irradiation; transcript repressed in alkaline conditions
	C1_05830W	orf19.2468	-0.0206144	0.974809	4.80004	1.41265e-18	-6.21106	4.52943e-34	-1.3613	7.96228e-05	Ortholog(s) have trans-aconitate 3-methyltransferase activity and cytosol, nucleus localization
	C1_05840W	PRN1	-0.315761	0.302664	1.11924	6.42072e-12	-1.00167	1.87285e-06	0.458804	0.0260071	Protein with similarity to pirins; induced by benomyl and in response to alpha pheromone in SpiderM medium; transcript induced by Mnl1 in weak acid stress; rat catheter and Spider biofilm induced
	C1_05850W	POL32	0.465412	0.000230727	-0.598195	2.18371e-07	0.456906	0.00250668	-0.582633	0.000227976	Putative subunit of DNA polymerase delta, involved in chromosomal DNA replication; cell-cycle regulated periodic mRNA expression
	C1_05860W	PRN2	0.0945011	0.753982	0.0495503	0.724117	0.0124421	0.951708	-0.0069436	0.972334	Protein similar to pirin; Hap43p-repressed gene
	C1_05870W	PRN3	0.213585	0.445301	1.15723	1.90556e-12	-1.67985	2.25779e-23	-0.712644	7.14285e-07	Protein similar to pirin; induced by Mnl1 under weak acid stress; Hap43-repressed; Spider biofilm induced
	C1_05880W	PRN4	0.047108	0.936119	0.834606	3.16133e-15	-0.786019	4.24591e-07	0.0240709	0.876577	Protein with similarity to pirins; induced by benomyl treatment; flow model biofilm repressed
	C1_05890W	orf19.2460	-0.0586098	0.974453	3.83403	2.00186e-223	6.21811	2.46475e-94	10.1221	0	Protein of unknown function; substrate for Kex2 processing in vitro; repressed by alpha pheromone in SpiderM medium; Spider biofilm induced; Bcr1-repressed in a/a RPMI biofilms
	C1_05900W	orf19.2459	-0.0820305	0.850293	0.0951214	0.336831	-0.621137	2.51069e-05	-0.42071	0.00704876	Protein of unknown function; mRNA binds to She3; Hap43 repressed gene; Spider biofilm induced
	C1_05910W	SIP5	0.0863304	0.811344	0.309442	0.000190455	0.668332	3.20463e-05	0.913479	1.34571e-15	Protein of unknown function; flow model, rat catheter and Spider biofilm induced
	C1_05920W	orf19.2457	0.782916	0.170637	-2.45728	3.0067e-33	2.6043	1.41947e-13	-0.614689	0.106753	Protein of unknown function; induced during chlamydospore formation in both C. albicans and C. dubliniensis; Spider biofilm induced
	C1_05930C	orf19.2455	0.436254	0.00461654	-0.0299286	0.81317	-0.272966	0.249383	-0.717655	3.5213e-07	Ortholog(s) have glutathione hydrolase activity, omega peptidase activity, role in glutathione catabolic process and cytoplasm, glutathione hydrolase complex, nuclear periphery localization
	C1_05940W	PHO87	0.0963122	0.721996	0.00955966	0.931327	-0.298858	0.136871	-0.363228	0.00334566	Putative phosphate permease; transcript repressed by Rim101 at pH 8; regulated by white-opaque switch; caspofungin repressed; virulence-group-correlated expression; flow model biofilm induced
	C1_05950C	orf19.2452	0.240471	0.425468	1.67735	6.32558e-78	-1.25258	8.62349e-10	0.207128	0.140734	Protein of unknown function; induced in high iron; repressed in core caspofungin response; ketoconazole-repressed; colony morphology-related gene regulation by Ssn6; possibly subject to Kex2 processing
	C1_05960W	PGA45	0.513984	0.0706671	2.37211	4.28749e-100	-1.54193	2.5412e-16	0.3394	0.0146978	Putative GPI-anchored cell wall protein; repressed in core caspofungin response; Hog1-induced; regulated by Ssn6; Mob2-dependent hyphal regulation; flow model biofilm induced
	C1_05970W	orf19.2449	-0.988945	0.725086	0.956456	0.321856	-0.856672	0.319222	0.998677	0.267331	Putative adhesin-like protein; macrophage-induced gene
	C1_05980W	orf19.2447	0.015884	0.973489	0.316766	0.000926595	-0.0842906	0.549249	0.239937	0.0607499	Putative Type II phosphatidylinositol 4-kinase; Ssr1-repressed; flow model biofilm repressed
	C1_05990C	orf19.2446	0.187375	0.553848	-0.297236	0.0026057	0.0841137	0.834206	-0.380461	0.142271	Ortholog(s) have cell division site, cell tip, cytoplasm, nucleus localization
	C1_06000W	orf19.2445	-0.667217	0.334166	-1.39275	0.0885898	-1.50959	0.00167567	-2.21926	6.53396e-05	Putative dicarboxylic amino acid permease; fungal-specific (no human or murine homolog); induced by alpha pheromone in SpiderM medium
	C1_06010W	CHS7	-0.0867708	0.757642	0.0257679	0.82662	-0.411539	0.248621	-0.272697	0.269662	Protein required for wild-type chitin synthase III activity; similar to (but not functional homolog of) S. cerevisiae Chs7p, which effects ER export of Chs3p; induced cyr1 mutant hyphae and ras1 yeast-form cells; Spider biofilm induced
	C1_06020W	RGD1	-0.0897882	0.698517	-0.461196	2.5981e-06	-0.497957	0.000215033	-0.847349	2.58771e-17	GTPase activator protein; transcript induced in low iron; alkaline upregulated; localized to the bud emergence area in G1 phase and in the bud tip during S and G2 phases
	C1_06030C	orf19.2442	0.107553	0.863102	-1.05006	8.47292e-05	-0.20625	0.62867	-1.35223	1.89687e-05	Ortholog of S. cerevisiae Shg1; a COMPASS (Set1C) complex subunit that methylates histone H3 on lysine 4 and is required in transcriptional silencing near telomeres; repressed in an azole-resistant strain overexpressing MDR1
	C1_06040W	RTT101	-0.0166206	0.976897	0.107092	0.494913	-0.654692	0.00110535	-0.508349	0.00209068	Putative cullin subunit of E3 ubiquitin ligase complex, involved in response to DNA damage; induced by alpha pheromone in SpiderM medium
	C1_06050C	orf19.2439.1	-0.0824843	0.837984	0.844745	3.47911e-13	-0.848692	9.42471e-07	0.102338	0.421218	Ortholog(s) have ubiquinol-cytochrome-c reductase activity, role in aerobic respiration, mitochondrial electron transport, ubiquinol to cytochrome c and mitochondrial respiratory chain complex III localization
	C1_06060C	ACP1	0.0926818	0.800649	-0.569367	2.99491e-12	0.173093	0.78594	-0.464995	0.332028	Putative mitochondrial acyl carrier protein involved in fatty acid biosynthesis; shows colony morphology-related gene regulation by Ssn6p; protein newly produced during adaptation to the serum
	C1_06070W	orf19.2438	0.184339	0.457257	-1.78588	7.83501e-97	1.28229	5.05677e-25	-0.663755	0.000173947	Ortholog(s) have mitochondrion, ribosome localization
	C1_06080C	ARC35	0.00311714	0.995694	-0.517797	1.7e-05	-1.05831	0.100776	-1.5581	0.000355306	Putative ARP2/3 complex subunit; shows colony morphology-related gene regulation by Ssn6p; mutation confers hypersensitivity to cytochalasin D
	C1_06090C	orf19.2436	0.02439	0.952588	-0.186286	0.148333	-0.459242	0.000293969	-0.647726	3.79651e-06	Predicted protein serine/threonine kinase; Spider biofilm induced
	C1_06100C	MSI3	-0.0762694	0.836057	-0.900956	2.62399e-35	-0.769509	0.00011048	-1.57128	9.13665e-24	Essential HSP70 family protein; required for fluconazole resistance and calcineurin-dependent transcription; interacts with Cgr1; transcript regulated by iron; rat catheter biofilm induced; farnesol repressed in biofilm; sumoylation target
	C1_06110C	NPL4	-0.100214	0.781107	-0.414971	0.000256155	-0.173865	0.390055	-0.467159	0.00427975	Putative ubiquitin-binding protein; regulated by Gcn2p and Gcn4p
	C1_06120C	orf19.2433	0.032144	0.974561	-0.582892	0.0437948	-0.685022	0.0465641	-1.27663	0.00926068	Has domain(s) with predicted flap-structured DNA binding activity and role in double-strand break repair via single-strand annealing, removal of nonhomologous ends
	C1_06130C	HAC1	0.0181835	0.974727	-1.14662	1.83638e-34	0.22873	0.186667	-0.913057	3.54783e-12	bZIP transcription factor; role in unfolded protein response and control of morphology; transcript undergoes atypical splicing at C terminus under ER stress; induced during mating and by caspofungin; mRNA binds She3; Spider biofilm induced
	C1_06140C	orf19.2431	-0.387469	0.585774	-8.33706	6.94585e-11	0.234344	0.617217	-7.68735	5.2992e-09	Dubious open reading frame, only conserved in Candida dubliniensis; induced by alpha pheromone in SpiderM medium; mRNA binds She3; Spider biofilm induced; flow model biofilm repressed
	C1_06150W	orf19.2430	0.815579	0.929633	-1.70944	0.718009	-0.31116	0.935679	-2.85563	0.548147	Ortholog of Candida albicans WO-1 : CAWG_00792
	C1_06160W	orf19.2429	-1.6115	0.492138	-1.22062	0.10419	0.932949	0.224877	1.36094	0.124353	Protein of unknown function; induced by alpha pheromone in SpiderM medium
	C1_06180W	TLO34	0.179053	0.417141	-0.67975	1.8714e-08	-0.781887	3.47091e-07	-1.61814	9.10478e-33	Non-telomeric member of a family of telomere-proximal genes of unknown function; predicted N-terminus is extended, relative to that of other family members; overlaps orf19.2662
	C1_06190C	orf19.2662	0	1	0	1	0	1	0	1	Predicted ORF of unknown function; overlaps TLO34/orf19.2661
	C1_06200W	orf19.2663	0.059195	0.865596	-0.0924307	0.451921	0.0912654	0.422644	-0.0357828	0.802561	Ortholog of Pichia stipitis Pignal : PICST_29216 and Candida albicans WO-1 : CAWG_00788
	C1_06210W	BUD16	0.0183557	0.974561	-0.0136872	0.936187	-0.493458	0.163487	-0.504196	0.0239666	Putative pyridoxal kinase; a key enzyme in pyridoxal 5'-phosphate synthesis, the active form of vitamin B6; involved in bud-site selection and genome integrity in S. cerevisiae; induced by alpha pheromone in SpiderM medium
	C1_06220C	orf19.1827	-0.222935	0.87233	-0.295512	0.826623	-2.15927	0.00306289	-2.22524	0.00198534	Protein of unknown function; flow model biofilm induced; induced by alpha pheromone in SpiderM medium
	C1_06230C	MDM34	-0.270611	0.459092	-0.930787	1.05516e-18	2.37095	4.38145e-50	1.73345	6.70872e-23	Putative zinc finger transcription factor; macrophage-downregulated; flow model biofilm induced; flow model and Spider biofilm induced
	C1_06250W	orf19.1825	0.445864	0.0951914	-0.959471	2.75506e-08	0.853649	0.00030908	-0.529873	0.0135444	Protein of unknown function; mutants are viable; filament induced; regulated by Nrg1, Rfg1, Tup1
	C1_06260W	PGA50	0.189959	0.975753	0.467125	0.824524	-0.485686	0.820761	-0.215045	0.930861	Putative GPI-anchored protein; adhesin-like protein
	C1_06270W	orf19.1823	0.241887	0.378951	-0.949795	5.08258e-11	0.0380341	0.86352	-1.13026	3.92414e-12	Predicted membrane protein; transcript repressed by ciclopirox olamine
	C1_06280C	UME6	-0.128233	0.927298	-0.949142	0.0656715	-0.243404	0.645355	-1.04078	0.0190756	Zn(II)2Cys6 transcription factor; role in hyphal extension, virulence, adherence to plastic; rat catheter biofilm induced; has a long 5'-UTR that regulates translational efficiency and controls transition to filamentous growth
	C1_06290C	orf19.1821	0	1	-0.785816	0.872942	0.490548	0.933442	0	1	Protein of unknown function; repressed by alpha pheromone in SpiderM medium
	C1_06320W	orf19.177	-0.0698087	0.856724	-0.0864482	0.570793	-0.249577	0.119158	-0.244951	0.0802285	Has domain(s) with predicted phosphatidylinositol binding activity and role in cell communication
	C1_06330W	orf19.6280	0.170387	0.984206	3.02286	0.440972	-2.83202	0.350457	0.1403	0.935549	Dubious open reading frame
	C1_06340W	orf19.6277	-0.711499	0.102007	-1.21697	0.000617695	-0.316698	0.29169	-0.807391	0.0694349	Ortholog of C. dubliniensis CD36 : Cd36_05920, C. parapsilosis CDC317 : CPAR2_803860, Pichia stipitis Pignal : PICST_30324 and Candida guilliermondii ATCC 6260 : PGUG_04439
	C1_06350W	orf19.6276	-0.232159	0.382718	1.00435	2.7646e-14	-1.07393	1.37019e-08	0.183387	0.343465	Protein of unknown function; rat catheter biofilm repressed
	C1_06360W	orf19.6275	0.0633901	0.903952	0.0672009	0.712736	0.0637449	0.759156	0.0892529	0.544097	Ortholog(s) have ribosomal protein S6 kinase activity, role in TORC1 signaling, peptidyl-serine phosphorylation, protein autophosphorylation and cytosol localization
	C1_06370C	PBR1	2.35005	0.847888	3.53821	0.0760089	0.490548	0.824266	1.36236	0.259376	Protein of unknown function; required for cohesion, adhesion, and RPMI biofilm formation; induced by alpha pheromone in white cells; fluconazole-induced; Spider biofilm induced
	C1_06380C	orf19.6273	-0.152707	0.740775	0.580864	1.47098e-07	0.545985	0.000382082	1.30361	2.66407e-24	Ortholog of C. dubliniensis CD36 : Cd36_05960, C. parapsilosis CDC317 : CPAR2_301790, Candida tenuis NRRL Y-1498 : CANTEDRAFT_112420 and Debaryomyces hansenii CBS767 : DEHA2G15290g
	C1_06390W	orf19.6272	-0.142489	0.82895	-0.604311	0.00241256	-1.72291	5.70873e-14	-2.16158	4.80777e-39	Putative ubiquitin C-terminal hydrolase; regulated by Gcn2p and Gcn4p
	C1_06400C	orf19.6271	-0.00614494	0.993751	-0.286877	0.00475126	0.118097	0.437138	-0.138332	0.28347	Ortholog(s) have role in mRNA splicing, via spliceosome and nucleus, transcriptionally active chromatin localization
	C1_06410W	orf19.6269	-0.0277234	0.958888	0.0362455	0.813996	-0.1945	0.233045	-0.107604	0.468907	Ortholog of C. dubliniensis CD36 : Cd36_05990, Candida tenuis NRRL Y-1498 : CANTEDRAFT_91852, Debaryomyces hansenii CBS767 : DEHA2G15356g and Pichia stipitis Pignal : PICST_87044
	C1_06420C	orf19.6268	-0.193653	0.574694	-0.0816715	0.418301	0.173531	0.281342	0.309685	0.0087006	Putative cohesin complex subunit; expression downregulated in an ssr1 null mutant
	C1_06430C	orf19.6267	-0.390303	0.933831	3.84971	4.74598e-05	-1.32073	0.237295	3.07115	1.75326e-06	Ortholog of C. dubliniensis CD36 : Cd36_06020, C. parapsilosis CDC317 : CPAR2_803380, Candida tenuis NRRL Y-1498 : CANTEDRAFT_91858 and Pichia stipitis Pignal : PICST_30337
	C1_06440C	orf19.6266	0.245474	0.336514	-0.813381	1.21461e-17	-0.216448	0.354636	-1.25439	2.15192e-16	Protein of unknown function; Spider biofilm induced
	C1_06450C	RPS14B	0.16398	0.531408	-0.929779	5.80516e-26	-0.295609	0.0145824	-1.3668	1.38468e-16	Putative ribosomal protein; repressed upon phagocytosis by murine macrophage; transcript positively regulated by Tbf1; Spider biofilm repressed
	C1_06460C	RPS22A	0.171733	0.571202	-1.31693	3.31154e-41	-0.481165	0.00346161	-1.94654	4.87917e-28	Predicted ribosomal protein; repressed upon phagocytosis by murine macrophage; Spider biofilm repressed
	C1_06470W	orf19.6264.4	0.198659	0.378951	-0.850184	2.46573e-24	0.151426	0.194701	-0.873691	1.34779e-11	Ortholog of S. cerevisiae Rpl39; a component of the 60S ribosomal subunit; Hap43-induced; Spider biofilm repressed
	C1_06480C	orf19.6264.3	0.0872614	0.762708	-0.803873	1.25545e-18	-0.19384	0.151931	-1.06218	9.24442e-19	Ortholog(s) have role in ER to Golgi vesicle-mediated transport and COPII-coated ER to Golgi transport vesicle, endoplasmic reticulum localization
	C1_06500W	orf19.6264	-0.0478476	0.922363	0.165695	0.123872	-0.160947	0.366853	0.0748027	0.616864	Ortholog of C. dubliniensis CD36 : Cd36_06080, C. parapsilosis CDC317 : CPAR2_803360, Candida tenuis NRRL Y-1498 : CANTEDRAFT_112428 and Debaryomyces hansenii CBS767 : DEHA2G15532g
	C1_06510C	orf19.6263	-0.23896	0.408025	0.462882	3.4304e-07	0.563321	5.27711e-05	1.28624	3.21337e-42	Predicted MFS membrane transporter; member of the monocarboxylate porter (MCP) family; Spider biofilm induced
	C1_06520C	BPH1	0.160449	0.800102	0.325243	0.00299436	-0.839011	1.50667e-05	-0.649599	0.000791281	Ortholog of S. cerevisiae Bph1; a putative ortholog of human Chediak-Higashi syndrome protein and murine beige gene implicated in disease syndromes involving defective lysosomal trafficking; mutant is viable
	C1_06530C	orf19.6260	-0.0118356	0.971204	-0.319295	0.000361021	-0.0664029	0.561991	-0.351328	0.000197631	Ubiquitin-specific protease; cleaves ubiquitin from ubiquitinated proteins; Spider biofilm induced
	C1_06540C	orf19.6259	-0.174424	0.565231	-0.273197	0.0124087	0.353716	0.12791	0.279899	0.154251	Exosome non-catalytic core component; involved in 3'-5' RNA processing and degradation in the nucleus and cytoplasm; Spider biofilm induced
	C1_06550W	GLT1	-0.183001	0.139297	0.958869	1.61428e-41	-2.46539	2.93093e-120	-1.30037	6.26621e-27	Putative glutamate synthase; regulated by Sef1, Sfu1, and Hap43; rat catheter biofilm repressed
	C1_06560W	orf19.6255	-0.0249272	0.956765	0.708817	4.47846e-10	-0.135981	0.423388	0.619249	1.05753e-07	Putative protein of unknown function; Hap43p-repressed gene
	C1_06570W	ANT1	0.756211	0.00764504	2.15508	2.35626e-110	2.16039	3.77718e-36	3.58203	8.71884e-97	Peroxisomal adenine nucleotide transporter; role in beta-oxidation of medium-chain fatty acid and peroxisome proliferation; rat catheter biofilm induced
	C1_06580W	RPS23A	0.240741	0.141766	-0.779151	1.65743e-28	-0.464058	1.01209e-06	-1.46075	1.01039e-22	Putative ribosomal protein; repressed upon phagocytosis by murine macrophage; Spider biofilm repressed
	C1_06590C	orf19.6252	-0.0208402	0.951927	-0.269575	0.00070329	0.120336	0.353295	-0.105491	0.363923	Ortholog(s) have transcription factor activity, RNA polymerase II transcription factor binding, transcription factor activity, core RNA polymerase II binding activity
	C1_06600W	orf19.6250	0.0260903	0.941966	-0.0112403	0.880935	0.303049	0.0373785	0.288543	0.0606874	Ortholog(s) have eukaryotic initiation factor 4G binding, mRNA binding activity and role in cytoplasmic mRNA processing body assembly, negative regulation of translational initiation, stress granule assembly
	C1_06610C	HAK1	-0.360484	0.517252	3.04246	3.2336e-220	-4.13288	2.02401e-68	-0.706768	0.00751139	Putative potassium transporter; similar to Schwanniomyces occidentalis Hak1p; amphotericin B induced; induced upon phagocytosis by macrophage; Hap43-repressed; rat catheter biofilm repressed
	C1_06620C	orf19.6248	0.581293	0.0064507	1.87264	3.35171e-12	-2.98187	1.70194e-28	-1.66009	1.90669e-07	Ortholog of C. dubliniensis CD36 : Cd36_06210, Candida tropicalis MYA-3404 : CTRG_04227 and Candida albicans WO-1 : CAWG_00750
	C1_06630W	orf19.6247	0.372186	0.0925645	-1.63081	1.96066e-41	0.553695	0.0564212	-1.42675	2.8729e-17	Ortholog(s) have chromatin binding activity
	C1_06640C	orf19.6247.1	0.203017	0.461028	-0.834794	1.0466e-18	-0.292273	0.617217	-1.30653	1.13993e-05	Ortholog(s) have protein channel activity and role in mitochondrial outer membrane translocase complex assembly, protein targeting to mitochondrion
	C1_06650W	orf19.6246	0.0732098	0.809927	0.138415	0.211806	-0.0161301	0.9276	0.0723462	0.561404	Ortholog(s) have peptide alpha-N-acetyltransferase activity and role in N-terminal peptidyl-methionine acetylation, mitochondrion inheritance, regulation of actin cytoskeleton organization, ubiquitin-dependent ERAD pathway
	C1_06660W	orf19.6245	-0.34363	0.139242	1.72107	4.46208e-67	0.183742	0.232423	2.27079	3.74606e-101	Protein of unknown function; regulated by osmotic stress via Hog1 and oxidative stress (Hog1- and Cap1-independent); induced by alpha pheromone in SpiderM medium; Spider biofilm induced
	C1_06670W	orf19.6244	0.0678625	0.81824	0.184864	0.0904191	-0.245393	0.0929023	-0.106163	0.355132	Ortholog of C. dubliniensis CD36 : Cd36_06250, C. parapsilosis CDC317 : CPAR2_206820, Candida tenuis NRRL Y-1498 : CANTEDRAFT_125137 and Debaryomyces hansenii CBS767 : DEHA2G13266g
	C1_06680W	VPS34	-0.0129831	0.984206	0.881739	3.97502e-17	-0.82439	2.06344e-07	0.0940718	0.45943	Autophosphorylated class III phosphatidylinositol 3-kinase; required for normal vesicle transport, hyphal growth, fibroblast adherence, virulence in mouse systemic infection; growth-regulated; caspofungin and hydrogen peroxide sensitivity
	C1_06690W	CYK3	-0.549054	0.00670094	-0.0504986	0.806645	-0.232526	0.228682	0.28974	0.237531	Essential protein involved in cytokinesis; contains an SH3 domain
	C1_06700W	orf19.6240	-0.534604	0.00539437	0.0912225	0.554058	-0.993613	1.07216e-10	-0.344214	0.0471675	SH3-domain protein; role in barrier septum assembly involved in cell cycle cytokinesis; activates the Chs2 chitin synthase activity during cytokinesis; Spider biofilm repressed
	C1_06710W	KIN28	-0.153894	0.605074	0.0903837	0.360042	0.516406	6.48747e-05	0.783765	6.5061e-17	Putative serine/threonine protein kinase, involved in control of filamentous growth; possibly an essential gene, disruptants not obtained by UAU1 method
	C1_06720C	orf19.6238	0.0921473	0.725694	0.205669	0.0283575	0.425236	0.00170194	0.56071	1.24783e-05	Ortholog(s) have mitochondrion localization
	C1_06730W	RAC1	-0.111004	0.569735	0.304265	0.000140618	-0.0211081	0.878629	0.417691	0.000415352	G-protein of RAC subfamily; required for embedded filamentous growth, not for serum-induced hyphal growth; dynamic localization at plasma membrane and nucleus; similar to, but not interchangeable with, Cdc42p; lacks S. cerevisiae homolog
	C1_06740C	NOP6	0.117225	0.862883	0.20206	0.0295431	0.413675	0.00113759	0.523589	0.0091526	Putative ortholog of S. cerevisiae Nop6; role in ribosomal small subunit biogenesis; Spider biofilm induced
	C1_06750W	orf19.6235	0.0908839	0.882308	0.914766	1.98338e-15	1.10308	6.34192e-12	1.94722	4.2934e-27	Protein of unknown function; Spider biofilm induced
	C1_06760C	orf19.6234	-0.170772	0.702678	0.0443782	0.720794	0.745784	1.00289e-06	0.98258	1.80141e-10	Putative U2 snRNP component; mutation confers hypersensitivity to 5-fluorocytosine (5-FC), 5-fluorouracil (5-FU), and tubercidin (7-deazaadenosine); Hap43-induced, Spider biofilm induced
	C1_06770W	orf19.6233	0.0192787	0.965173	-0.317459	0.00014332	0.393872	0.000163459	0.0788317	0.636027	Ortholog(s) have endoplasmic reticulum, nuclear envelope localization
	C1_06780W	NPR1	0.198541	0.31564	1.0642	1.56349e-34	-1.80479	7.30751e-37	-0.916132	1.36892e-12	Predicted serine/threonine protein kinase, involved in regulation of ammonium transport; induced in core stress response; Hap43p-repressed gene
	C1_06790C	MRPL19	0.0672522	0.89652	-1.18719	1.02309e-54	0.978143	6.38694e-10	-0.253004	0.13563	Putative ribosomal protein; induced upon adherence to polystyrene; Spider biofilm repressed
	C1_06800W	orf19.6230	-0.16185	0.603215	-0.191268	0.0559749	0.577374	0.0270146	0.570249	0.0605838	Ortholog(s) have GDP binding, RNA pyrophosphohydrolase activity, enzyme regulator activity, phosphodiesterase decapping endonuclease activity
	C1_06810W	CAT1	-0.490263	0.134408	1.79638	7.20119e-110	4.59177	1.58781e-163	6.90082	0	Catalase; resistance to oxidative stress, neutrophils, peroxide; role in virulence; regulated by iron, ciclopirox, fluconazole, carbon source, pH, Rim101, Ssn6, Hog1, Hap43, Sfu1, Sef1, farnesol, core stress response; Spider biofilm induced
	C1_06820W	orf19.6227	-0.0335968	0.962752	0.0758754	0.418882	-0.273917	0.123901	-0.140919	0.325626	Ortholog of C. dubliniensis CD36 : Cd36_06390, C. parapsilosis CDC317 : CPAR2_209040, Candida tenuis NRRL Y-1498 : CANTEDRAFT_114052 and Debaryomyces hansenii CBS767 : DEHA2D14300g
	C1_06840C	orf19.6225.1	0.407887	0.0296312	-2.20802	5.68589e-151	1.29062	7.07444e-21	-1.30214	1.09341e-40	Ortholog(s) have role in mitochondrial respiratory chain complex IV assembly and mitochondrion localization
	C1_06850W	PCL7	0.168099	0.400632	0.276468	0.00658791	-1.5366	2.28104e-31	-1.40597	2.98992e-62	Putative cyclin-like protein; possible Pho85 cyclin; hyphal repressed; induced by Mnl1 under weak acid stress
	C1_06860W	orf19.6224	-0.837999	0.799718	4.60896	6.9087e-286	5.97484	3.56552e-34	11.1296	1.12469e-138	RTA domain protein; predicted role in response to stress; Spider biofilm induced
	C1_06870C	orf19.6222.1	0.11338	0.880577	4.12056	1.15916e-42	-5.22317	4.30912e-60	-1.19407	4.55195e-05	Ortholog of C. parapsilosis CDC317 : CPAR2_208910, Candida tenuis NRRL Y-1498 : CANTEDRAFT_114047, Debaryomyces hansenii CBS767 : DEHA2D14388g and Pichia stipitis Pignal : PICST_37629
	C1_06880C	SPO22	-2.24602	0.0199568	-2.33394	0.00285074	-0.490955	0.327643	-0.513418	0.633697	Ortholog(s) have role in positive regulation of protein sumoylation, regulation of synaptonemal complex assembly and condensed nuclear chromosome, nucleus localization
	C1_06890C	orf19.6220.4	0.0828829	0.836997	-0.766483	7.30075e-20	-0.425105	0.00179119	-1.25173	3.01178e-15	Ribosomal 60S subunit protein; Spider biofilm repressed
	C1_06900C	MMD1	0.248065	0.113317	-0.870105	5.18032e-34	0.870587	6.16684e-14	-0.22427	0.0394959	Mitochondrial protein; possibly required for transamination of isoleucine; macrophage-downregulated protein abundance; rat catheter and Spider biofilm repressed
	C1_06910C	orf19.6220	-0.0602313	0.829937	0.253787	0.00721869	-0.11227	0.448343	0.225015	0.0154066	Ortholog(s) have role in positive regulation of transcription elongation from RNA polymerase II promoter and CCR4-NOT core complex, cytosol localization
	C1_06920C	orf19.6219	0.477263	0.0127511	0.088011	0.470133	1.29167	5.90922e-23	0.923542	2.48073e-07	Ortholog of C. dubliniensis CD36 : Cd36_06470, C. parapsilosis CDC317 : CPAR2_208960, Candida tenuis NRRL Y-1498 : CANTEDRAFT_114040 and Pichia stipitis Pignal : PICST_51125
	C1_06930W	PGA63	-0.0164012	0.974453	-0.742753	2.15583e-25	0.472658	0.000373497	-0.231077	0.236298	Component COPII vesicle coat; required for vesicle formation in ER to Golgi transport; predicted GPI-anchor; flow model and Spider biofilm repressed
	C1_06940C	ATC1	0.239272	0.679215	0.80903	4.33866e-16	0.657373	0.000636821	1.25074	3.32168e-09	Cell wall acid trehalase; catalyzes hydrolysis of the disaccharide trehalose; similar to S. cerevisiae vacuolar acid trehalase (Ath1p); Hap43p-repressed gene
	C1_06960W	SUI2	-0.0363131	0.941376	-0.472873	6.72437e-11	0.189134	0.0352693	-0.225298	0.174564	Translation initiation factor eIF2, alpha chain; genes encoding ribosomal subunits, translation factors, and tRNA synthetases are downregulated upon phagocytosis by murine macrophage; stationary phase enriched protein
	C1_06970C	orf19.6211	0.0852384	0.795961	0.688605	7.19265e-16	-0.189986	0.182746	0.435731	0.00651353	Protein of unknown function; protein newly produced during adaptation to the serum
	C1_06980C	orf19.6209	0.498041	0.00441927	1.36869	2.21778e-47	1.67956	2.33539e-15	2.57599	3.66743e-84	Predicted membrane transporter; monocarboxylate porter (MCP) family, major facilitator superfamily (MFS); possibly essential, disruptants not obtained by UAU1 method; rat catheter and Spider biofilm induced
	C1_07000W	MEF2	0.118895	0.815247	-1.36063	2.34945e-34	1.48825	3.33168e-29	0.0287742	0.890739	Putative mitochondrial translation elongation factor; caspofungin induced
	C1_07010W	orf19.6205	-0.282004	0.44213	0.120762	0.383947	-0.109169	0.668915	0.317313	0.164071	Ortholog of C. dubliniensis CD36 : Cd36_06550, C. parapsilosis CDC317 : CPAR2_209030, Candida tenuis NRRL Y-1498 : CANTEDRAFT_111035 and Debaryomyces hansenii CBS767 : DEHA2F25300g
	C1_07020C	PUT3	-0.203102	0.381415	0.448175	2.99366e-06	0.0109209	0.953898	0.685839	4.44365e-07	Zn(II)2Cys6 transcription factor; has similarity to S. cerevisiae Put3, a transcription factor involved in the regulation of proline utilization genes
	C1_07030C	RBT4	0.261404	0.46247	0.105484	0.572909	0.102818	0.746048	-0.0311587	0.869506	Pry family protein; required for virulence in mouse systemic/rabbit corneal infections; not filamentation; mRNA binds She3, is localized to hyphal tips; Hap43-induced; in both yeast and hyphal culture supernatants; Spider biofilm induced
	C1_07040C	orf19.6200	-1.84951	0.0864634	-1.67742	0.631992	-3.83771	0.00314049	-3.65568	0.0702674	Pry family pathogenesis-related protein; oral infection upregulated gene; mutant has reduced capacity to damage oral epithelial cells
	C1_07050C	orf19.6199	-0.131853	0.605005	-0.111751	0.37232	0.075158	0.621849	0.117467	0.29666	Ortholog(s) have ATP-dependent 5'-3' DNA helicase activity and DNA helicase A complex, alpha DNA polymerase:primase complex, cytosol localization
	C1_07060C	orf19.6198.1	0.226379	0.314298	-0.368137	0.0326161	-1.45909	1.07076e-05	-2.03273	5.53443e-14	Ortholog(s) have fungal-type vacuole localization
	C1_07070C	DHH1	-0.0217916	0.960882	-0.0526239	0.690109	-1.26609	1.83983e-15	-1.27537	5.37546e-19	Putative RNA helicase
	C1_07080W	orf19.6196	0.258104	0.465044	1.5512	3.33379e-46	1.49968	5.38056e-22	2.82008	1.56065e-130	Component of the SWI/SNF and RSC chromatin remodeling complexes; suggested role in chromosome maintenance; Spider biofilm induced
	C1_07090C	orf19.6195	-0.103143	0.656204	-0.00530396	0.958716	-0.0385841	0.683709	0.0818121	0.427362	Ortholog(s) have 3'-5'-exoribonuclease activity
	C1_07100C	orf19.6194	0.308369	0.160561	-0.416557	0.00387846	-0.348413	0.0988374	-1.05318	5.05001e-05	Ortholog of C. dubliniensis CD36 : Cd36_06640, C. parapsilosis CDC317 : CPAR2_208220, Candida tenuis NRRL Y-1498 : CANTEDRAFT_136902 and Debaryomyces hansenii CBS767 : DEHA2F26730g
	C1_07110W	TAF145	0.0124503	0.971591	0.238094	0.00121183	-0.31494	0.0292313	-0.0673202	0.660911	Protein similar to S. cerevisiae Taf145p, a component of RNA polymerase II transcription factor TFIID; flucytosine repressed; likely to be essential for growth, based on an insertional mutagenesis strategy
	C1_07120W	GAP4	0.37629	0.103985	0.913084	6.50368e-23	0.112614	0.464331	0.671828	1.25772e-07	High-affinity S-adenosylmethionine permease; required for SAM-induced morphogenesis; hyphal induced; regulated by Hap43, Gcn2 and Gcn4; colony morphology-related gene regulation by Ssnp
	C1_07130C	orf19.4455	-0.10598	0.739201	-0.0209244	0.843304	0.207057	0.0703364	0.314679	0.00407849	Protein of unknown function; Spider biofilm induced
	C1_07140C	RIA1	-0.0471213	0.913831	0.386949	4.33102e-06	-0.689163	1.87243e-09	-0.23284	0.0222568	Putative translation elongation factor; genes encoding ribosomal subunits, translation factors, and tRNA synthetases are downregulated upon phagocytosis by murine macrophage
	C1_07150W	orf19.4450.2	0.0972506	0.853672	0.748265	1.48384e-08	0.677126	0.0227656	1.35936	1.15821e-07	Ortholog of C. dubliniensis CD36 : Cd36_06690, Debaryomyces hansenii CBS767 : DEHA2F26620g, Pichia stipitis Pignal : PICST_62738 and Spathaspora passalidarum NRRL Y-27907 : spas_CGOB_00038
	C1_07160C	orf19.4450.1	0.869039	8.00718e-05	-2.61948	6.62463e-12	-2.61871	4.34657e-20	-6.08364	1.96821e-93	Protein conserved among the CTG-clade; 2 adjacent upstream SRE-1 elements; highly up-regulated in cecum-grown cells in a Cph2-dependent manner; Hap43-repressed; rat catheter, Spider and flow model biofilm induced
	C1_07170C	ZCF23	-0.0338866	0.968382	-0.80255	1.45177e-24	2.49487	2.57484e-60	1.73955	1.02938e-32	Predicted Zn(II)2Cys6 transcription factor; ortholog of S. cerevisiae Gsm1; flow model biofilm induced
	C1_07180W	CCS1	0.0698626	0.860579	-0.518409	3.02881e-14	0.615921	2.94463e-06	0.0506749	0.73391	Copper chaperone involved in activation and protection of superoxide dismutase Sod1p
	C1_07190W	SOG2	-0.0260075	0.941394	0.343403	0.000194078	0.134974	0.427318	0.528375	8.51003e-05	Leucine-rich-repeat domain protein of RAM cell wall integrity signaling network; role in cell separation, azole sensitivity; required for hyphal growth; lacks orthologs in higher eukaryotes
	C1_07200W	YMC1	-0.0392512	0.940876	-0.135007	0.190591	-0.735541	9.46295e-10	-0.809098	0.0020516	Putative inner mitochondrial membrane transporter; flucytosine induced; Spider biofilm repressed
	C1_07210C	orf19.4446	-0.242891	0.227417	-0.011249	0.901677	0.644705	1.89042e-07	0.899509	2.33639e-10	Protein similar to ammomium permeases that is probably inactive, as a mep2 mep3 double homozygous null mutation abolishes cellular ammomium permease activity; fungal-specific (no human or murine homolog)
	C1_07220W	orf19.4445	0.207744	0.340275	-2.80212	1.7947e-166	4.52997	1.33546e-70	1.54354	1.61375e-11	Protein of unknown function; Plc1p-regulated; expression induced early upon infection of reconstituted human epithelium (RHE), while expression of the C. dubliniensis ortholog is not; mutant is viable; Spider biofilm induced
	C1_07230W	PHO15	0.468623	0.0505893	0.768401	1.53841e-08	-4.47279	6.77421e-122	-4.14937	2.94347e-172	4-nitrophenyl phosphatase, possible histone H2A phosphatase; involved in regulation of white-opaque switch; hyphal repressed; induced in core stress response; induced by cadmium stress via Hog1; rat catheter and Spider biofilm repressed
	C1_07240W	YPD1	0.136157	0.574406	0.92349	2.62737e-24	-0.481694	0.00773206	0.33096	3.87168e-05	Phosphohistidine intermediate protein in a phosphorelay signal transduction pathway; residue His69 is the phosphoacceptor histidine; predicted to be soluble and cytosolic; functional homolog of S. cerevisiae Ypd1p
	C1_07250C	ALG9	0.0450167	0.902646	-0.111519	0.229244	-0.592581	3.90789e-07	-0.725956	1.41671e-15	Putative mannosyltransferase; similar to S. cerevisiae Alg9p; has HKEXRF motif
	C1_07260C	orf19.4441	0.198934	0.380997	0.128877	0.259268	-0.0336096	0.821671	-0.0817455	0.628035	Ortholog(s) have DNA replication origin binding, single-stranded DNA binding activity
	C1_07270W	SEC34	-0.0227631	0.949177	-0.182143	0.0284532	-0.00491035	0.971166	-0.140977	0.197518	Ortholog(s) have protein transporter activity and role in ER to Golgi vesicle-mediated transport, autophagy of peroxisome, macroautophagy, protein localization by the Cvt pathway, retrograde transport, vesicle recycling within Golgi
	C1_07280C	orf19.4439.1	0.109672	0.862883	0.196934	0.322042	0.207364	0.388255	0.318938	0.187641	Ortholog(s) have role in nucleotide-excision repair, phosphorylation of RNA polymerase II C-terminal domain, transcription from RNA polymerase II promoter and core TFIIH complex, cytosol, holo TFIIH complex localization
	C1_07290W	orf19.4439	-0.347896	0.626146	-0.558735	0.00144538	0.998142	0.000168665	0.799548	0.000592241	Ortholog of Candida albicans WO-1 : CAWG_00687
	C1_07330W	RME1	-0.285559	0.681903	1.05337	0.00259408	-1.33344	0.0704246	0.0286218	0.932627	Zinc finger protein; controls meiosis in S. cerevisae; white-specific transcript; upregulation correlates with clinical development of fluconazole resistance; Upc2-regulated in hypoxia; flow model biofilm induced; Spider biofilm repressed
	C1_07340W	orf19.4437	0.12759	0.445826	-0.347399	8.68259e-05	-0.545717	7.50803e-08	-0.997886	3.31434e-10	Ortholog(s) have ATPase activity, DNA binding, nucleosome binding, rDNA binding, transcription regulatory region DNA binding activity
	C1_07350C	GPX3	0.122839	0.758763	0.173985	0.405936	-2.1428	2.35774e-37	-2.06892	5.31641e-35	Putative glutathione peroxidase involved in Cap1p-dependent oxidative stress response, required for Cap1p oxidation in response to H2O2; planktonic growth-induced
	C1_07360W	orf19.4435	0.00551059	0.992005	-1.1976	4.86567e-15	-0.244567	0.184985	-1.42565	1.01834e-14	Ortholog(s) have structural constituent of cytoskeleton activity, role in microtubule nucleation and spindle pole body localization
	C1_07370C	CPH1	0.0309218	0.952588	-0.684288	1.15074e-06	0.425866	0.0167451	-0.266111	0.230388	Transcription factor; for mating, filamentation on solid media, pheromone-stimulated biofilms; in pathway with Ess1, Czf1; required with Efg1 for host cytokine response; regulates galactose metabolism genes; rat cathether biofilm repressed
	C1_07380C	KSP1	-0.187136	0.352813	0.487614	4.81943e-06	-0.846633	4.85734e-08	-0.150212	0.149348	Putative serine/threonine protein kinase; mRNA binds She3 and is localized to hyphal tips; mutation confers hypersensitivity to amphotericin B
	C1_07390W	orf19.4430	-0.0193125	0.958736	-0.318952	6.14505e-05	0.488276	1.24607e-05	0.211515	0.0159429	Ortholog(s) have ubiquitin binding activity, role in proteasome-mediated ubiquitin-dependent protein catabolic process and cytoplasm, nucleus localization
	C1_07400C	orf19.4428	0.0630177	0.913405	-0.426212	0.00108164	0.0826925	0.648593	-0.381835	0.00448436	Ortholog of C. dubliniensis CD36 : Cd36_06910, C. parapsilosis CDC317 : CPAR2_208560, Candida tenuis NRRL Y-1498 : CANTEDRAFT_95854 and Debaryomyces hansenii CBS767 : DEHA2F25982g
	C1_07410C	SKP1	0.161302	0.337097	0.11137	0.137447	-0.169845	0.0817524	-0.196773	0.0677063	Putative subunit D of kinetochore protein complex CBF3; regulated by Gcn4p; repressed in response to amino acid starvation (3-aminotriazole treatment)
	C1_07420C	PEX3	-0.103285	0.766884	-0.0397886	0.707647	1.20308	2.98758e-31	1.28904	2.22734e-35	Putative peroxisomal protein involved in targeting proteins into peroxisomes; possibly an essential gene, disruptants not obtained by UAU1 method
	C1_07430W	PHO100	-1.16393	0.653512	0.341469	0.694023	-0.0408599	0.973633	1.54057	0.0871615	Putative inducible acid phosphatase; DTT-extractable and observed in culture supernatant in low-phosphate conditions; slight effect on murine virulence; virulence-group-correlated expression; N-glycosylated; F-12/CO2 early biofilm induced
	C1_07440W	orf19.4423	-0.0945554	0.695089	0.296294	0.00129608	-0.217727	0.0475704	0.19635	0.0345397	Putative glucosyltransferase; localized to the mitochondrial membrane
	C1_07460C	GPI8	-0.105514	0.782764	-0.240983	0.016718	-0.0709378	0.622591	-0.184032	0.222092	Protein similar to S. cerevisiae Gpi8p, which is a subunit of the GPI transamidase complex that adds GPI anchors to proteins; likely to be essential for growth, based on an insertional mutagenesis strategy
	C1_07470C	orf19.2798	0.260477	0.318605	-0.984245	2.56213e-16	0.726502	4.60112e-07	-0.494897	0.000326762	Putative helicase; fungal-specific (no human or murine homolog)
	C1_07480C	orf19.2797	0.231906	0.84665	-0.749755	0.0219931	0.81247	0.0799439	-0.134571	0.708523	Has domain(s) with predicted ATP binding, DNA binding, helicase activity, hydrolase activity, nucleic acid binding activity
	C1_07490C	orf19.2796	0.348518	0.109348	-1.63458	8.30249e-31	0.631498	0.0219178	-1.32945	7.56964e-16	Ortholog(s) have DNA-directed DNA polymerase activity, role in DNA replication initiation, telomere capping and alpha DNA polymerase:primase complex, cytosol, nuclear envelope localization
	C1_07500C	LHP1	0.185607	0.556216	-0.86071	1.66733e-21	-0.111082	0.571803	-1.13438	7.51885e-19	Ortholog(s) have tRNA binding activity, role in tRNA 3'-trailer cleavage, endonucleolytic and nucleolus, nucleoplasm localization
	C1_07510W	orf19.2794	0.171774	0.626976	-0.93011	6.65303e-14	0.0248639	0.947462	-1.05414	3.72288e-11	Putative non-specific single-domain racemase; regulated by Gcn4p; repressed in response to amino acid starvation (3-AT treatment); alkaline upregulated; macrophage-induced protein
	C1_07520C	IST2	-0.0125522	0.985066	0.64708	4.65413e-12	-0.690996	0.00012304	-0.00716426	0.945624	Ortholog(s) have lipid binding activity and role in endoplasmic reticulum membrane organization, protein localization to plasma membrane, regulation of phosphatidylinositol dephosphorylation
	C1_07530W	orf19.2800	0.184696	0.629194	0.38369	0.186478	-2.17911	3.57538e-22	-1.96177	2.45173e-19	Ortholog of Candida albicans WO-1 : CAWG_00667
	C1_07540C	BBC1	0.0630008	0.795145	0.611409	4.23013e-15	0.0325758	0.841844	0.604201	2.48183e-14	Putative SH3-domain-containing protein
	C1_07550W	SWD2	0.187025	0.371446	-0.47293	6.88357e-09	0.669982	3.57042e-08	0.033111	0.880779	Ortholog(s) have histone methyltransferase activity (H3-K4 specific) activity
	C1_07560W	orf19.2789	-0.0799128	0.896992	0.392653	0.00103537	0.803053	7.54087e-08	1.29722	1.41703e-18	Ortholog of C. dubliniensis CD36 : Cd36_07040, C. parapsilosis CDC317 : CPAR2_208700, Candida tenuis NRRL Y-1498 : CANTEDRAFT_108836 and Debaryomyces hansenii CBS767 : DEHA2F25674g
	C1_07570C	orf19.2788	-0.216147	0.658895	0.117952	0.432892	0.540315	0.0516526	0.892562	5.29534e-06	Has domain(s) with predicted RNA binding, pseudouridine synthase activity and role in pseudouridine synthesis
	C1_07580C	PRY1	0.591168	0.867203	4.50741	0	6.47127	5.26321e-43	10.4678	2.17158e-227	Pry family pathogenesis-related protein; extracellular; opaque specific transcript; repressed by alpha pheromone in SpiderM medium; possibly essential, disruptants not obtained by UAU1 method; Spider biofilm induced
	C1_07590C	orf19.2786	0.203355	0.352332	-0.042293	0.763098	-1.10987	4.207e-14	-1.33401	5.51921e-37	Ortholog(s) have AP-2 adaptor complex, cellular bud neck localization
	C1_07600W	ATP7	0.0397955	0.932792	0.0188711	0.843036	-1.0538	0.000240295	-1.05119	3.71142e-05	Putative subunit of the F1F0-ATPase complex; colony morphology-related gene regulation by Ssn6; farnesol, macrophage-downregulated protein abundance; protein present in exponential and stationary yeast growth phases; Hap43-induced
	C1_07610C	orf19.2784	0.0974842	0.87707	-0.133495	0.559008	-0.050327	0.822797	-0.256179	0.194276	Ortholog of C. dubliniensis CD36 : Cd36_07090, Candida tenuis NRRL Y-1498 : cten_CGOB_00237, Debaryomyces hansenii CBS767 : DEHA2F25542g and Pichia stipitis Pignal : psti_CGOB_00186
	C1_07620C	PIR32	0.0206838	0.992981	-0.696897	0.16444	0.804292	0.0588147	0.103214	0.853802	Cell wall protein, putative structural component of the cell wall; mutation leads to increased chitin content, increased virulence and resistance to stresses; macrophage-induced gene
	C1_07630W	orf19.2782	0.0269842	0.95672	-0.247108	0.00139822	0.550344	0.00517924	0.300906	0.190066	Ortholog(s) have glutathione disulfide oxidoreductase activity and role in cellular response to oxidative stress, iron-sulfur cluster assembly, protein maturation by iron-sulfur cluster transfer, response to osmotic stress
	C1_07640C	orf19.2781	0.560178	0.319182	1.58684	2.16313e-14	0.277572	0.604352	1.30981	6.10634e-05	Protein with predicted serine/threonine kinase and tyrosine kinase domains; possibly an essential gene, disruptants not obtained by UAU1 method; Spider biofilm induced
	C1_07650W	orf19.2779	0.373998	0.734462	0.150912	0.495241	0.366712	0.297281	0.179523	0.633697	Protein of unknown function; Hap43-repressed gene
	C1_07660W	orf19.2778	-0.220047	0.583807	-1.42455	6.65738e-07	-0.78526	0.0156042	-1.97389	4.35162e-17	Protein of unknown function; transcript is upregulated in clinical isolates from HIV+ patients with oral candidiasis
	C1_07670W	ZCF4	-0.765455	0.00100685	11.4291	3.60262e-21	-10.4254	7.12682e-16	1.7906	1.67646e-29	Putative Zn(II)2Cys6 transcription factor
	C1_07680W	HAP2	-0.0717625	0.896992	0.539698	0.000178025	-0.959268	6.44983e-07	-0.325554	0.0403918	CCAAT-binding transcription factor; regulates low-iron induction of FRP1; in these conditions CBF comprises Hap43 and probably Hap2 and Hap3; possibly essential, disruptants not obtained by UAU1 method; Cap1-dependent induction in low iron
	C1_07690C	orf19.1229	0.093929	0.894183	-0.7382	6.54752e-10	-1.94136	2.5035e-16	-2.75031	1.05657e-57	Ortholog(s) have nuclear export signal receptor activity, role in protein export from nucleus and nuclear membrane, nuclear periphery localization
	C1_07700C	VRG4	-0.00723806	0.986922	-0.867459	1.43411e-09	-1.48585	0.00488613	-2.3235	3.02591e-18	GDP-mannose transporter; essential; required for glycosylation, hyphal growth; functional homolog of S. cerevisiae Vrg4p, which imports GDP-mannose from cytoplasm to Golgi for protein and lipid mannosylation; no mammalian homolog
	C1_07710C	ADE4	0.104182	0.751205	-1.65847	2.55648e-80	-0.754209	0.000633443	-2.4941	2.69007e-67	Putative phosphoribosylpyrophosphate amidotransferase; flucytosine induced
	C1_07770W	FGR6-3	0.121908	0.809642	-1.04502	3.38838e-13	0.538304	0.0248515	-0.602209	0.000306812	Protein lacking an ortholog in S. cerevisiae; member of a family encoded by FGR6-related genes in the RB2 repeat sequence; transposon mutation affects filamentous growth
	C1_07780W	orf19.4713	0.0558402	0.880402	-0.282786	0.0182544	-0.264795	0.0192168	-0.57923	1.45636e-06	Ortholog of C. dubliniensis CD36 : Cd36_07300, C. parapsilosis CDC317 : CPAR2_208300, Candida tenuis NRRL Y-1498 : CANTEDRAFT_95879 and Debaryomyces hansenii CBS767 : DEHA2F26246g
	C1_07790C	orf19.5049	0.106539	0.888049	0.163876	0.23945	0.399807	0.0783256	0.479441	0.0221525	Putative U3-containing 90S preribosome processome complex subunit; Hap43-induced gene; rat catheter and Spider biofilm induced; F-12/CO2 early biofilm induced
	C1_07800W	MTO1	0.0358439	0.964406	-0.679828	3.21077e-11	1.59824	2.97072e-24	0.897284	6.8485e-07	Putative mitochondrial protein; rat catheter biofilm induced
	C1_07810C	orf19.5051	-0.00157545	0.996681	0.246439	0.11263	0.173397	0.470094	0.444691	0.00589148	Has domain(s) with predicted protein heterodimerization activity
	C1_07820W	orf19.5052	-0.294688	0.19173	-0.159033	0.162938	0.699943	6.38691e-07	0.859247	5.36938e-10	Ortholog of S. cerevisiae : YFR045W, C. glabrata CBS138 : CAGL0C02013g, C. dubliniensis CD36 : Cd36_07340, C. parapsilosis CDC317 : CPAR2_208340 and Candida tenuis NRRL Y-1498 : CANTEDRAFT_116470
	C1_07830C	orf19.5053	0.262042	0.460546	-0.408191	0.00885226	0.049104	0.873056	-0.603285	0.00128444	Ortholog(s) have acetyltransferase activity, chromatin binding activity
	C1_07840W	orf19.5054	0.122106	0.73798	-0.219998	0.00368607	0.157209	0.423388	-0.162116	0.355181	Putative quinolinate phosphoribosyl transferase, involved in NAD biosynthesis; Hap43p-repressed gene
	C1_07850C	orf19.5056	0.31252	0.294951	-0.441233	0.0119841	0.232301	0.261616	-0.501381	0.0123003	Ortholog(s) have enzyme regulator activity, ubiquitin protein ligase activity and role in anaphase-promoting complex-dependent catabolic process, chromatin assembly, positive regulation of ubiquitin protein ligase activity
	C1_07860W	orf19.5057	0.109506	0.894629	-0.648364	0.00176739	0.61245	0.0149582	-0.122486	0.688038	Ortholog of C. dubliniensis CD36 : Cd36_07380 and Candida albicans WO-1 : CAWG_00634
	C1_07870C	SMI1	0.0129316	0.976442	0.0954336	0.352751	-0.409921	0.00652725	-0.304219	0.00199103	Cell wall biosynthesis protein; Hap43, caspofungin-repressed; Cyr1-induced in hyphal cells; reduced biofilm cell wall glucan in mutant; possibly essential (UAU1 method); flow model biofilm induced
	C1_07880C	GCS1	0.36925	0.00670094	-0.0385783	0.762782	-1.9151	1.63032e-23	-2.29962	2.33768e-42	Gamma-glutamylcysteine synthetase; glutathione synthesis, required for virulence;induced in low iron, H2O2, Cd, or presence of human neutrophils; possibly adherence-induced; Spider and F-12/CO2 biofilm induced
	C1_07890C	ADE5,7	-0.000206394	0.999522	-0.937726	2.81313e-23	-1.46645	4.80136e-27	-2.38121	6.43842e-58	Phosphoribosylamine-glycine ligase and phosphoribosylformylglycinamidine cyclo-ligase; interacts with Vps34p; required for hyphal growth and virulence; flucytosine induced; not induced in GCN response, in contrast to S. cerevisiae ortholog
	C1_07900W	COI1	0.634045	0.000517543	0.0786566	0.464975	-2.45833	1.78831e-21	-2.99036	1.38443e-29	Secreted protein; ciclopirox olamine induced; regulated by Ssn6; induced by nitric oxide independent of Yhb1; Hap43-induced; Spider biofilm repressed
	C1_07910C	MRPL3	0.0281016	0.958736	-1.93164	7.24896e-104	0.602009	0.0260321	-1.33576	1.53112e-18	Ribosomal protein of the large subunit, mitochondrial; repressed in core stress response; protein present in exponential and stationary growth phase yeast cultures
	C1_07920W	orf19.5064.1	0.0146883	0.974665	0.128429	0.115758	0.597178	0.0739576	0.736559	0.0743758	Ortholog of C. dubliniensis CD36 : Cd36_07450, C. parapsilosis CDC317 : CPAR2_208450, Candida tenuis NRRL Y-1498 : CANTEDRAFT_116488 and Debaryomyces hansenii CBS767 : DEHA2F26114g
	C1_07930C	ERD1	0.399571	0.272965	-0.681101	0.00636838	-2.40537	4.0491e-29	-3.46251	6.42105e-48	Putative membrane protein required for the retention of lumenal endoplasmic reticulum proteins; rat catheter biofilm induced
	C1_07950C	orf19.5066	-0.372079	0.352813	-0.118494	0.27809	0.532876	0.0872514	0.81044	0.00123147	Putative pre-60S pre-ribosomal particle subunit; essential gene; S. cerevisiae ortholog RRP17 is essential; Hap43p-induced; rat catheter biofilm induced
	C1_07960W	orf19.5067	-0.156421	0.747165	-0.0418554	0.706546	0.960549	0.011206	1.1013	8.20806e-05	Predicted nuclear exosome-associated nucleic acid binding protein; rat catheter and Spider biofilm induced
	C1_07970C	IRE1	0.0530758	0.860077	-0.0960627	0.372238	-0.31181	0.0340726	-0.439236	0.00112824	Putative protein kinase; role in cell wall regulation; mutant is hypersensitive to caspofungin; Spider biofilm induced
	C1_07980C	orf19.5069	0.163297	0.875557	2.12897	2.22226e-22	-0.219412	0.580932	1.77688	3.27313e-18	Ortholog of S. cerevisiae Sae3; meiosis specific protein involved in DMC1-dependent meiotic recombination in S. cerevisiae; Spider biofilm induced
	C1_07990C	orf19.5070	-0.0851967	0.911406	1.75094	8.64854e-66	-0.365457	0.0370856	1.49513	3.41012e-14	Similar to cell-wall mannoproteins; induced in low iron; induced in cyr1 homozygous null; regulated by osmotic and oxidative stress via Hog1; Spider biofilm induced
	C1_08000W	NRP1	-0.055603	0.908239	-0.49019	3.37113e-05	-0.147894	0.302876	-0.562834	0.008026	Ortholog(s) have cytoplasmic stress granule, nucleolus localization
	C1_08010W	DPM1	0.0636134	0.851178	-1.10517	2.55735e-48	0.779967	1.72488e-16	-0.365789	0.0366774	Dolichol-phosphate mannose synthase catalytic subunit; filament induced; Tup1-regulated; flow model and rat catheter biofilm repressed
	C1_08020W	UBA2	-0.0752896	0.735428	-0.304522	0.00159602	0.299555	0.0110607	0.0930819	0.389534	Ortholog(s) have SUMO activating enzyme activity, role in protein sumoylation and SUMO activating enzyme complex localization
	C1_08030W	PFY1	0.0568495	0.838072	-0.149501	0.0513139	0.371448	0.00472862	0.187832	0.172448	Profilin; functional homolog of S. cerevisiae Pfy1; hyphae, macrophage/pseudohyphal-induced; regulated by Nrg1, Tup1; gene lacks intron (unlike S. cerevisiae PFY1); complements growth of S. cerevisiae srv2 mutant; nonessential
	C1_08040W	orf19.5076.1	-0.390286	0.11975	0.797648	1.22079e-13	0.978952	1.97754e-09	2.19068	3.22316e-62	Ortholog of C. parapsilosis CDC317 : CPAR2_804320, Candida tenuis NRRL Y-1498 : CANTEDRAFT_114112, Debaryomyces hansenii CBS767 : DEHA2G14938g and Candida orthopsilosis Co 90-125 : CORT_0A04360
	C1_08050W	orf19.5077	-0.0983284	0.650692	0.354014	1.53226e-07	0.774373	2.43502e-11	1.24983	2.28691e-35	Protein of unknown function; Hap43-repressed gene; repressed by nitric oxide
	C1_08060W	OFR1	0.282384	0.524446	-0.41433	7.169e-06	-0.568249	0.00176084	-1.24131	5.03304e-18	Protein involved in regulation of white-opaque switching; Hap43-repressed gene; rat catheter biofilm repressed
	C1_08070W	CDR4	0.0161685	0.984243	0.937507	1.647e-11	-2.96819	6.21931e-53	-2.02388	1.65222e-22	Putative ABC transporter superfamily; fluconazole, Sfu1, Hog1, core stress response induced; caspofungin repressed; fluconazole resistance not affected by mutation or correlated with expression; rat catheter and flow model biofilm induced
	C1_08080C	orf19.5079.1	-0.0311887	0.927884	0.629786	1.19602e-18	0.717197	1.2967e-08	1.40137	1.67719e-56	Ortholog(s) have role in NADH oxidation, programmed cell death and mitochondrial respiratory chain complex I, membrane segment localization
	C1_08090C	FUN12	0.0341337	0.957413	-0.734131	3.06541e-25	-0.49694	5.03511e-05	-1.24252	7.49214e-14	Functional homolog of S. cerevisiae Fun12 translation initiation factor eIF5B; genes encoding ribosomal subunits, translation factors, and tRNA synthetases are downregulated upon phagocytosis by murine macrophage
	C1_08100W	DRG1	-0.227341	0.425468	-0.441017	2.66167e-10	0.413174	0.000221574	0.222105	0.209673	Member of the DRG family of GTP-binding proteins; involved in regulation of invasive filamentous growth
	C1_08110W	orf19.5085	-0.126574	0.780751	-0.527892	3.62538e-14	0.0852881	0.5165	-0.29408	0.0696485	Ortholog(s) have nuclear import signal receptor activity, nuclear localization sequence binding activity
	C1_08120W	BUD6	-0.0932401	0.772859	0.331465	8.33398e-05	-0.0433181	0.800512	0.404413	0.0067275	Protein required for Spitzenkorper formation in hyphal cells (wild-type localization of Mlc1p to the Spitzenkorper); localizes to polarisome
	C1_08130C	TERT	0.214109	0.378951	-0.111057	0.462038	0.0752729	0.560838	-0.226112	0.280376	Telomerase reverse transcriptase; catalytic protein subunit of telomere synthesis; essential for telomerase activity; has telomerase-specific motif T and other conserved reverse transcriptase motifs
	C1_08140W	orf19.5090	-0.0229204	0.965733	-0.540435	7.03454e-06	0.768403	1.23407e-06	0.271535	0.26553	Ortholog(s) have tRNA-specific adenosine deaminase activity, tRNA-specific adenosine-34 deaminase activity, role in tRNA wobble adenosine to inosine editing and cytosol, nucleus, tRNA-specific adenosine-34 deaminase complex localization
	C1_08150C	orf19.5092	0.181161	0.784636	-0.761154	0.0251173	0.0858358	0.806392	-0.836552	0.0118108	Ortholog of C. parapsilosis CDC317 : CPAR2_207660.1, C. dubliniensis CD36 : Cd36_07680, Candida tenuis NRRL Y-1498 : CANTEDRAFT_113324 and Debaryomyces hansenii CBS767 : DEHA2C11088g
	C1_08160W	orf19.5093	-0.0872506	0.784525	-0.15736	0.0724693	0.0243705	0.840432	-0.0239486	0.830206	Ortholog(s) have DNA translocase activity
	C1_08170C	BUL1	0.44034	0.243697	2.93381	1.70264e-172	-1.961	2.59287e-31	0.556265	0.00309007	Protein similar but not orthologous to S. cerevisiae Bul1; a protein involved in selection of substrates for ubiquitination; mutants are viable; macrophage/pseudohyphal-induced; rat catheter biofilm induced
	C1_08180C	orf19.5095	-0.0815038	0.659693	0.324426	3.52333e-06	0.0986335	0.548133	0.527146	1.24526e-06	Putative oxysterol-binding protein; caspofungin induced; possibly an essential gene, disruptants not obtained by UAU1 method
	C1_08190C	CAT8	0.132695	0.760138	3.57645	3.14996e-162	-3.21381	4.9293e-87	0.253543	0.184449	Zn(II)2Cys6 transcription factor; similar to S. cerevisiae Cat8 but mutant phenotype suggests different target genes; mutant displays increased filamentous/invasive growth; flucytosine repressed; rat catheter biofilm induced
	C1_08200W	NTG1	0.225609	0.407992	1.1816	2.87257e-23	0.821953	5.65e-05	1.80467	1.16606e-21	Protein with strong similarity to both S. cerevisiae Ntg1 and Ntg2 DNA repair glycosylases; transcript induced by iron; Hap43-repressed gene; Spider biofilm induced
	C1_08210C	MLT1	-0.26055	0.436336	0.532032	7.40336e-09	-0.661771	1.52383e-08	0.153273	0.351294	Vacuolar membrane transporter; MRP subfamily of ABC family; may transport organic anions conjugated to glutathione, glucuronate, or sulfate; needed for virulence in mouse peritonitis; Spider biofilm induced; flow model biofilm repressed
	C1_08220W	CCR4	-0.0290728	0.926337	0.0542854	0.504868	-0.101224	0.434016	0.00482262	0.958629	Component of the Ccr4-Pop2 mRNA deadenylase; transposon mutation affects filamentous growth
	C1_08230C	PLB5	-0.658301	0.00185756	2.19567	3.95993e-60	-0.462364	0.0214831	2.41499	9.85573e-35	Putative GPI-linked phospholipase B, fungal-specific (no mammalian homolog); null mutation eliminates cell-associated phospholipase A2 activity and attenuates virulence; fluconazole-repressed; flow model biofilm repressed
	C1_08240C	orf19.5103	0.117005	0.852396	-0.217568	0.147055	-2.18367	3.2434e-30	-2.49467	1.20454e-54	Protein with a predicted phosphoglycerate mutase family domain; Hap43-repressed; clade-associated gene expression; induced by hypoxia
	C1_08260C	LTP1	0.051072	0.865596	0.292855	0.00476969	-0.155908	0.237724	0.109471	0.286704	Putative protein phosphatase of the PTP family (tyrosine-specific), similar to S. cerevisiae Ltp1p
	C1_08270C	MED15	-0.141454	0.405924	0.328717	0.000331105	-0.367506	0.00510581	0.125266	0.326637	RNA polymerase II mediator complex subunit; possibly an essential gene, disruptants not obtained by UAU1 method
	C1_08290C	DIP2	-0.22743	0.578739	-0.152135	0.134066	0.164736	0.276546	0.26139	0.148567	Putative small ribonucleoprotein complex; Tn mutation affects filamentous growth; physically interacts with TAP-tagged Nop1; heterozygous null mutant exhibits resistance to parnafungin; Hap43-induced gene; Spider biofilm induced
	C1_08300W	NOT5	-0.159352	0.464215	0.231978	0.0068016	0.144522	0.356251	0.558941	4.91204e-05	Protein with similarity to S. cerevisiae Not5p, a member of the transcription regulatory CCR4-NOT complex; required for hyphal growth; antigenic during human oral infection; greater expression in yeast-form cells than hyphae
	C1_08310W	OPY2	-0.136059	0.618337	1.10208	7.75237e-31	-0.215457	0.18375	1.0463	3.07364e-18	Predicted transmembrane protein; role in cell wall biogenesis; required for Cek1 phosphorylation; Spider biofilm induced
	C1_08320W	TKL1	0.162626	0.398605	0.136885	0.0631211	-0.613444	1.2368e-13	-0.616707	1.73888e-06	Putative transketolase; localizes to surface of yeast cells, not hyphae; soluble protein in hyphae; transcript regulated by Nrg1, Mig1, and Tup1; antigenic in human or murine infection; possibly essential (by UAU1 method)
	C1_08330C	ADH2	2.23263	8.4571e-22	3.12441	2.4332e-27	4.96095	1.84669e-97	5.87589	1.20544e-203	Alcohol dehydrogenase; soluble in hyphae; expression regulated by white-opaque switching; regulated by Ssn6; indued by Mnl1 in weak acid stress; protein enriched in stationary phase yeast cultures; Spider biofilm induced
	C1_08340C	orf19.5114	0.201048	0.450248	0.0952513	0.466302	0.0725093	0.696911	-0.0105623	0.940874	Sorting nexin; role in maintaining late-Golgi resident enzymes in their proper location by recycling molecules from the prevacuolar compartment; Spider biofilm induced
	C1_08350C	orf19.5114.1	0.397537	9.12776e-05	-1.16893	1.52894e-20	-1.94442	1.24351e-12	-3.48741	2.1294e-75	Ortholog of C. dubliniensis CD36 : Cd36_02630, C. parapsilosis CDC317 : CPAR2_206910, Candida tenuis NRRL Y-1498 : cten_CGOB_00051 and Pichia stipitis Pignal : psti_CGOB_00173
	C1_08360C	OLE1	0.0263829	0.94819	-0.435494	2.37032e-08	0.0179586	0.913239	-0.420937	0.00131786	Fatty acid desaturase, essential protein involved in oleic acid synthesis; required for aerobic hyphal growth and chlamydospore formation; subject to hypoxic regulation; fluconazole-induced; caspofungin repressed; Hap43p-induced
	C1_08370W	SDS24	-0.117419	0.75671	-0.15014	0.0624683	0.340008	0.063529	0.330411	0.0120531	Protein similar to S. cerevisiae Sds24 involved in cell separation during budding; transcript regulated by Mig1 and Tup1; fluconazole-induced; flow model biofilm induced
	C1_08380W	TEF2	0.0213529	0.96054	-0.529335	1.1398e-13	-0.0385065	0.72994	-0.566584	0.000380533	Translation elongation factor 1-alpha; genes encoding ribosomal subunits, translation factors, and tRNA synthetases are downregulated upon phagocytosis by murine macrophage
	C1_08390C	orf19.384	-0.0562499	0.850289	0.331144	1.74231e-05	0.166672	0.286345	0.576189	1.31827e-07	Ortholog(s) have Golgi apparatus, cytosol, nucleus localization
	C1_08400C	GCV2	-0.0857542	0.958888	-3.42355	9.74004e-48	2.17254	1.17498e-27	-1.14239	1.61453e-05	Glycine decarboxylase P subunit; protein of glycine catabolism; repressed by Efg1; Hog1-induced; induced by Rim101 at acid pH; transcript induced in elevated CO2; stationary phase enriched protein
	C1_08410C	SAM4	-0.147341	0.739267	-1.04572	3.3912e-38	-0.45898	3.10058e-07	-1.33478	1.80644e-13	Putative S-adenosylmethionine-homocysteine methyltransferase; Hap43-repressed; alkaline induced; Spider biofilm repressed
	C1_08420W	GCR3	0.0820359	0.74429	-0.858004	2.8548e-33	-0.213857	0.141026	-1.13131	1.2692e-23	Functional homolog of S. cerevisiae Gcr3, which acts in regulation of glycolytic genes; no intron predicted, in contrast to intron in S. cerevisiae GCR3 gene
	C1_08430W	CAF16	0.0688967	0.914492	0.223024	0.0258337	-2.04853	8.51211e-37	-1.87112	2.99395e-37	ABC family protein, predicted not to be a transporter; Hap43, caspofungin repressed; rat catheter and Spider biofilm repressed
	C1_08440C	orf19.389	-0.0702662	0.89652	-0.573495	0.00427376	0.150066	0.341399	-0.331283	0.275554	Protein of unknown function; Hap43-induced gene
	C1_08450C	CDC42	0.0307208	0.924758	-0.428569	5.60191e-08	0.188353	0.0751766	-0.247761	0.00715038	Rho-type GTPase; required for budding and maintenance of hyphal growth; GGTase I geranylgeranylated; misexpression blocks hyphal growth, causes avirulence in mouse IV infection; shows actin-dependent localization to hyphal tip
	C1_08460C	UPC2	0.329241	0.269367	-0.43976	6.37953e-07	-3.09602	2.60243e-82	-3.84217	1.19271e-82	Zn2-Cys6 transcript factor; regulator of ergosterol biosynthetic genes and sterol uptake; binds ERG2 promoter; induced by ergosterol depletion, by azoles, anaerobicity; macrophage/pseudohyphal-repressed; flow model biofilm induced
	C1_08470W	orf19.392	0.459928	0.00435689	-0.756385	5.23052e-18	0.843887	5.87375e-10	-0.350282	0.0134449	Ortholog(s) have role in mitochondrial respiratory chain complex III assembly and integral component of mitochondrial membrane localization
	C1_08480C	APS3	-0.0511252	0.897446	0.440866	0.000330276	0.00559657	0.981282	0.52382	0.000501404	Component of the adaptor complex AP-3, which is involved in vacuolar protein sorting
	C1_08490W	orf19.394	0.174632	0.3866	0.0369223	0.663221	-0.560872	4.98866e-06	-0.675787	4.749e-15	Putative kynureninase; predicted role in NAD biosynthesis; Hap43-repressed gene; flow model biofilm induced
	C1_08500C	ENO1	0.0352328	0.953259	-1.38704	1.27973e-63	-1.69221	7.48052e-44	-3.09185	2.31541e-91	Enolase; glycolysis and gluconeogenesis; major cell-surface antigen; binds host plasmin/plasminogen; immunoprotective; Hap43, phagocytosis induced; farnesol-repressed; flow model biofilm induced; Spider biofilm repressed; may be essential
	C1_08510W	EAF6	0.126922	0.710381	-0.176246	0.108411	-0.0928674	0.525532	-0.371108	0.0266538	Subunit of the NuA4 histone acetyltransferase complex; Hap43-repressed; Spider biofilm repressed
	C1_08520C	orf19.397	0.333564	0.127976	-1.52686	2.02005e-64	1.2377	4.92112e-20	-0.598849	0.00011725	Ortholog(s) have structural constituent of ribosome activity and cytosol, mitochondrial large ribosomal subunit, nucleus localization
	C1_08530W	orf19.398	0.0286156	0.974453	1.43987	1.10401e-26	-0.146245	0.603058	1.28913	2.14985e-18	Ortholog of C. dubliniensis CD36 : Cd36_08040, C. parapsilosis CDC317 : CPAR2_207180, Candida tenuis NRRL Y-1498 : CANTEDRAFT_114140 and Debaryomyces hansenii CBS767 : DEHA2G13992g
	C1_08540C	orf19.399	-0.112541	0.550294	0.00617226	0.950576	-0.402581	0.00808495	-0.260327	0.0029911	Putative serine/threonine protein kinase; possibly an essential gene, disruptants not obtained by UAU1 method
	C1_08550C	GCF1	0.0179778	0.957398	-0.347108	0.000156576	-0.0368462	0.78936	-0.379182	0.00148059	HMG box mitochondrial protein; binds to mt DNA and the HWP1 promoter; mutant phenotype and functional complementation of an S. cerevisiae abf2 mutation suggest role in mt genome replication, maintenance; flow and Spider biofilm repressed
	C1_08560W	TCP1	-0.157991	0.590682	-0.188618	0.0221226	-0.388374	0.00561485	-0.396111	0.00919804	Chaperonin-containing T-complex subunit, induced by alpha pheromone in SpiderM medium; stationary phase enriched protein
	C1_08570C	PCL2	0.389633	0.084818	1.04972	1.2174e-18	0.971146	0.00288117	1.64812	4.37959e-20	Cyclin homolog; reduced expression observed upon depletion of Cln3; farnesol regulated; periodic mRNA expression, peak at cell-cycle G1/S phase; Hap43-induced; rat catheter biofilm repressed
	C1_08580C	VCX1	0.0606324	0.929633	1.32314	8.06647e-51	-0.0304616	0.863361	1.25459	9.64038e-15	Putative H+/Ca2+ antiporter; Spider biofilm repressed
	C1_08590C	ERG1	0.561193	0.146956	-0.768867	3.08994e-23	-2.55282	8.81162e-46	-3.86001	4.08186e-137	Squalene epoxidase, epoxidation of squalene to 2,3(S)-oxidosqualene; ergosterol biosynthesis; allylamine antifungal drug target; NADH reducing cofactor but S. cerevisiae Erg1 uses NADPH; flow model biofilm induced; Spider biofilm repressed
	C1_08600C	GCD6	-0.0659678	0.851517	-0.346059	1.27431e-06	0.0710206	0.473334	-0.187144	0.145038	Ortholog of S. cerevisiae Gcd6; catalytic epsilon subunit of the translation initiation factor eIF2B; genes encoding translation factors are repressed by phagocytosis by murine macrophages
	C1_08610C	orf19.409	-0.521061	0.00584728	-1.81956	8.11166e-88	1.96408	3.56014e-28	0.689002	4.05212e-06	Ortholog of S. cerevisiae Aim38/Rcf2, cytochrome c oxidase subunit; plasma membrane localized; Hap43-repressed; induced in oralpharyngeal candidasis; flow model biofilm induced; Spider biofilm repressed
	C1_08620W	CTR2	-0.117325	0.725403	-0.525897	2.30442e-06	0.911716	5.06137e-08	0.527857	8.07297e-05	Putative low-affinity copper transporter of the vacuolar membrane; induced by nitric oxide; clade-associated gene expression; rat catheter and flow model biofilm induced
	C1_08630W	orf19.4721	-0.0179989	0.965733	-1.27428	5.52053e-40	1.02652	8.87661e-22	-0.20702	0.0509742	Ortholog(s) have RNA binding activity, role in mRNA processing, mitochondrial translation and mitochondrion localization
	C1_08640W	RTG1	-0.143004	0.652568	0.355463	0.00010713	-0.220222	0.182915	0.300362	0.00244769	RNA polymerase II transcription factor involved in regulation of galactose catabolism genes; as result of transcriptional rewiring, performs role analogous to Gal4p in S. cerevisiae
	C1_08650C	FAD1	0.144591	0.631088	0.236904	0.0203661	0.679823	2.38589e-10	0.796296	2.21329e-15	Ortholog(s) have ATP binding, FMN adenylyltransferase activity, magnesium ion binding activity, role in FAD biosynthetic process and cytosol, nucleus localization
	C1_08660C	orf19.12187	0.019363	0.97102	0.338414	0.00704327	0.0643827	0.681857	0.406633	0.00370267	Ortholog(s) have RNA binding activity, role in spliceosomal complex assembly and U2-type prespliceosome localization
	C1_08670W	SWI6	0.00881392	0.980974	-0.285146	0.00281485	-0.0846461	0.426288	-0.355369	0.0582848	Putative component of the MBF and SBF transcription complexes involved in G1/S cell-cycle progression; periodic mRNA expression, peak at cell-cycle G1/S phase
	C1_08680C	orf19.4726	0.136137	0.583363	-0.0113397	0.914236	0.315326	0.0184734	0.190804	0.150013	Ortholog(s) have 1-phosphatidylinositol 4-kinase activator activity, calcium ion binding activity
	C1_08690W	orf19.4727	-0.0449316	0.929633	-0.784798	7.03983e-19	0.680795	1.09358e-08	-0.0373787	0.778748	Ortholog(s) have role in ascospore formation, mitochondrial respiratory chain complex II assembly, positive regulation of transcription from RNA polymerase II promoter, protein-FAD linkage, tricarboxylic acid cycle
	C1_08700W	orf19.4728	-0.161423	0.464356	0.0726554	0.39647	-0.958393	2.22995e-17	-0.70128	1.18317e-11	Ortholog(s) have role in histone deacetylation, negative regulation of meiotic nuclear division and Set3 complex localization
	C1_08710W	orf19.4730	-0.135983	0.583363	0.205957	0.0776931	0.356267	0.0207157	0.720513	3.57444e-10	Ortholog of S. cerevisiae : YNL050C, C. glabrata CBS138 : CAGL0G01276g, C. dubliniensis CD36 : Cd36_08220, C. parapsilosis CDC317 : CPAR2_804440 and Candida tenuis NRRL Y-1498 : CANTEDRAFT_94168
	C1_08730W	orf19.4731	0.0697777	0.823926	-0.162897	0.191698	-0.600513	2.10958e-07	-0.810359	4.99184e-11	Ortholog(s) have role in intra-Golgi vesicle-mediated transport, protein localization by the Cvt pathway and Golgi transport complex, cytosol localization
	C1_08740C	SEC24	-0.0632133	0.785871	-0.654764	6.83038e-20	0.0864782	0.57412	-0.482202	0.00182176	Protein with a possible role in ER to Golgi transport; induced upon yeast-hyphal switch; sumoylation target; Spider biofilm repressed
	C1_08750W	YMC2	0.447492	0.0485432	1.26504	6.24094e-33	-1.05829	2.23051e-16	-0.218523	0.18465	Putative mitochondrial carrier protein; Gcn4-regulated; F-12/ CO2 early biofilm induced; Spider biofilm induced
	C1_08760W	orf19.4734	0.0948623	0.854448	-0.0762921	0.484825	-0.431061	0.00605747	-0.578262	9.98009e-05	Protein of unknown function; Hap43-repressed
	C1_08770W	orf19.4735	0.165999	0.465044	-0.0451536	0.59695	3.59882	8.11744e-210	3.41101	5.45468e-204	Ornithine cyclodeaminase family protein; Sef1, Sfu1, and Hap43-regulated; ortholog of S. cerevisiae YGL159W and S. pombe SPAP11E10.01; rat catheter biofilm induced
	C1_08780W	orf19.4736	0.168127	0.596226	1.49	2.74396e-73	-1.53423	2.39763e-28	-0.18973	0.20302	Ortholog(s) have alkaline phosphatase activity, role in nicotinamide nucleotide metabolic process, protein dephosphorylation and extracellular region, fungal-type vacuole membrane localization
	C1_08790W	TPO3	0.0804761	0.891778	1.77604	1.72184e-15	-6.22163	3.58707e-111	-4.50171	6.6404e-91	Putative polyamine transporter; MFS-MDR family; induced by Sfu1, regulated upon white-opaque; decreased expression in hyphae vs yeast-form cells; regulated by Nrg1; Spider biofilm repressed
	C1_08800W	orf19.4738	0.0878581	0.838268	0.59705	2.57511e-09	-1.50867	2.83982e-31	-0.975788	8.11017e-16	Ortholog(s) have role in protein folding in endoplasmic reticulum and cell periphery, integral component of endoplasmic reticulum membrane localization
	C1_08810C	MSS116	-0.0323908	0.951441	-1.16491	4.37412e-29	1.05284	1.27669e-23	-0.0566688	0.738262	Putative DEAD-box protein; required for efficient splicing of mitochondrial Group I and II introns; Hap43-induced; rat catheter biofilm induced
	C1_08820C	orf19.4740	0.134519	0.727934	0.272272	0.0277435	0.186316	0.317903	0.348306	0.00972594	Ortholog(s) have aminoacyl-tRNA hydrolase activity, role in mitochondrial translation and mitochondrion localization
	C1_08830C	orf19.4741	-0.451681	0.401499	-0.292599	0.361654	-0.534569	0.141429	-0.349227	0.21562	Protein of unknown function; C. albicans- and C. dubliniensis specific gene; rat catheter biofilm repressed
	C1_08840W	orf19.4742	-0.452184	0.292013	0.214546	0.434296	-0.935202	0.00359369	-0.246297	0.2881	Putative SH3-domain-containing protein
	C1_08850C	AFG1	0.468411	0.0101258	1.05736	6.37775e-23	0.36751	0.0189743	0.979185	8.18196e-17	Putative mitochondrial ATPase of the AAA family; similar but not orthologous to S. cerevisiae Afg1; mutant is viable; regulated by Sef1, Sfu1, and Hap43
	C1_08860C	orf19.4744	0.0722658	0.831106	0.800681	8.48314e-17	-0.431055	0.000349094	0.321527	0.000235269	Putative phosphatidylinositol 3-phosphate (PI3P) phosphatase; repressed by alpha pheromone in SpiderM medium
	C1_08870C	JIP5	-0.270859	0.602582	0.44292	1.45704e-05	0.100775	0.581759	0.834923	5.70255e-06	Ortholog of S. cerevisiae Jip5; predicted role in biogenesis of the large ribosomal subunit; repressed in core stress response; Hap43-induced gene
	C1_08880W	HEM14	0.0794607	0.908443	-0.171636	0.0930811	-1.7342	3.22296e-13	-1.96231	1.02027e-23	Putative protoporphyrinogen oxidase; involved in heme biosynthesis; predicted Kex2p substrate; iron regulated transcript; Yfh1-induced; Hap43-repressed; rat catheter biofilm repressed
	C1_08890C	orf19.4748	0.158546	0.819701	-0.130774	0.721893	-0.913455	0.00780456	-1.18614	0.000403456	Putative U2B'' component of the U2 snRNP, involved in splicing; contains an RNA recognition motif (RRM); ortholog of S. cerevisiae MSL1; Hap43p-induced gene
	C1_08900W	orf19.4749	-0.563059	0.00353755	-0.748533	8.58444e-14	-0.267352	0.115229	-0.430395	0.00129499	Protein of unknown function; hyphal-induced expression, regulated by Cyr1, Ras1, Efg1; Hap43-induced gene; Spider biofilm induced
	C1_08910C	orf19.4750	0.267537	0.175168	-0.900801	3.4658e-08	-0.0378243	0.833752	-1.18383	4.50982e-13	Ortholog of C. dubliniensis CD36 : Cd36_08410, C. parapsilosis CDC317 : CPAR2_301700, Candida tenuis NRRL Y-1498 : cten_CGOB_00267 and Debaryomyces hansenii CBS767 : DEHA2C10560g
	C1_08920W	orf19.4751	0.234263	0.372558	-1.6031	3.70818e-73	0.881851	2.64887e-11	-0.932159	1.26516e-08	Ortholog(s) have structural constituent of ribosome activity and mitochondrial small ribosomal subunit localization
	C1_08930C	orf19.4751.1	-0.101707	0.757938	0.703354	9.95687e-13	0.163944	0.201581	0.991142	5.1831e-20	Has domain(s) with predicted NADH dehydrogenase (ubiquinone) activity, role in electron transport chain and mitochondrial respiratory chain complex I localization
	C1_08940C	MSN4	-0.0513955	0.902646	0.831556	1.28753e-15	-1.78942	3.64875e-33	-0.883279	4.92715e-18	Zinc finger transcription factor; similar to S. cerevisiae Msn4, but not a significant stress response regulator in C. albicans; partly complements STRE-activation defect of S. cerevisiae msn2 msn4 double mutant; flow model biofilm induced
	C1_08950W	PFK26	0.289028	0.378951	0.306229	0.00189345	-2.2791	5.1447e-58	-2.23899	1.01638e-65	Putative 6-phosphofructo-2-kinase; protein repressed during the mating process
	C1_08980C	ZWF1	0.241902	0.0350243	-0.43153	7.57186e-06	-1.30285	0.00461727	-1.95395	6.23655e-13	Glucose-6-phosphate dehydrogenase; antigenic in mice; activity induced by O2 or oxidizing agents H2O2, menadione, macrophage; caspofungin repressed; induced in core stress response; regulated by Gcn2, Gcn4; rat catheter biofilm repressed
	C1_08990C	KEX2	0.0986837	0.628208	-0.418459	2.17612e-08	-0.0688295	0.502473	-0.562375	3.52883e-07	Subtilisin-like protease (proprotein convertase); processes aspartyl proteinase Sap2; required for hyphal growth and wild-type virulence in mice; functional homolog of S. cerevisiae Kex2, which processes alpha-factor; Tup1-repressed
	C1_09000W	orf19.4756	0.176692	0.667275	0.666385	6.9806e-07	-0.324581	0.0332987	0.191869	0.206257	Ortholog of S. cerevisiae : YTP1, C. dubliniensis CD36 : Cd36_08490, C. parapsilosis CDC317 : CPAR2_801590, Candida tenuis NRRL Y-1498 : CANTEDRAFT_109732 and Debaryomyces hansenii CBS767 : DEHA2C10384g
	C1_09010W	NAR1	-0.10399	0.735102	0.180461	0.0746398	-0.56692	2.59678e-07	-0.258972	0.0374057	Putative cytosolic iron-sulfur (FeS) protein assembly machinery protein; induced by nitric oxide; oxidative stress-induced via Cap1p
	C1_09020W	orf19.4758	-0.204062	0.46247	-0.0390265	0.672545	0.680884	0.000120396	0.86886	5.46727e-08	Putative reductase or dehydrogenase; Hap43-repressed gene; alkaline repressed
	C1_09030C	COX5	0.0713479	0.760593	0.159955	0.0473829	0.209898	0.292263	0.321708	0.150455	Cytochrome oxidase subunit V; putative upstream CCAAT box regulatory element; macrophage/pseudohyphal-induced; repressed by nitric oxide; intron in 5'-UTR; Hap43p-dependent repression in low iron medium
	C1_09040C	orf19.4760	-0.0712367	0.899252	-0.210294	0.132007	-0.494187	0.105395	-0.61107	0.00794653	Putative protein-histidine N-methyltransferase; Spider biofilm induced
	C1_09050W	HST1	0.277846	0.185017	-0.33218	0.0133584	-0.644797	3.73517e-06	-1.23226	5.52828e-35	Putative histone deacetylase, involved in regulation of white-opaque switching
	C1_09060C	orf19.4763	-0.147212	0.744895	-0.487935	0.000609935	0.892532	0.00224862	0.569032	0.0104181	Protein of unknown function; possibly membrane bound; mutants are viable; rat catheter biofilm repressed
	C1_09070W	orf19.4764	-0.0394577	0.923657	-0.50402	0.00012091	-1.04958	9.3322e-13	-1.4927	1.70411e-21	Ortholog(s) have poly(A)-specific ribonuclease activity, role in nuclear-transcribed mRNA poly(A) tail shortening, postreplication repair and PAN complex localization
	C1_09080C	PGA6	0.226798	0.590682	-1.28859	5.55314e-24	-0.382869	0.438651	-1.87611	1.47026e-31	GPI-anchored cell wall adhesin-like protein; induced by high iron; upregulated upon Als2 depletion; mRNA binds She3 and is localized to hyphal tips; Spider biofilm repressed
	C1_09090C	ARG81	0.120606	0.590682	0.367159	0.0013314	-0.313858	0.0266547	-0.0454165	0.722226	Zn(II)2Cys6 transcription factor; required for utilization of ornithine as a nitrogen source and for wild-type resistance to caffeine; required for yeast cell adherence to silicone substrate
	C1_09100W	ZCF28	-0.026767	0.97102	-0.263386	0.0984324	1.09962	1.90238e-11	0.885409	7.92895e-08	Zn(II)2Cys6 transcription factor; required for yeast cell adherence to silicone substrate; Spider biofilm induced
	C1_09110W	orf19.4768	0.277537	0.562596	0.0470087	0.806645	-0.606638	0.0166029	-0.814845	7.91222e-06	Protein of unknown function; Spider biofilm induced
	C1_09120W	IPT1	0.0873027	0.79574	0.79101	1.95757e-11	0.414875	0.0142669	1.14159	6.58849e-10	Inositol phosphoryl transferase; catalyzes the synthesis of the most abundant sphingolipid, mannose-(inositol-P)2-ceramide, M(IP)2C, from MIPC; required for wild-type membrane localization of Cdr1; Spider biofilm induced
	C1_09130W	MNN47	0.13646	0.569735	-0.416667	9.639e-05	-0.716245	2.87134e-05	-1.24817	8.04856e-19	Protein of unknown function; Spider biofilm induced
	C1_09140C	SSU81	-0.0940056	0.72203	-0.155327	0.178575	-0.512595	0.00080201	-0.552362	0.00139004	Predicted adaptor protein involved in activation of MAP kinase-dependent signaling pathways; links response to oxidative stress to morphogenesis and cell wall biosynthesis; caspofungin repressed
	C1_09150W	AOX2	-1.23059	0.038564	-3.75237	8.05397e-08	0.194394	0.701568	-2.30742	8.92975e-06	Alternative oxidase; cyanide-resistant respiration; induced by antimycin A, oxidants; growth; Hap43, chlamydospore formation repressed; rat catheter, Spider biofilm induced; regulated in Spider biofilms by Bcr1, Tec1, Ndt80, Brg1
	C1_09160W	AOX1	-0.750201	6.09235e-07	-0.0576079	0.635907	0.845122	5.49683e-11	1.5602	3.44673e-28	Alternative oxidase; low abundance; constitutively expressed; one of two isoforms (Aox1p and Aox2p); involved in a cyanide-resistant respiratory pathway present in plants, protists, and some fungi, absent in S. cerevisiae; Hap43p-repressed
	C1_09170W	CTA8	-0.391306	0.0109052	0.677509	2.14929e-15	0.731014	6.65685e-14	1.82337	5.2768e-61	Essential transcription factor, mediates heat shock transcriptional induction; in the absence of heat stress, Cta8p levels are modulated by growth temperature to regulate basal expression of genes involved in protein folding
	C1_09180W	LYS143	0.533941	0.00216864	0.779516	1.10568e-09	0.306633	0.0499007	0.575546	2.62148e-07	Zn(II)2Cys6 transcription factor; ortholog of S. cerevisiae Lys14 involved in the regulation of lysine biosynthesis genes
	C1_09190C	DAK2	-0.00554603	0.995211	-0.498566	3.73154e-07	-2.75055	2.16068e-56	-3.22044	1.693e-120	Putative dihydroxyacetone kinase; repressed by yeast-hypha switch; fluconazole-induced; caspofungin repressed; protein enriched in stationary phase yeast cultures; flow model biofilm induced; rat catheter and Spider biofilm repressed
	C1_09200W	LYS142	0.0485163	0.912226	0.556374	2.38162e-09	-0.394318	0.000172878	0.136804	0.183795	Zn(II)2Cys6 transcription factor; has similarity to S. cerevisiae Lys14, involved in the regulation of lysine biosynthesis genes; fungal-specific
	C1_09210C	orf19.4779	0.0741903	0.904353	-0.0396801	0.716362	0.381664	0.0174634	0.28929	0.145254	Putative transporter; slightly similar to the Sit1p siderophore transporter; Gcn4p-regulated; fungal-specific; induced by Mnl1p under weak acid stress
	C1_09220W	orf19.4780	0.0352492	0.929633	0.905662	6.38436e-29	0.282365	0.0218589	1.17489	1.99799e-50	Predicted MFS family membrane transporter, member of the drug:proton antiporter (12 spanner) (DHA1) family; Spider biofilm induced
	C1_09230C	GRP1	-0.0942515	0.758486	0.44052	2.42817e-06	-0.297783	0.0138265	0.260908	0.0342354	Protein similar to dihydroflavonol-4-reductases
	C1_09240C	orf19.4783	0.979161	5.07469e-10	1.00599	2.5329e-28	1.37333	4.84314e-16	1.42209	8.08178e-33	Protein of unknown function; induced during chlamydospore formation in both C. albicans and C. dubliniensis
	C1_09250W	CRP1	0.66308	1.81771e-08	3.25039	8.13557e-137	-5.85246	4.58498e-119	-3.2417	2.05087e-108	Copper transporter; CPx P1-type ATPase; mediates Cu resistance; similar to Menkes and Wilson disease proteins; copper-induced; Tbf1-activated; suppresses Cu sensitivity of S. cerevisiae cup1 mutant; flow model biofilm induced
	C1_09260C	PTC1	-0.242566	0.294309	0.19526	0.0337556	0.357279	0.0145917	0.818908	5.31878e-09	Putative protein phosphatase of the Type 2C-related family (serine/threonine-specific), similar to S. cerevisiae Ptc1p; mutant shows virulence defect
	C1_09270W	FGR43	0.174787	0.656639	0.422994	0.00561915	-0.0235413	0.896487	0.247706	0.22654	Protein lacking an S. cerevisiae ortholog; transposon mutation affects filamentous growth; induced by by Mnl1 under weak acid stress
	C1_09280W	orf19.4787	-0.0856951	0.804212	-0.105415	0.320524	0.427674	0.000290602	0.430046	9.28968e-05	Ortholog(s) have cytoplasm, nucleus localization
	C1_09290C	ARG5,6	-0.968742	2.1614e-19	7.48481	0	-8.42341	0	0.0524445	0.731993	Arginine biosynthetic enzyme; processed in S. cerevisiae into 2 polypeptides with acetylglutamate kinase (Arg6) activity and acetylglutamate-phosphate reductase (Arg5) activity; Gcn4 regulated; alkaline repressed; Spider biofilm induced
	C1_09300C	orf19.4789	-0.46177	0.453476	5.38155	2.81374e-70	-4.33067	6.05832e-20	1.53455	3.96639e-07	Has domain(s) with predicted metal ion binding activity
	C1_09310C	orf19.4791	0.00409177	0.996311	1.34266	3.12578e-24	-0.701225	0.000918013	0.660708	0.00117662	Protein of unknown function; Spider biofilm induced
	C1_09320C	orf19.4792	0.327	0.488141	0.26222	0.235258	-1.10538	1.60315e-06	-1.15003	6.24855e-05	Protein with a regulator of G-protein signaling domain; Plc1-regulated; Spider biofilm induced; rat catheter biofilm repressed
	C1_09330W	orf19.4793	0.0892498	0.915407	-0.424476	0.00181971	1.26477	6.19558e-05	0.774446	0.0152139	Putative ribosome-associated protein; ortholog of S. cerevisiae Tma16; Hap43-induced gene; Spider biofilm induced
	C1_09340C	orf19.4795	0.196323	0.643088	2.05468	1.00402e-120	-0.72675	1.53646e-05	1.15616	2.10269e-13	Protein of unknown function; Sef1-, Sfu1-, and Hap43 regulated; Spider biofilm induced
	C1_09350W	orf19.4796	0.136297	0.659693	-0.831546	2.2065e-23	0.912083	7.23636e-35	-0.0329612	0.838016	Putative eIF-4E-binding repressor of CAP-dependent translation; stationary phase enriched protein
	C1_09360C	orf19.4798	0.0425616	0.872985	0.820491	1.64502e-33	0.139542	0.225968	0.940228	6.21503e-40	Ortholog(s) have role in protein localization to plasma membrane and mitochondrion, plasma membrane localization
	C1_09370W	CEF1	-0.174944	0.634692	0.588014	2.10953e-12	0.0984564	0.546126	0.88273	8.83452e-18	Putative mRNA splicing factor; ortholog is essential in S. cerevisiae; Spider biofilm induced
	C1_09380W	RIM20	-0.0767935	0.846808	0.551796	3.34482e-09	-0.6468	1.16624e-05	0.00508427	0.972732	Protein involved in the pH response pathway; binds to the transcription factor Rim101 and may serve as a scaffold to facilitate the C-terminal proteolytic cleavage that activates Rim101; required for alkaline pH-induced hyphal growth
	C1_09390W	orf19.4801	-0.016721	0.982064	0.273814	0.0146926	0.402578	0.0420087	0.71571	3.96639e-07	Ortholog(s) have tRNA binding, tRNA dimethylallyltransferase activity, role in tRNA modification, transfer RNA gene-mediated silencing and cytosol, mitochondrion, nucleolus localization
	C1_09400C	FTH1	0.502777	0.167769	-1.10508	1.84661e-06	0.157099	0.616269	-1.42818	1.50092e-11	Protein similar to S. cerevisiae Fth1p, a high affinity iron transporter for intravacuolar stores of iron; repressed by Sfu1p, amphotericin B, caspofungin; induced by alkaline pH, ciclopirox olamine; regulated by Sef1p, Sfu1p, and Hap43p
	C1_09410W	orf19.4803	-2.38505	0.84905	0	1	-2.15791	0.694885	0.424131	0.926148	Ortholog of Candida albicans WO-1 : CAWG_00488
	C1_09420W	LIP2	-1.99261	0.515375	2.55282	0.245048	-3.43262	0.0690719	1.11206	0.577645	Secreted lipase; member of a differentially expressed lipase gene family; expressed in alimentary tract, but not oral tissue, during mouse oral infection; may have a role in nutrition and/or in creating an acidic microenvironment
	C1_09430W	orf19.4805	-0.118769	0.73798	0.210159	0.0771345	-0.628594	2.93272e-06	-0.277334	0.0482379	Putative membrane protein; induced by alpha pheromone in SpiderM medium; Hap4-induced gene; Spider biofilm induced
	C1_09440W	orf19.4807	0.0458925	0.935979	1.74411	3.56238e-73	1.19749	3.37951e-21	2.92172	2.24189e-97	Ortholog(s) have inorganic diphosphatase activity, role in aerobic respiration and mitochondrion localization
	C1_09450C	NUP188	-0.124802	0.553526	-0.416068	1.12456e-07	-0.171324	0.380963	-0.438841	0.00775632	Putative nuclear pore complex subunit; transcript regulated by Nrg1 and Mig1
	C1_09460W	ERG12	-0.0327601	0.934403	-0.543347	8.47191e-08	-0.338892	0.000338862	-0.8278	1.85468e-06	Ortholog(s) have mevalonate kinase activity and role in ergosterol biosynthetic process, farnesyl diphosphate biosynthetic process, mevalonate pathway, isopentenyl diphosphate biosynthetic process, mevalonate pathway
	C1_09470C	orf19.4811	-0.0992089	0.700028	0.410547	2.95038e-07	-0.215488	0.0702023	0.316897	0.0102225	Putative tricarboxylate carrier family protein; localized to the mitochondrial membrane
	C1_09480W	PPT2	-0.255257	0.407768	0.813114	5.35784e-12	0.34627	0.0683102	1.43772	1.07714e-19	Phosphopantetheinyl transferase (PPTase); Spider biofilm induced
	C1_09490C	GUA1	-0.145729	0.794039	-0.720129	9.94952e-20	-0.657834	1.33511e-07	-1.20972	2.53559e-10	Putative GMP synthase, involved in the final step of guanine biosynthesis; soluble protein in hyphae; flucytosine induced; macrophage-downregulated protein abundance; protein level decreases in stationary phase cultures
	C1_09500W	orf19.4814	-0.337178	0.821151	-4.85517	0.00172284	-0.884577	0.18705	-5.36688	0.000233151	Ortholog of C. dubliniensis CD36 : Cd36_08960, C. parapsilosis CDC317 : CPAR2_301680, Candida tenuis NRRL Y-1498 : cten_CGOB_00021 and Debaryomyces hansenii CBS767 : DEHA2F11088g
	C1_09510W	YTM1	-0.252903	0.633972	-0.361476	0.000692794	0.46415	0.00879875	0.376531	0.0683614	Protein similar to S. cerevisiae Ytm1p, which is involved in biogenesis of the large ribosomal subunit; transposon mutation affects filamentous growth; protein level decreases in stationary phase cultures; Hap43p-induced gene
	C1_09520C	orf19.4816	-0.0912045	0.823826	0.387049	3.48269e-05	-0.0879413	0.576827	0.412106	4.34284e-05	Protein of unknown function; induced by nitric oxide
	C1_09530W	RAM2	-0.169058	0.420355	0.0801414	0.456872	0.0805338	0.798527	0.35489	0.201177	Alpha subunit of heterodimeric protein geranylgeranyltransferase type I and farnesyltransferase; a-specific transcript; lovastatin, fluconazole regulated; GGTase I binds zinc, is Mg-dependent; Cdc42 substrate; rat catheter biofilm repressed
	C1_09540W	orf19.4818	-0.0304406	0.961937	0.908385	5.15075e-18	0.131671	0.571919	1.09262	1.01844e-13	Protein of unknown function; Spider biofilm induced
	C1_09550W	orf19.4819	0.360248	0.593265	0.166321	0.857326	-2.43692	7.54247e-06	-2.61063	1.06242e-05	Protein of unknown function; transcript detected on high-resolution tiling arrays; rat catheter biofilm induced
	C1_09570W	orf19.4820	-0.0535473	0.886987	-0.181035	0.0404137	0.457218	0.000350382	0.352542	0.00323527	Ortholog(s) have mitochondrion localization
	C1_09580C	LIP1	-0.315641	0.72203	6.04797	0	1.27034	7.48635e-08	7.66159	2.06346e-256	Secreted lipase, member of a lipase gene family whose members are expressed differentially in response to carbon source and during infection; may have a role in nutrition and/or in creating an acidic microenvironment
	C1_09590C	LIP10	1.20266	0.733028	4.06366	0.118217	-3.59611	0.311859	-0.816721	0.602155	Secreted lipase, member of a lipase gene family whose members are expressed differentially in response to carbon source and during infection; may have a role in nutrition and/or in creating an acidic microenvironment
	C1_09600C	LIP6	-0.115039	0.733804	0.139894	0.311365	-0.77387	6.75434e-07	-0.496433	0.00167147	Secreted lipase, member of family of lipase genes expressed differentially in response to carbon source and during infection; may have a role in nutrition and/or in creating an acidic microenvironment; induced on adherence to polystyrene
	C1_09610W	orf19.4824	-0.0745189	0.835057	0.0119979	0.916245	-1.00774	2.46766e-22	-0.897114	8.38997e-17	Planktonic growth-induced gene
	C1_09620C	orf19.4825	0.133368	0.727989	-0.21993	0.0339	1.07572	1.39185e-10	0.747687	0.000312967	Mitochondrial matrix protein; required for assembly/stability of the F1 sector of mitochondrial F1F0 ATP synthase at high temperature; rat catheter biofilm repressed
	C1_09630W	IDH1	0.0729745	0.835057	0.161024	0.0396132	-0.703578	2.97965e-08	-0.592646	2.43272e-07	Putative mitochondrial NAD-isocitrate dehydrogenase subunit 1; soluble protein in hyphae; protein level decrease in stationary phase cultures
	C1_09640W	ADE12	-0.0725422	0.742365	-0.0939046	0.310682	-0.815097	7.02672e-15	-0.813776	1.12507e-11	Adenylosuccinate synthase; upregulated in biofilm; decreased expression in hyphae vs yeast-form cells; not induced during GCN response, in contrast to S. cerevisiae ADE12, which is induced by Gcn4p; stationary phase-enriched protein
	C1_09650W	orf19.4828	0.277347	0.246678	0.373502	3.41321e-07	0.0881653	0.638163	0.207007	0.103698	WD repeat domain protein; Hap43-repressed gene; flow model biofilm induced
	C1_09660W	DOA1	-0.111785	0.62737	-0.775272	1.15338e-26	-0.0772387	0.565888	-0.718012	4.06151e-10	WD repeat protein; required for ubiquitin-mediated protein degradation; role in control of cellular ubiquitin levels; may promote efficient NHEJ in postdiauxic/stationary phase; Spider biofilm repressed
	C1_09670C	orf19.4830	0.406045	0.00321564	-0.782447	1.70131e-09	0.518617	0.000629801	-0.644669	0.00226048	Has domain(s) with predicted DNA binding activity, role in DNA recombination, DNA repair, DNA replication and nucleus localization
	C1_09680W	MTS1	-0.0551932	0.879502	-0.926629	1.49424e-39	0.0391341	0.7512	-0.809791	2.60426e-05	Sphingolipid C9-methyltransferase; catalyzes methylation of the 9th carbon in the long chain base component of glucosylceramides; glucosylceramide biosynthesis is important for virulence; Spider biofilm repressed
	C1_09690W	MLS1	-0.0743359	0.913831	0.183541	0.10385	3.36301	1.31724e-97	3.6443	8.33963e-93	Malate synthase; glyoxylate cycle enzyme; no mammalian homolog; regulated upon white-opaque switch; phagocytosis, strong oxidative stress induced; stationary phase enriched; flow model biofilm repressed; rat catheter, Spider biofilm induced
	C1_09700W	orf19.4834	0.664905	0.905031	-4.24566	0.0501746	0.714279	0.664343	-4.14079	0.0146662	Ortholog of C. dubliniensis CD36 : Cd36_09140, C. parapsilosis CDC317 : CPAR2_804920, Debaryomyces hansenii CBS767 : DEHA2B10516g and Pichia stipitis Pignal : PICST_30058
	C1_09710C	orf19.4835	-0.101089	0.827866	-0.0181363	0.869312	-0.0332359	0.807676	0.0717242	0.726959	Ortholog(s) have role in endonucleolytic cleavage in 5'-ETS of tricistronic rRNA transcript (SSU-rRNA, 5.8S rRNA and LSU-rRNA), more
	C1_09720W	URA1	0.0495863	0.941376	-0.771787	1.95246e-29	-1.37826	9.13369e-22	-2.1767	7.80344e-41	Dihydroorotate dehydrogenase; de novo pyrimidine biosynthesis; regulated by yeast-hypha switch, Nrg1/Mig1/Tup1; flow model biofilm induced; rat catheter and Spider biofilm repressed
	C1_09730W	DAM1	-0.186553	0.625544	-0.0588673	0.675768	-0.00488123	0.983862	0.146374	0.506476	Essential subunit of the Dam1 (DASH) complex, which acts in chromosome segregation by coupling kinetochores to spindle microtubules
	C1_09740C	orf19.4837.1	0.253231	0.821151	0.297069	0.211646	0.265757	0.56498	0.334326	0.303552	Ortholog of C. parapsilosis CDC317 : CPAR2_804880, Candida tenuis NRRL Y-1498 : CANTEDRAFT_111283, Debaryomyces hansenii CBS767 : DEHA2B10604g and Pichia stipitis Pignal : PICST_40454
	C1_09750W	orf19.4839	-0.196707	0.433918	-0.12363	0.172657	0.211933	0.0654722	0.30632	0.00464631	GET complex subunit; expression downregulated in an ssr1 null mutant
	C1_09760C	SHY1	0.0185537	0.958736	-0.845173	2.48861e-24	1.4527	4.6004e-43	0.612944	5.14224e-07	Cytochrome c oxidase biosynthesis protein; transcript regulated by Nrg1 and Mig1
	C1_09770W	orf19.4842	-0.00813108	0.991314	-0.0395756	0.723177	3.0148	9.30269e-59	3.00663	3.37001e-127	Protein of unknown function; Spider biofilm induced
	C1_09780C	orf19.4843	-0.177279	0.443807	0.789966	4.45492e-16	-0.0804542	0.668507	0.910398	7.26372e-25	Putative iron/copper reductas; involved in iron homeostasis; rat catheter and Spider biofilm induced
	C1_09790C	orf19.4844	-0.118983	0.72203	0.121943	0.198151	-0.0552077	0.776725	0.209425	0.216582	Ortholog(s) have ATP-dependent 3'-5' RNA helicase activity, RNA binding, polynucleotide adenylyltransferase activity, protein binding, bridging activity
	C1_09800C	TVP18	-0.0274323	0.941376	-0.552411	2.35773e-08	-0.259024	0.0653682	-0.760069	1.78554e-10	Putative integral membrane protein; fluconazole-induced
	C1_09810W	orf19.4846	-0.0525313	0.921481	-0.385403	0.000346588	-0.264597	0.0902652	-0.574799	0.00109077	GlcNAc-induced protein
	C1_09820C	orf19.4847	0	1	0	1	0	1	0	1	Ortholog of Candida albicans WO-1 : CAWG_00450
	C1_09830W	SKI3	-0.186406	0.227317	-0.0150683	0.869601	-0.492923	1.70822e-06	-0.298636	8.65634e-05	Ortholog(s) have role in nuclear-transcribed mRNA catabolic process, 3'-5' exonucleolytic nonsense-mediated decay, nuclear-transcribed mRNA catabolic process, non-stop decay and Ski complex, cytosol localization
	C1_09840C	orf19.4849	-0.0409726	0.905031	0.088685	0.4062	-0.010461	0.935706	0.141311	0.293477	Protein required for localizing proteasomes to the nucleus; involved in ubiquitin-mediated protein degradation; possibly an essential gene, disruptants not obtained by UAU1 method; Spider biofilm induced
	C1_09850C	orf19.4850	0.0343863	0.951927	-0.39219	5.29054e-08	-0.205773	0.163854	-0.608516	4.29322e-10	Ortholog(s) have cytosol, nucleus localization
	C1_09860C	TFA1	0.0497577	0.902122	0.29906	0.000691289	0.706849	4.74266e-07	0.979803	3.20668e-10	Protein with polyglutamate motifs and abundant Ser/Thr residues; described as a subunit of TFIIE, which is a basal transcription initiation factor of RNA Polymerase II; possibly an essential gene, disruptants not obtained by UAU1 method
	C1_09870W	HCM1	0.0192454	0.977868	0.0231709	0.910726	0.820847	9.52425e-07	0.845876	1.36613e-05	Protein with forkhead domain; similar to S. cerevisiae Hcm1p; Hap43p-induced gene
	C1_09880C	BUD31	-0.0288107	0.957413	-0.11537	0.395242	0.218283	0.220221	0.157316	0.331098	Bud31 ortholog; not subject to mating-type regulation, in contrast to S. cerevisiae Bud31 which has a role in specifying the bud site; Spider biofilm induced
	C1_09900W	LIP3	-0.444552	0.827866	-1.76546	0.00622983	1.42381	0.00884073	0.105934	0.888793	Secreted lipase; gene family member whose members are expressed differentially in response to carbon source and infection; possible role in nutrition and/or in creating an acidic microenvironment; flow model biofilm induced
	C1_09910C	orf19.4857	-0.449132	0.0204914	-0.520213	2.67242e-08	1.03781	1.67015e-23	0.990595	2.69689e-17	Protein with a dual-specificity phosphatase domain; Hap43-induced gene
	C1_09920W	VPS41	-0.0875275	0.778238	0.301977	0.00239165	0.214385	0.071003	0.627494	4.64659e-10	Protein similar to S. cerevisiae Vps41p, which is involved in vacuole organization and biogenesis; transposon mutation affects filamentous growth; regulated by Gcn4p; induced in response to amino acid starvation (3-aminotriazole treatment)
	C1_09930W	orf19.4861	-0.337581	0.544162	-0.539797	0.0816725	-0.368709	0.321772	-0.547839	0.11715	Protein of unknown function; rat catheter biofilm repressed
	C1_09940W	orf19.4861.1	-0.296352	0.5612	-0.610484	0.00827919	-0.0937961	0.874609	-0.370253	0.354343	Protein of unknown function
	C1_09950C	orf19.4862	-0.146549	0.631088	-0.0962544	0.33608	0.880438	2.80048e-11	0.953427	1.52361e-18	Putative integral membrane protein; S. cerevisiae ortholog Tvp23 localizes to late Golgi vesicles; rat catheter biofilm induced
	C1_09960W	PET100	0.14864	0.621291	-1.17592	4.24697e-39	1.03096	7.91151e-21	-0.27014	0.0344552	Chaperone that facilitates the assembly of cytochrome c oxidase; plasma membrane protein
	C1_09970C	PDC2	-0.25321	0.349456	0.20368	0.0690057	0.28603	0.0847777	0.765832	3.14361e-10	Homeodomain-like transcription factor; regulator of pyruvate decarboxylase; contains a putative C-terminal activation domain, Glu- and Pro-rich; complements glucose utilization defect of S. cerevisiae pdc2 mutant
	C1_09980C	orf19.4864	0.399975	0.0166479	0.456766	7.78096e-08	0.651632	0.0053909	0.72879	0.000221953	Ortholog(s) have acylglycerol lipase activity, serine hydrolase activity, role in triglyceride metabolic process and endoplasmic reticulum, lipid droplet, mitochondrial outer membrane, plasma membrane localization
	C1_09990W	SAC1	0.0213827	0.970349	-1.00713	1.42436e-23	-1.11137	0.000665582	-2.11856	3.13952e-36	Putative phosphatidylinositol phosphate (PtdInsP) phosphatase, involved in cell wall integrity and morphogenesis
	C1_10000C	CPP1	-0.0756752	0.799839	0.117182	0.251498	-0.236664	0.145247	-0.0222119	0.870973	VH1 family MAPK phosphatase; regulates Cst20-Hst7-Cek1-Cph1 filamentation pathway; represses yeast-hyphal switch; required for virulence in mice; yeast-enriched; induced by alpha pheromone in SpiderM medium; Spider biofilm induced
	C1_10010C	SWE1	-0.0422768	0.926337	-0.633199	1.2584e-05	-0.181463	0.2685	-0.750182	5.75014e-05	Putative protein kinase with a role in control of growth and morphogenesis, required for full virulence; mutant cells are small, rounded, and sometimes binucleate; not required for filamentous growth; mutant is hypersensitive to caspofungin
	C1_10020W	SFU1	0.265564	0.289957	0.439248	1.00601e-05	0.754743	1.63812e-05	0.951301	1.20964e-08	GATA-type transcription factor; regulator of iron-responsive genes; represses iron utilization genes if iron is present; Hap43-repressed; promotes gastrointestinal commensalism in mice; Spider biofilm induced
	C1_10030W	DBP3	0.00438153	0.996632	-0.662285	1.54194e-12	0.0883435	0.759679	-0.55601	0.00906338	Putative ATP-dependent DEAD-box RNA helicase; Hap43-induced; repressed by prostaglandins; Spider biofilm induced
	C1_10040W	ERO1	0.07123	0.867023	-0.891357	1.54099e-23	-1.23893	8.02643e-19	-2.17821	7.70737e-41	Ortholog of S. cerevisiae Ero1; role in formation of disulfide bonds in the endoplasmic reticulum; fluconazole-induced; induced by Mnl1 under weak acid stress; Spider biofilm induced
	C1_10050W	orf19.4872	-1.63998	0.471599	0.175945	0.931508	-1.86605	0.219792	0.0171342	0.993774	Protein of unknown function; induced by Mnl1 under weak acid stress; Hap43-induced; mutant is viable
	C1_10060C	orf19.4873	-0.957469	0.247438	7.17444	6.73865e-57	-5.36479	2.28093e-18	2.8006	5.97856e-25	Protein of unknown function; transcript regulated by white-opaque switch; flow model biofilm induced; Spider biofilm induced
	C1_10070C	MNN23	0.129194	0.525452	0.071639	0.412525	-0.11419	0.466759	-0.149034	0.222592	Alpha-1,2-mannosyltransferase; mutants hypersensitive to toxic ergosterol analog, amphotericin B, calcofluor white, growth at 42 degrees and have decreased cell wall mannan; flow model biofilm induced
	C1_10080W	orf19.4875	0.5141	0.0166079	0.192046	0.0750979	0.436608	0.00537349	0.138506	0.354552	Ortholog(s) have role in mRNA splicing, via spliceosome and U2-type spliceosomal complex localization
	C1_10090C	orf19.4878	0.101211	0.708427	0.18108	0.0352463	0.190419	0.310127	0.292236	0.0617801	Protein of unknown function; Hap43-repressed; rat catheter biofilm repressed
	C1_10100C	NTF2	-0.00477001	0.992005	-0.0252261	0.756995	-0.158851	0.149092	-0.156351	0.0861323	Putative nuclear envelope protein; regulated by Ssn6; rat catheter biofilm repressed
	C1_10110W	orf19.4880	0.227944	0.489348	-0.00165986	0.991808	-0.508307	0.00168182	-0.713798	2.26507e-07	Protein of unknown function; flow model biofilm induced
	C1_10120C	orf19.4882	0.261181	0.100388	0.235329	0.00613575	0.199499	0.120658	0.197485	0.0918865	TFIIE small subunit; involved in RNA polymerase II transcription initiation; Spider biofilm induced
	C1_10140C	orf19.4883	-0.118001	0.742365	1.02094	5.39867e-17	0.192428	0.360728	1.35367	7.21917e-48	Protein of unknown function; S. cerevisiae ortholog Cos111 confers resistance to the antifungal drug ciclopirox olamine; constitutive expression independent of MTL or white-opaque status; Spider biofilm induced
	C1_10150W	WOR1	-1.44315	0.388135	-1.9114	0.161565	-1.32163	0.198457	-1.76317	0.362684	Transcription factor (master switch) of white-opaque phenotypic switching; required to establish and maintain the opaque state; opaque-specific, nuclear; regulates its own expression; suggested role in regulation of adhesion factors
	C1_10160W	MIR1	-0.291061	0.534128	-0.167153	0.0322624	0.0515678	0.793992	0.198479	0.331975	Putative mitochondrial phosphate transporter; caspofungin repressed; expression is increased in a fluconazole-resistant isolate; induced upon adherence to polystyrene
	C1_10170W	orf19.4886	-1.35913	0.771314	1.51644	6.11908e-06	4.36236	3.12022e-08	7.30407	3.58086e-19	Putative adhesin-like protein; Hap43-repressed; rat catheter and Spider biofilm induced
	C1_10180C	ECM21	0.193397	0.507058	0.859376	6.18439e-12	-2.7058	1.59468e-57	-2.01751	3.74459e-35	Predicted regulator of endcytosis of plasma membrane proteins; fluconazole induced, alkaline induced by Rim101; repressed by caspofungin and in azole-resistant strain overexpressing MDR1; flow model, rat catheter and Spider biofilm induced
	C1_10190W	orf19.4888	-0.241115	0.169189	0.127087	0.199141	0.449694	6.63572e-05	0.841498	7.10356e-15	Has domain(s) with predicted nucleic acid binding, nucleotide binding activity
	C1_10200C	orf19.4889	-0.208621	0.391372	-0.526969	1.7188e-08	-0.336261	0.155203	-0.63166	0.00288175	Predicted MFS family membrane transporter, member of the drug:proton antiporter (12 spanner) (DHA1) family; Spider biofilm induced
	C1_10210C	CLA4	0.0336851	0.934398	-0.43349	0.000198795	0.498601	9.68752e-05	0.0534606	0.76422	Ste20p family Ser/Thr kinase required for wild-type filamentous growth, organ colonization and virulence in mouse systemic infection; role in chlamydospore formation; functional homolog of S. cerevisiae Cla4p; mutant caspofungin sensitive
	C1_10220C	TPK1	0.0315342	0.955577	0.0754432	0.545075	-0.320547	0.0279463	-0.252507	0.196329	cAMP-dependent protein kinase catalytic subunit; Tpk2 isoform; involved in regulation of filamentation, phenotypic switching and mating; WT nuclear localization requires Bcy1; produced during stationary, not exponential growth
	C1_10230C	orf19.4893	-0.0138279	0.977178	0.332847	0.00031134	-0.27301	0.0621288	0.0965676	0.354215	Ortholog of C. dubliniensis CD36 : Cd36_09630, C. parapsilosis CDC317 : CPAR2_805080, Candida tenuis NRRL Y-1498 : CANTEDRAFT_136811 and Debaryomyces hansenii CBS767 : DEHA2B12364g
	C1_10240C	orf19.4894	0.417914	0.0708497	0.874771	7.24649e-30	2.94504	4.5569e-97	3.42429	2.62701e-124	Protein with similarity to S. cerevisiae Yer010cp, a protein of unknown function belonging to the prokaryotic RraA family; repressed by benomyl; Hap43-induced; Spider biofilm induced
	C1_10250C	orf19.4895	-0.0665608	0.937452	-0.169007	0.114251	2.18284	1.43694e-52	2.08686	1.18587e-36	Ortholog of C. dubliniensis CD36 : Cd36_09650, C. parapsilosis CDC317 : CPAR2_805060, Candida tenuis NRRL Y-1498 : CANTEDRAFT_95780 and Debaryomyces hansenii CBS767 : DEHA2B12320g
	C1_10260C	RPA34	0.00686021	0.994775	-0.391442	1.08994e-05	0.55107	8.70703e-05	0.174356	0.369021	Putative RNA polymerase I subunit; rat catheter biofilm induced
	C1_10270C	SFH5	-0.0192694	0.966001	-0.360616	2.37643e-05	-0.442137	0.00132772	-0.760055	1.0022e-05	Putative phosphatidylinositol transporter; rat catheter and Spider biofilm repressed
	C1_10280C	orf19.4898	0.124892	0.762097	0.403874	6.85101e-08	0.459679	0.0010637	0.762513	5.93928e-10	Putative protein of unknown function; induced by prostaglandins
	C1_10290W	GCA1	0.308391	0.705072	3.74492	1.16743e-190	1.55611	1.66203e-09	5.02587	1.47779e-132	Extracellular/plasma membrane-associated glucoamylase; expressed in rat oral infection; regulated by carbohydrates, pH, galactose; promotes biofilm matrix formation; flow model biofilm induced; Bcr1 repressed in RPMI a/a biofilms
	C1_10300W	MNN12	0.0754176	0.874008	0.300559	0.115374	-2.24432	4.9936e-34	-1.99705	1.04592e-24	Predicted alpha-1,3-mannosyltransferase activity with a role in protein glycosylation
	C1_10310W	orf19.4901	0.0501933	0.933831	0.997436	1.77811e-12	0.302463	0.36857	1.28179	9.68127e-11	Predicted methyltransferase; Spider biofilm induced
	C1_10320W	orf19.4903	-0.124498	0.630937	-0.83653	2.64749e-09	-1.04041	0.000139215	-1.72838	1.9229e-12	Ortholog(s) have N-acetylglucosaminylphosphatidylinositol deacetylase activity and endoplasmic reticulum localization
	C1_10330C	orf19.4904	-0.0759111	0.907026	-0.271396	0.0280591	0.120014	0.672423	-0.0547116	0.767719	Ortholog(s) have nucleosome binding activity, role in chromatin silencing at telomere, histone exchange and Swr1 complex, cytosol, nuclear chromosome, telomeric region, nuclear periphery localization
	C1_10340W	orf19.4905	0.0361047	0.932792	0.278044	0.00995834	0.307227	0.0169716	0.573455	2.31959e-05	Putative MFS transporter; Hap43p-induced gene; also regulated by regulated by Sef1p and Sfu1p; repressed in a ssr1 null mutant
	C1_10350C	orf19.4906	-0.0140219	0.965921	0.934743	6.40469e-19	-0.703191	2.82649e-19	0.268922	0.0440631	Putative adhesin-like protein; positively regulated by Tbf1; Spider biofilm induced
	C1_10360C	orf19.4907	-0.651208	0.00462695	0.313046	0.0256949	-1.2976	2.76999e-10	-0.309959	0.14603	Putative protein of unknown function; Hap43p-repressed gene; increased transcription is observed upon fluphenazine treatment; possibly transcriptionally regulated by Tac1p; induced by nitric oxide; fungal-specific (no human/murine homolog
	C1_10370W	orf19.4908	-1.65943	0.307719	-1.52675	0.341826	-0.90438	0.492995	-0.764092	0.733139	Dubious open reading frame
	C1_10380C	CBK1	-0.0363612	0.91409	-0.704711	5.24341e-21	0.409088	0.00061345	-0.235111	0.172316	Ser/Thr kinase of cell wall integrity pathway; mutants show abnormal morphology and aggregation; Mob2p associated; required for wild-type hyphal growth and transcriptional regulation of cell-wall-associated genes
	C1_10390C	RPL42	0.233051	0.256177	-0.877021	2.82825e-22	-0.509846	9.31073e-06	-1.59645	2.38754e-26	Putative 60S ribosomal subunit protein; colony morphology-related gene regulation by Ssn6; Spider biofilm repressed
	C1_10400C	FGR41	-0.0590292	0.926521	-1.02233	0.00187501	0.267617	0.379939	-0.671595	0.00430873	Putative GPI-anchored adhesin-like protein; transposon mutation affects filamentous growth; Spider biofilm repressed
	C1_10410W	orf19.4911	0.171364	0.732648	0.526783	5.88453e-05	0.606339	0.0113718	0.984573	4.35684e-09	BED zinc finger protein; predicted DNA binding protein; Spider biofilm repressed
	C1_10420C	orf19.4912	-0.0154649	0.977868	0.904497	3.84364e-24	-0.920136	6.40078e-07	0.0236548	0.907725	Ortholog(s) have ubiquitin protein ligase binding activity and role in positive regulation of receptor internalization, protein ubiquitination, ubiquitin-dependent endocytosis
	C1_10430W	PHO8	0.240296	0.821151	-1.16454	0.0485048	0.0645671	0.913615	-1.31318	0.0106716	Putative repressible vacuolar alkaline phosphatase; Rim101-induced transcript; regulated by Tsa1, Tsa1B in minimal media at 37 deg; possibly adherence-induced
	C1_10440W	orf19.985	-0.018077	0.971949	-0.444313	3.2112e-08	0.345064	0.00914243	-0.0581023	0.683022	Ortholog(s) have cell periphery, endoplasmic reticulum, ribosome localization
	C1_10450W	GLY1	-0.216298	0.129194	-4.25759	0	3.93469	0	-0.0844211	0.474675	L-threonine aldolase; complements glycine auxotrophy of S. cerevisiae shm1 shm2 gly1-1 triple mutant; macrophage/pseudohyphal-induced; the GLY1 locus has an RFLP and is triploid in strain SGY269; flow model biofilm induced
	C1_10460W	orf19.988	-0.0269438	0.956848	0.780187	2.53126e-18	-0.612041	4.44916e-05	0.217098	0.0111423	Protein of unknown function; oral infection upregulated gene; upregulated in strains from HIV+ patients with oral candidiasis; mutants have reduced ability to damage oral epithelial cells; transcript possibly regulated upon hyphal formation
	C1_10470W	orf19.989	0.241541	0.161001	-1.32583	1.57361e-77	0.932247	4.2896e-16	-0.612373	8.08159e-17	Mitochondrial ribosomal protein of the small subunit; Spider biofilm repressed
	C1_10480W	DJP1	-0.166051	0.681903	-0.0660539	0.5083	0.0220517	0.907942	0.144162	0.340698	Similar to bacterial DnaJ; reported to have a role in peroxisome biogenesis; induced in low iron and upon adherence to polystyrene
	C1_10490W	LKH1	-0.119353	0.512886	-0.144429	0.0638734	-0.124705	0.210483	-0.127016	0.177262	Putative leukotriene A(4) hydrolase; repressed during the mating process; Hog1p-induced
	C1_10500W	orf19.993	-0.223509	0.326576	-0.120317	0.338113	0.237636	0.0699537	0.363125	0.0199034	Protein of unknown function; rat catheter biofilm repressed
	C1_10510W	orf19.994	0.488245	0.149405	0.591812	0.000136762	0.351058	0.0592933	0.480273	0.0115727	Protein of unknown function; induced by Mnl1 under weak acid stress; flow model biofilm repressed
	C1_10520W	orf19.996	-0.192674	0.583807	-0.345906	0.00424981	0.870771	5.20601e-06	0.741137	4.53575e-07	Protein with a predicted leucine-rich repeat domain; possibly an essential gene, disruptants not obtained by UAU1 method
	C1_10530W	SNL1	-0.0498344	0.867203	-0.359298	0.000545377	0.218254	0.0310068	-0.0677324	0.532086	Ribosome-associated protein predicted to function in protein synthesis; 1 predicted transmembrane domain; rat catheter biofilm repressed
	C1_10540C	orf19.998	-0.185248	0.495574	-0.173324	0.095881	0.516829	0.000371041	0.552024	4.23943e-05	Putative adapter protein; links synaptojanins Inp52 and Inp53 to the cortical actin cytoskeleton in S. cerevisiae; mutants are viable
	C1_10550C	GCA2	0.540675	0.0778466	3.4511	2.76937e-204	2.06063	8.02406e-31	4.99675	1.22964e-217	Predicted extracellular glucoamylase; induced by ketoconazole; possibly essential, disruptants not obtained by UAU1 method; promotes biofilm matrix formation; Spider biofilm induced; Bcr1-induced in RPMI a/a biofilms
	C1_10560C	orf19.1002	0.021504	0.963447	-0.348354	0.00407061	-0.44999	0.0851514	-0.798797	9.81626e-06	Protein of unknown function; Hap43-repressed gene
	C1_10570C	orf19.1005	0.378178	0.740775	0.379028	0.338781	0.313586	0.547242	0.359022	0.289151	Protein with predicted RNI-like domains; rat catheter biofilm induced
	C1_10580C	orf19.1830	0.260378	0.512886	0.871125	4.50507e-05	-1.05751	4.40113e-06	-0.422538	0.0321252	Protein of unknown function; Hap43-induced; rat catheter and Spider biofilm induced
	C1_10600C	orf19.1831	0.815579	0.929633	0	1	-2.1774	0.691907	-2.8558	0.54983	Dubious open reading frame
	C1_10610W	FCY23	-0.23446	0.166413	1.05674	2.03118e-29	-1.91822	8.15349e-27	-0.603679	1.45003e-05	Putative transporter; Gcn4p-regulated; more similar to S. cerevisiae Tpn1p, which is a vitamin B6 transporter, than to purine-cytosine permeases
	C1_10620W	orf19.1833	0.0328149	0.94529	-0.861527	2.08426e-28	-0.467122	0.117526	-1.33853	5.30593e-13	Ortholog(s) have mRNA binding, pseudouridine synthase activity
	C1_10630C	orf19.1834	0.178759	0.633972	-1.26404	1.10409e-14	-0.652013	0.00152828	-2.07442	1.37183e-19	Has domain(s) with predicted role in mitotic sister chromatid cohesion
	C1_10640C	PEA2	0.0655565	0.859653	-0.567027	2.72449e-09	0.00141326	0.993255	-0.60834	9.07303e-09	Putative coiled-coil polarisome; predicted role in polarized morphogenesis, cell fusion, and low affinity Ca2+ influx; rat catheter biofilm induced
	C1_10650W	APN2	0.292243	0.445826	-0.555987	7.16882e-06	0.15904	0.457127	-0.664264	2.40273e-07	Putative class II abasic (AP) endonuclease; flucytosine induced
	C1_10660W	TBP1	0.0740549	0.744854	0.275524	0.00616339	-0.180617	0.0873201	0.0439268	0.719439	Transcription initiation factor; binds TATA box sequence, binding does not require TFIIA; caspofungin repressed; functional homolog of S. cerevisiae and human TATA-binding proteins; Spider biofilm induced
	C1_10670C	RPA190	-0.159279	0.77503	-0.645573	1.25895e-12	-0.255154	0.303752	-0.719054	0.000177925	Putative RNA polymerase I subunit A190; Hap43p-induced gene; flucytosine induced
	C1_10680C	orf19.1840	-0.0779925	0.696122	0.180373	0.00604846	-0.523059	5.4461e-08	-0.241917	0.0127	Predicted lipid-binding ER protein; involved in ER-plasma membrane tethering; Spider biofilm induced
	C1_10690W	orf19.2352	0.107586	0.739267	0.255101	0.00713432	-0.0389458	0.828791	0.132762	0.331175	Ortholog(s) have mitochondrion localization
	C1_10700C	NIT3	-0.0675803	0.868411	1.34713	1.29806e-61	-1.04735	5.4639e-16	0.390381	0.00755313	Putative nitrilase; regulated by Gcn2p and Gcn4p; protein present in exponential and stationary growth phase yeast cultures
	C1_10710C	orf19.2350	0.685231	0.0123416	1.26378	1.22009e-10	-0.568753	0.0645811	0.0394599	0.871843	Protein similar to S. cerevisiae Yor378w; MFS family transporter; transposon mutation affects filamentous growth; null mutants are viable; fungal-specific (no human or murine homolog)
	C1_10720C	MNN2	0.226893	0.242551	-0.64849	2.057e-15	0.296817	9.17756e-05	-0.55509	2.41527e-08	Alpha-1,2-mannosyltransferase; similar to S. cerevisiae Mnn2; role in cell wall integrity, temperature sensitivity; iron utilization in low iron; Tn mutation affects filamentous growth; filament induced; increased chitin exposes beta-glucan
	C1_10730W	orf19.2346	0.202764	0.295526	1.00225	5.9499e-31	0.536998	1.8465e-05	1.36056	1.14523e-69	Putative protein of unknown function, transcription is positively regulated by Tbf1p
	C1_10740C	ASR1	-0.605142	0.00670094	1.94981	1.89565e-50	3.56042	4.15865e-118	6.13795	3.31696e-294	Heat shock protein; transcript regulated by cAMP, osmotic stress, ciclopirox olamine, ketoconazole; repressed by Cyr1, Ras1; colony morphology-related regulated by Ssn6; stationary phase enriched; Hap43-induced; Spider biofilm induced
	C1_10750C	orf19.2343.1	-0.0624068	0.868629	0.630912	4.80821e-11	-0.357897	0.0150083	0.359164	0.00111587	Putative vacuolar H+ ATPase subunit e of the V-ATPase V0 subcomplex; added to Assembly 21 based on comparative genome analysis
	C1_10760W	VPS23	-0.0888455	0.726753	0.433267	1.91974e-05	-0.472429	3.06901e-05	0.0724456	0.559646	ESCRT I protein sorting complex protein; involved in proteolytic activation of Rim101, which regulates pH response; ortholog of S. cerevisiae Stp22/Vps23
	C1_10770W	SFT2	-0.343825	0.100388	0.129172	0.334119	0.749919	4.44846e-06	1.24746	2.14339e-33	Putative membrane protein; transcript regulated by Mig1; Spider biofilm induced
	C1_10780C	HNT1	0.222822	0.134408	0.152291	0.0466659	0.460647	2.56036e-05	0.413291	1.49886e-07	Protein with similarity to protein kinase C inhibitor-I; protein level decreases in stationary phase cultures
	C1_10790W	CDC48	-0.149613	0.405598	-0.279123	0.000629729	-0.0628993	0.742975	-0.169418	0.245735	Putative microsomal ATPase; plasma membrane-localized; regulated by Gcn2 and Gcn4; induced by amino acid starvation (3-AT); macrophage/pseudohyphal-repressed; protein levels decrease in stationary phase yeast; Spider biofilm repressed
	C1_10800C	ALP1	0.327468	0.223299	-0.460282	0.0167976	-1.6008	1.36896e-20	-2.36492	1.99818e-87	Cystine transporter; present in pathogenic yeasts (no human or murine homolog); Spider biofilm induced
	C1_10810W	orf19.2336	-0.11525	0.950066	-1.84048	0.398007	-3.58076	1.9724e-06	-5.27633	1.53454e-05	Pry family pathogenesis-related protein; predicted to be extracellular
	C1_10820C	orf19.2335	0.0512051	0.941376	-0.634624	1.46427e-15	-0.868528	4.3667e-06	-1.53124	2.49695e-16	Putative aspartyl aminopeptidase; stationary phase enriched protein; mutation confers hypersensitivity to 5-fluorouracil (5-FU); Hog1-induced; planktonic growth-induced; rat catheter and Spider biofilm repressed
	C1_10830W	BIG1	0.0468634	0.926595	-0.43847	0.000223596	-0.998933	1.78795e-05	-1.46276	2.66725e-11	Endoplasmic reticulum (ER) protein; ortholog of S. cerevisiae Big1; required for beta-1,6-glucan synthesis, filamentation, adhesion, and virulence; rat catheter biofilm repressed
	C1_10840C	orf19.2333	-0.0266993	0.926337	-0.445041	0.000153517	-1.73121	1.33311e-26	-2.12619	3.62568e-39	Ortholog(s) have role in retrograde transport, endosome to Golgi and cytosol, late endosome, nucleus localization
	C1_10850W	orf19.2332	0.602873	0.873236	0.167711	0.953585	-1.76482	0.397248	-2.21863	0.122856	Ortholog of C. parapsilosis CDC317 : CPAR2_210560, C. dubliniensis CD36 : Cd36_10180, Candida orthopsilosis Co 90-125 : CORT_0A09890 and Candida tropicalis MYA-3404 : CTRG_04072
	C1_10860C	ADA2	-0.0541622	0.920104	0.113704	0.29858	0.06175	0.716226	0.254211	0.0376665	Zinc finger and homeodomain transcriptional coactivator; role in cell wall integrity and in sensitivity to caspofungin; required for the normal transcriptional response to caspofungin; required for yeast cell adherence to silicone substrate
	C1_10870W	RPS17B	0.202266	0.314298	-1.19288	1.02762e-39	-0.428554	0.0577684	-1.80086	1.49356e-50	Ribosomal protein 17B; downregulated upon phagocytosis by murine macrophages; Hap43-induced; Spider biofilm repressed
	C1_10880W	orf19.2330	-0.171549	0.723393	-0.281923	0.00144851	0.607746	9.42628e-05	0.518494	0.000805528	Putative U3 snoRNA-associated protein; Hap43-induced; transposon mutation affects filamentous growth; repressed by prostaglandins
	C1_10890C	orf19.2328	0.0912908	0.772859	-0.502795	1.31669e-08	0.327337	0.00752411	-0.243505	0.0261903	Ortholog of C. dubliniensis CD36 : Cd36_10220, C. parapsilosis CDC317 : CPAR2_210530, Candida tenuis NRRL Y-1498 : CANTEDRAFT_105553 and Debaryomyces hansenii CBS767 : DEHA2G14432g
	C1_10910C	orf19.2326	-0.0355904	0.950099	0.0893001	0.458878	-0.276186	0.128435	-0.127248	0.468418	Ortholog(s) have role in chromatin silencing at silent mating-type cassette, double-strand break repair via homologous recombination, intra-S DNA damage checkpoint and mitotic sister chromatid cohesion, more
	C1_10920W	orf19.2325	-0.0665558	0.891483	0.345626	0.00270353	-0.0504605	0.800807	0.384324	0.00733267	Ortholog(s) have RNA polymerase III type 1 promoter sequence-specific DNA binding, RNA polymerase III type 2 promoter sequence-specific DNA binding, chromatin insulator sequence binding and tDNA binding, more
	C1_10930C	UBA4	0.321351	0.488141	0.160704	0.137645	-0.697265	2.8377e-05	-0.834829	1.56336e-06	Putative ubiquitin activating protein; Hap43-repressed; induced by prostaglandins; clade-associated gene expression
	C1_10940C	ERP5	0.145423	0.429584	-0.789291	1.14336e-23	0.480349	5.45559e-08	-0.431732	0.0811443	Protein involved in ER to Golgi transport; rat catheter and Spider biofilm repressed
	C1_10950C	orf19.2320	-0.26829	0.352813	0.0388463	0.729998	0.401657	0.00155188	0.729496	4.1289e-05	Putative serine/threonine-protein kinase; possibly an essential gene, disruptants not obtained by UAU1 method
	C1_10960W	orf19.2318.1	0.0173485	0.97139	-0.164225	0.180509	0.0962434	0.50754	-0.0624018	0.72517	Ortholog(s) have inositol phosphoceramide synthase regulator activity, role in inositolphosphoceramide metabolic process and inositol phosphoceramide synthase complex, integral component of Golgi membrane localization
	C1_10970W	orf19.2319	-0.151991	0.805899	-0.184201	0.0587081	-0.0700332	0.702771	-0.0806075	0.751423	Putative nucleolar protein with a predicted role in pre-rRNA processing; Hap43-induced gene; repressed in core stress response
	C1_10980W	orf19.2317	0.340576	0.86158	-1.46489	0.145367	-0.00880655	0.990767	-1.7873	0.0213465	Protein of unknown function; induced by alpha pheromone in SpiderM medium
	C1_10990C	RTG3	-0.107466	0.590682	0.365156	7.65303e-05	0.062325	0.69423	0.55816	1.20684e-07	Transcription factor with bZIP motif involved in regulation of galactose catabolism genes; as result of transcriptional rewiring, performs role analogous to Gal4p in S. cerevisiae; regulates carbon source-dependent stress response
	C1_11000C	orf19.2314	-0.116804	0.832533	0.390327	0.000219613	0.227437	0.192018	0.756627	1.28518e-06	Protein with a role in nucleolar integrity and processing of pre-rRNA; mutation confers hypersensitivity to 5-fluorocytosine (5-FC), 5-fluorouracil (5-FU), and tubercidin (7-deazaadenosine); Hap43-induced; Spider biofilm induced
	C1_11010C	orf19.2313	0.0594804	0.867203	0.248061	0.00283531	0.961592	4.79669e-16	1.17422	3.70003e-17	Putative ortholog of S. cerevisiae Pex32 a peroxisomal integral membrane protein with a role in negative regulation of peroxisome size; Hap43-repressed gene
	C1_11020W	orf19.2312	-0.0603173	0.929633	0.533487	5.8422e-05	-0.348004	0.0558771	0.26871	0.188466	Protein similar to ferric reductase Fre10p; possibly an essential gene, disruptants not obtained by UAU1 method
	C1_11030W	RPL82	0.258746	0.256376	-0.653998	7.73384e-15	0.454634	0.000526443	-0.435501	0.00311729	Predicted ribosomal protein; genes encoding cytoplasmic ribosomal subunits, translation factors, and tRNA synthetases are downregulated upon phagocytosis by murine macrophage
	C1_11040W	RPL29	-1.30523e-05	0.999939	-0.662838	9.40706e-11	-0.189695	0.308207	-0.829452	4.86702e-06	Ribosomal protein L29; induced upon germ tube formation; colony morphology-related gene regulation by Ssn6; intron in 5'-UTR; Spider biofilm repressed
	C1_11050W	orf19.2310	0.220148	0.747379	-0.70797	0.00953313	0.316786	0.331691	-0.592496	0.133069	Predicted single-stranded nucleic acid binding protein; flow model biofilm induced
	C1_11060C	RPL2	0.16601	0.455318	-0.840855	8.84423e-27	-0.403305	0.000124503	-1.38747	4.93415e-14	Putative 60S ribosomal protein L2; Hap43-induced gene; repressed in infected rabbit kidney in SC5314, but not NGY152, strain background; Spider biofilm repressed
	C1_11070W	PET127	0.104297	0.748367	-0.552105	4.63981e-09	0.72998	7.80394e-15	0.0970592	0.431083	Protein with a predicted role in 5'-end processing of mitochondrial RNAs; ortholog of S. cerevisiae Pet127; Hap43-induced; rat catheter and Spider biofilm induced
	C1_11080W	orf19.2308	0.116534	0.633708	3.02457	7.06465e-78	-4.29599	5.19345e-84	-1.36454	9.0553e-24	Putative 6-phosphofructo-2-kinase; catalyzes synthesis of fructose-2,6-bisphosphate; Hap43-repressed; flow model, rat catheter and Spider biofilm induced
	C1_11090C	orf19.2307	0.0844692	0.806184	0.142596	0.102855	0.344699	0.0347272	0.426578	0.0020457	Ortholog(s) have role in mRNA polyadenylation, pre-mRNA cleavage required for polyadenylation and cytosol, mRNA cleavage and polyadenylation specificity factor complex, nuclear chromatin localization
	C1_11100W	orf19.2306	0.215349	0.356149	-0.17765	0.139192	0.194842	0.432227	-0.173861	0.545349	Ortholog(s) have acireductone dioxygenase (Ni2+-requiring) activity, role in L-methionine salvage from methylthioadenosine and cytosol, nucleus localization
	C1_11110C	orf19.2305	0.0227011	0.961937	-0.259515	0.0352463	0.125755	0.459203	-0.13203	0.561331	Ortholog(s) have tubulin binding activity, role in tubulin complex assembly and cytoplasm, prefoldin complex localization
	C1_11120C	orf19.2304	-0.0318576	0.92821	-0.237975	0.00177028	-0.0820106	0.494529	-0.264931	0.00302625	Protein similar to S. cerevisiae Gvp36p; transposon mutation affects filamentous growth
	C1_11130W	FGR16	0.0209158	0.970349	-0.642266	1.53252e-06	0.210489	0.353262	-0.42753	0.00320096	Protein lacking an ortholog in S. cerevisiae; transposon mutation affects filamentous growth; fluconazole-downregulated
	C1_11140W	orf19.2302	0.120252	0.743745	0.52688	2.95895e-07	0.116692	0.485619	0.547177	7.73645e-06	Ortholog(s) have enzyme regulator activity, role in cellular calcium ion homeostasis and fungal-type vacuole, integral component of endoplasmic reticulum membrane localization
	C1_11150W	orf19.2301	0.0441693	0.923513	-0.177567	0.0914092	0.563019	6.40082e-05	0.364487	0.00790242	Ortholog(s) have role in proteasome regulatory particle assembly and cytosol, nucleus localization
	C1_11160C	orf19.2299	0.118577	0.740775	0.128846	0.244756	0.0624644	0.671286	0.0956146	0.581746	Ortholog(s) have protein tag activity and role in cell budding, cellular response to oxidative stress, invasive growth in response to glucose limitation, protein urmylation, tRNA wobble position uridine thiolation
	C1_11170W	WBP1	0.0122063	0.974768	-0.35451	2.27624e-05	-0.07043	0.588525	-0.414284	0.00246523	Putative oligosaccharyltransferase subunit; Spider biofilm repressed
	C1_11190W	ARL3	-0.0068979	0.992005	0.0857293	0.417213	-0.103804	0.565008	0.01146	0.940874	Putative Ras superfamily GTPase; induced by nitric oxide independent of Yhb1p
	C1_11200W	orf19.2296	-0.170311	0.336079	2.21385	2.60964e-114	1.23938	8.36958e-13	3.6468	7.66609e-236	Predicted mucin-like protein; ketoconazole-induced; fluconazole-repressed; induced in cyr1 mutant; colony morphology-related gene regulation by Ssn6; flow model biofilm induced; Spider biofilm induced
	C1_11210C	HAP43	0.130769	0.696889	0.342399	6.38839e-06	-0.443666	0.00115725	-0.209181	0.0656896	CCAAT-binding factor-dependent transcription factor; repressor; also called CAP2; required for low iron response; similar to bZIP transcription factor AP-1; repressed by Sfu1; ciclopirox olamine induced; rat catheter, Spider biofilm induced
	C1_11220C	TIM50	0.174649	0.452033	-1.52112	6.79382e-104	0.774189	4.45988e-23	-0.89909	5.93114e-12	Predicted component of the Translocase of the Inner Mitochondrial membrane (TIM23 complex); involved in mitochondrial protein import; Spider biofilm repressed
	C1_11230W	FGR39	-0.100385	0.825491	-0.844252	4.92859e-11	0.861584	0.000124688	0.144602	0.302493	Protein lacking an ortholog in S. cerevisiae; transposon mutation affects filamentous growth
	C1_11240C	CHO1	-0.0428352	0.938351	-0.170561	0.048443	1.10155	2.47473e-11	0.996813	2.90009e-15	Putative phosphatidylserine synthase; ortholog of S. cerevisiae CHO1; transposon mutation affects filamentous growth; regulated by Nrg1, Tup1
	C1_11250W	orf19.676	0.133376	0.608512	-0.434872	7.39219e-06	0.470041	0.000216798	-0.0760975	0.698243	Microtubule-binding protein of the cortical microtubule; delays exit from mitosis when the spindle is abnormally oriented; Spider biofilm repressed
	C1_11260C	orf19.675.1	-0.668767	0.384635	3.07761	5.51036e-73	0.683664	0.0264405	4.42641	5.40283e-62	Putative adhesin-like protein
	C1_11270W	orf19.675	0.0230823	0.950066	1.27018	1.45659e-31	0.00676593	0.976225	1.27713	1.03059e-15	Cell wall protein; induced in core stress response and core caspofungin response; iron-regulated; amphotericin B, ketoconazole, and hypoxia induced; regulated by Cyr1, Ssn6; induced in oralpharyngeal candidasis; Spider biofilm repressed
	C1_11280W	orf19.674	0.108935	0.72203	1.50509	6.20126e-53	0.578092	0.000175679	1.99821	6.68336e-27	Ortholog(s) have U6 snRNA binding, pre-mRNA binding activity and role in mRNA cis splicing, via spliceosome, spliceosomal snRNP assembly
	C1_11290W	orf19.673	-0.161868	0.679215	0.448065	0.000514314	0.487283	0.00207751	1.1219	4.32884e-20	Has domain(s) with predicted FMN binding, catalytic activity, oxidoreductase activity and role in oxidation-reduction process
	C1_11300C	orf19.672	-0.1217	0.682283	0.163749	0.156009	0.190177	0.128185	0.499169	9.34882e-05	Ortholog(s) have RNA binding, first spliceosomal transesterification activity, role in mRNA 5'-splice site recognition and U5 snRNP localization
	C1_11310C	PSP1	-0.0624513	0.817297	-0.495033	2.06548e-10	-0.622301	2.59956e-09	-1.03173	1.20996e-38	Protein repressed during the mating process
	C1_11320C	orf19.670.2	-0.0652249	0.97139	-0.363587	0.000219303	2.33857	1.79688e-15	2.06298	1.93163e-15	Protein of unknown function; hypoxia, Hap43-repressed; ketoconazole induced; induced in oralpharyngeal candidasis; 16h flow model biofilm repressed, late-stage flow model biofilm induced; rat catheter and Spider biofilm induced
	C1_11330C	SMT3	0.0855883	0.7932	-0.406315	3.96115e-05	-0.491195	0.0023716	-0.96041	2.24452e-09	SUMO, small ubiquitin-like protein; Smt3p-conjugated proteins localize to septation site and mother side of bud neck; C. albicans septins appear not to be Smt3p-modified, in contrast to S. cerevisiae septins
	C1_11340W	PRM1	0.600746	0.398376	-1.0994	0.00151022	-0.799359	0.0164471	-2.4689	4.52153e-12	Putative membrane protein with a predicted role in membrane fusion during mating; Hap43p-repressed gene; protein induced during the mating process
	C1_11350C	TOS4	0.191345	0.453476	-1.8628	4.51393e-55	0.452444	0.0667718	-1.57899	2.89604e-14	Putative fork-head transcription factor; rat catheter and Spider biofilm repressed
	C1_11360W	RPL37B	0.0995355	0.785066	-0.801291	1.16107e-13	-0.413098	0.00135537	-1.29121	1.46273e-11	Ribosomal protein L37; Hap43-induced; Spider biofilm repressed
	C1_11370C	orf19.666	-0.132925	0.535837	0.0900724	0.407547	-0.404909	0.000976991	-0.158377	0.172756	Essential protein required for the DNA integrity checkpoint pathway; Spider biofilm induced
	C1_11380W	NEP1	-0.100439	0.827866	-0.465395	9.46486e-08	0.61841	3.73014e-05	0.276125	0.0591144	Ortholog(s) have rRNA (pseudouridine) methyltransferase activity
	C1_11390W	orf19.664	-0.0749456	0.970349	-2.57751	0.00277803	-0.28186	0.721064	-2.77716	0.000788624	Ortholog of C. dubliniensis CD36 : Cd36_10680, Debaryomyces hansenii CBS767 : DEHA2E14058g, Pichia stipitis Pignal : PICST_29620 and Spathaspora passalidarum NRRL Y-27907 : SPAPADRAFT_146037
	C1_11400C	GIN4	0.00152955	0.996681	-0.743293	0.0167234	0.0625402	0.720094	-0.660399	0.133917	Autophosphorylated kinase; role in pseudohyphal-hyphal switch and cytokinesis; phosphorylates Cdc11p on S395; necessary for septin ring within germ tube but not for septin band at mother cell junction; physically associates with septins
	C1_11410C	orf19.8278	-0.342403	0.472072	0.18445	0.245831	1.04803	0.00773166	1.60869	0.00563867	Predicted ORF from original SGTC Assembly 19 annotation, removed from the reduced ORF set by the SGTC; subsequently reinstated in Assembly 21 based on comparative genome analysis
	C1_11420W	KRR1	-0.201006	0.691119	-0.27561	0.0153941	0.81332	0.00273438	0.761427	0.000266878	Putative nucleolar protein; repressed benomyl treatment or in an azole-resistant strain that overexpresses MDR1; F-12/CO2 early biofilm induced
	C1_11430W	orf19.660	-0.153595	0.566852	-0.0576114	0.640467	0.320204	0.0325527	0.439497	0.00722236	Protein of unknown function; mRNA binds She3
	C1_11440C	GIN1	0.544185	8.60196e-05	-1.35293	2.49447e-25	0.1352	0.675152	-1.7404	9.29115e-46	Protein involved in regulation of DNA-damage-induced filamentous growth; putative component of DNA replication checkpoint; ortholog of S. cerevisiae Mrc1p, an S-phase checkpoint protein; Hap43p-induced gene
	C1_11450C	SAM2	0.0332088	0.9578	-1.10941	1.51956e-36	-2.16317	8.07194e-48	-3.28378	1.11385e-67	S-adenosylmethionine synthetase; localizes to surface of hyphae, not yeast cells; alkaline, Hog1-induced; farnesol-downregulated; F-12/CO2 early biofilm induced; Spider biofilm repressed
	C1_11470C	DPP1	0.214046	0.452033	-0.118195	0.4372	0.0875733	0.689363	-0.222615	0.155743	Putative diacylglycerol pyrophosphate phosphatase of diacylglycerol production for phospholipid biosynthesis; downregulation correlates with clinical development of fluconazole resistance
	C1_11480W	PHO84	-0.935915	0.325062	-2.5493	1.91782e-12	-2.6729	4.78213e-13	-4.26304	1.66024e-37	High-affinity phosphate transporter; transcript regulated by white-opaque switch; Hog1, ciclopirox olamine or alkaline induced; caspofungin, stress repressed; required for normal TORC1 function
	C1_11490C	BTA1	-0.510038	0.842109	-1.84226	0.00855164	0.946385	0.139451	-0.356793	0.710766	Ortholog of C. dubliniensis CD36 : Cd36_10780, C. parapsilosis CDC317 : CPAR2_208080, Candida tenuis NRRL Y-1498 : CANTEDRAFT_120956 and Debaryomyces hansenii CBS767 : DEHA2F24508g
	C1_11500C	ARO7	-0.216882	0.234069	-0.26721	0.00483877	0.6245	7.94832e-08	0.597698	1.68319e-07	Putative chorismate mutase; fungal-specific (no human or murine homolog); alkaline upregulated
	C1_11510C	orf19.1169	-0.0324319	0.963447	-0.549092	2.39637e-07	2.41618	6.67763e-33	1.92134	1.15295e-41	Putative DnaJ-like molecular chaperone; Spider biofilm induced
	C1_11520C	ZCF3	0.921537	0.000604059	-2.24216	8.94415e-100	3.20524	4.88722e-86	0.0691117	0.801218	Zn(II)2Cys6 domain transcription factor; required for filamentous growth, resistance to rapamycin and flucytosine; possibly an essential gene, disruptants not obtained by UAU1 method; Hap43-repressed; Spider and flow model biofilm induced
	C1_11530C	orf19.1167	-0.1362	0.861411	-0.434409	0.0279507	0.232223	0.343499	-0.0484833	0.842994	Ortholog(s) have sulfonate dioxygenase activity and role in sulfur compound catabolic process
	C1_11540C	CTA3	-0.126348	0.509054	0.0808398	0.323649	-0.140104	0.471996	0.0903856	0.627035	Protein similar to S. cerevisiae Ede1p, which is involved in endocytosis; activates transcription in 1-hybrid assay in S. cerevisiae
	C1_11550W	GAR1	0.0588484	0.923722	-0.402405	6.31752e-05	-0.386874	0.00616619	-0.82607	2.25366e-06	Putative H/ACA snoRNP pseudouridylase complex protein; mutation confers hypersensitivity to tubercidin (7-deazaadenosine); macrophage/pseudohyphal-induced; Spider biofilm repressed
	C1_11560C	orf19.1163	-0.0447827	0.925803	-0.116934	0.360755	0.590236	1.66998e-07	0.539488	7.48201e-06	Has domain(s) with predicted GTP binding activity
	C1_11570W	orf19.1162.1	-0.107638	0.917558	-0.00269481	0.991124	0.358665	0.217527	0.487915	0.0419973	Ortholog(s) have Golgi apparatus, endoplasmic reticulum localization
	C1_11580W	orf19.1162	0.226112	0.201625	-0.412077	1.23034e-05	0.166308	0.141429	-0.448372	2.14305e-06	Protein of unknown function; transcript upregulated by benomyl treatment
	C1_11590W	PLD1	0.00849833	0.983654	-0.4062	1.07681e-07	-0.442465	0.00436737	-0.834036	4.80529e-08	Phospholipase D1; required for phosphatidic acid and for most diacylglycerol production; required for wild-type mouse virulence, but not rat oral virulence; mutant defect in hyphal growth on solid substrates; similar to S. cerevisiae Spo14p
	C1_11600W	orf19.1160	-0.205544	0.372186	0.22603	0.0280078	-0.120164	0.318364	0.334063	0.000511315	Ortholog(s) have COPII adaptor activity and role in ER to Golgi vesicle-mediated transport, fungal-type cell wall organization, protein glycosylation, protein retention in Golgi apparatus
	C1_11610C	orf19.1159	0.396179	0.168093	0.486668	3.92649e-05	-0.64379	0.000286369	-0.530454	0.00345307	Protein similar to A. nidulans CysA serine O-trans-acetylase; suggests that C. albicans uses an O-acetyl-serine (OAS) pathway of sulfur assimilation; F-12/CO2 early biofilm induced; Spider biofilm induced
	C1_11620W	orf19.1158	0.214739	0.659492	0.0547075	0.723917	1.2933	1.16536e-15	1.15455	5.02333e-11	Ortholog of S. cerevisiae Yft2 required for normal ER membrane biosynthesis; Hap43-repressed gene
	C1_11630C	FUS1	0.157377	0.860579	-0.446684	0.141207	1.34863	1.93543e-09	0.764526	0.0185384	Membrane protein required for mating; ortholog of S. cerevisiae Fus1; transcript induced by Cph1 in cells homozygous for the MTLa locus; alpha factor induced
	C1_11640C	DPP2	-0.0396956	0.925942	0.459432	2.52526e-07	0.467358	0.000571882	0.990991	2.52914e-16	Protein similar to S. cerevisiae pyrophosphate phosphatase Lpp1p; possible role in farnesol biosynthesis
	C1_11650W	EGD1	0.121943	0.548268	-0.853341	1.47788e-32	0.19391	0.0328755	-0.758084	1.42339e-08	Putative GAL4 DNA-binding enhancer protein; soluble protein in hyphae; biofilm induced; macrophage/pseudohyphal-induced; equal level of protein in exponential and stationary growth phase yeast cultures; Spider biofilm repressed
	C1_11660W	GAD1	-0.266636	0.0275117	0.401157	0.000242248	0.119797	0.2878	0.810301	2.89486e-07	Putative glutamate decarboxylase; alkaline, macrophage-downregulated gene; amphotericin B induced; induced by Mnl1 under weak acid stress; stationary phase enriched protein; rat catheter biofilm repressed
	C1_11670W	orf19.1152	-0.218889	0.319182	0.911379	4.1203e-25	0.639873	3.98594e-09	1.79292	1.23232e-38	Protein of unknown function; induced in core stress response; Gcn2 and Gcn4 regulated; flow model biofilm induced; Spider biofilm induced
	C1_11680C	orf19.1150.1	0.0923369	0.90396	0.415752	0.0331112	0.373916	0.0677293	0.720522	0.000256148	Ortholog of C. dubliniensis CD36 : Cd36_10990, C. parapsilosis CDC317 : CPAR2_804585, Candida tenuis NRRL Y-1498 : cten_CGOB_00256 and Debaryomyces hansenii CBS767 : DEHA2F10406g
	C1_11690W	orf19.1150	-0.132239	0.754698	0.458464	1.26156e-06	2.26087	1.49112e-75	2.86999	4.90738e-120	GATA-like transcription factor; oral infection induced; mutant has reduced capacity to damage oral epithelial cells; regulated by Gcn2 and Gcn4; Spider biofilm induced
	C1_11700C	MRF1	-0.0309969	0.958736	-0.142497	0.191503	0.0226981	0.869992	-0.0655936	0.71694	Putative mitochondrial respiratory protein; induced by farnesol, benomyl, nitric oxide, core stress response; oxidative stress-induced via Cap1; stationary-phase enriched protein; Spider biofilm induced
	C1_11710C	orf19.1148	-2.90367	0.278404	-1.86433	0.444564	-2.05966	0.201887	-0.989879	0.71694	Ortholog of C. dubliniensis CD36 : Cd36_11020 and Candida albicans WO-1 : CAWG_00266
	C1_11720W	orf19.1146	-0.662447	0.0707105	-0.669855	0.00672584	-0.399738	0.10727	-0.382039	0.219578	Ortholog of Candida albicans WO-1 : CAWG_00265
	C1_11730W	orf19.1144	-0.407245	0.0486166	-0.123913	0.453174	-0.815729	1.47964e-06	-0.509015	0.0132545	Protein with SEL-1 like protein domain; early-stage flow model biofilm induced
	C1_11740W	orf19.1143	0.0770058	0.83721	-0.55032	1.12963e-06	0.383068	0.00429918	-0.220831	0.0832032	Ortholog of Pichia stipitis Pignal : PICST_30878, Spathaspora passalidarum NRRL Y-27907 : SPAPADRAFT_60017, Candida guilliermondii ATCC 6260 : PGUG_05223 and Candida tropicalis MYA-3404 : CTRG_01052
	C1_11750W	AVT4	0.00322694	0.995694	0.742769	1.66808e-14	-0.838776	1.1561e-10	-0.0756892	0.703152	Putative vacuolar transporter of large neutral amino acids; induced by alpha pheromone in SpiderM medium
	C1_11760C	orf19.1140	-0.0557977	0.860579	-0.0912028	0.350515	0.183554	0.0486152	0.172417	0.091459	Protein of unknown function; Spider biofilm repressed
	C1_11770C	orf19.1139	-0.199393	0.241776	-0.0977646	0.227882	0.422201	0.00032135	0.546648	2.87932e-09	Protein of unknown funtion; S. cerevisiae ortholog Svl3 plays a role in endocytosis and is localized to the bud neck; Spider biofilm induced
	C1_11790W	orf19.1137	0.366306	0.061	-0.864808	1.03971e-07	0.112494	0.696369	-1.09117	4.0695e-06	Ortholog(s) have nucleoside diphosphate kinase activity, thymidylate kinase activity, uridylate kinase activity
	C1_11800C	orf19.1136	0.0411748	0.947923	-1.21563	4.31455e-05	-1.95868	1.73329e-18	-3.19525	1.30852e-50	Ortholog(s) have AP-2 adaptor complex, cellular bud neck, cytosol, nucleus, prospore membrane localization
	C1_11810W	CAS1	0.245325	0.295429	-0.738603	2.83474e-13	-0.134434	0.391538	-1.09581	8.50614e-25	Putative transcription factor with Ku70/Ku80 beta-barrel DNA-binding motif; involved in telomerase regulation and telomere protection; mutation causes marginal increase in caspofungin sensitivity
	C1_11850W	orf19.5282	0.134046	0.735959	1.49948	1.71558e-49	-1.1899	3.06512e-11	0.19923	0.0873339	Protein of unknown function; Hap43-repressed gene; mRNA binds to She3; repressed in hyphae; Efg1 and Efh1 regulated; 5'-UTR intron; induced by Mnl1 under weak acid stress; rat catheter biofilm induced
	C1_11860W	orf19.5281	0.120795	0.574435	-1.65193	8.1191e-118	-0.185718	0.170707	-1.93548	6.76777e-85	Predicted essential RNA-binding G protein; ortholog an effector of mating response pathway in S. cerevisiae; mainly associated with nuclear envelope and ER; flow model and Spider biofilm repressed
	C1_11870W	MUP1	0.260372	0.534128	0.26598	0.0330964	-0.968674	1.13929e-06	-0.940372	1.26263e-06	Putative high affinity methionine permease; alkaline upregulated by Rim101; Spider biofilm induced
	C1_11880W	orf19.5279	0.314679	0.157511	-1.21683	1.02634e-45	0.712385	4.34791e-09	-0.795403	1.69916e-14	Ortholog(s) have structural constituent of ribosome activity and mitochondrial large ribosomal subunit localization
	C1_11890W	orf19.5278	0.209174	0.624631	0.255905	0.000752321	2.2231	1.08813e-47	2.29661	3.40246e-46	Protein of unknown function; Spider biofilm induced
	C1_11900C	orf19.5277	0.0558789	0.914492	0.189737	0.105034	0.261137	0.189163	0.417772	0.00422102	Ortholog(s) have mRNA binding activity, role in DNA recombination, nuclear-transcribed mRNA catabolic process, 3'-5' exonucleolytic nonsense-mediated decay, protein ubiquitination and cytoplasm, nucleolus, polysome localization
	C1_11910W	orf19.5276	-0.0606208	0.923778	-1.09853	2.43645e-05	-1.32904	0.0468706	-2.34091	2.98578e-14	Putative nuclear pore-associated protein; Hap43p-induced gene; induced upon low-level peroxide stress; possibly an essential gene, disruptants not obtained by UAU1 method
	C1_11920W	orf19.5275	0.108188	0.750989	0.137059	0.149688	0.245084	0.0871688	0.297299	0.000497892	Ortholog(s) have ATPase activator activity, role in late endosome to vacuole transport via multivesicular body sorting pathway, positive regulation of protein oligomerization and endosome membrane, multivesicular body localization
	C1_11930W	orf19.5274	-0.260448	0.17327	0.517221	2.71158e-10	-0.299541	0.0551793	0.501903	0.00019176	Ortholog(s) have cellular bud neck, cellular bud tip, cytoplasm localization
	C1_11940C	orf19.5271	0.272885	0.404031	-0.57749	3.62289e-05	1.30884	1.2335e-12	0.482837	0.00206169	Protein of unknown function; Hap43-induced gene
	C1_11950W	orf19.5270	0.350597	0.315209	0.598062	1.44487e-08	1.67482	6.25718e-19	1.94481	7.47106e-20	Protein of unknown function; rat catheter biofilm induced
	C1_11960C	orf19.5269.1	-0.035109	0.926337	-0.258329	0.0846314	-0.922648	0.00823911	-1.11994	0.00103737	Ortholog(s) have endoplasmic reticulum localization
	C1_11970C	orf19.5269	-0.026694	0.957413	0.164953	0.121571	-0.0535518	0.728849	0.161504	0.193649	Ortholog of C. dubliniensis CD36 : Cd36_11210, C. parapsilosis CDC317 : CPAR2_805180, Candida tenuis NRRL Y-1498 : CANTEDRAFT_116279 and Debaryomyces hansenii CBS767 : DEHA2B10714g
	C1_11980W	MED10	0.129116	0.83331	-0.119441	0.413258	0.444717	0.042406	0.219439	0.133197	RNA polymerase II mediator complex subunit; possibly an essential gene, disruptants not obtained by UAU1 method
	C1_11990W	orf19.5267	-0.216523	0.603105	-1.25707	0.000729113	0.647582	0.0112526	-0.369388	0.133247	Putative cell wall adhesin-like protein; repressed in core caspofungin response and by alpha pheromone in SpiderM medium; transcript reduced in ace2 mutant; flow model, rat catheter and Spider biofilm repressed
	C1_12000C	orf19.5266	0.262482	0.817297	-0.862202	0.029319	-0.477758	0.250137	-1.57333	0.00765679	Planktonic growth-induced gene
	C1_12010C	KIP4	0.237817	0.495851	-0.443501	0.000876836	-0.617205	9.9735e-05	-1.27346	1.7939e-19	S. cerevisiae Smy1 ortholog; Tn mutation affects filamentous growth; filament induced; has Mob2-dependent hyphal regulation; regulated by Nrg1, Tup1; oralpharyngeal candidasis induced; Spider biofilm induced; flow model biofilm repressed
	C1_12020W	orf19.5264	1.33344	0.393003	-1.62335	0.353166	-0.266686	0.843805	-3.21094	0.00340263	Dubious open reading frame
	C1_12030W	SER33	-0.0337863	0.940876	0.79305	1.35399e-16	-2.79458	1.11605e-62	-1.94481	4.60006e-26	Predicted enzyme of amino acid biosynthesis; Gcn4p-regulated; upregulated in biofilm; protein present in exponential and stationary growth phase yeast cultures; S. cerevisiae ortholog is Gcn4p regulated
	C1_12040W	orf19.5262	-0.806035	0.762708	-0.853771	0.713584	-1.68129	0.261571	-1.67823	0.287239	Ortholog of C. dubliniensis CD36 : Cd36_11270 and Candida albicans WO-1 : CAWG_00238
	C1_12050W	RPN2	-0.10196	0.613921	-0.310195	2.80853e-06	-0.346768	0.00814548	-0.532061	3.00171e-06	Putative 26S proteasome subunit; transcript regulated by Mig1; caspofungin repressed; regulated by Gcn2 and Gcn4; gene used for strain identification by multilocus sequence typing
	C1_12060C	orf19.5259	0.0714582	0.924009	0.106554	0.528558	0.420996	0.0320185	0.48247	0.0202019	Ortholog of C. dubliniensis CD36 : Cd36_11290, C. parapsilosis CDC317 : CPAR2_805090, Pichia stipitis Pignal : PICST_28850 and Candida guilliermondii ATCC 6260 : PGUG_02709
	C1_12070C	orf19.5258	-0.173907	0.500111	-0.38754	0.000808012	0.402264	0.0953679	0.215545	0.466138	Protein of unknown function; induced by nitric oxide
	C1_12080W	LCB4	0.0397522	0.929633	0.609696	1.30462e-09	0.103971	0.531445	0.69626	1.51977e-08	Putative sphingosine kinase; Tac1p-regulated expression; rat catheter biofilm induced
	C1_12090C	orf19.5256	-0.531007	0.906262	-0.733035	0.378321	0.307316	0.752765	0.164763	0.890744	Protein of unknown function; Hap43-repressed gene; induced by alpha pheromone in SpiderM medium
	C1_12100C	PXA2	-0.474698	0.256177	0.716557	4.45118e-20	1.81395	8.07993e-31	3.01964	1.41877e-93	Putative peroxisomal, half-size adrenoleukodystrophy protein (ALD or ALDp) subfamily ABC transporter; Gcn4p-regulated
	C1_12110C	orf19.5254	0.199686	0.515375	-0.502608	0.00909497	-0.752836	0.00205637	-1.4267	4.66659e-11	Protein of unknown function; repressed by nitric oxide
	C1_12120W	orf19.5253	0.120841	0.66992	0.230099	0.0635724	-0.103264	0.484294	0.0288647	0.835284	Has domain(s) with predicted ATP binding, protein kinase activity, protein tyrosine kinase activity and role in protein phosphorylation
	C1_12130C	ZCF30	-0.0749091	0.847338	0.447055	8.22747e-05	0.252605	0.216004	0.801103	6.50085e-14	Predicted Zn(II)2Cys6 transcription factor; mutants are viable; repressed by fluphenazine; Spider biofilm induced
	C1_12140W	orf19.5250	0.173411	0.653834	0.654373	1.81582e-13	1.53654	2.86112e-23	2.04217	1.74154e-95	Has domain(s) with predicted cofactor binding activity
	C1_12150C	orf19.5249	0.0342285	0.977143	0.596094	0.00109403	0.696432	0.00666473	1.26887	1.44787e-11	Ortholog(s) have role in macroautophagy and cytosol, nucleus, pre-autophagosomal structure localization
	C1_12160W	MSO1	0.0435067	0.924164	0.531273	4.87061e-09	0.948551	1.09428e-08	1.46088	2.09074e-28	Putative secretory protein involved in S. cerevisiae sporulation; repressed during pseudohyphal growth in the presence of lysed macrophages; Hap43-repressed; Spider biofilm induced
	C1_12170C	orf19.5247	-0.121426	0.721272	0.520045	1.60511e-09	0.236543	0.0340091	0.903737	4.98191e-21	Ortholog(s) have cytoplasm localization
	C1_12180C	orf19.5246	0.297648	0.166819	-0.0633485	0.543456	-0.0504302	0.656181	-0.387288	0.00200508	Protein of unknown function; Hap43-repressed gene
	C1_12190W	BUL4	-0.196321	0.68482	0.623194	2.91431e-05	-0.689588	0.00546368	0.150854	0.374833	Protein with a predicted BUL1 N-terminal and C-terminal domains; Bul1 binds the ubiquitin ligase Rsp5 in S. cerevisiae; Hap43-repressed gene; rat catheter biofilm induced
	C1_12200W	MCD4	0.197814	0.305925	-1.13752	1.35134e-20	-0.288358	0.131811	-1.60205	3.63299e-33	Protein of major facilitator superfamily; has phosphodiesterase/nucleotide pyrophosphatase domain; similar to S. cerevisiae Mcd4p, which acts in GPI anchor biosynthesis; possibly an essential gene, disruptants not obtained by UAU1 method
	C1_12210W	TRP3	0.0822206	0.782013	0.0276692	0.793101	-0.74231	0.00481973	-0.775543	6.96784e-06	Putative bifunctional enzyme with predicted indole-3-glycerol-phosphate synthase and anthranilate synthase activities; regulated by Gcn2p and Gcn4p
	C1_12220W	CDC6	0.307979	0.593265	-1.19018	1.64075e-17	-0.28792	0.491492	-1.76366	4.78775e-17	Putative ATP-binding protein with a predicted role in DNA replication; member of conserved Mcm1p regulon; periodic mRNA expression, peak at cell-cycle M/G1 phase
	C1_12230W	SNT1	-0.0808893	0.831106	0.0205985	0.829307	-0.498661	0.000332859	-0.374127	0.000101049	Ortholog of S. cerevisiae Snt1; an NAD-independent histone deacetylase; heterozygous transposon mutation affects filamentous growth; null mutants are viable
	C1_12240C	orf19.5239	-0.0566416	0.913831	-0.890575	8.32468e-23	0.346941	0.0306905	-0.46304	0.00356197	Predicted alanine-tRNA ligase; oxidative stress-induced via Cap1
	C1_12250C	orf19.5238	-0.319977	0.12658	0.111344	0.274859	0.0136214	0.945424	0.46806	3.54044e-06	Ortholog(s) have cytosol, nucleus localization
	C1_12260W	VPH2	0.0462448	0.929952	0.083449	0.57315	0.165102	0.5123	0.219981	0.366262	Ortholog(s) have role in vacuolar acidification, vacuolar proton-transporting V-type ATPase complex assembly and Vma12-Vma22 assembly complex, endoplasmic reticulum membrane localization
	C1_12270W	SRT1	0.30109	0.301687	0.269783	0.182739	-0.621372	0.00211176	-0.63286	0.000531331	Ortholog(s) have dehydrodolichyl diphosphate synthase activity, role in dolichol biosynthetic process, protein glycosylation and dehydrodolichyl diphosphate synthase complex, lipid droplet localization
	C1_12280C	orf19.5235	0.0472619	0.941492	-2.61726	2.94229e-30	-0.410166	0.101264	-3.05207	1.49282e-63	Putative mitochondrial ribosomal protein of the large subunit; Hap43-induced; mutants are viable; protein level decreases in stationary phase
	C1_12290C	RBD1	0.0892656	0.740775	0.357577	0.00123669	-0.32504	0.0235378	-0.035103	0.786251	Rhomboid-like protein; similar to putative intramembrane serine proteases; role in filamentous growth; Gcn4-regulated; caspofungin repressed; Spider biofilm induced
	C1_12300W	orf19.5233	0	1	0	1	-0.471244	0.935135	0	1	Ortholog of Candida albicans WO-1 : CAWG_00211
	C1_12310C	CSI2	-0.13045	0.821151	-0.498216	1.34728e-06	-0.499655	0.425523	-0.843356	0.00466316	Putative 66S pre-ribosomal particle component; Hap43-induced; essential for growth; transposon mutation affects filamentous growth; Spider biofilm induced
	C1_12320C	ATP19	0.0374497	0.941376	0.0760254	0.315301	1.15684	8.9817e-44	1.21774	2.24621e-22	Subunit k of the mitochondrial F1F0 ATP synthase; a large enzyme complex required for ATP synthesis; Spider biofilm repressed
	C1_12330W	orf19.5231	-0.396591	0.903952	0.0120885	0.986905	0.446722	0.668841	0.866065	0.274694	Protein of unknown function; flow model biofilm induced
	C1_12340C	MRPS9	0.035981	0.932234	-1.80186	8.20798e-129	1.08711	6.11257e-18	-0.727565	2.16187e-10	Mitochondrial ribosomal protein S9; has N-terminal mitochondrial targeting signal and an S9 consensus motif; overexpression in S. cerevisiae causes respiratory defect that is reversible upon cessation of C. albicans gene expression
	C1_12350W	orf19.5229	-0.0744835	0.846215	-0.170437	0.080224	-0.15788	0.477887	-0.230461	0.142604	Ortholog(s) have 3'-5'-exoribonuclease activity, Ran GTPase binding, endoribonuclease activity, tRNA binding activity
	C1_12360C	RIB3	0.0965225	0.888704	-0.507851	9.13193e-11	-1.6146	5.40554e-20	-2.19569	1.07807e-57	3,4-Dihydroxy-2-butanone 4-phosphate synthase; homodimeric enzyme of riboflavin biosynthesis; converts ribulose 5-phosphate to L-3,4-dihydroxy-2-butanone 4-phosphate; transcription regulated on yeast-hyphal switch, macrophage interaction
	C1_12370W	orf19.5227	0.0913996	0.828945	-0.435344	0.00067902	-0.875801	0.000168639	-1.38267	2.15469e-06	Chaperone component; involved in assembly of alpha subunits into the 20S proteasome; flow model biofilm induced
	C1_12380C	WRS1	0.118496	0.631027	-0.435797	3.88024e-07	-0.260158	0.102997	-0.791417	7.1026e-11	Putative tRNA-Trp synthetase; genes encoding ribosomal subunits, translation factors, tRNA synthetases are downregulated upon phagocytosis by murine macrophages
	C1_12390C	RPL27A	0.223595	0.259999	-1.03961	3.27466e-49	-0.516142	0.000545535	-1.75643	1.12073e-66	Ribosomal protein L27; Spider biofilm repressed
	C1_12400C	orf19.5225	0.13219	0.769197	0.347903	0.00122488	-0.231089	0.194076	0.00930934	0.949861	Ortholog of Candida albicans WO-1 : CAWG_00201
	C1_12410C	PKH2	-0.104461	0.750557	-0.179339	0.022459	-0.33674	0.00353954	-0.387932	0.000177392	Putative serine/threonine protein kinase; predicted role in sphingolipid-mediated signaling pathway that controls endocytosis; mRNA binds She3 and is localized to hyphal tips
	C1_12420C	orf19.5223	-0.279127	0.711305	-0.928038	0.0315196	-0.690541	0.0996157	-1.31656	0.0129714	Ortholog of Candida albicans WO-1 : CAWG_00199
	C1_12430W	orf19.5221	-0.107446	0.739352	-0.0136693	0.921148	-0.683463	4.82061e-09	-0.565931	8.89104e-06	Ortholog(s) have phosphatidylinositol-4,5-bisphosphate binding activity and role in TORC2 signaling, establishment or maintenance of actin cytoskeleton polarity, fungal-type cell wall organization, regulation of cell growth
	C1_12440W	orf19.5220	0.0938707	0.862883	0.0502731	0.7807	0.439569	0.0470218	0.418509	0.0329387	Putative RNA exonuclease; induced in a ssr1 null mutant
	C1_12450C	IRA2	-0.13062	0.421162	-0.402585	1.55753e-05	-1.18635	1.46802e-08	-1.43603	8.52175e-11	GTPase-activating protein; negatively regulates RAS by converting it from the GTP- to the GDP-bound inactive form; Spider biofilm induced; flow model biofilm repressed
	C1_12460C	orf19.69.2	-0.413278	0.82948	-0.153621	0.859943	-0.887312	0.167601	-0.601707	0.449402	Dubious open reading frame
	C1_12470W	orf19.69	-0.706983	0.433758	-1.36801	0.00287084	-0.346232	0.561549	-0.975469	0.0297508	Protein of unknown function; induced by Mnl1 under weak acid stress
	C1_12480W	orf19.68.2	0.0142488	0.983654	-0.272086	0.385026	-1.29359	1.9411e-08	-1.55672	1.14214e-11	Ortholog of C. dubliniensis CD36 : Cd36_11670, C. parapsilosis CDC317 : CPAR2_201750, Candida tenuis NRRL Y-1498 : CANTEDRAFT_115679 and Debaryomyces hansenii CBS767 : DEHA2E16940g
	C1_12490W	PEP1	0.128047	0.73798	0.146387	0.0479988	-0.9629	8.82957e-12	-0.921084	8.2388e-14	Type I transmembrane sorting receptor for multiple vacuolar hydrolases; cycles between late-Golgi and prevacuolar endosome-like compartments; rat catheter biofilm repressed
	C1_12510W	RAX2	-0.0978473	0.624631	-0.546436	8.21437e-07	-0.797105	0.00367279	-1.22326	1.57845e-11	Plasma membrane protein involved in establishment of bud sites and linear direction of hyphal growth; filament induced, repressed by Rim101, Tup1; Hap43-induced; Spider biofilm induced
	C1_12520W	GSG1	-0.0169452	0.978998	0.00861216	0.961193	-0.826837	6.53069e-06	-0.779139	2.00456e-12	Putative subunit of the TRAPP complex; involved in targeting of ER-to-Golgi transport vesicles; flow model biofilm induced
	C1_12530C	orf19.3763	0.0212426	0.97171	-0.138282	0.332326	-0.181394	0.300934	-0.316833	0.057108	Ortholog of C. dubliniensis CD36 : Cd36_11710, Candida tenuis NRRL Y-1498 : CANTEDRAFT_112512, Debaryomyces hansenii CBS767 : DEHA2E16808g and Pichia stipitis Pignal : PICST_53617
	C1_12540W	orf19.3762	0.127209	0.741397	-0.432544	0.00688935	0.226236	0.625193	-0.314157	0.290519	Ortholog of C. dubliniensis CD36 : Cd36_11720, C. parapsilosis CDC317 : CPAR2_201890, Candida tenuis NRRL Y-1498 : CANTEDRAFT_91948 and Debaryomyces hansenii CBS767 : DEHA2E16786g
	C1_12550C	CDC54	0.127227	0.816098	-0.212037	0.0625345	0.476265	0.0164461	0.159345	0.589505	Putative pre-replication complex helicase subunit; transcript regulated by Nrg1 and Mig1; periodic mRNA expression, peak at cell-cycle M/G1 phase; Hap43-induced
	C1_12560C	DLH1	-0.0936617	0.970349	-0.661761	0.378379	0.157192	0.843722	-0.386603	0.572676	Functional homolog of S. cerevisiae Dmc1; a meiosis-specific protein required for repair of double-strand breaks and pairing between homologous chromosomes
	C1_12570C	orf19.3759	-0.286527	0.453476	0.21557	0.0202572	0.228111	0.186861	0.751723	4.58307e-06	Putative elongator complex subunit; for modification of wobble nucleosides in tRNA; Spider biofilm induced
	C1_12580W	orf19.3758	-0.304374	0.042218	0.359483	0.000147784	-0.573443	3.80471e-08	0.11392	0.398448	Ortholog(s) have fungal-type vacuole membrane localization
	C1_12590W	ATP20	-0.000278534	0.999522	-0.282562	0.000285854	-0.217646	0.350188	-0.476441	0.0113998	Putative mitochondrial ATP synthase; shows colony morphology-related gene regulation by Ssn6p; flucytosine induced; caspofungin repressed; macrophage/pseudohyphal-induced
	C1_12600C	CHR1	-0.0917616	0.844823	0.148434	0.104616	-0.0553178	0.772953	0.207758	0.30548	Predicted DEAD-box ATP-dependent RNA helicase; functional homolog of S. cerevisiae Rok1; Hap43-induced; Spider biofilm induced
	C1_12610W	orf19.3755	0.24843	0.310508	-1.64513	1.94527e-91	1.01387	4.06728e-13	-0.856388	4.98976e-12	Ortholog(s) have structural constituent of ribosome activity and mitochondrial large ribosomal subunit localization
	C1_12620W	SPA2	0.0737447	0.76529	-0.369358	4.34904e-05	0.00714549	0.949973	-0.412887	0.000122349	Protein involved in cell polarity, Spitzenkorper formation; required for mouse virulence; localizes to hyphal tip; cell-cycle regulated localization in yeast-form cells; functional domains conserved with S. cerevisiae ; Hap43p-induced gene
	C1_12630C	orf19.6360	-0.0736748	0.884549	0.458306	0.00134387	0.599098	0.000447148	1.15396	3.24265e-11	Protein involved in pre-mRNA splicing; Spider biofilm induced
	C1_12640W	orf19.6359	0.0807373	0.868411	-0.823084	5.72714e-05	-0.784463	0.0359418	-1.67263	9.01875e-13	Ortholog(s) have role in mitochondrial respiratory chain complex assembly, proteolysis and mitochondrial inner membrane peptidase complex localization
	C1_12650C	orf19.6358	0.118219	0.75474	-0.342181	0.127179	-2.15682	6.53593e-17	-2.59683	6.5632e-27	Ortholog(s) have ubiquitin conjugating enzyme activity, ubiquitin-protein transferase activity and role in free ubiquitin chain polymerization, postreplication repair, protein K63-linked ubiquitination
	C1_12660W	orf19.6357	0.0128273	0.975629	-1.12296	1.23207e-15	-0.858194	0.00859528	-1.97448	9.56706e-30	Ortholog(s) have role in activation of mitotic cell cycle spindle assembly checkpoint, microtubule plus-end directed mitotic chromosome migration and mitotic DNA integrity checkpoint, more
	C1_12670C	orf19.6356	0.119445	0.785066	-0.0483686	0.759359	-0.54525	0.0178719	-0.690967	0.00218503	Ortholog(s) have role in mRNA splicing, via spliceosome and U4/U6 snRNP, U4/U6 x U5 tri-snRNP complex localization
	C1_12680W	orf19.6355	-0.158871	0.732787	-0.00169441	0.985162	0.457678	0.00131728	0.636892	5.48792e-05	Ortholog(s) have unfolded protein binding activity, role in ribosome biogenesis and cytosol, nucleolus localization
	C1_12690C	orf19.6354	-0.00819672	0.994775	-0.558511	0.0347115	-0.642045	0.0229341	-1.17086	1.43139e-10	Ortholog of C. dubliniensis CD36 : Cd36_11870, C. parapsilosis CDC317 : CPAR2_201650, Candida tenuis NRRL Y-1498 : cten_CGOB_00224 and Debaryomyces hansenii CBS767 : DEHA2D04884g
	C1_12700W	orf19.6353	0.0830237	0.903952	0.0203175	0.88958	0.154425	0.440132	0.11462	0.551992	Ortholog of Candida albicans WO-1 : CAWG_00172
	C1_12710C	orf19.6351	-0.0271712	0.953259	-0.131532	0.189637	0.224442	0.0745127	0.144725	0.11282	Ortholog of C. dubliniensis CD36 : Cd36_11880, Candida tenuis NRRL Y-1498 : cten_CGOB_00231, Debaryomyces hansenii CBS767 : DEHA2D04928g and Pichia stipitis Pignal : PICST_29234
	C1_12720C	orf19.6350	-0.709048	0.557991	1.50202	7.78307e-11	0.212198	0.583911	2.47147	6.67263e-10	Ortholog of C. dubliniensis CD36 : Cd36_11890 and Candida albicans WO-1 : CAWG_00170
	C1_12730W	RVS162	0.321262	0.520553	-0.108349	0.475151	-0.833393	0.00067027	-1.23919	4.93715e-12	Protein containing a BAR domain, which is found in proteins involved in membrane curvature; null mutant does not display the endocytic, hyphal growth, virulence, or cell wall defects exhibited by mutants in related genes RVS161 and RVS167
	C1_12740W	orf19.6348	0.289579	0.30831	-0.368674	0.00085447	-0.755	3.55506e-05	-1.39078	2.96552e-41	Predicted cysteine proteinase domain; mutants are viable
	C1_12750C	orf19.6347	-0.0729698	0.850488	-0.14175	0.339533	0.163246	0.44542	0.11899	0.564205	Pre-mRNA splicing factor; important for catalytic step II of pre-mRNA splicing; possible role in cell cycle progression; Spider biofilm induced
	C1_12760W	orf19.6346	0.0785726	0.870252	-0.971525	4.98961e-17	-0.73411	0.00702979	-1.76224	6.30569e-29	Putative nuclear export protein; Hap43p-induced gene; decreased transcription is observed in an azole-resistant strain that overexpresses MDR1
	C1_12770W	RPG1A	0.0360308	0.938555	-0.911253	1.83239e-27	-0.681858	8.54271e-08	-1.60617	3.09378e-40	Putative translation initiation factor; mutation confers hypersensitivity to roridin A and verrucarin A; repressed upon phagocytosis by murine macrophage; Spider biofilm repressed
	C1_12780W	RBK1	0.346997	0.113655	-0.0430406	0.65755	1.15094	2.63557e-26	0.7859	3.06324e-12	Ortholog(s) have cytosol, nucleus localization
	C1_12790C	FEN1	0.150626	0.652523	-0.793531	2.11438e-08	0.162189	0.416623	-0.75883	7.27496e-05	Putative fatty acid elongase; predicted role in sphingolipid biosynthesis; possibly an essential gene, disruptants not obtained by UAU1 method; Spider and flow model biofilm induced
	C1_12800W	orf19.6342	0.504644	0.211495	-0.596968	0.0190608	0.562049	0.306101	-0.52683	0.0656827	Ortholog of C. dubliniensis CD36 : Cd36_11980, C. parapsilosis CDC317 : CPAR2_201330, Candida tenuis NRRL Y-1498 : CANTEDRAFT_114815 and Debaryomyces hansenii CBS767 : DEHA2G10032g
	C1_12810W	orf19.6341	-0.0542683	0.895106	-0.347024	0.000716669	0.264079	0.0890343	-0.00362191	0.982292	Ortholog(s) have 5-amino-6-(5-phosphoribosylamino)uracil reductase activity, role in riboflavin biosynthetic process and cytosol, nucleus localization
	C1_12820C	orf19.6340	0.120454	0.715071	-0.199146	0.147109	-0.696284	6.85791e-05	-0.992815	5.66132e-08	Ortholog(s) have RNA polymerase I activity, RNA polymerase II activity, RNA polymerase III activity, RNA-directed 5'-3' RNA polymerase activity
	C1_12830C	orf19.4913	0.0566393	0.906381	-0.286206	0.0357836	-0.816129	2.81098e-07	-1.13638	8.63989e-15	Ortholog(s) have ubiquitin binding activity and cell cortex of cell tip, cell division site, cytosol localization
	C1_12840W	orf19.4914	0.321931	0.379474	-0.03776	0.784105	0.85409	0.00211176	0.511656	0.0407318	Ortholog(s) have role in cellular response to DNA damage stimulus and FANCM-MHF complex localization
	C1_12850W	BLP1	0.71745	0.0713173	2.16194	1.17998e-131	1.94715	4.17843e-17	3.41566	4.80678e-111	Protein of unknown function, serum-induced
	C1_12860C	orf19.4916	-0.224737	0.600584	0.321172	0.025973	-0.218277	0.261431	0.344554	0.0209767	Protein of unknown function; induced by alpha pheromone in SpiderM medium
	C1_12870C	orf19.4917	0.049871	0.955577	-0.0178234	0.962324	-0.333105	0.23181	-0.374097	0.173803	Ortholog of Candida albicans WO-1 : CAWG_00155
	C1_12880C	orf19.4918	0.497398	0.00318939	-0.706112	3.28944e-06	1.29695	6.46985e-21	0.116556	0.616614	Has domain(s) with predicted DNA binding, nucleic acid binding activity
	C1_12890W	orf19.4919	-0.247354	0.368719	0.28657	0.0153004	0.42807	0.00176956	0.986928	5.64736e-20	Has domain(s) with predicted nucleic acid binding activity
	C1_12900W	orf19.4921	-0.0237474	0.965733	0.0950296	0.366515	0.268138	0.0625378	0.410107	1.52529e-05	Ortholog of C. dubliniensis CD36 : Cd36_12030 and Candida albicans WO-1 : CAWG_00152
	C1_12910W	orf19.4921.1	-0.202067	0.405598	6.6209	2.44556e-08	-8.68079	2.89344e-15	-1.83579	5.16046e-15	Protein of unknown function; Spider biofilm repressed
	C1_12920C	orf19.4922	-0.0150968	0.974561	0.421869	0.00434257	-0.90546	0.00123901	-0.442148	0.0549743	Ortholog(s) have Rab GTPase binding activity and Golgi apparatus, endoplasmic reticulum localization
	C1_12930C	orf19.4923	0.470346	0.435231	1.27298	2.944e-11	-0.588858	0.0556575	0.242527	0.329627	Predicted membrane transporter; sugar porter (SP) family member, major facilitator superfamily; caspofungin induced; Spider biofilm induced
	C1_12940C	orf19.4923.1	-0.425349	0.77051	-0.2331	0.723917	-0.31981	0.639114	-0.107309	0.890049	Ortholog of C. parapsilosis CDC317 : CPAR2_801655, Candida tropicalis MYA-3404 : CTRG_06172 and Candida albicans WO-1 : CAWG_02233
	C1_12950W	orf19.4924	0.0879931	0.797511	0.364431	0.00072665	-0.478901	0.00155188	-0.1793	0.458173	Protein of unknown function; repressed in ssr1 mutant; Spider biofilm induced
	C1_12960C	BNI1	0.174586	0.234069	-0.228486	0.00970723	-0.341767	0.000384116	-0.721782	1.00146e-16	Formin; role in cytoskeletal organization, cell polarity; role in systemic virulence in mouse; cell-cycle regulated localization to site of polarized growth, bud neck; localizes to Spitzenkorper of hyphae, minor localization at septum
	C1_12970C	SEC2	0.307029	0.567334	0.231077	0.0184541	-1.09484	7.19795e-08	-1.14665	3.96642e-14	Guanyl-nucleotide exchange factor for the small G-protein Sec4; delivery of post-Golgi secretory vesicles to sites of polarized growth; phosphorylation by Cdc28 needed for normal hyphal growth; Hap43-repressed; flow model biofilm induced
	C1_13010W	orf19.4929	0.127495	0.659492	-1.55936	1.23673e-76	0.668818	5.86637e-07	-0.995021	4.17705e-13	Ortholog(s) have mRNA binding, translation regulator activity and role in mitochondrial respiratory chain complex IV biogenesis, positive regulation of mitochondrial translational initiation
	C1_13020C	SPC3	0.121405	0.569735	-0.507976	1.91784e-06	0.813198	3.25046e-17	0.206792	0.13502	Essential protein; similar to S. cerevisiae Spc3p, a component of the signal peptidase complex required for signal peptidase activity; predicted integral ER membrane protein; complements spc3 and suppresses sec61 S. cerevisiae mutants
	C1_13030C	orf19.4931	0.0517018	0.857075	-0.31251	3.03664e-05	-0.552258	3.00147e-08	-0.893521	1.95523e-17	Putative tRNA-Cys synthetase; induced by alpha pheromone in SpiderM medium; ribosomal subunits, translation factors, tRNA synthetases are downregulated upon phagocytosis by murine macrophage
	C1_13050W	RPL14	0.256746	0.166413	-0.954462	1.71522e-33	-0.496953	0.000767222	-1.6853	2.4293e-44	Ribosomal protein L14; promoter bound directly by Tbf1p; Hap43p-induced gene
	C1_13060C	orf19.4932	0.350563	0.137776	-1.60637	7.74672e-92	1.40452	7.67878e-45	-0.53006	0.000483811	Ortholog(s) have role in mitochondrial translation and cytosol, mitochondrion localization
	C1_13070C	FAD3	-0.316705	0.416699	0.0632667	0.656148	-0.899122	1.26591e-05	-0.496854	0.000767325	Omega-3 fatty acid desaturase; production of alpha-linolenic acid, a major component of membranes; caspofungin induced; Plc1-regulated; colony morphology-related gene regulation by Ssn6; Spider biofilm induced, flow model biofilm repressed
	C1_13080W	OP4	-3.35875	0.0192157	4.47432	1.5684e-288	8.50239	7.95016e-54	16.4325	3.74264e-175	Ala- Leu- and Ser-rich protein; secreted; N-terminal hydrophobic region; possible glycosylation; opaque-specific transcript; repressed by alpha pheromone in opaque MTLa homozygotes; fluconazole-induced; Spider biofilm induced
	C1_13090W	orf19.4936	-0.431067	0.882163	1.00766	0.390434	-0.823306	0.504921	0.642756	0.522659	Dubious open reading frame
	C1_13100W	orf19.4936.1	0.098577	0.977564	-3.10108	4.12776e-20	4.81447	2.22519e-23	1.71574	0.00746601	Putative adhesin-like protein; Spider biofilm induced
	C1_13110C	CHS3	-0.364561	0.00236222	-0.00730646	0.934208	0.0856268	0.387298	0.465601	8.15321e-08	Major chitin synthase of yeast and hyphae; synthesizes short-chitin fibrils; Chs4-activated; transcript induced at yeast-hyphal transition; Chs1 and Chs2, but not Chs3, are inhibited by the protoberberine HWY-289; Spider biofilm induced
	C1_13120C	MON2	0.0489081	0.923155	-1.08053	4.99652e-27	-0.960221	8.59414e-09	-2.06732	8.23965e-66	Peripheral membrane protein; role in endocytosis and vacuole integrity; flow model and rat catheter biofilm repressed
	C1_13130C	orf19.4940	-0.543806	0.0999004	-5.37615	0	3.9952	3.50473e-115	-0.820566	0.000926471	Putative histidine permease; fungal-specific (no human or murine homolog); Hap43p-induced gene
	C1_13140C	TYE7	-0.2993	0.196229	-1.32568	1.06151e-29	-1.6037	4.07396e-26	-2.60636	6.89582e-66	bHLH transcription factor; control of glycolysis; required for biofilm formation; hyphally regulated by Cph1, Cyr1; flucytosine, Hog1 induced; amphotericin B, caspofungin repressed; induced in flow model biofilm and planktonic cultures
	C1_13150W	orf19.4942	-1.24579	0.237033	-0.588893	0.62616	-2.29599	0.00290847	-1.59406	0.1129	Ortholog of Candida albicans WO-1 : CAWG_00134
	C1_13160W	PSA2	0.099869	0.903106	0.826164	9.67778e-13	-0.737508	0.00118339	0.0116703	0.966282	Mannose-1-phosphate guanyltransferase; Hap43, macrophage-repressed; stationary phase enriched protein; Spider biofilm induced; rat catheter biofilm repressed
	C1_13170C	MSH6	0.322766	0.137598	-1.39923	2.76943e-38	0.51615	0.00810056	-1.18301	3.60405e-08	Protein similar to S. cerevisiae Msh6p, which is involved in mismatch repair; repressed under Cdc5p depletion; Hap43p-induced gene
	C1_13180W	orf19.4946	-0.210177	0.905809	-0.163991	0.712455	0.77282	0.0636057	0.847789	0.100892	Ortholog of C. dubliniensis CD36 : Cd36_12240, C. parapsilosis CDC317 : CPAR2_801750, Candida tenuis NRRL Y-1498 : CANTEDRAFT_135403 and Pichia stipitis Pignal : PICST_29111
	C1_13190W	orf19.4947	0.16248	0.464921	-0.375201	0.000371351	-0.668256	0.000247659	-1.18246	6.21411e-10	Mitochondrial membrane protein of unknown function; Spider biofilm induced
	C1_13200C	REX3	0.0365878	0.956765	0.00965534	0.952662	0.328301	0.332937	0.330519	0.111467	Ortholog(s) have 3'-5'-exoribonuclease activity and role in U5 snRNA 3'-end processing, exonucleolytic trimming to generate mature 3'-end of 5.8S rRNA from tricistronic rRNA transcript (SSU-rRNA, 5.8S rRNA, LSU-rRNA)
	C1_13210C	orf19.4949	-0.821368	0.156008	0.695178	0.0894215	-1.34548	0.000587699	0.196209	0.691826	Ortholog of C. parapsilosis CDC317 : CPAR2_801735, C. dubliniensis CD36 : Cd36_84090, Candida orthopsilosis Co 90-125 : CORT_0B03960 and Spathaspora passalidarum NRRL Y-27907 : SPAPADRAFT_141253
	C1_13220C	AKR1	0.0359402	0.913638	-0.41539	0.000346237	-0.313293	0.0134559	-0.741294	7.79273e-10	Ankyrin-repeat protein; induced by fluphenazine
	C1_13240W	orf19.4951	0.187095	0.72203	1.34414	1.83173e-26	-1.30466	9.59251e-11	-0.121645	0.438204	Protein of unknown function; Spider biofilm induced
	C1_13250W	orf19.4952	-0.357613	0.0253852	0.816333	2.37118e-19	-0.348829	0.0013882	0.849276	6.81627e-11	Protein of unknown function; flow model biofilm induced; Spider biofilm induced
	C1_13260W	orf19.4952.1	0.24975	0.1663	-0.664509	3.93951e-16	-0.291392	0.011064	-1.18237	2.9585e-32	Ortholog(s) have FK506 binding, Hsp70 protein binding, chaperone binding, peptidyl-prolyl cis-trans isomerase activity, role in protein complex assembly and fungal-type vacuole, nucleus localization
	C1_13270W	orf19.4953	0.178612	0.472851	-1.15861	8.13834e-24	-1.16734	6.49245e-07	-2.48137	9.4127e-24	Putative ATPase; predicted role in ER-associated protein catabolism; induced during chlamydospore formation in both C. albicans and C. dubliniensis; rat catheter biofilm repressed
	C1_13280C	orf19.4954	-0.111613	0.667151	-0.0526629	0.555213	0.0549954	0.711576	0.137149	0.309615	Ortholog(s) have endoplasmic reticulum, integral component of membrane localization
	C1_13290W	orf19.4955	-0.965272	0.16794	-1.34113	0.0803671	-1.13528	0.0166144	-1.46534	0.0510901	Ortholog(s) have role in ascospore wall assembly and ascospore wall, cytosol, endoplasmic reticulum, mitochondrion, prospore membrane localization
	C1_13300C	RPN1	-0.0981442	0.531408	-0.351283	2.1995e-07	-0.123909	0.0775788	-0.353921	1.28372e-07	Putative 19S regulatory particle of the 26S proteasome; regulated by Gcn2p and Gcn4p
	C1_13310W	ECM25	0.242335	0.59333	-0.101675	0.447066	-0.346325	0.085273	-0.662657	1.36475e-06	Non-essential protein involved in cell morphogenesis
	C1_13320C	orf19.4959	0.208313	0.307719	0.312342	0.00444633	-0.356917	0.0141612	-0.230373	0.128322	Protein of unknown function; Spider biofilm repressed
	C1_13330C	orf19.4960	0.183704	0.535837	-0.0638468	0.524099	-0.749841	1.45448e-07	-0.974114	1.48806e-18	Ortholog(s) have spermine synthase activity, role in pantothenate biosynthetic process, spermine biosynthetic process and cytoplasm localization
	C1_13350W	STP2	-2.93418	7.52205e-134	-2.47837	2.49599e-210	0.0595066	0.604849	0.539387	2.81065e-06	Amino-acid-regulated transcription factor; activates transcription of amino acid permease genes; activated by amino-acid-induced proteolytic processing (Ssy1, Csh3 dependent); required for alkalinization of medium; Spider biofilm induced
	C1_13360C	RMP1	0.972101	0.000225128	-0.106137	0.663221	-0.0504574	0.861978	-1.10494	1.20116e-11	Ortholog of Rmp1; subunit of RNase MRP subunit that processes pre-rRNA and has a role in cell cycle-regulated degradation of daughter cell-specific mRNAs; rat catheter and Spider biofilm induced
	C1_13370W	orf19.4963	0.27654	0.465044	-0.730211	2.46032e-06	-0.681749	0.0219135	-1.66654	7.39311e-17	Ortholog(s) have role in ubiquitin-dependent ERAD pathway and cytoplasm, nucleolus localization
	C1_13380W	orf19.4964	-0.0240133	0.974453	-0.123816	0.375965	0.683751	0.0229637	0.608423	0.00624844	Ortholog(s) have role in cellular bud site selection, mRNA export from nucleus, mRNA splicing, via spliceosome and RES complex localization
	C1_13390W	orf19.4965	0.155115	0.677967	-0.216068	0.196884	0.261525	0.251013	-0.0867017	0.564205	Protein of unknown function; rat catheter biofilm induced
	C1_13400C	AGC1	-0.021979	0.95878	-0.50511	1.93467e-10	0.104086	0.722734	-0.356225	0.00115963	Putative mitochondrial carrier protein; transcript is alkaline upregulated rat catheter biofilm induced
	C1_13410W	COX19	0.213204	0.473183	-1.53615	1.41039e-47	1.72322	9.07895e-42	-0.000296421	0.998692	Putative cytochrome c oxidase assembly protein; Plc1-regulated; rat catheter biofilm induced
	C1_13420C	KEM1	-0.0179533	0.966001	-0.357174	1.24006e-06	-0.666806	5.90096e-10	-0.982891	6.485e-25	5'->3' exoribonuclease of cytoplasmic stress granules; role in filamentous growth; complements slow growth/mating of S. cerevisiae kem1 mutant; required for SD or Spider medium biofilm formation
	C1_13430C	orf19.4970	0.176607	0.815559	3.22733	1.46132e-143	-0.983203	9.99257e-06	2.09471	3.30654e-22	Protein of unknown function; Spider biofilm induced
	C1_13440C	OFI1	0.175997	0.929952	-1.52872	0.0478358	0.0974762	0.905585	-1.59302	0.0175764	Putative transcription factor with zinc finger DNA-binding motif, involved in regulation of white-opaque switching and filamentous growth
	C1_13450W	HYR1	0.461302	0.00159635	-0.363577	0.0117283	0.40783	0.0422964	-0.393846	0.000427553	GPI-anchored hyphal cell wall protein; macrophage-induced; repressed by neutrophils; resistance to killing by neutrophils, azoles; regulated by Rfg1, Efg1, Nrg1, Tup1, Cyr1, Bcr1, Hap43; Spider and flow model biofilm induced
	C1_13460W	orf19.4976	0.122698	0.962752	3.06235	0.163328	-5.05612	0.00269106	-2.12343	0.00894647	Ortholog of Candida albicans WO-1 : CAWG_00105
	C1_13470W	KNS1	0.0284897	0.968382	1.11326	4.01447e-14	-1.25705	3.15742e-05	-0.152207	0.580855	Protein kinase involved in negative regulation of PolIII transcription; effector kinase of the TOR signaling pathway, phosphorylates Rpc53p to regulate ribosome and tRNA biosynthesis; Spider and flow model biofilm induced
	C1_13480W	HSP70	-0.192189	0.425296	0.630336	4.68787e-13	1.73727	1.58015e-43	2.58304	2.13922e-158	Putative hsp70 chaperone; role in entry into host cells; heat-shock, amphotericin B, cadmium, ketoconazole-induced; surface localized in yeast and hyphae; antigenic in host; farnesol-downregulated in biofilm; Spider biofilm induced
	C1_13490C	orf19.4981	0.0802996	0.899252	-0.723753	7.46026e-06	0.066016	0.829503	-0.718829	0.000643823	Ortholog(s) have role in cellular calcium ion homeostasis, regulation of G0 to G1 transition and endoplasmic reticulum localization
	C1_13510C	TGL99	0.332018	0.3866	-0.799297	3.04474e-07	-1.86309	1.92273e-13	-2.97292	5.29416e-20	Has domain(s) with predicted role in lipid metabolic process
	C1_13520C	MCU1	-0.0153172	0.978998	-0.985145	1.28794e-17	0.562093	7.8168e-06	-0.384168	0.0137848	Mitochondrial protein involved in utilization of carbon sources, filamentous growth and virulence
	C1_13540W	GUP1	0.104513	0.757165	-0.597448	6.92201e-05	0.148661	0.687597	-0.530742	0.0274117	Putative O-acyltransferase with a role in glycerol uptake; functionally complements growth of S. cerevisiae gup1 mutant under salt stress; required for normal ergosterol distribution, hyphal growth, biofilm formation
	C1_13550C	NUP49	0.0166675	0.965832	-0.247543	0.00644979	0.286437	0.0620268	0.0439192	0.796144	Nuclear pore protein
	C1_13560W	orf19.4988	0.113788	0.80091	-0.160061	0.202699	0.213428	0.194853	-0.0357039	0.852469	S. cerevisiae ortholog Sae2 is an endonuclease that processes hairpin DNA structures with the MRX complex, involved in meiotic and mitotic double-strand break repair; upregulated in a cyr1 null mutant
	C1_13570W	MPT5	0.0267179	0.958888	-0.354699	0.00522193	0.2838	0.096432	-0.0757898	0.655507	Putative RNA-binding protein; Hap43p-repressed gene; protein induced during the mating process
	C1_13580W	SEC18	0.123521	0.673019	-0.81548	1.71665e-22	0.222196	0.250735	-0.694145	9.7258e-05	Functional homolog of S. cerevisiae Sec18p, which acts in protein transport; conserved ATP binding site; not glycosylated
	C1_13590W	orf19.4995	0.0500292	0.957398	0.42098	0.061421	0.348781	0.192255	0.743522	0.0013321	Ortholog of C. dubliniensis CD36 : Cd36_12580
	C1_13600W	orf19.4996	0.235333	0.739352	0.424386	0.146134	-0.31904	0.438651	-0.114645	0.733135	Ortholog(s) have cytoplasm, nucleus localization
	C1_13610C	KIS2	0.163258	0.495574	0.00378194	0.971895	0.0960811	0.479295	-0.0398345	0.790173	Scaffold protein of Snf1p complex; similar to S. cerevisiae Gal83p and Sip2p; interacts with Snf4p; interaction with Snf1p complex is regulated by carbon source, decreased on ethanol; N-terminal myristoylation; Hog1p-downregulated
	C1_13620W	ROB1	0.0769125	0.868222	-0.7097	9.753e-20	-1.00267	2.37837e-10	-1.76559	3.29854e-35	Zn(II)2Cys6 transcription factor; required for Spider model biofilm formation; mutant displays abnormal colony morphology and invasive growth; caspofungin repressed; flow model biofilm induced; rat catheter biofilm repressed
	C1_13630W	CYB2	0.13133	0.780751	2.7791	1.47444e-91	1.39631	1.36501e-13	4.06862	5.0675e-232	Putative cytochrome b2 precursor; induced in high iron; alkaline repressed; colony morphology-related gene regulation by Ssn6; Hap43-repressed; pider biofilm induced
	C1_13640W	CUP2	-0.0675922	0.843594	0.268801	0.00911046	0.156547	0.178217	0.515221	6.32601e-06	Putative copper-binding transcription factor; required for normal resistance to copper; activates transcription of metallothionein genes; Hap43-repressed; Spider biofilm induced
	C1_13650C	orf19.5003	0.0480351	0.941376	0.317155	0.00863022	-0.751409	9.00051e-06	-0.458151	0.000636978	Ortholog(s) have GTPase regulator activity and cytoplasm, nuclear envelope localization
	C1_13660W	RAD54	0.333611	0.111244	-0.955104	1.4188e-10	-0.502508	0.00531667	-1.76962	2.16474e-39	Putative DNA-dependent ATPase involved in DNA repair; induced under hydroxyurea treatment; plays an essential role during mitotic growth; mutants display aberrant cell and nuclear morphology
	C1_13670W	OSM2	-0.168784	0.529676	1.79752	3.09721e-12	2.75491	4.43486e-37	4.74282	0	Putative mitochondrial fumarate reductase; regulated by Ssn6p, Gcn2p, and Gcn4p; Hog1p-downregulated; stationary phase enriched protein; Hap43p-repressed gene
	C1_13680C	GCV3	-0.0440485	0.917645	-1.6695	6.82227e-56	0.83104	2.62713e-15	-0.771831	5.51259e-07	Glycine decarboxylase, subunit H; protein level decrease in stationary phase cultures
	C1_13690C	orf19.5006.1	0.127584	0.57797	-0.121914	0.158184	-0.280937	0.00562205	-0.506976	5.89902e-10	Ortholog(s) have SNAP receptor activity and role in Golgi to plasma membrane transport, endocytosis, exocytosis, prospore membrane biogenesis, vesicle fusion
	C1_13700W	ACT1	-0.100092	0.632493	-0.382237	1.37749e-06	-0.51818	1.50132e-05	-0.777331	1.11468e-11	Actin; gene has intron; transcript regulated by growth phase, starvation; at polarized growth site in budding and hyphal cells; required for wild-type Cdc42 localization; unprocessed N terminus; Hap43-induced; Spider biofilm repressed
	C1_13710C	DAD1	0.222655	0.432453	-1.02685	1.44407e-06	-0.588909	0.0436851	-1.82083	2.7833e-18	Subunit of the Dam1 (DASH) complex, which acts in chromosome segregation by coupling kinetochores to spindle microtubules
	C1_13720W	orf19.5009	0.126199	0.679215	-0.362805	0.000457475	-0.538495	2.85917e-06	-1.00444	5.86715e-15	Ortholog(s) have cytoplasm localization
	C1_13730C	DIM1	-0.0917966	0.879411	0.385111	0.00417627	0.800467	0.00185555	1.29991	5.96156e-10	Putative 18S rRNA dimethylase; predicted role in rRNA modification and processing; Hap43-induced; likely to be essential for growth based on insertional mutagenesis strategy; F-12/CO2 early biofilm induced
	C1_13740W	KAR9	0.0263511	0.954477	0.317937	0.00512343	0.0880805	0.560838	0.403074	6.47234e-05	Ortholog of S. cerevisiae Kar9; role in mitotic spindle positioning; nonessential; localizes to bud tip, bud neck, hyphal tip; wild-type localization requires actin and microtubule cytoskeleton; induced by alpha factor
	C1_13750C	orf19.5012	-0.397248	0.386816	-0.257516	0.0707551	1.71028	1.42076e-21	1.88224	1.61477e-28	Ortholog of C. dubliniensis CD36 : Cd36_12740, C. parapsilosis CDC317 : CPAR2_201620, Candida tenuis NRRL Y-1498 : CANTEDRAFT_107586 and Debaryomyces hansenii CBS767 : DEHA2D04994g
	C1_13760W	AGM1	-0.0621313	0.833095	-0.765752	1.57452e-14	0.329568	0.119117	-0.350991	0.016565	Phosphoacetylglucosamine mutase (N-acetylglucosamine-phosphate mutase); enzyme of UDP-N-acetylglucosamine (UDP-GlcNAc) biosynthesis
	C1_13770C	orf19.5014	-0.198283	0.638144	0.174917	0.233953	0.343699	0.133912	0.741198	8.3867e-06	Ortholog(s) have mitochondrion localization
	C1_13780W	MYO2	-0.0684972	0.860818	-1.07993	8.73236e-33	-0.00118194	0.993206	-0.989606	3.984e-11	Class V myosin; nonessential; sole class V myosin in C. albicans; required for WT actin cytoskeletal polarity, nuclear organization, migration, hyphal growth; conserved myosin ATPase/tail domains; Hap43-induced; flow model biofilm repressed
	C1_13790C	orf19.5016	0.194762	0.413804	-0.00494093	0.965816	-0.165767	0.458641	-0.341759	0.132363	Ortholog(s) have role in iron-sulfur cluster assembly, protein maturation by iron-sulfur cluster transfer and cytosol, mitochondrial matrix, nucleus localization
	C1_13800C	DUR32	-0.208286	0.698426	0.515243	0.00132783	0.135552	0.551979	0.87593	1.86178e-08	Putative urea transporter; possibly an essential gene, disruptants not obtained by UAU1 method
	C1_13810W	orf19.5019	-0.305249	0.289957	0.313689	0.0529683	-1.25023	5.76919e-09	-0.607479	0.00130548	Ortholog of C. dubliniensis CD36 : Cd36_12800, C. parapsilosis CDC317 : CPAR2_203460, Candida tenuis NRRL Y-1498 : CANTEDRAFT_94106 and Debaryomyces hansenii CBS767 : DEHA2C13948g
	C1_13820C	orf19.5020	-0.458275	0.0819326	0.302245	0.0107469	1.58209	1.85051e-36	2.36386	1.33949e-53	Protein of unknown function; Hap43-induced; Spider biofilm induced
	C1_13830C	PDX1	0.222104	0.2562	-1.06358	2.57253e-51	-0.764334	7.78715e-10	-2.02734	4.24707e-134	Pyruvate dehydrogenase complex protein X; essential component of the mitochondrial pyruvate dehydrogenase complex; role in the respiratory pathway; protein present in exponential and stationary growth phase yeast; Spider biofilm repressed
	C1_13840W	orf19.5022	-0.307071	0.288487	0.109417	0.285277	0.312434	0.107062	0.752236	1.04229e-09	Ortholog(s) have inorganic cation transmembrane transporter activity and role in cellular cobalt ion homeostasis, cellular manganese ion homeostasis, cobalt ion transport, manganese ion transport
	C1_13850C	DAL7	-0.384776	0.797511	3.1735	1.35746e-52	0.771947	0.0138178	4.37778	1.87835e-77	Putative allantoate permease; mutant is viable
	C1_13860C	GND1	0.130242	0.543451	-0.31275	2.57323e-05	-1.19646	4.99017e-42	-1.61683	7.23083e-46	6-phosphogluconate dehydrogenase; soluble in hyphae; farnesol, macrophage-induced protein; antigenic in mice; dual localization to cytosol and peroxisomes depends on alternative splicing; rat catheter and Spider biofilm repressed
	C1_13870W	MET3	0.260503	0.613921	-0.456692	0.293337	-8.10865	3.29814e-143	-8.80335	1.31214e-203	ATP sulfurlyase; sulfate assimilation; repressed by Met, Cys, Sfu1, or in fluconazole-resistant isolate; Hog1, caspofungin, white phase-induced; induced on biofilm formation, even in presence of Met and Cys; Spider, F-12/CO2 biofilm induced
	C1_13880C	orf19.5026	-0.553746	0.0428937	1.01101	4.55747e-47	1.30737	1.75641e-18	2.89023	1.27279e-169	C2H2 transcription factor; Spider biofilm induced
	C1_13900C	LCB2	0.00705053	0.985509	-0.489918	8.76437e-10	0.326097	0.000319141	-0.148345	0.257335	Putative serine palmitoyltransferase component; mutation confers hypersensitivity to aureobasidin A
	C1_13910C	MODF	0.319763	0.188985	0.339973	0.000926448	0.137093	0.634945	0.177309	0.303072	Ortholog(s) have mitochondrion localization
	C1_13920W	DOS2	0.337808	0.0574477	-0.107339	0.215951	0.0516147	0.715953	-0.369747	3.94648e-05	Protein of unknown function; induced during planktonic growth
	C1_13930W	SSK1	-0.0766209	0.7513	0.119329	0.140698	-0.0458125	0.761861	0.173253	0.127388	Response regulator of two-component system; role in oxidative stress response, cell wall biosynthesis, virulence, hyphal growth on solid media; expressed in hyphae and yeast; peroxisomal targeting sequence (PTS1); Spider biofilm induced
	C1_13940W	SIM1	-0.413047	0.00260788	0.448373	3.21625e-06	-0.940488	1.62505e-07	-0.0558756	0.850863	Adhesin-like protein; involved in cell wall maintenance, redundant with Sun41; possibly secreted; macrophage-repressed; repressed by Rim101, Cyr1, Ras1; Spider biofilm induced
	C1_13950C	orf19.5033	0.233712	0.496042	0.364153	0.0730072	0.107535	0.673887	0.258142	0.0852455	Ortholog(s) have Atg8 ligase activity, enzyme activator activity, protein tag activity
	C1_13960W	YBP1	-0.142226	0.528442	0.218706	0.00990435	-0.711769	0.000172868	-0.328893	0.11915	Protein involved in response to oxidative stress, binds and stabilizes Cap1p transcription factor in response to H2O2; essential for macrophage killing
	C1_13970C	HPC2	-0.177899	0.438938	0.118879	0.292257	0.450109	0.00324439	0.770042	1.37971e-07	Ortholog(s) have DNA binding, nucleosome binding activity
	C1_13980C	DUR7	-0.0957509	0.87707	0.721309	7.00205e-11	-0.0174249	0.934449	0.821864	2.20262e-07	Putative urea transporter; fungal-specific (no human or murine homolog)
	C1_13990W	OCA6	-0.174674	0.712147	0.467748	0.000263792	0.305034	0.135259	0.967205	1.342e-13	Putative protein phosphatase of the PTP family (tyrosine-specific), similar to S. cerevisiae Oca6p; mutant shows virulence defect
	C1_14000C	DOA4	-0.112302	0.781107	0.625871	2.34595e-13	-0.299565	0.0535529	0.461596	3.11897e-07	Ortholog of S. cerevisiae Doa4;, a ubiquitin hydrolase involved in recycling ubiquitin from proteasome-bound ubiquitinated intermediates; oxidative stress-induced via Cap1; mutants are viable
	C1_14010W	CSK1	-1.02621	0.868411	1.56815	0.259538	-1.08657	0.485193	1.61365	0.398667	Putative mitogen-activated protein (MAP) kinase with an unknown role; null mutant produces wrinkled colonies; similar to S. cerevisiae Smk1p, which is a protein kinase required for sporulation
	C1_14020W	orf19.7209	0.0856807	0.974453	3.91266	4.59306e-23	2.7139	8.46836e-07	6.62259	4.10355e-128	Putative Rho GDP dissociation inhibitor; induced by nitric oxide independent of Yhb1p
	C1_14030W	orf19.7210	-0.0455377	0.929633	1.28678	2.96602e-31	-0.0698525	0.746314	1.28485	1.79195e-22	Protein of unknown function; Spider biofilm induced
	C1_14040W	orf19.7212	0.291119	0.260284	0.569824	1.0795e-09	-0.983699	5.88293e-10	-0.681839	5.00139e-06	Phosphorylated protein; homozygous transposon insertion causes decreased colony wrinkling in filamentous growth-inducing conditions, but does not block hyphal formation in liquid media; Hap43-repressed
	C1_14050C	orf19.7213	0.110958	0.57797	0.595884	3.96921e-12	-0.309861	0.0292903	0.198608	0.250332	Putative ATP-dependent RNA helicase; fungal-specific (no human or murine homolog)
	C1_14060W	orf19.7214	-0.241354	0.0676919	0.650554	5.38555e-15	0.386178	0.000209051	1.30074	7.19441e-26	Glucan 1,3-beta-glucosidase; regulated by Nrg1, Tup1 and possibly Tac1; induced by NO and during cell wall regeneration; stationary phase enriched; possibly essential (UAU1 method); F-12/CO2 early biofilm induced; flow biofilm repressed
	C1_14080W	orf19.7215	-0.189333	0.60049	-0.0601849	0.495976	-0.245659	0.133761	-0.0942064	0.510621	Nucleolar protein; component of the small subunit processome containing the U3 snoRNA; involved in pre-18S rRNA processing; flow model biofilm repressed
	C1_14090W	orf19.7215.3	0.40162	0.151832	-1.66191	1.41196e-67	2.04291	5.97051e-49	0.00246979	0.988852	Ortholog(s) have chaperone binding, unfolded protein binding activity, role in chaperone-mediated protein complex assembly, protein import into mitochondrial intermembrane space, protein refolding and mitochondrial matrix localization
	C1_14100W	YPT52	-0.254815	0.254814	0.160547	0.0765447	0.228487	0.195924	0.667797	8.08539e-09	Rab-family GTPase involved in vacuolar trafficking, colocolizes with Vps1p and Ypt53p in late endosome
	C1_14110C	RPL4B	0.058383	0.89652	-0.68134	4.63972e-18	-0.460781	0.000133684	-1.17796	4.71872e-12	Ribosomal protein 4B; repressed upon phagocytosis by murine macrophage; Spider biofilm repressed
	C1_14120C	RBE1	-0.0553061	0.875761	-0.789544	0.0240956	-0.324053	0.207146	-1.03396	3.23245e-05	Pry family cell wall protein; Rim101, Efg1, Ssn6, alkaline repressed; O-glycosylation; no GPI anchor predicted; ketoconazol induced; regulated by Sef1, Sfu1, Hap4; flow model biofilm induced; rat catheter and Spider biofilm repressed
	C1_14130W	FTR1	0.535526	0.00068725	0.284196	0.00321005	-1.41746	2.88999e-25	-1.64561	1.1046e-33	High-affinity iron permease; required for mouse virulence, low-iron growth; iron, amphotericin B, caspofungin, ciclopirox, Hog1p, Sef1p, Sfu1p, and Hap43p regulated; complements S. cerevisiae ftr1 iron transport; Hap43p-repressed
	C1_14140C	SET3	-0.118769	0.542971	0.17263	0.039065	-0.223519	0.127978	0.090035	0.446964	NAD-dependent histone deacetylase; mutations affect filamentous growth; genetic evidence suggests Set3/Hos2 function as a complex to regulate white-opaque switching, morphogenesis, and virulence; flow model biofilm induced
	C1_14150C	PAM16	-0.00489154	0.994775	-1.01642	4.07557e-42	1.35689	5.32298e-27	0.36765	0.00100874	Putative maltase; regulated by Gcn4; repressed by amino acid starvation (3-AT); rat catheter biofilm induced
	C1_14160W	orf19.7223	-0.0931739	0.803107	-0.278066	0.0101583	0.219376	0.0819205	0.0569429	0.723575	Ortholog(s) have protein-lysine N-methyltransferase activity, role in peptidyl-lysine monomethylation and cytosol, nucleus localization
	C1_14170W	orf19.7224	0.0285009	0.941394	0.220542	0.00636838	-0.18684	0.157978	0.0282276	0.803476	Ortholog(s) have ubiquitin-protein transferase activity and role in histone catabolic process, histone ubiquitination
	C1_14180W	orf19.7225	-0.0389884	0.966001	1.73296	1.58646e-35	-1.33494	9.97134e-12	0.464072	0.0139264	Ortholog of C. dubliniensis CD36 : Cd36_13150, C. parapsilosis CDC317 : CPAR2_700610, Candida tenuis NRRL Y-1498 : CANTEDRAFT_135418 and Debaryomyces hansenii CBS767 : DEHA2B01298g
	C1_14190C	orf19.7227	0.400647	0.378951	1.29584	4.59954e-06	-2.50093	1.20392e-13	-1.58824	6.07709e-12	Protein phosphatase inhibitor; Hap43-repressed; homozygous Tn insertion decreases colony wrinkling but does not block hyphal growth in liquid media; mutation confers hypersensitivity to toxic ergosterol analog; Spider biofilm induced
	C1_14200W	orf19.7228	-0.169121	0.465044	0.297061	0.00464843	-0.164266	0.25851	0.324322	0.000503977	Possible Golgi membrane protein; transcript positively regulated by Tbf1; mRNA binds She3
	C1_14210C	IML2	-0.11036	0.589351	0.180809	0.0498765	-0.469664	0.000868235	-0.155222	0.315016	Protein of unknown function; early-stage flow model biofilm induced; Hap43-repressed; Spider biofilm repressed
	C1_14220C	FTR2	-0.00600508	0.995084	2.00162	1.71207e-10	0.256534	0.28733	2.29075	1.0903e-35	High-affinity iron permease; probably interacts with ferrous oxidase; regulated by iron level, ciclopirox olamine, amphotericin B, caspofungin; complements S. cerevisiae ftr1 iron transport defect; Hap43-repressed; Spider biofilm induced
	C1_14230C	IRR1	0.191533	0.335769	-0.542869	5.90004e-08	0.256688	0.0124142	-0.455813	0.0684968	Putative cohesin complex subunit; cell-cycle regulated periodic mRNA expression
	C1_14240W	orf19.7234	-0.0968719	0.711	-0.396682	2.82215e-07	0.0358078	0.752926	-0.241068	0.0796604	Putative RSC chromatin remodeling complex component; possibly an essential gene, disruptants not obtained by UAU1 method
	C1_14250C	orf19.7235	-0.173468	0.410042	0.834943	5.59937e-19	0.0646139	0.723232	1.09585	2.11074e-17	Putative protein of unknown function; mutation confers hypersensitivity to amphotericin B
	C1_14260C	TIF35	-0.008125	0.992005	-0.566974	5.80432e-18	0.0944367	0.510216	-0.442139	0.0206748	Putative translation initiation factor; repressed upon phagocytosis by murine macrophage; Spider biofilm repressed
	C1_14270W	orf19.7237	0.137734	0.700028	0.358828	0.00459008	0.243441	0.123556	0.487574	0.000842275	Ortholog(s) have arylformamidase activity and role in NAD biosynthetic process
	C1_14280C	NPL3	-0.175215	0.40638	-0.953004	7.15224e-49	-0.420151	0.000235554	-1.17545	8.86944e-16	Putative RNA-binding protein; required for normal flow model biofilm growth; nuclear export is facilitated by Hmt1p; transcript upregulated in RHE model of oralcandidiasis; Spider biofilm repressed
	C1_14290C	MDG1	-0.300623	0.00348352	0.142052	0.0577348	-0.174374	0.348872	0.291236	0.0519046	Ortholog(s) have role in pheromone-dependent signal transduction involved in conjugation with cellular fusion and cytoplasm, membrane raft, nucleus, plasma membrane localization
	C1_14300C	NCR1	-0.0158987	0.971686	0.760544	4.11759e-27	0.197902	0.183758	0.996947	4.90296e-15	Putative vacuolar membrane protein; predicted role in sphingolipid metabolism; transcript regulated by Nrg1 and Mig1; induced by prostaglandins
	C1_14310W	orf19.7243	0.126748	0.664369	-0.310527	0.00325741	0.483184	1.25595e-05	0.0673877	0.784056	Deoxycytidine monophosphate (dCMP) deaminase; role in dUMP and dTMP biosynthesis; Spider biofilm repressed
	C1_14320C	orf19.7244	-0.0291911	0.945741	0.952174	3.93891e-24	0.0391548	0.747893	1.04324	1.25149e-13	Putative fumarylacetoacetate hydrolase; induced by nitric oxide independent of Yhb1; regulated by Sef1, Sfu1, Hap43; flow model biofilm induced
	C1_14330W	orf19.7245	0.0421962	0.945741	-0.431351	6.31082e-05	0.952614	1.42774e-07	0.503499	0.0167147	Ortholog(s) have tRNA-5-taurinomethyluridine 2-sulfurtransferase activity, role in mitochondrial tRNA wobble position uridine thiolation and mitochondrion localization
	C1_14340C	RIM101	-0.338012	0.0111146	0.525708	1.17898e-09	-0.0780335	0.739487	0.809618	9.18083e-15	Transcription factor; alkaline pH response; required for alkaline-induced hyphal growth; role in virulence in mice; activated by C-terminal proteolytic cleavage; mediates both positive and negative regulation; Spider biofilm induced
	C1_14350W	orf19.7250	0.124656	0.538804	0.705563	1.52994e-12	-0.384763	0.0140154	0.21917	0.172448	Protein of unknown function; rat catheter and Spider biofilm induced
	C1_14360C	WSC4	-0.125019	0.640836	1.25564	2.8459e-37	-1.52223	3.71161e-26	-0.118678	0.4262	Putative cell wall integrity and stress response subunit 4 precursor; transcription is specific to white cell type
	C1_14370W	orf19.7252	-1.23705	0.459092	0.678565	0.593464	-1.5075	0.146228	0.452416	0.699641	Ortholog of Candida albicans WO-1 : CAWG_00017
	C1_14380C	orf19.7254	-0.102488	0.743132	0.792113	1.89758e-15	0.0463618	0.798192	0.964216	4.95709e-11	Ortholog(s) have role in mRNA metabolic process, mitochondrial translational initiation and extrinsic component of membrane, mitochondrial inner membrane localization
	C1_14390W	RPC10	-0.149152	0.75671	0.0420251	0.69845	0.739231	4.35546e-05	0.952897	7.28628e-08	Putative RNA polymerase subunit ABC10-alpha of RNA polymerase complexes I, II, and III; flucytosine induced; Spider biofilm induced
	C1_14400C	MLH3	-0.280123	0.393476	0.368804	0.000104509	0.309341	0.103428	0.980968	3.56824e-09	Ortholog(s) have role in meiotic mismatch repair, reciprocal meiotic recombination and MutLgamma complex, nucleus localization
	C1_14410W	orf19.7256	-0.0756529	0.901485	0.206489	0.0683976	-0.0142022	0.958017	0.291953	0.0990573	Ortholog of S. cerevisisae/S. pombe Lsm5; Lsm (Like Sm) protein involved in mRNA decay; Predicted ORF from Assembly 19; removed from Assembly 20; restored based on comparative genome analysis; flucytosine induced
	C1_14420W	DDI1	-0.288005	0.335769	-0.767016	5.64434e-18	0.211449	0.307846	-0.244965	0.0808914	Putative DNA damage inducible v-SNARE binding protein; macrophage/pseudohyphal-repressed
	C1_14430C	orf19.7260	0.0255763	0.963447	0.391862	0.000118054	0.0801694	0.745434	0.469445	0.00746601	Protein with a predicted NADP-dependent oxidoreductase or aldo-keto reductase domain; Hap43-repressed; Spider biofilm repressed
	C1_14440C	GDI1	-0.243412	0.326718	-0.00497991	0.957626	0.25561	0.141149	0.516699	0.00109256	Putative Rab GDP-dissociation inhibitor; GlcNAc-induced protein; Spider biofilm repressed
	C1_14450C	orf19.7263	-0.110374	0.84966	-0.184512	0.0119686	0.652879	0.000373416	0.600635	0.00346844	Putative X-Pro aminopeptidase; Spider biofilm repressed
	C1_14460W	orf19.7264	-0.255231	0.277528	-0.21875	0.00282173	0.244114	0.191868	0.303557	0.0582069	Metalloprotease subunit of the 19S regulatory particle of the 26S proteasome lid; couples the deubiquitination and degradation of proteasome substrates; role in fission of mitochondria and peroxisome; Spider biofilm repressed
	C1_14470W	orf19.7265	-0.0408938	0.934403	0.12646	0.223362	-0.121825	0.507914	0.0676675	0.766326	Putative zinc-finger domain protein with a predicted role in pre-mRNA splicing; Hap43-repressed; Spider biofilm repressed
	C1_14480W	orf19.7266	0.0320361	0.963447	0.10467	0.486933	0.48263	0.010462	0.576399	0.00497202	Ortholog of Candida albicans WO-1 : CAWG_00007
	C1_14490C	SAM35	-0.348585	0.451613	0.117843	0.245831	0.781651	0.000639602	1.27011	6.88841e-14	Predicted component of the sorting and assembly machinery (SAM complex) of the mitochondrial outer membrane, involved in protein import into mitochondria
	C1_14500C	orf19.7269	-0.0457569	0.895106	0.170896	0.0214417	0.194876	0.230585	0.434466	0.0129797	Putative polyamine acetyltransferase; acetylates polyamines (e.g. putrescine, spermidine, spermine) and aralkylamines (e.g. tryptamine, phenylethylamine); Spider biofilm repressed
	C1_14520W	orf19.7270	-0.0897154	0.813277	0.178276	0.0145398	-0.353951	0.0229341	-0.0636592	0.726156	Protein of unknown function; Spider biofilm repressed
	C1_14530W	orf19.7271	-0.0361678	0.924164	-0.0974411	0.211081	0.0715782	0.520684	0.0331992	0.732863	Protein of unknown function; transcript detected on high-resolution tiling arrays
	C1_14550C	orf19.7272	-0.29005	0.178929	0.288461	0.0268976	-0.394176	0.0795846	0.211608	0.341516	Protein of unknown function; transcript detected on high-resolution tiling arrays
	C1_14560C	orf19.7274	-0.241745	0.436336	0.144367	0.157687	-0.779235	3.61515e-09	-0.370646	0.0239822	Predicted ORF in retrotransposon Zorro2 with similarity to retroviral reverse transcriptase proteins
	C1_14570C	FGR24	-0.106525	0.7513	0.351685	0.00171814	-1.05393	3.50391e-15	-0.573221	9.07563e-05	Protein encoded in retrotransposon Zorro2 with similarity to retroviral endonuclease-reverse transcriptase proteins; lacks an ortholog in S. cerevisiae; transposon mutation affects filamentous growth
	C1_14580C	orf19.7277	-0.110417	0.818902	0.676301	4.84623e-08	-1.1979	2.1241e-15	-0.38989	0.021643	Predicted ORF in retrotransposon Zorro2 with similarity to zinc finger-containing retroviral nucleocapsid proteins; un-merged from orf19.7275 in a revision of Assembly 21 based on comparative genome analysis and new sequence data
	C1_14590C	TLO4	-0.0915281	0.719047	0.12146	0.201892	0.207781	0.329117	0.444132	0.0100279	Member of a family of telomere-proximal genes of unknown function; transcript induced in an RHE model of oral candidiasis; Hap43-repressed
	C1_14630C	orf19.7278	-0.508241	0.719801	-0.156629	0.841931	-0.597509	0.494218	-0.220813	0.733081	Similar to a region of the Tca2 (pCal) retrotransposon, which is present in strain hOG1042 as 50 to 100 copies of a linear dsDNA; rat catheter biofilm repressed
	C2_00010W	TLO5	0.123594	0.528872	-0.718291	9.63015e-11	-0.807693	6.96087e-10	-1.62624	3.44638e-44	Member of a family of telomere-proximal genes of unknown function; may be spliced in vivo
	C2_00030W	RRN3	-0.375878	0.267082	0.237674	0.0067542	0.936223	3.63387e-10	1.57029	1.4791e-15	Protein with a predicted role in recruitment of RNA polymerase I to rDNA; caspofungin induced; flucytosine repressed; repressed in core stress response; repressed by prostaglandins
	C2_00050C	orf19.1920	0.722609	0.951927	2.63302	0.192737	-0.356935	0.895619	1.66001	0.383426	Ortholog of C. dubliniensis CD36 : Cd36_15040
	C2_00060C	orf19.1917	-0.101413	0.70991	0.00894729	0.936055	-0.435153	0.0121366	-0.301601	0.130513	Protein of unknown function; Spider biofilm repressed
	C2_00070C	MPP10	-0.329453	0.416457	-0.0358576	0.712455	0.690227	1.36215e-05	1.00533	1.06894e-09	Putative SSU processome and 90S preribosome component; repressed in core stress response; repressed by prostaglandins
	C2_00080C	FAV3	-0.184454	0.57797	-0.0514642	0.732725	-0.258642	0.160766	-0.101702	0.509595	Putative alpha-1,6-mannanase; induced by mating factor in MTLa/MTLa opaque cells
	C2_00090W	orf19.1913	-0.0127648	0.987474	0.228831	0.0723622	0.901617	1.90746e-06	1.16433	3.82471e-09	Protein of unknown function; flow model biofilm induced
	C2_00100C	PGA52	-0.180052	0.465139	-0.0503896	0.667535	-2.0051	2.66241e-44	-1.85235	2.70316e-40	GPI-anchored cell surface protein of unknown function; Hap43p-repressed gene; fluconazole-induced; possibly an essential gene, disruptants not obtained by UAU1 method
	C2_00110W	orf19.1910	-0.214632	0.615787	0.684657	1.64944e-13	-0.170627	0.422834	0.751397	6.2409e-10	Predicted NADH-dependent flavin oxidoreductase; Hap43-repressed gene
	C2_00120C	EMC9	0.0399367	0.909447	0.331366	2.1181e-06	-0.00595855	0.971166	0.308053	0.0630853	Ortholog of S. cerevisiae Nnf2; possible role in chromosome segregation; mutants are viable, induced during the mating process
	C2_00130W	orf19.1906	-1.14541	0.101473	-0.899371	0.00642524	0.659858	0.129754	0.922949	0.209662	Protein of unknown function; flow model biofilm induced
	C2_00140W	NDT80	-0.251475	0.430388	-0.200036	0.0554478	0.313676	0.0960711	0.386921	0.116341	Ortholog of Ndt80; meiosis-specific transcription factor; activator of CDR1 induction by antifungal drugs; required for wild-type drug resistance and for Spider biofilm formation; transcript induced by antifungal drug treatment
	C2_00150W	LEU5	-0.0967829	0.77503	0.803787	1.14291e-25	1.75197	8.05243e-21	2.67633	2.45369e-57	Putative mitochondrial carrier protein; Hap43-repressed; rat catheter biofilm induced
	C2_00160C	NAT2	-0.0467407	0.925942	-0.67696	1.04784e-12	0.396997	0.0377327	-0.208825	0.265509	Putative N-terminal acetyltransferase; Hap43p-repressed gene; mutation confers hypersensitivity to toxic ergosterol analog
	C2_00170C	orf19.2115	-0.121241	0.790647	-0.629677	2.67128e-16	-0.0413888	0.803903	-0.527944	0.00130651	Putative molybdopterin-converting factor; fungal-specific (no human or murine homolog)
	C2_00180C	orf19.2114	-0.250284	0.695089	2.95351	2.57771e-159	-1.05542	6.42916e-09	2.17223	2.28154e-25	Predicted uricase; ortholog of S. pombe SPCC1223.09; Spider biofilm induced
	C2_00190C	orf19.2113	-0.128103	0.673441	0.534904	2.08491e-08	-0.259767	0.107062	0.426229	0.00195181	Putative integral peroxisomal membrane protein; Hap43p-repressed gene
	C2_00200W	orf19.2112	-0.0468454	0.926337	0.446247	9.64606e-06	0.389086	0.0184734	0.904542	1.03546e-10	snRNP U5 splicing factor component; involved in positioning the 3' splice site during the 2nd catalytic step of splicing; Spider biofilm induced
	C2_00210W	RPL38	0.106009	0.748136	-0.959014	4.69656e-36	-0.0101655	0.960167	-1.05222	9.23643e-28	60S ribosomal ribosomal protein subunit; genes encoding cytoplasmic ribosomal subunits, translation factors, tRNA synthetases are downregulated upon phagocytosis by murine macrophage
	C2_00220C	orf19.2111	0.0455649	0.899252	0.211219	0.0209932	0.242139	0.215715	0.429458	0.00210515	Ortholog(s) have transcription factor activity, core RNA polymerase II binding activity and role in transcription elongation from RNA polymerase II promoter, transcriptional start site selection at RNA polymerase II promoter
	C2_00230W	orf19.2110	-0.0370775	0.930085	0.445306	5.38806e-05	-0.337046	0.0259173	0.169059	0.172045	Ortholog(s) have arginyltransferase activity, role in protein arginylation and cytosol, nucleus localization
	C2_00240C	SOD6	0.0842626	0.911823	1.00243	1.70361e-08	-0.412623	0.219243	0.528245	0.0237342	Copper-containing superoxide dismutase; gene family includes SOD1, SOD4, SOD5, and SOD6; gene may contain an intron; Hap43-repressed; flow model and rat catheter biofilm induced
	C2_00250W	STF2	0.314576	0.436741	2.03453	1.37898e-67	0.173154	0.610232	1.91641	2.99719e-27	Protein involved in ATP biosynthesis; repressed in hyphae; repressed by Efg1, Hap43; transcript upregulated in clinical isolates from HIV+ patients with oral candidiasis; rat catheter, flow model and Spider biofilm induced
	C2_00260C	MUQ1	0.00906861	0.992005	0.0224427	0.849086	-0.741353	0.000114964	-0.704978	0.000416397	Putative choline phosphate cytidylyltransferase/phosphoethanolamine cytidylyltransferase; repressed in hyphae compared vs yeast; Hap43-repressed; flow model biofilm induced; Spider biofilm repressed
	C2_00270C	orf19.2106	0.0693208	0.867203	0.725679	1.56503e-16	0.106279	0.438651	0.785675	3.37551e-07	Putative protein of unknown function; Hap43p-repressed gene
	C2_00280C	orf19.2105	0.129491	0.750989	0.426999	0.00188994	0.416874	0.017661	0.737414	1.95533e-06	Putative pre-mRNA-splicing factor; possibly an essential gene, disruptants not obtained by UAU1 method
	C2_00290W	orf19.2104	-0.29713	0.476061	0.272832	0.0127135	0.8539	1.19699e-06	1.4445	5.14054e-14	Ortholog(s) have ATPase activator activity, chaperone binding activity, role in aerobic respiration, iron-sulfur cluster assembly and mitochondrion localization
	C2_00300C	CKB1	0.0820946	0.817297	0.114447	0.322896	-0.255797	0.113816	-0.199826	0.250789	Regulatory subunit of protein kinase CK2 (casein kinase II), beta subunit; null mutants are hypersensitive to caspofungin and hydrogen peroxide medium
	C2_00310W	orf19.2103	0	1	0	1	0	1	0	1	Ortholog of Candida albicans WO-1 : CAWG_03811
	C2_00320W	orf19.2101	-0.0751385	0.781107	-0.183013	0.0562653	0.354928	0.00810056	0.27129	0.0496399	Ortholog(s) have protein membrane anchor activity, role in protein insertion into ER membrane, retrograde vesicle-mediated transport, Golgi to ER and GET complex, mitochondrion localization
	C2_00330C	HIR1	0.012472	0.971401	0.509763	1.19276e-09	-1.01762	1.24132e-09	-0.497669	0.000144826	Component of the HIR complex, a nucleosome assembly factor involved in chromatin formation; involved in regulation of white-opaque switching frequency
	C2_00340C	ARO8	-0.324463	0.135556	-1.28288	8.74374e-44	1.75493	1.56436e-74	0.818879	0.000582156	Aromatic transaminase of the Ehrlich fusel oil pathway of aromatic alcohol biosynthesis; Rim101 independent alkaline induction; protein abundance affected by URA3 expression in CAI-4 strain; Gcn4-regulated; stationary phase enriched
	C2_00350W	orf19.2097	-0.0804719	0.815405	-0.829179	7.69699e-24	1.12057	2.32817e-24	0.393604	0.0323884	Predicted DNA-dependent ATPase/helicase; Spider biofilm induced
	C2_00360C	orf19.2095	-0.0727843	0.727913	0.473816	3.25135e-10	-0.587378	0.000124836	-0.0181528	0.878461	Ortholog(s) have role in negative regulation of transcription from RNA polymerase II promoter in response to iron and cytosol, nucleus localization
	C2_00370W	PDR6	-0.18613	0.530218	0.020519	0.858621	0.0306606	0.844648	0.261596	0.0353774	Putative pleiotropic drug resistance regulatory protein 6; transcript regulated by Nrg1; induced by alpha pheromone in SpiderM medium
	C2_00380C	RFA1	0.258413	0.159142	-0.803064	9.47518e-18	0.550584	2.04647e-06	-0.4886	0.0612038	Putative DNA replication factor A; RNA abundance regulated by cell cycle, tyrosol and cell density
	C2_00390C	orf19.2092	0.101427	0.806184	1.49977	6.52905e-62	-1.86438	1.05111e-48	-0.443181	0.00990778	Putative peroxisomal cystathionine beta-lyase; Gcn4p-regulated
	C2_00400C	orf19.2091	-0.160255	0.568118	0.163419	0.0165518	1.1271	6.80936e-26	1.47321	3.06887e-62	Putative NADH dehydrogenase; repressed by nitric oxide, Hap43p-repressed
	C2_00410C	orf19.2090	-0.243582	0.66055	0.132405	0.159295	-0.0589483	0.769507	0.337636	0.0591977	Ortholog of S. cerevisiae Ecm16, an essential DEAH-box ATP-dependent RNA helicase specific to the U3 snoRNP required for 18S rRNA synthesis; Hap43-induced; Spider biofilm induced
	C2_00420W	orf19.2089	0.133316	0.785315	0.50425	6.77967e-07	1.07767	1.25167e-11	1.47448	7.49196e-47	Ortholog of Nyv1, v-SNARE component of the vacuolar SNARE complex involved in vesicle fusion in S. cerevisiae; Hap43-repressed gene
	C2_00430C	DPB4	0.12082	0.619491	-0.259418	0.0420121	0.529795	0.000207107	0.173315	0.40816	Putative DNA polymerase epsilon subunit D; null mutant is viable but slow-growing and displays abnormal invasive growth on SD and YPD media; Spider biofilm repressed
	C2_00440W	SAS2	-0.0782636	0.809642	-0.174273	0.119685	0.76212	2.34824e-13	0.689912	0.000810065	Predicted histone acetyltransferase involved in histone H4 acetylation; member of MYST family
	C2_00450C	CDH1	-0.288339	0.0966711	0.441853	3.77483e-07	-0.0677515	0.720417	0.686891	2.72675e-07	Protein involved in regulation of mitosis; similar to S. cerevisiae Cdh1, which is an APC/C component; transcriptionally induced by Mnl1 under weak acid stress
	C2_00460W	SAP30	-0.87229	0.102007	-0.605557	0.0388336	0.457561	0.0865373	0.742314	0.0215798	Aspartic-type endopeptidase; involved in degradation of alpha pheromone; functional equivalent of S. cerevisiae Bar1; a-cell specific; induced by alpha pheromone
	C2_00470W	POM152	-0.172984	0.43574	-0.170038	0.0838549	-0.42756	0.00339728	-0.401482	0.00144845	Putative nuclear pore membrane glycoprotein
	C2_00480C	PHHB	0.195641	0.608512	-0.260775	0.0481622	-0.194885	0.330067	-0.627891	7.85769e-08	Putative 4a-hydroxytetrahydrobiopterin dehydratase; transposon mutation affects filamentous growth; flow model biofilm induced; Spider biofilm induced
	C2_00490W	orf19.2078	0.185162	0.449282	-0.283272	0.00395258	-0.55704	4.40726e-07	-1.00153	8.24481e-17	Ortholog(s) have role in Golgi to vacuole transport and AP-1 adaptor complex, nucleus localization
	C2_00500W	ZCF9	0.0685288	0.87633	1.5976	2.45254e-66	-1.17686	6.47485e-14	0.374966	0.0092468	Putative Zn(II)2Cys6 transcription factor; hypersensitive to toxic ergosterol analog ECC69 and/or ECC1384
	C2_00510W	orf19.2076	0.0191002	0.978998	0.985089	5.62401e-31	1.83187	2.11275e-29	2.82036	4.24667e-125	Protein of unknown function; S. pombe ortholog SPAC7D4.05 encodes a predicted hydrolase; Hap43-repressed; Spider biofilm induced
	C2_00520W	DFG5	-0.234618	0.0645878	0.351074	9.72561e-06	-0.506983	0.000110104	0.102078	0.47553	N-linked mannoprotein of cell wall and membrane; possible signal transducer; role in hyphal growth and HWP1 induction in alkaline pH; GPI modification predicted; dfg5 dcw1 double mutant is inviable; caspofungin-induced, fungal-specific
	C2_00530W	orf19.2074	-1.22447	0.0959874	0.294446	0.629682	-0.323657	0.560461	1.22081	0.0153639	Ortholog of Candida albicans WO-1 : CAWG_03833
	C2_00540W	orf19.2073	-0.119838	0.631027	0.655884	1.52994e-13	-0.274584	0.0474839	0.523724	1.9242e-06	Protein with a multidrug and toxin extrusion protein domain; induced by Mnl1 under weak acid stress
	C2_00550W	orf19.2072	-0.0220315	0.977178	0.48986	0.00103053	0.115547	0.606437	0.653316	5.67009e-05	Ortholog(s) have (R)-carnitine transmembrane transporter activity, choline transmembrane transporter activity, ethanolamine transmembrane transporter activity
	C2_00560W	orf19.2071	1.29735	0.771506	-4.59563	0.000554718	3.45677	0.00377652	-2.36594	0.136016	Protein of unknown function; induced by alpha pheromone in SpiderM medium
	C2_00570W	orf19.2070	-0.115675	0.607696	-0.301819	0.000251838	-0.0265065	0.858164	-0.188873	0.148867	Ortholog(s) have DNA translocase activity, role in chromatin remodeling, nucleosome disassembly, transcription elongation from RNA polymerase II promoter and RSC-type complex localization
	C2_00580C	SMF3	-0.0357417	0.928888	-0.224777	0.0353354	-1.07662	4.34996e-17	-1.24265	7.67911e-19	Putative vacuolar iron transporter; alkaline upregulated; caspofungin repressed; induced by Mnl1 under weak acid stress; Hap43-repressed
	C2_00590W	orf19.2068	-0.00971845	0.985066	-0.106504	0.265522	0.0677051	0.604402	-0.00562593	0.972691	Ortholog of C. dubliniensis CD36 : Cd36_15550, C. parapsilosis CDC317 : CPAR2_213190, Candida tenuis NRRL Y-1498 : CANTEDRAFT_119026 and Debaryomyces hansenii CBS767 : DEHA2G08514g
	C2_00600C	orf19.2067	-0.780835	0.00321564	0.510523	5.55598e-08	0.589781	0.000501869	1.90046	5.02869e-34	Protein with a predicted role in mitochondrial iron metabolism; Hap43-repressed; expression upregulated during growth in the mouse cecum; Spider biofilm induced
	C2_00610C	ATP18	-0.0439193	0.935979	0.768391	2.30768e-07	-0.707239	0.00035098	0.12934	0.370303	F1F0 ATP synthase complex subunit; gene has intron
	C2_00620C	orf19.2066	-0.101094	0.845205	-0.0648118	0.665376	0.979603	8.51902e-11	1.03884	2.81666e-11	Ortholog(s) have protein-lysine N-methyltransferase activity, role in peptidyl-lysine trimethylation and cytoplasm localization
	C2_00630C	orf19.2065	0.283597	0.181165	0.456273	0.000153918	-0.48038	0.000367295	-0.284345	0.106487	Ortholog(s) have role in allantoin catabolic process and cytosol, nucleus localization
	C2_00640W	orf19.2064	0.115809	0.770145	1.31504	1.22987e-23	0.00476936	0.982125	1.22772	3.00111e-13	Putative transcription factor with zinc finger DNA-binding motif
	C2_00650W	orf19.2063	0.141755	0.607284	0.739417	7.87169e-15	-0.473197	0.00157146	0.147032	0.323822	Ortholog of C. parapsilosis CDC317 : CPAR2_213140, C. dubliniensis CD36 : Cd36_15600, Lodderomyces elongisporus NRLL YB-4239 : LELG_01226 and Debaryomyces hansenii CBS767 : DEHA2B02442g
	C2_00660C	SOD4	0.264963	0.148988	0.957091	2.28448e-11	0.626489	2.88721e-07	1.34069	6.79411e-16	Cu-containing superoxide dismutase; role in response to host innate immune ROS; regulated on white-opaque switch; ciclopirox olamine induced; caspofungin repressed; SOD1,4,5,6 gene family; yeast-associated; Spider biofilm induced
	C2_00670C	orf19.2061	2.36474	0.596497	0.746963	0.759003	1.44287	0.539729	-0.128912	0.933679	Ortholog of Candida albicans WO-1 : CAWG_03846
	C2_00680C	SOD5	-0.0621207	0.929633	-0.00255063	0.989271	1.17643	1.21888e-06	1.26404	3.1807e-13	Cu-containing superoxide dismutase; protects against oxidative stress; induced by neutrophils, hyphal growth, caspofungin, osmotic/oxidative stress; oralpharyngeal candidiasis induced; rat catheter and Spider biofilm induced
	C2_00690W	orf19.2059	0.496104	0.0199568	1.617	1.17851e-22	-0.381517	0.0499289	0.760679	5.55425e-05	Protein with homology to magnesium-dependent endonucleases and phosphatases; regulated by Sef1, Sfu1, and Hap43; Spider biofilm induced
	C2_00700W	orf19.2057	-0.0543956	0.849022	-1.35169	8.81713e-84	1.27828	5.88045e-27	0.00463376	0.974187	Ortholog(s) have ATP binding, ATPase activity, metallopeptidase activity, role in cellular protein complex assembly, signal peptide processing and m-AAA complex, mitochondrial inner boundary membrane localization
	C2_00710W	NPL6	-0.0499494	0.900978	-0.196977	0.0166016	-0.236471	0.0213383	-0.360119	0.00215243	Putative nuclear protein localization factor; Hap43-induced; Spider biofilm repressed
	C2_00720C	FGR15	-0.400176	0.101925	0.221954	0.0248915	0.616662	0.00032486	1.26197	3.76576e-16	Putative transcription factor with zinc finger DNA-binding motif; lacks an ortholog in S. cerevisiae; transposon mutation affects filamentous growth; caspofungin induced; mutation causes marginal increase in caspofungin sensitivity
	C2_00730C	orf19.2051	-0.159223	0.57797	-0.366211	9.42739e-06	0.343409	0.0136057	0.159599	0.28957	Ortholog of C. dubliniensis CD36 : Cd36_15670, C. parapsilosis CDC317 : CPAR2_213100, Candida tenuis NRRL Y-1498 : CANTEDRAFT_135034 and Debaryomyces hansenii CBS767 : DEHA2E14960g
	C2_00740C	orf19.2050	-0.319264	0.0330947	0.664974	2.56189e-12	-0.855797	1.51417e-11	0.151105	0.0642131	Ortholog(s) have sterol esterase activity, role in cellular lipid metabolic process, sterol metabolic process and fungal-type vacuole, integral component of membrane, lipid droplet localization
	C2_00750W	orf19.2049	-0.132436	0.856724	0.381774	0.425684	-1.58822	1.33556e-05	-1.04516	0.00699394	Plasma membrane-associated protein; heterozygous null mutant displays sensitivity to virgineone; Spider biofilm induced
	C2_00760C	orf19.2048	0.515788	0.643088	-1.0651	3.02239e-13	-0.291631	0.303812	-1.84948	3.96806e-11	Proten of unknown function; transcript positively regulated by Sfu1; Hap43 repressed; Spider biofilm induced
	C2_00770W	orf19.2047	0.0827206	0.820719	1.70431	1.12749e-47	-2.32612	9.23704e-48	-0.68181	7.91147e-14	Putative protein of unknown function; Hap43p-repressed gene; mutation confers hypersensitivity to toxic ergosterol analog, and to amphotericin B
	C2_00780W	POT1-2	0.0451179	0.949437	2.0373	5.2774e-133	0.545853	0.00876051	2.56086	8.7129e-49	Putative peroxisomal 3-ketoacyl CoA thiolase; Hap43-repressed
	C2_00790C	orf19.2045	-0.125608	0.609995	-0.0683399	0.45483	-0.267797	0.00376285	-0.187286	0.134152	Ortholog(s) have diacylglycerol kinase activity, role in phosphatidic acid biosynthetic process and integral component of endoplasmic reticulum membrane localization
	C2_00800C	PGA27	-0.686169	0.00428173	0.419105	0.0104904	-0.355782	0.0683627	0.773129	1.19649e-05	Putative GPI-anchored protein
	C2_00810C	orf19.2043	-0.0063195	0.992005	0.392395	0.000124626	0.142034	0.239916	0.56133	7.88839e-06	Ortholog of C. dubliniensis CD36 : Cd36_15750, C. parapsilosis CDC317 : CPAR2_213000, Debaryomyces hansenii CBS767 : DEHA2D18524g and Pichia stipitis Pignal : PICST_42355
	C2_00820W	orf19.2042	-0.0559211	0.868222	-0.0803159	0.493991	0.688365	4.25959e-09	0.687139	1.54249e-08	Ortholog(s) have role in mitochondrial tRNA wobble uridine modification and cytosol, mitochondrial inner membrane localization
	C2_00830C	orf19.2041	-0.152104	0.445826	-0.435858	6.67278e-09	0.132954	0.227376	-0.128027	0.329258	Ortholog(s) have DNA translocase activity, lysine-acetylated histone binding activity and role in ATP-dependent chromatin remodeling, nucleosome disassembly, transcription elongation from RNA polymerase II promoter
	C2_00840W	orf19.2040	-0.0183439	0.965733	0.305351	0.00675049	-0.579684	2.86002e-05	-0.232517	0.194276	Ortholog(s) have oxidoreductase activity, acting on NAD(P)H activity
	C2_00850W	MSF1	0.171877	0.446159	-1.02217	6.0007e-27	0.914525	1.31633e-12	-0.256154	0.0572306	Putative phenylalanine-tRNA ligase; protein level decreases in stationary phase cultures; Hap43p-repressed gene
	C2_00860C	orf19.2038	-0.243505	0.775034	-1.00857	0.00949128	-0.685327	0.228802	-1.435	0.0133172	Protein of unknown function; Spider biofilm induced
	C2_00870W	orf19.2037	-0.405097	0.0327182	0.00814886	0.957626	0.288447	0.131553	0.72858	0.000321449	Ortholog of C. dubliniensis CD36 : Cd36_15810, C. parapsilosis CDC317 : CPAR2_212950, Candida tenuis NRRL Y-1498 : CANTEDRAFT_116162 and Debaryomyces hansenii CBS767 : DEHA2D18392g
	C2_00880W	orf19.2036	-0.0569369	0.87233	-0.099577	0.176449	1.86322	9.03617e-43	1.84437	6.70597e-53	Predicted dihydrodiol dehydrogenase; ortholog of S. pombe SPAC513.06c; flow model and rat catheter biofilm repressed
	C2_00890W	orf19.2035	-0.714417	0.190472	0.361715	0.143474	0.673433	0.0401352	1.75581	2.33948e-16	Ortholog of C. parapsilosis CDC317 : CPAR2_212930, C. dubliniensis CD36 : Cd36_15830, Candida orthopsilosis Co 90-125 : CORT_0A12240 and Candida tropicalis MYA-3404 : CTRG_01155
	C2_00900W	orf19.2034	0	1	3.57411	0.292459	-0.471268	0.935135	3.82337	0.430154	Ortholog of C. parapsilosis CDC317 : CPAR2_212925, C. dubliniensis CD36 : Cd36_15840, Candida orthopsilosis Co 90-125 : CORT_0A12230 and Candida tropicalis MYA-3404 : CTRG_01156
	C2_00910W	PGA19	-0.757575	0.689296	1.32549	0.0288484	0.289897	0.70176	2.39329	7.40088e-06	Putative GPI-anchored protein; macrophage-induced gene; mutants are viable
	C2_00920W	orf19.2032	0.0376973	0.949129	0.795596	1.74937e-07	-0.569047	0.000520906	0.211139	0.12483	Protein of unknown function; rat catheter biofilm induced
	C2_00930C	VPS24	0.114071	0.816098	0.342872	0.0044049	-0.24327	0.187458	0.00871014	0.947038	Protein similar to S. cerevisiae Vps24p, which is a member of the ESCRT III protein sorting complex; downregulated upon adherence to polystyrene
	C2_00940W	orf19.2030	-0.325138	0.0300713	1.26133	2.14455e-30	-0.653512	0.000688297	0.954291	2.99331e-23	Plasma membrane-associated protein; induced in cyr1 or ras1 mutant; induced by hypoxia, ketoconazole and during growth in the mouse cecum; induced in oralpharyngeal candidasis; Spider biofilm induced
	C2_00950C	RFC5	0.186349	0.530218	-0.738321	4.75976e-14	0.37088	0.0932007	-0.530305	0.000253046	Putative heteropentameric replication factor C subunit; periodic mRNA expression, peak at cell-cycle G1/S phase
	C2_00960C	MXR1	0.348861	0.242551	0.316939	0.00256219	-2.25314	8.59191e-49	-2.26289	4.19842e-57	Putative methionine sulfoxide reductase; Plc1-regulated; induced by human neutrophils, flucytosine; macrophage regulated (gene induced, protein decreased); possibly adherence-induced; Spider biofilm induced
	C2_00970C	UBP13	0.0103448	0.983193	0.253606	0.0422112	-0.811379	1.62434e-06	-0.544332	1.41461e-05	Ortholog of S. cerevisiae Ubp13; putative ubiquitin carboxyl-terminal hydrolase; flow model biofilm induced; rat catheter biofilm repressed
	C2_00980W	orf19.2025	-1.69291	0.750989	-1.70944	0.718009	-2.66869	0.309872	-2.68727	0.589307	Dubious open reading frame
	C2_00990W	orf19.2024	-0.428738	0.799718	-0.408351	0.731683	-1.3167	0.203377	-1.29133	0.159865	Ortholog of Candida albicans WO-1 : CAWG_03878
	C2_01000W	HGT7	0.0780335	0.668075	0.67607	0.0740136	-8.68823	6.5318e-280	-8.06586	0	Putative MFS glucose transporter; glucose, fluconazole, Snf3 induced, expressed at high glucose; 20 member C. albicans glucose transporter family; 12 TM regions predicted; flow model biofilm induced; Spider biofilm repressed
	C2_01010W	HGT8	-0.3137	0.127902	0.958768	0.000497036	-1.36776	1.52148e-13	-0.0717255	0.723887	High-affinity glucose transporter of the major facilitator superfamily; 20 members in the C. albicans glucose transporter family; 12 probable membrane-spanning segments; gene has intron; expressed in rich medium; flow model biofilm induced
	C2_01020W	HGT6	0.0890819	0.845315	-0.830857	6.49908e-19	-1.62217	2.83916e-26	-2.51878	2.3988e-47	Putative high-affinity MFS glucose transporter; 20 family members; induced in core stress response; fluconazole, oralpharyngeal candidasis induced; flow model biofilm induced; Spider biofilm induced
	C2_01030W	orf19.2019	0.067708	0.846808	-0.950919	2.98849e-36	0.638106	3.16211e-05	-0.356481	0.0308801	Ortholog(s) have structural constituent of ribosome activity, role in mitochondrial translation and mitochondrial large ribosomal subunit localization
	C2_01040W	orf19.2018.1	-0.404294	0.472205	-1.25289	8.18212e-07	0.405861	0.476177	-0.417063	0.365641	PProtein of unknown function; gene has intron; similar to human BLOC1S2
	C2_01050W	orf19.2018.2	-0.00302744	0.996681	0.289605	0.146346	0.705071	0.008105	1.01673	6.33252e-06	Ortholog of Candida tropicalis MYA-3404 : CTRG_04298
	C2_01060C	orf19.2018	-0.287208	0.445826	0.0171332	0.922044	1.06055	2.22761e-08	1.38924	1.13087e-13	Protein with a predicted DnaJ chaperone domain and a CSL-type zinc finger; Spider biofilm induced
	C2_01070W	orf19.2017	0.0582932	0.926479	-0.287416	0.000298725	0.124906	0.375468	-0.198683	0.184521	Ortholog(s) have RNA polymerase I activity and role in regulation of cell size, transcription elongation from RNA polymerase I promoter, transcription of nuclear large rRNA transcript from RNA polymerase I promoter
	C2_01090C	ERG28	0.130914	0.57305	-0.772858	1.28681e-09	-0.536774	0.00515747	-1.41565	1.09783e-15	Ortholog(s) have protein binding, bridging activity, role in ergosterol biosynthetic process and endoplasmic reticulum membrane localization
	C2_01110C	BCY1	0.000599887	0.997514	0.203829	0.0035739	0.577197	4.98712e-06	0.803408	6.4084e-22	Protein kinase A regulatory subunit; involved in regulation of filamentation, phenotypic switching and mating; required for nuclear localization of Tpk1; physically interacts with Tpk1; apoptosis-regulated
	C2_01120W	KAR2	0.00597789	0.993525	-1.82548	1.17825e-110	0.368991	0.00591743	-1.43975	2.21635e-28	Similar to Hsp70 family chaperones; role in translocation of proteins into the ER; induced in high iron; protein present in exponential and stationary growth phase yeast cultures; flow model and Spider biofilm repressed
	C2_01130W	NOT3	-0.138979	0.583807	-0.455203	3.34879e-08	0.0316942	0.806388	-0.262103	0.00587516	Transcriptional regulator; not required for buccal epithelial cell adherence or virulence in mouse systemic infection; null mutant colonies exhibit slightly decreased filamentation ratio; required for yeast adherence to silicone substrate
	C2_01140C	orf19.2010	0.0907622	0.991002	0.709191	0.218515	2.85424	0.0023203	3.5278	1.58642e-05	Ortholog of C. dubliniensis CD36 : Cd36_16030, C. parapsilosis CDC317 : CPAR2_213800, Debaryomyces hansenii CBS767 : DEHA2A01320g and Pichia stipitis Pignal : PICST_29434
	C2_01150W	PEX12	-0.110162	0.750989	0.31061	0.000651371	0.966025	3.01263e-09	1.41148	2.47357e-13	Ortholog(s) have ubiquitin-protein transferase activity, role in protein import into peroxisome matrix, protein monoubiquitination and integral component of peroxisomal membrane, peroxisomal importomer complex localization
	C2_01160W	orf19.2008	-0.0327844	0.943752	-0.339485	0.000274184	-0.442645	0.0092291	-0.725638	8.89214e-07	Ortholog(s) have S-methyl-5-thioribose-1-phosphate isomerase activity, role in L-methionine salvage from methylthioadenosine and cytosol, nucleus localization
	C2_01170C	orf19.2007	0.0265428	0.937229	-0.394892	1.11291e-06	-0.0093199	0.941231	-0.407878	6.29054e-09	Ortholog(s) have role in Golgi to vacuole transport, ascospore wall assembly, cellular sphingolipid homeostasis, retrograde transport, endosome to Golgi and GARP complex, mitochondrion localization
	C2_01180W	COX17	0.276018	0.389174	-3.08212	3.13448e-102	1.71566	9.96298e-09	-1.62128	2.82556e-10	Putative copper metallochaperone; Hap43p-repressed gene; rat catheter biofilm induced; Spider biofilm induced
	C2_01190C	orf19.2006	-0.06509	0.905031	0.134177	0.452065	0.51453	0.00474901	0.73629	1.60635e-06	Ortholog(s) have fungal-type vacuole membrane localization
	C2_01200C	REG1	-0.0760927	0.847888	-0.0645188	0.438691	0.175066	0.179795	0.209732	0.081861	Putative protein phosphatase regulatory subunit; Hap43-repressed gene; macrophage/pseudohyphal-induced; possibly regulated upon hyphal formation; flow model biofilm induced
	C2_01210C	HNM1	-0.262992	0.570787	0.155072	0.0554835	0.00393628	0.984179	0.444225	0.0110058	Putative choline/ethanolamine transporter; mutation confers hypersensitivity to toxic ergosterol analog; colony morphology-related gene regulation by Ssn6; clade-associated gene expression
	C2_01220W	orf19.2002	-0.0518728	0.891778	-0.545475	7.63275e-10	-0.429721	0.00151886	-0.900639	1.22335e-16	Ortholog(s) have structural constituent of nuclear pore activity
	C2_01230W	orf19.2001	-0.0323237	0.969166	-1.01119	3.5361e-11	0.33726	0.243043	-0.621337	0.0195704	Has domain(s) with predicted L-ascorbic acid binding, iron ion binding, oxidoreductase activity, acting on paired donors, with incorporation or reduction of molecular oxygen and oxidoreductase activity, more
	C2_01240C	orf19.2000	0.183463	0.57797	-0.0213839	0.893419	0.191224	0.54189	0.0140013	0.933679	Ortholog(s) have DNA helicase activity and role in DNA-dependent DNA replication maintenance of fidelity, establishment of sister chromatid cohesion, interstrand cross-link repair, mitotic sister chromatid cohesion
	C2_01250W	orf19.1999	0.453411	0.0744164	-1.18584	1.32429e-22	-0.29998	0.055938	-1.91511	1.90405e-34	Protein of unknown function; transcript detected on high-resolution tiling arrays
	C2_01260W	orf19.1998	0.0415423	0.929633	-1.21729	1.25363e-29	0.285269	0.188097	-0.95167	3.75157e-13	Ortholog of C. dubliniensis CD36 : Cd36_16140, C. parapsilosis CDC317 : CPAR2_213870, Candida tenuis NRRL Y-1498 : CANTEDRAFT_92202 and Debaryomyces hansenii CBS767 : DEHA2A01980g
	C2_01270W	CHA1	-1.06956	0.000162195	-7.78482	3.16112e-116	6.48247	7.33425e-134	-0.208344	0.545398	Similar to catabolic ser/thr dehydratases; repressed by Rim101; induced in low iron; regulated on white-opaque switch; filament induced; Tn mutation affects filamentation; flow model biofilm induced; Spider biofilm repressed
	C2_01300C	MNN24	0.215374	0.602582	-0.0318271	0.800517	-0.567488	0.0552584	-0.793324	0.002611	Alpha-1,2-mannosyltransferase; required for normal cell wall mannan content
	C2_01310W	orf19.1994	0.0885271	0.841191	0.80808	2.48552e-12	-0.2767	0.136339	0.465669	4.19071e-05	Ortholog(s) have phosphatidylinositol-3-phosphate binding activity, role in retrograde transport, endosome to Golgi and endosome localization
	C2_01320W	orf19.1993	0.0133005	0.981613	-1.14422	2.6748e-08	-1.75342	2.23566e-16	-2.88996	6.85675e-87	Ortholog(s) have structural molecule activity, role in proteasome assembly, ubiquitin-dependent protein catabolic process and nucleus, proteasome regulatory particle, lid subcomplex, proteasome storage granule localization
	C2_01330C	SIR2	0.342085	0.126281	0.200521	0.0864063	0.951934	3.02149e-08	0.832628	3.73493e-07	Required for wild-type lifespan, asymmetric inheritance of oxidatively damaged proteins, rDNA silencing; regulates phenotypic switch in strain 3153A, not WO-1; partially complements S. cerevisiae sir2 mating defect; Spider biofilm induced
	C2_01340W	orf19.1991	0.0477005	0.882437	0.00524618	0.957624	-0.347675	1.61169e-05	-0.366475	0.000100675	Ortholog(s) have cytoplasm localization
	C2_01350C	SNX4	0.0534991	0.916699	0.437206	1.7087e-05	-0.135423	0.437138	0.27195	0.00705032	Putative sorting nexin; induced during the mating process
	C2_01360C	DCW1	0.056824	0.812524	-0.0748695	0.416802	-0.205934	0.0244373	-0.314794	0.0141788	Protein with predicted GPI modification; dfg5 dcw1 double mutant is inviable; not required for wild-type hyphal growth; upregulated in cyr1 mutant (yeast or hyphal form); Hap43-induced
	C2_01370C	orf19.1441	-0.0158504	0.978084	-0.671089	3.65288e-14	-0.387867	0.0138265	-1.01953	8.85883e-24	Ortholog of C. dubliniensis CD36 : Cd36_16230, C. parapsilosis CDC317 : CPAR2_213950, Candida tenuis NRRL Y-1498 : CANTEDRAFT_112720 and Debaryomyces hansenii CBS767 : DEHA2A01848g
	C2_01380W	PLB4.5	0.476192	0.000370325	0.767065	1.16474e-09	-0.737018	9.54647e-07	-0.422908	0.000430349	Phospholipase B; Hog1-induced; regulated by Ssn6; putative GPI-anchor; repressed during cell wall regeneration; clade-associated gene expression; Hap43-induced; rat catheter and Spider biofilm repressed
	C2_01390W	orf19.1444	-0.0733995	0.798032	0.0805729	0.376681	0.292981	0.0257041	0.470328	5.43111e-05	Ortholog(s) have phosphatidylinositol-4,5-bisphosphate binding activity, role in actin cortical patch assembly, actin filament organization, endocytosis and actin cortical patch, mating projection tip localization
	C2_01400C	ESC4	0.461009	0.0532961	-1.4188	8.13564e-28	0.369176	0.156069	-1.49115	0.00284349	Protein similar to S. cerevisiae Esc4; a protein that represses transposition; transposon mutation affects filamentation; rat catheter biofilm repressed
	C2_01410C	CLB2	-0.462242	8.0294e-06	-0.420431	0.00132844	-0.0936625	0.38846	-0.0289225	0.883932	B-type mitotic cyclin (cyclin-dependent protein kinase regulatory subunit); essential; required for wild-type mitotic exit; role in cell polarization; interacts with catalytic subunit Cdk1; Spider biofilm repressed
	C2_01420C	orf19.1447	0.177303	0.640781	-0.505716	2.82889e-05	0.60396	2.27448e-05	-0.0544726	0.748818	Has domain(s) with predicted DNA binding transcription factor activity, sequence-specific DNA binding activity and role in regulation of transcription, DNA-templated
	C2_01430W	APT1	0.112095	0.685345	-0.406589	2.54396e-06	-0.996189	4.4685e-11	-1.49189	3.25489e-59	Adenine phosphoribosyltransferase; flucytosine induced; repressed by nitric oxide; protein level decreased in stationary phase yeast cultures
	C2_01440C	orf19.1448.1	0.0301419	0.941394	-0.502543	0.00137922	-0.295949	0.502854	-0.805661	0.115499	Ortholog(s) have ATP-dependent microtubule motor activity, plus-end-directed activity
	C2_01450C	orf19.1449	0.11442	0.948139	1.05535	4.1271e-22	6.13882	5.3936e-140	7.10748	0	Protein of unknown function; induced in azole-resistant strain that overexpresses MDR1; protein present in exponential and stationary growth phase yeast cultures; Spider biofilm induced
	C2_01460C	orf19.1450	0.226439	0.974453	-1.66037	0.23207	1.3309	0.390535	-0.542423	0.708523	Ortholog of C. dubliniensis CD36 : Cd36_16320, Candida tropicalis MYA-3404 : CTRG_01238 and Candida albicans WO-1 : CAWG_03918
	C2_01470W	SRB9	-0.10097	0.676753	0.189764	0.0295486	-0.433618	0.000202235	-0.119811	0.245569	Subunit of the RNA polymerase II mediator complex; transposon mutation affects filamentous growth; suppresses S. cerevisiae diploid filamentous (flo8, ste7, ste12, tec1) or haploid invasive (flo8) mutant growth defects
	C2_01480W	SPT5	-0.146893	0.445826	0.272002	0.000242347	-0.00134416	0.993573	0.441	0.00182669	Protein similar to S. cerevisiae Spt5p transcription elongation factor; transposon mutation affects filamentous growth
	C2_01490C	orf19.1457	-0.155113	0.634236	0.508745	1.07535e-06	-0.0454279	0.842315	0.642634	9.10009e-06	Putative RNA polymerase transcription factor TFIIH core component; possibly an essential gene, disruptants not obtained by UAU1 method
	C2_01500W	orf19.1456	-0.576266	0.862883	0.283544	0.743685	1.05207	0.291638	1.9045	0.0570597	Ortholog of Candida albicans WO-1 : CAWG_03922
	C2_01510C	orf19.1458	0.234874	0.508709	0.0640349	0.639019	0.857457	1.54136e-07	0.712004	8.34146e-08	Ortholog(s) have tRNA-specific adenosine deaminase activity, role in tRNA modification and cytoplasm, nucleus localization
	C2_01520W	PPE1	-0.0819407	0.822001	0.597054	4.1744e-07	-0.114436	0.576669	0.589564	0.000252555	Protein similar to S. cerevisiae Ppe1p; shows genetic interaction with some genes involved in diploid filamentous growth and haploid invasive growth in S. cerevisiae
	C2_01530C	orf19.1460	-0.00706565	0.984243	0.300333	0.000579271	-0.0246994	0.898544	0.306398	0.00308438	Putative glutamine-dependent NAD synthetase, involved in NAD salvage pathway
	C2_01540W	orf19.1461	-0.278616	0.446159	3.41793	3.84853e-228	-0.519911	0.0069514	3.20057	6.32232e-109	S. pombe ortholog SPCC576.01c is a predicted sulfonate dioxygenase; possibly transcriptionally regulated upon hyphal formation; Spider biofilm induced
	C2_01550W	SMP2	-0.238243	0.148757	-0.829806	1.36538e-25	0.726964	9.33542e-10	0.15848	0.15115	Putative Mg2+-dependent phosphatidate phosphatase; transcript regulated by Nrg1
	C2_01560W	BMT5	-0.106432	0.702678	0.393987	4.46931e-06	-0.21192	0.0998659	0.311733	0.00331332	Putative beta-mannosyltransferase involved in beta-1,2-mannosylation of phospholipomannan; 9-member family includes Bmt1, Bmt2, Bmt3, and Bmtp with roles in mannosylation of cell wall phosphopeptidomannan; Spider biofilm induced
	C2_01570W	orf19.1465	0.125523	0.77503	-0.393297	0.0994734	-0.322775	0.202404	-0.817839	0.00046383	Has domain(s) with predicted N-acetyltransferase activity
	C2_01580W	REX2	0.0328583	0.952588	-1.13608	7.20863e-27	0.905263	7.09038e-11	-0.239324	0.173143	Putative 3'-5' RNA exonuclease with a predicted role in 3'-end processing of U4 and U5 snRNAs, 5S and 5.8S rRNAs; rat catheter biofilm induced
	C2_01590W	COX13	-0.00517485	0.990006	0.634551	1.62734e-21	0.00217802	0.9856	0.665114	1.83743e-26	Cytochrome c oxidase; flucytosine induced; repressed by nitric oxide
	C2_01600C	CDC55	-0.0218369	0.955577	0.143957	0.0677822	-0.312761	0.0088532	-0.124081	0.189266	Ortholog(s) have protein phosphatase regulator activity, protein serine/threonine phosphatase activity
	C2_01610C	RPS26A	0.15943	0.454345	-0.972142	1.46712e-27	-0.227426	0.0805925	-1.33642	5.61705e-15	Ribosomal protein; regulated by Nrg1, Tup1; repressed upon phagocytosis by murine macrophage; alternatively spliced intron in 5'-UTR; Spider biofilm repressed
	C2_01620W	COX4	0.00638511	0.983654	0.493774	3.0683e-08	0.0841789	0.66881	0.594995	8.71238e-06	Putative cytochrome c oxidase subunit IV; Mig1-regulated; macrophage/pseudohyphal-induced gene; macrophage-induced protein; repressed by nitric oxide; 5'-UTR intron; Hap43-repressed
	C2_01630W	orf19.1473	-2.14826	0.00421489	-6.4448	5.51642e-93	4.92888	1.12252e-51	0.638446	0.275256	2-hydroxyacid dehydrogenase domain-containing protein; Hap43-repressed gene; induced by alpha pheromone in SpiderM medium
	C2_01640W	SLA1	-0.125026	0.569735	0.192291	0.00853325	0.354081	0.0112802	0.694076	2.98729e-07	Protein required for assembly of the cortical actin cytoskeleton; contains three SH3 domains; transcription is regulated by Nrg1 and Mig1; flow model biofilm repressed
	C2_01650W	orf19.1476	0.635513	0.73798	-0.0202106	0.963105	2.15045	0.000214075	1.56797	0.000268515	Ortholog(s) have mRNA (N6-adenosine)-methyltransferase activity, role in mRNA methylation, meiotic cell cycle, negative regulation of pseudohyphal growth and RNA N6-methyladenosine methyltransferase complex localization
	C2_01660C	orf19.1477	0.00663384	0.992981	0.473243	2.29943e-05	2.46346	5.90061e-08	2.95074	1.03531e-10	Protein of unknown function; possible ER protein; Hap43p-repressed; Spider biofilm induced
	C2_01670C	STT3	-0.0498767	0.856724	-0.444073	8.99124e-09	-0.138547	0.179795	-0.509631	4.41326e-06	Putative oligosaccharyltransferase complex component; flow model and rat catheter biofilm repressed
	C2_01680C	orf19.1479	-0.185396	0.375484	0.319428	0.00455151	-0.512148	0.00596814	0.0150606	0.92578	Ortholog of the mitochondria localized S. cerevisiae Pib2 protein of unknown function; has a FYVE zinc finger domain; Spider biofilm induced
	C2_01690W	orf19.1480	-0.30787	0.129106	0.102118	0.220382	0.931931	3.57555e-23	1.3648	2.34262e-32	Putative succinate dehydrogenase; enzyme of citric acid cycle; repressed by nitric oxide; Efg1, Hap43 repressed
	C2_01700C	HAP42	-0.271943	0.438538	-0.345105	0.000837857	1.2368	1.02358e-20	1.1862	1.00313e-13	Predicted transcription factor; possibly an essential gene, disruptants not obtained by UAU1 method
	C2_01710W	HSK3	0.197379	0.696889	-0.153547	0.264803	0.52523	0.0288185	0.196709	0.383957	Subunit of the Dam1 (DASH) complex, which acts in chromosome segregation by coupling kinetochores to spindle microtubules; expression regulated during planktonic growth
	C2_01720C	orf19.1483	0.402251	0.0505893	-1.20489	1.85992e-31	0.729177	5.75514e-05	-0.854016	1.36386e-05	Ortholog(s) have copper ion binding activity, role in mitochondrial respiratory chain complex IV assembly and extrinsic component of mitochondrial inner membrane, mitochondrial intermembrane space localization
	C2_01730W	orf19.1484	0.197641	0.705072	-1.03562	2.31345e-05	-1.03053	1.158e-05	-2.241	5.5576e-27	Ortholog of S, cerevisiae Spc24; a component of the conserved kinetochore-associated Ndc80 complex involved in chromosome segregation, spindle checkpoint activity and kinetochore clustering; Hap43-induced gene
	C2_01740C	orf19.1485	0.272786	0.231502	-2.17884	6.83478e-88	0.805423	0.00799656	-1.62148	3.86828e-09	Mitochondrial ribosomal protein of the large subunit; rat catheter biofilm induced
	C2_01750C	orf19.1486	0.463754	0.0605899	0.751611	7.49039e-16	1.27234	1.7347e-17	1.58159	1.32899e-25	Protein with a life-span regulatory factor domain; regulated by Sef1, Sfu1, and Hap43; flow model biofilm induced; Spider biofilm induced
	C2_01760C	orf19.1488	0.0719689	0.929952	1.31002	1.24993e-09	-1.0062	1.31706e-05	0.253991	0.118384	Ortholog of C. dubliniensis CD36 : Cd36_16630, C. parapsilosis CDC317 : CPAR2_210300, Candida tenuis NRRL Y-1498 : CANTEDRAFT_116870 and Debaryomyces hansenii CBS767 : DEHA2B04334g
	C2_01780W	MSB2	-0.183803	0.301732	-0.204473	0.0506855	-0.116795	0.477887	-0.114513	0.414674	Mucin family adhesin-like protein; cell wall damage sensor; required for Cek1 phosphorylation by cell wall stress; Rim101-repressed; activation releases extracellular domain into medium; Spider biofilm induced
	C2_01800W	orf19.1490.1	-0.350739	0.633712	0.24478	0.422903	-0.0916839	0.811167	0.524182	0.065436	Predicted ORF in retrotransposon Tca16 with similarity to the Gag-Pol region of retrotransposons; added to Assembly 21 based on comparative genome analysis; overlaps orf19.1490.2, which is annotated as blocked reading frame
	C2_01820C	orf19.1491	-0.0645563	0.896992	-0.322988	0.00871749	0.0583077	0.794782	-0.17876	0.130506	Ortholog(s) have RNA binding activity, role in mRNA splicing, via spliceosome and U1 snRNP, U2-type prespliceosome localization
	C2_01830W	PRP39	-0.0553885	0.929952	-0.288209	0.0767299	-0.558729	0.0381733	-0.771261	3.13274e-05	Putative component of the U1 snRNP; involved in splicing; Hap43-induced gene; Spider biofilm induced
	C2_01840C	RAD7	0.0448139	0.903952	-0.20763	0.0446582	0.031626	0.890433	-0.195741	0.155885	Protein similar to S. cerevisiae Rad7p, which is a subunit of the Nucleotide Excision Repair Factor 4; induced under hydroxyurea treatment
	C2_01850W	RAD23	-0.0504951	0.915107	-0.550332	1.97078e-14	0.541798	6.99014e-07	0.0643038	0.662153	S. cerevisiae Rad23 ortholog; binds damaged DNA; Spider biofilm repressed
	C2_01860C	orf19.1495	0.0355313	0.941394	-0.996401	3.15926e-07	-1.2247	4.82328e-08	-2.23658	2.82772e-44	Ortholog(s) have role in L-methionine salvage from methylthioadenosine and cytosol, nucleus localization
	C2_01870C	orf19.1496	0.0392495	0.954476	1.05695	1.67407e-18	0.0419666	0.840586	1.08421	7.70066e-13	Putative transcription factor with zinc finger DNA-binding motif; Hap43p-repressed gene
	C2_01880C	ZCF6	0.132061	0.817901	0.758692	6.19424e-10	0.82291	3.4744e-07	1.4728	1.34336e-16	Putative transcription factor with zinc cluster DNA-binding motif; involved in virulence
	C2_01890W	CTF1	-0.0595144	0.893586	0.643443	1.0635e-11	0.454055	4.57072e-05	1.17938	6.19634e-18	Putative zinc-finger transcription factor, similar to A. nidulans FarA and FarB; activates genes required for fatty acid degradation; induced by oleate; null mutant displays carbon source utilization defects and slightly reduced virulence
	C2_01900C	orf19.1500	0.0028204	0.996632	-0.507581	1.17224e-05	0.0929326	0.617327	-0.393318	0.00116256	Ortholog of C. dubliniensis CD36 : Cd36_16720, C. parapsilosis CDC317 : CPAR2_210210, Candida tenuis NRRL Y-1498 : CANTEDRAFT_128446 and Debaryomyces hansenii CBS767 : DEHA2B04092g
	C2_01910W	orf19.1502	-0.00153647	0.997695	-0.2997	0.14265	-0.924564	0.00267946	-1.20182	7.54228e-08	Has domain(s) with predicted aminoacyl-tRNA hydrolase activity
	C2_01920C	orf19.1504	0.267912	0.352595	-1.06439	2.35091e-31	0.543341	8.75587e-05	-0.764922	3.72391e-08	Putative patatin-like phospholipase; fungal-specific (no human or murine homolog)
	C2_01930C	orf19.1505	-0.0295009	0.95878	-1.56325	1.75242e-41	0.855836	9.09254e-05	-0.656447	2.77308e-05	Ortholog(s) have cytoplasm localization
	C2_01940C	orf19.1506	0	1	0	1	0	1	0.42415	0.936532	Ortholog of Candida albicans WO-1 : CAWG_03962
	C2_01950C	AMN1	0.0115345	0.992005	-1.33519	3.49555e-09	-0.638173	0.022876	-1.96098	3.20455e-11	Putative negative regulator of exit from mitosis; Plc1-regulated; rat catheter biofilm induced
	C2_01960C	orf19.1508	0.400474	0.445737	0.162533	0.527764	0.322818	0.224324	0.106036	0.711557	Protein of unknown function; transcript detected on high-resolution tiling arrays
	C2_01970C	ROD1	0.029928	0.941394	1.42845	2.057e-15	-3.54329	6.85303e-72	-2.12092	5.01216e-22	Protein similar to S. cerevisiae Rod1;a membrane protein with a role in drug tolerance; repressed by Rgt1; mutant is viable
	C2_01980C	SRD1	0.0507785	0.920199	0.528985	0.000520712	-0.930998	2.03922e-06	-0.431263	0.00722705	Sur7 family protein with PalI-like domains; not required for stress responses; mutant is viable
	C2_01990C	FAB1	0.0325195	0.926337	0.211335	0.0333385	-0.739319	1.14276e-10	-0.537927	1.18436e-06	Phosphatidylinositol 3-phosphate 5-kinase; required for hyphal growth on solid media, and for wild-type vacuolar morphology and acidification; not required for wild-type virulence in mouse systemic infection or for adherence to HeLa cells
	C2_02000W	orf19.1514	-0.0198768	0.956765	-0.348489	3.6702e-06	0.0146507	0.879213	-0.291169	0.000626171	Ortholog(s) have enzyme binding, phosphatidylinositol-4-phosphate binding activity
	C2_02010C	CHT4	0.41644	0.0266437	-0.535454	6.11058e-05	0.017438	0.924569	-0.912188	2.55343e-05	Chitinase; similar to S. cerevisiae sporulation-specific Cts2p; functionally complements A. gossypii cts2 mutant sporulation defect; homozygous null mutation causes no obvious defects; transcription decreases upon yeast-to-hyphal switch
	C2_02020W	orf19.1516	-0.0239993	0.938351	-0.432272	5.41217e-07	-0.283788	0.000935774	-0.668961	4.31905e-14	Ortholog(s) have Lys48-specific deubiquitinase activity, thiol-dependent ubiquitin-specific protease activity
	C2_02030W	ARO3	-0.148258	0.508353	1.36229	1.32278e-50	-1.51833	7.34993e-15	0.0150772	0.936552	3-deoxy-D-arabinoheptulosonate-7-phosphate synthase; aromatic amino acid synthesis; GCN-regulated; feedback-inhibited by phe if expressed in S. cerevisiae; decreased in stationary phase; flow model biofilm repressed
	C2_02040W	orf19.1519	-0.0221842	0.958132	0.471567	4.84409e-07	-0.108002	0.477887	0.408751	3.44714e-05	Protein of unknown function; Hap43-repressed gene
	C2_02050C	orf19.1522	-0.523899	0.0246629	-0.636909	0.196661	-0.568887	0.01153	-0.65733	0.0306623	Ortholog of C. dubliniensis CD36 : Cd36_16850, C. parapsilosis CDC317 : CPAR2_211990, Candida tenuis NRRL Y-1498 : cten_CGOB_00169 and Debaryomyces hansenii CBS767 : DEHA2G03036g
	C2_02060C	FMO1	0.305875	0.583807	3.83677	2.86462e-44	4.06523	9.22488e-51	7.62158	0	Putative oxidoreductase; mutation confers hypersensitivity to toxic ergosterol analog, and to amphotericin B
	C2_02070W	SPR3	1.26479	0.631027	0.962866	0.37232	0.221396	0.895185	-0.0683243	0.948917	Septin; mutant has no obvious phenotype
	C2_02090W	orf19.1525	-0.259008	0.135556	-0.198128	0.0786135	0.0470104	0.696911	0.130844	0.327319	Ortholog(s) have role in nuclear-transcribed mRNA catabolic process, nonsense-mediated decay and cytoplasm, nucleus localization
	C2_02100W	SNF2	-0.0154964	0.958736	-0.255068	0.00308966	-0.959983	4.38236e-30	-1.17658	7.80344e-41	Protein involved in transcriptional regulation; ortholog of S. cerevisiae Snf2p, which is the catalytic subunit of the SWI/SNF chromatin remodeling complex; interacts with Swi1p; SWI/SNF complex is essential for hyphal growth and virulence
	C2_02110C	orf19.1527	-0.235091	0.488547	0.408311	0.00279668	0.411221	0.138271	1.08045	0.000103246	Protein of unknown function; Spider biofilm induced
	C2_02120W	orf19.1528	-0.0845265	0.836997	-0.97035	1.79414e-26	0.665431	2.84288e-12	-0.197531	0.169091	Putative mitochondrial RNA polymerase specificity factor; possibly an essential gene, disruptants not obtained by UAU1 method
	C2_02130C	orf19.1529	0.598527	0.753351	-1.90411	0.000161333	2.27388	6.60039e-05	-0.239244	0.720908	Protein of unknown function; macrophage-induced gene
	C2_02140C	orf19.1530	1.54744	0.914715	-2.70342	0.449319	2.40914	0.498723	-1.82835	0.397309	Protein of unknown function
	C2_02150C	orf19.1531	-0.0159354	0.978998	-0.0710303	0.606957	-0.214207	0.27815	-0.24644	0.0502141	Ortholog(s) have RNA binding, protein heterodimerization activity and role in mRNA polyadenylation, pre-mRNA cleavage required for polyadenylation, regulation of mRNA 3'-end processing, response to DNA damage checkpoint signaling
	C2_02160W	SAM37	0.246452	0.521609	-0.54891	0.000310823	-1.07436	6.70356e-08	-1.84706	7.18766e-44	Protein of the mitochondrial outer membrane, component of the Sorting and Assembly Machinery (SAM) involved in insertion of proteins into the outer membrane; mutants show loss of mtDNA
	C2_02170W	orf19.1533	-0.0199299	0.971949	-0.940549	2.79379e-23	-0.0775814	0.484872	-0.976058	2.07606e-13	Possible vacuolar protein; Hap43-induced gene
	C2_02180W	orf19.1534	0.262586	0.535576	-0.628296	5.7305e-10	-0.300194	0.174235	-1.16799	2.00852e-15	Ortholog of S. cerevisiae Zrt3, vacuolar membrane zinc transporter; predicted Kex2 substrate; induced in oralpharyngeal candidasis; flow model biofilm induced; Spider biofilm induced
	C2_02190C	orf19.1535	0.222759	0.395161	-0.182735	0.276274	-0.464785	0.017522	-0.847488	3.16434e-06	Protein of unknown function; Hap43-induced gene
	C2_02200W	orf19.1536	0.13603	0.703189	-0.0303979	0.777477	-1.16465	1.46299e-09	-1.30861	2.71562e-26	Putative vacuolar transporter; Hap43-induced; required for normal filamentous growth; mRNA binds She3 and is localized to hyphal tips
	C2_02210C	TLG2	-0.00497404	0.994775	-0.163261	0.183115	-0.0963037	0.541648	-0.232067	0.049154	Putative syntaxin-like t-SNARE; macrophage/pseudohyphal-repressed
	C2_02220C	orf19.1539	0.243554	0.888704	-0.694884	0.19155	-0.998141	0.112461	-1.90964	2.32485e-06	Protein of unknown function; F-12/CO2 early biofilm induced
	C2_02230C	orf19.1541	-1.36093	0.377533	3.83921	3.45855e-253	7.11302	9.3739e-108	12.5926	0	Protein with a globin-like domain; repressed by alpha pheromone in SpiderM medium; Spider biofilm induced
	C2_02240C	HEX3	-0.086005	0.766966	0.332192	3.81843e-05	0.0534961	0.744884	0.494396	8.56608e-05	Protein similar to S. cerevisiae Hex3p, which is involved in DNA damage response; transposon mutation affects filamentous growth
	C2_02250C	OPI1	0.0127218	0.975772	0.457909	1.19314e-06	-0.39871	0.000129895	0.071579	0.418156	Leucine zipper transcription factor; repressor of INO1 involved in inositol biosynthesis; functional homolog of S. cerevisiae Opi1; has putative Opi1-Sin3 interaction domain; interacts with ScSin3, but not CaSin3
	C2_02260W	orf19.1544	0.0702725	0.831826	-0.116758	0.233495	-0.199308	0.115342	-0.362801	0.000785781	Putative cis-golgi localized protein involved in ER to Golgi transport; Spider biofilm repressed
	C2_02270C	orf19.1545	0.0796508	0.844911	-1.31474	2.34731e-50	1.07402	8.27324e-20	-0.296581	0.0656414	Ortholog(s) have structural constituent of ribosome activity and mitochondrial small ribosomal subunit localization
	C2_02280W	orf19.1546	0.114981	0.739352	-1.9845	3.80196e-140	1.71011	1.0682e-26	-0.367981	0.000938912	Membrane-localized protein of unknown function
	C2_02290C	orf19.1547	0.0118174	0.992132	0.0619263	0.764284	0.978013	3.23438e-05	1.06392	5.71553e-11	Ortholog(s) have double-stranded DNA binding, polynucleotide 3'-phosphatase activity and role in double-strand break repair
	C2_02300W	orf19.1548	-0.192649	0.547711	0.17574	0.1924	0.765126	4.01496e-08	1.15807	1.18565e-25	Ortholog(s) have role in mRNA splicing, via spliceosome and U4/U6 x U5 tri-snRNP complex localization
	C2_02310W	orf19.1549	0.0154634	0.974768	0.040366	0.613156	0.248262	0.026757	0.296826	0.0118191	Plasma membrane-associated protein identified in detergent-resistant membrane fraction (possible lipid raft component); repressed by nitric oxide; predicted transmembrane helix
	C2_02320C	CPR3	0.0470134	0.865596	-0.153293	0.0706505	0.413062	8.72758e-05	0.235705	0.0589916	Putative peptidyl-prolyl cis-trans isomerase; macrophage-induced protein; protein levels decrease in stationary phase yeast cultures; predicted mitochondrial localization; overlaps orf19.1551
	C2_02330W	orf19.1551	-2.19627	0.751783	0.739413	0.814574	-1.17387	0.707209	1.74755	0.698285	Predicted protein of unknown function; overlaps CPR3/orf19.1552
	C2_02340C	ENT3	-0.115278	0.467989	0.0459835	0.591851	0.0661449	0.656903	0.250248	0.0367615	Putative epsin; induced during the mating process; transcript is upregulated in an RHE model of oral candidiasis
	C2_02350C	SAC3	-0.125893	0.543061	-0.17975	0.0491225	-0.000852641	0.994267	-0.0313087	0.7675	Putative nuclear pore-associated protein, required for small ribosomal subunit biogenesis; possibly an essential gene, disruptants not obtained by UAU1 method
	C2_02360C	orf19.1557	-0.0455207	0.947923	-0.0379537	0.800178	0.572001	0.00306289	0.602289	0.00128971	Ortholog(s) have S-adenosylmethionine-dependent methyltransferase activity, role in protein methylation and cytosol, nucleus localization
	C2_02370C	HOM2	-0.0211986	0.948286	0.578469	2.16362e-09	-2.0486	2.8839e-152	-1.42664	2.56951e-18	Aspartate-semialdehyde dehydrogenase; forms a homodimer; conserved in bacteria, archaea, and fungi but not in mammals; ketoconazole-repressed; protein present in exponential and stationary growth phase yeast cultures; GlcNAc-induced protein
	C2_02380W	POB3	0.0787963	0.739201	-0.226851	0.00180434	0.0518425	0.598886	-0.230983	0.171993	Protein involved in chromatin assembly and disassembly; ortholog of S. cerevisiae Pob3; transposon mutation affects filamentous growth; rat catheter biofilm repressed
	C2_02390W	orf19.1562	-0.170266	0.725403	3.16732	4.34777e-31	0.358519	0.117073	3.71882	4.92033e-135	Protein of unknown function; flow model biofilm induced; Spider biofilm induced; repressed by alpha pheromone in SpiderM medium
	C2_02400W	ECM3	0.137598	0.804074	1.26585	1.71074e-34	-0.683671	2.98657e-05	0.468606	0.00463428	Ortholog(s) have endoplasmic reticulum localization
	C2_02410W	orf19.1564	-0.685052	4.674e-11	0.38369	4.30401e-07	0.611869	9.7249e-12	1.70338	1.14305e-113	Plasma membrane-localized protein of unknown function
	C2_02420C	orf19.1565	0.00279083	0.99526	-0.367864	5.96646e-06	0.250501	0.00793792	-0.0973583	0.425901	Protein of unknown function
	C2_02430W	UTP21	-0.549321	0.12658	-0.206361	0.0284673	0.497152	0.0095666	0.861529	5.10597e-07	Putative U3 snoRNP protein; Hap43-induce; physically interacts with TAP-tagged Nop1; Spider biofilm induced
	C2_02440W	orf19.1567	-0.115707	0.596375	0.512084	5.97587e-09	-0.184913	0.118147	0.467171	0.000484241	Ortholog(s) have Rab GTPase binding, Ras guanyl-nucleotide exchange factor activity, phosphatidylinositol binding activity
	C2_02450C	UTP22	-0.270058	0.305951	-0.575919	3.38479e-09	-0.19359	0.18267	-0.476912	0.000121692	Putative U3 snoRNP protein; Ssr1-induced; repressed by prostaglandins; heterozygous null mutant is resistant to parnafungin
	C2_02460W	ERG7	0.128237	0.664369	0.150333	0.0701407	-0.0684467	0.656474	-0.0233441	0.880363	2,3-epoxysqualene-lanosterol cyclase (lanosterol synthase), conversion of 2,3-oxidosqualene to lanosterol in sterol biosynthesis; fluconazole-induced; possibly essential, disruptants not obtained by UAU1 method; rat catheter biofilm induced
	C2_02470C	ATO7	0	1	-1.70944	0.718009	1.41183	0.799152	0.42415	0.936532	Putative fungal-specific transmembrane protein
	C2_02490C	orf19.1573	-0.374222	0.0166079	0.271936	0.00149006	-0.285898	0.00758199	0.38306	4.3903e-06	Ortholog(s) have endoplasmic reticulum, fungal-type vacuole membrane, vacuole-mitochondrion membrane contact site localization
	C2_02500W	orf19.1574	0.118095	0.602804	0.376915	1.91089e-05	-0.378198	0.0123591	-0.0976394	0.551397	Putative TFIID subunit involved in RNA polymerase II transcription initiation; possibly an essential gene, disruptants not obtained by UAU1 method
	C2_02510W	PRS1	-0.0793882	0.911241	-0.22508	0.00448472	0.706518	4.69703e-08	0.581763	0.000299294	Phosphoribosylpyrophosphate synthetase; enzyme of purine, pyrimidine, histidine, and tryptophan biosynthesis; essential; flucytosine induced; macrophage/pseudohyphal-induced
	C2_02520W	orf19.1576	0.0726273	0.813202	0.221189	0.0280043	0.0948441	0.440943	0.267032	0.00923777	Ortholog(s) have nuclear localization sequence binding, ubiquitin binding activity, role in response to ethanol and cytosol localization
	C2_02530W	orf19.1577	-0.815406	0.605005	-2.20878	0.0199189	-0.21603	0.780639	-1.57467	0.132789	Has domain(s) with predicted DNA binding transcription factor activity, sequence-specific DNA binding, zinc ion binding activity and role in regulation of transcription, DNA-templated
	C2_02540W	orf19.1578	-0.156972	0.747165	-0.971767	9.87462e-19	-0.662514	0.031583	-1.45458	4.02044e-10	Ortholog of S. cereviaie Rrp5, an RNA binding protein involved in synthesis of 18S and 5.8S rRNAs; Hap43-induced gene
	C2_02550C	orf19.1580	-0.0849	0.941394	2.94535	6.31665e-54	-0.560578	0.109842	2.49833	3.38817e-42	Protein of unknown function; Spider biofilm induced
	C2_02560W	orf19.1581	-0.312988	0.956765	3.50687	0.0291343	-2.75655	0.217813	1.05886	0.378204	Planktonic growth-induced gene
	C2_02570W	orf19.1582	0.251119	0.542971	1.6992	3.05903e-51	1.03235	1.96605e-11	2.50753	6.97336e-33	Predicted membrane transporter; member of the drug:proton antiporter (12 spanner) (DHA1) family, major facilitator superfamily (MFS); mRNA binds She3
	C2_02580W	orf19.1584	0.197	0.608512	0.704806	2.28125e-08	3.05482	4.37413e-104	3.58422	6.98756e-131	Predicted MFS membrane transporter; monocarboxylate porter family member; colony morphology-related gene regulation by Ssn6; flow model biofilm induced; Spider biofilm induced
	C2_02590W	ZRT2	0.594898	0.00318939	-1.18413	1.78485e-19	0.67574	1.81651e-05	-1.08013	6.57344e-06	Zinc transporter; ciclopirox olamine, fluconazole, alkaline repressed; transcript induced by amphotericin B, interaction with macrophages; possibly essential (UAU1 method); induced in oralpharyngeal candidiasis; Spider biofilm induced
	C2_02600C	FGR22	-0.10609	0.859653	0.896607	3.3148e-09	1.01746	3.80592e-09	2.03739	1.15063e-37	Putative phosphatidylinositol-specific phospholipase C (PI-PLC); predicted type 2 membrane protein; no S. cerevisiae ortholog; role in, and regulated by, filamentation, Hap43p; almost identical to orf19.5797
	C2_02610C	HGT20	0.458086	0.393742	-0.520725	0.00827136	-1.81231	1.82673e-12	-2.76964	3.18984e-39	Putative glucose transporter of the major facilitator superfamily; the C. albicans glucose transporter family comprises 20 members; 12 probable membrane-spanning segments; regulated by Nrg1
	C2_02620W	orf19.1588	0.0766599	0.759344	0.303192	0.000669705	0.0550457	0.732192	0.304404	0.00257342	Putative mitochondrial protein of unknown function; regulated by Sef1p-, Sfu1p-, and Hap43p
	C2_02630W	orf19.1589	-0.195878	0.713588	0.407167	0.000152289	0.734205	2.19755e-06	1.35353	1.90223e-15	Putative transcription factor component of the core factor (CF) rDNA transcription factor complex; Spider biofilm induced
	C2_02640C	orf19.1589.1	0.032899	0.958888	1.93094	1.95149e-67	-2.86895	9.77696e-69	-0.94887	1.39769e-07	Has domain(s) with predicted catalytic activity, pyridoxal phosphate binding activity and role in biosynthetic process
	C2_02660W	orf19.5841	0.323271	0.123998	-0.258409	0.0531606	-0.492177	0.000975638	-1.05058	7.56941e-16	Ortholog of C. dubliniensis CD36 : Cd36_17700, C. parapsilosis CDC317 : CPAR2_212340, Candida tenuis NRRL Y-1498 : CANTEDRAFT_101113 and Debaryomyces hansenii CBS767 : DEHA2G03784g
	C2_02670C	orf19.5840	0.443136	0.155317	0.411366	0.0566347	-0.171257	0.423967	-0.178963	0.382767	Ortholog(s) have cytoplasm, mating projection tip localization
	C2_02680W	PDR17	0.177788	0.569735	-1.07739	1.57181e-27	0.115071	0.481021	-1.1179	2.6286e-18	Fungal-specific protein (no human or murine homolog); role in sensitivity to fluconazole, specifically
	C2_02690W	SER2	-0.0259116	0.965173	-1.16177	2.32069e-40	-0.732282	3.35857e-10	-1.84601	2.84002e-46	Ortholog(s) have phosphoserine phosphatase activity, role in L-serine biosynthetic process and cytoplasm, nucleus localization
	C2_02700C	orf19.5837	-0.0639042	0.868222	-0.365126	0.00188994	0.272903	0.0652788	-0.00534004	0.971783	Ortholog(s) have 4-amino-4-deoxychorismate lyase activity, role in folic acid biosynthetic process and cytoplasm localization
	C2_02710C	orf19.5835	-0.226055	0.43836	-0.351324	0.00010263	0.589328	1.55741e-06	0.485746	1.58206e-05	Ortholog(s) have role in rRNA processing, ribosomal small subunit assembly and CURI complex, UTP-C complex, cytosol localization
	C2_02720W	orf19.5834	-0.110314	0.565231	-0.428229	4.6691e-09	0.0283418	0.773101	-0.266964	0.0088956	Ortholog(s) have protein transporter activity, role in mRNA export from nucleus and cytoplasm, nucleus localization
	C2_02730W	orf19.5833	-0.236861	0.0650495	0.285841	0.00104182	0.16728	0.304342	0.713629	1.16579e-08	Ortholog(s) have SUMO binding, polyubiquitin modification-dependent protein binding, ubiquitin binding activity
	C2_02740C	HPT1	-0.0290653	0.960882	-0.221031	0.0206305	-0.662784	9.41485e-09	-0.83296	3.60375e-09	Putative hypoxanthine-guanine phosphoribosyltransferase; protein abundance affected by URA3 expression in the CAI4 strain background; protein level decreases in stationary phase; Spider biofilm induced
	C2_02750C	orf19.5831	-0.327955	0.817216	2.1009	1.64075e-17	0.673437	0.0728797	3.17708	2.96925e-29	Ortholog of C. parapsilosis CDC317 : CPAR2_212260, C. dubliniensis CD36 : Cd36_17620, Candida orthopsilosis Co 90-125 : CORT_0A11590 and Candida tropicalis MYA-3404 : CTRG_01348
	C2_02760W	LHS1	-0.0238503	0.953474	0.0794866	0.327932	0.141628	0.114295	0.267725	0.017117	Protein similar to S. cerevisiae Hsp70p; predicted Kex2p substrate; possibly essential, disruptants not obtained by UAU1 method; flow model biofilm repressed
	C2_02770W	orf19.5828	-0.11508	0.621291	0.361559	1.50336e-05	-0.258189	0.0653054	0.241589	0.0552181	Ortholog(s) have mRNA binding, pre-mRNA branch point binding activity, role in mRNA branch site recognition, mRNA cis splicing, via spliceosome and U2-type prespliceosome, U2AF, commitment complex localization
	C2_02780C	BUB2	-0.513436	0.0328544	0.0544325	0.759412	-0.128473	0.543151	0.462635	0.0101651	Ortholog(s) have GTPase activator activity
	C2_02790C	orf19.5826	-0.449095	0.705072	0.336483	0.511849	-1.58158	0.000663146	-0.769607	0.113498	Predicted amino acid transmembrane transporter; rat catheter biofilm repressed
	C2_02800W	orf19.5825.1	0.021844	0.958736	0.30073	0.00197374	-0.0947072	0.537014	0.208042	0.0591432	Ortholog(s) have role in ER to Golgi vesicle-mediated transport and COPII-coated ER to Golgi transport vesicle, endoplasmic reticulum membrane, integral component of Golgi membrane localization
	C2_02810C	NCB2	-0.139267	0.689296	-0.201292	0.0218007	0.38911	0.0134669	0.349235	0.00119287	Beta subunit of NC2, heterodimeric regulator of transcription; activates CDR1 transcription; possibly an essential gene, disruptants not obtained by UAU1 method; conditional mutants show decreased susceptibility to azoles
	C2_02820C	orf19.5824	-0.455555	0.138122	0.449338	7.41894e-07	1.07287	3.56621e-12	1.99598	4.3655e-50	Protein of unknown function; rat catheter and Spider biofilm induced
	C2_02830C	SGT2	-0.0345934	0.923778	-0.323266	1.4148e-05	0.171704	0.156564	-0.0939979	0.3675	Putative small tetratricopeptide repeat (TPR)-containing protein; protein abundance is affected by URA3 expression in the CAI-4 strain background; Mig1-regulated
	C2_02840C	orf19.5821	-0.0233607	0.958736	0.00672581	0.957626	0.0397052	0.799152	0.0932072	0.530613	Ortholog of S. cerevisiae : YML002W, C. dubliniensis CD36 : Cd36_17530, C. parapsilosis CDC317 : CPAR2_212430 and Candida tenuis NRRL Y-1498 : CANTEDRAFT_128807
	C2_02850W	UGA6	0.308169	0.699885	-0.806801	0.106219	-1.11007	0.011216	-2.20074	1.28549e-07	Putative GABA-specific permease; decreased transcription is observed upon benomyl treatment or in an azole-resistant strain that overexpresses MDR1
	C2_02860W	SUR2	0.357421	0.326718	-0.189767	0.0462187	-3.23243	2.15444e-76	-3.75701	4.64586e-157	Putative ceramide hydroxylase; predicted enzyme of sphingolipid biosynthesis; regulated by Tsa1, Tsa1B under H2O2 stress conditions; Spider and flow model biofilm induced
	C2_02870W	orf19.5817	0.0489836	0.921725	-0.219207	0.0810856	0.378276	0.00326677	0.13421	0.300984	Ortholog(s) have Rab guanyl-nucleotide exchange factor activity and role in ER to Golgi vesicle-mediated transport, intra-Golgi vesicle-mediated transport
	C2_02880C	EBP7	-0.235201	0.425721	0.363896	0.00204073	-2.49909	3.26633e-70	-1.87759	1.8948e-32	Putative NADPH oxidoreductase; mutation confers hypersensitivity to toxic ergosterol analog; oxidative stress-induced via Cap1p
	C2_02890W	SCT2	0.0500549	0.899252	0.328859	6.57068e-05	0.384172	1.36311e-05	0.684993	2.33648e-11	Putative glycerol-3-phosphate acyltransferase; fungal-specific (no human or murine homolog)
	C2_02900W	orf19.5814	0.260224	0.531408	-0.24038	0.279743	0.19383	0.670567	-0.293934	0.353651	Protein of unknown function; Spider biofilm induced
	C2_02910W	orf19.5814.1	-0.693231	0.00283837	-0.428059	0.0271345	-0.0801831	0.785898	0.203372	0.52185	Protein of unknown function
[truncated: 4,556 more rows]

## Sheet: GO_stp2d vs WT_DEGs
stp2Δ vs. WT_SC_differentially expressed genes
[truncated: 59 more rows]

## Sheet: GO_stp2d vs WT_up genes
stp2Δ vs. WT_SC_only up-regulated genes
[truncated: 52 more rows]

## Sheet: GO_stp2d vs WT_down genes
stp2Δ vs. WT_SC_only down-regulated genes
[truncated: 77 more rows]
