# Supplementary material for: A multi-omics analysis unveils functional and regulatory links between hydroxybenzene and aromatic amino acid metabolism in Candida albicans
Source: mSystems. 2025 Oct 8;10(11):e00226-25. doi: 10.1128/msystems.00226-25 (PMC12625712; doi:10.1128/msystems.00226-25)
Supplement: Table S4 — BLAST results. [file msystems.00226-25-s0005.xlsx]

## Sheet: Tabelle1
Table S4: BLAST results
Description	Max Score	Total Score	Query Cover	E value	Per. Ident	Acc. Len	Accession
uncharacterized protein CAALFM_C400290CA [Candida albicans SC5314]	77.8	77.8	0.41	9e-16	28.86%	434	XP_019330899.1
hypothetical protein W5Q_03330 [Candida albicans SC5314]	77.8	77.8	0.41	1e-15	28.86%	434	KHC77980.1
