# Supplementary material for: A multi-omics analysis unveils functional and regulatory links between hydroxybenzene and aromatic amino acid metabolism in Candida albicans
Source: mSystems. 2025 Oct 8;10(11):e00226-25. doi: 10.1128/msystems.00226-25 (PMC12625712; doi:10.1128/msystems.00226-25)
Supplement: Table S5 — Transcriptomics results II: hydroxybenzenes. [file msystems.00226-25-s0006.xlsx]

## Sheet: log2 fold changes
	Table S5: Transcriptomics results II_Hydroxybenzenes
	Up		Every contrast has three columns - First = Mean reads of the gene in the six replictaes of the contrast; Second = log2 fold change; Third = adjusted p value!
	Down		p value must be ≤ 0.05
			Treshold for significance is log2 fold change ≥ 1 or ≤ -1!
			SC vs. SD WT			CAT vs. SD WT			HQN vs. SD WT			SC vs. SD stp2Δ			CAT vs. SD stp2Δ			HQN vs. SD stp2Δ			SC vs. SD zcf25Δ			CAT vs. SD zcf25Δ			HQN vs. SD zcf25Δ			SC vs. SD stp2Δ/zcf25Δ			CAT vs. SD stp2Δ/zcf25Δ			HQN vs. SD stp2Δ/zcf25Δ			stp2Δ vs. WT SD			zcf25Δ vs. WT SD			stp2Δ/zcf25Δ vs. WT SD			stp2Δ vs. WT SC
	Systematic name	Gene ID	base mean	log2 fold change	p value	base mean	log2 fold change	p value	base mean	log2 fold change	p value	base mean	log2 fold change	p value	base mean	log2 fold change	p value	base mean	log2 fold change	p value	base mean	log2 fold change	p value	base mean	log2 fold change	p value	base mean	log2 fold change	p value	base mean	log2 fold change	p value	base mean	log2 fold change	p value	base mean	log2 fold change	p value	base mean	log2 fold change	p value	base mean	log2 fold change	p value	base mean	log2 fold change	p value	base mean	log2 fold change
	C1_00010W	orf19.6115	3.78818	-2.118	0.218963	2.32409	-4.27649	0.0744322	3.6843	-2.15623	0.186486	1.56248	1.0384	0.667633	1.24093	0.767316	0.805621	0.833009	-0.272386	0.940045	1.47224	0.550741	0.820761	0.580645	-2.55525	0.576808	1.12086	-0.230455	0.934653	3.45821	0.517796	0.754596	0.980796	-3.09163	0.493112	3.06566	0.562028	0.760197	3.65816	-2.74088	0.369431	3.76653	-2.32821	NA	4.35256	-1.21374	0.958447	1.79628	0.378725
	C1_00020C	orf19.6114	500.098	-0.641191	1.34257e-05	990.615	1.7202	9.15797e-11	549.743	-0.265232	0.0738872	664.966	-0.050891	0.752491	614.599	0.0794574	0.650226	533.783	-0.329684	0.044282	559.636	-0.890784	4.95154e-10	1592.24	1.80307	1.22263e-18	600.785	-0.67186	8.51778e-05	811.304	-0.191058	0.15644	1545.45	2.04154	6.74268e-50	637.309	-0.510811	0.00433079	631.351	-0.014464	0.978293	692.129	0.266165	0.268614	700.486	0.361579	0.355556	523.563	0.559561
	C1_00030C	orf19.6113	139.249	-1.29654	3.14176e-05	177.619	0.450995	0.165161	172.49	-0.381384	0.126622	161.72	-0.79122	0.000888249	135.971	-0.985164	0.000104723	174.765	-0.0832306	0.73794	114.38	-1.28128	1.18184e-07	219.241	0.826142	0.0118761	162.68	-0.0319045	0.907978	176.563	-1.57983	6.26473e-11	258.797	0.842586	0.000193544	190.748	-0.590529	0.0124916	198.079	-0.119692	0.861281	186.434	-0.280554	0.550584	220.177	0.277259	0.922239	100.255	0.373479
	C1_00040W	CTA2	407.256	-0.79444	3.37765e-07	326.62	-0.577457	0.0112101	504.324	-0.026346	0.880582	513.46	0.00124032	0.993803	336.217	-1.05316	5.847e-09	490.098	0.229251	0.157956	431.386	-0.75886	3.40856e-08	417.426	-0.79228	0.000480947	523.718	-0.148411	0.436673	532.605	-0.0286793	0.895792	297.112	-0.781935	0.00437718	443.773	-0.142498	0.528816	507.539	-0.175417	0.651868	548.499	0.0802878	0.81029	504.965	-0.0864581	0.979194	406.095	0.603977
	C1_00050C	orf19.6110	2.08311	-1.49921	0.566813	3.21167	0.848101	0.721265	2.86579	-0.150529	0.956459	2.89152	0.459568	0.818575	4.00641	1.46297	0.403587	1.44655	-1.51112	0.590052	1.82824	-0.678198	0.779155	2.17162	-0.0291505	0.992813	2.04832	-0.350871	0.877645	3.07853	0.180575	0.925288	8.99308	2.98408	0.0958774	1.28432	-3.74567	0.245946	2.71508	-0.500978	0.924169	2.75464	-0.435191	NA	2.89868	-0.213547	0.992483	2.20547	1.46284
	C1_00060W	TUP1	3364.15	-0.167015	0.167997	1661.08	-2.09453	1.17224e-26	3089.44	-0.389138	0.000702231	1966.79	-0.234343	0.0909673	1519.54	-0.696077	1.89639e-06	1967.77	0.145638	0.329415	3244.65	-0.307095	0.000861412	2130.06	-2.20563	3.10509e-23	3556.78	-0.0713446	0.616643	2233.84	-0.33029	0.0183687	1128.04	-1.75312	1.27439e-19	2079.38	-0.10452	0.465551	2840.09	-0.90742	3.66602e-05	3700.24	0.0244903	0.933699	2922.45	-0.658018	8.34832e-05	2578.43	-0.990978
	C1_00070W	MVD	598.282	0.538095	0.00642967	304.7	-0.617496	0.0594672	534.865	0.293393	0.187748	573.166	0.689215	0.000249242	503.955	0.675468	0.000115863	533.042	0.818482	3.13021e-06	601.398	0.669612	3.86577e-08	259.68	-2.76017	1.88972e-19	623.291	0.718265	5.914e-06	568.601	0.478227	0.0051416	188.32	-2.92154	9.30287e-18	524.867	0.632422	0.00128522	458.161	-0.317071	0.518856	492.984	-0.0602237	0.890984	462.113	-0.181025	0.958447	721.058	-0.181909
	C1_00080C	RCA1	269.773	-0.415612	0.0680898	216.093	-0.232994	0.458869	261.248	-0.472653	0.0598249	255.737	-0.405409	0.0726112	203.862	-0.777967	0.0026413	237.91	-0.220788	0.399301	265.769	-0.359941	0.102258	274.191	-0.183066	0.612119	275.96	-0.289395	0.240375	268.681	-0.753784	0.000331414	231.57	-0.0503205	0.86128	270.285	-0.236051	0.359953	295.993	-0.245635	0.709553	314.331	-0.031969	0.956	308.792	-0.0153936	0.995457	230.092	-0.25301
	C1_00090W	orf19.6103	16.2273	0.167052	0.845397	11.9105	0.0853346	0.937444	18.3678	0.521054	0.512205	18.8665	0.0149471	0.985051	21.379	0.660413	0.374117	19.628	0.465796	0.54443	22.6184	0.181285	0.757526	16.1379	-0.845702	0.499463	20.0586	-0.214199	0.754713	16.6636	-0.644588	0.343362	10.5709	-1.06371	0.308099	19.7907	0.307725	0.692072	16.7293	0.125471	0.956699	18.9531	0.476813	0.717009	17.0123	0.261609	0.985083	18.304	-0.0485063
	C1_00100C	orf19.6100	142.331	0.0306436	0.903305	94.9008	-0.357342	0.308484	171.742	0.560576	0.00506377	165.777	0.562793	0.0126113	127.282	0.204067	0.474195	163.016	0.823573	0.000257854	131.072	-0.449294	0.0553804	150.17	0.0487748	0.911185	171.517	0.302617	0.228307	173.377	0.27666	0.262283	110.669	0.0275754	0.957012	181.535	0.745714	0.000962317	135.561	-0.238332	0.678832	151.339	0.115711	0.810172	142.144	0.00794855	0.996315	172.173	0.278575
	C1_00110W	CCT8	1097.09	0.711426	0.000337453	703.722	0.308327	0.263861	1072.26	0.694063	0.000390332	1360.79	0.945961	5.96349e-13	1038.21	0.610366	6.4883e-05	1049.57	0.649774	1.08933e-05	1123.42	0.363879	0.000727862	744.324	-0.854615	3.09765e-06	1245.93	0.583014	7.57972e-07	1317.11	0.935788	1.37446e-18	488.274	-0.875337	4.2157e-05	1110.47	0.877564	4.10844e-12	864.995	-0.00384193	0.992862	939.709	0.251704	0.473297	829.562	-0.0223451	0.99231	1593.05	0.214339
	C1_00120C	TRP1	574.504	0.316663	0.110536	354.589	-0.264518	0.291883	488.268	-0.0923082	0.604583	601.549	-0.0487925	0.780209	473.596	-0.410591	0.0211499	545.065	0.0401392	0.831179	610.788	-0.180344	0.288515	406.299	-1.81783	3.43116e-07	593.774	-0.317748	0.0402323	693.044	0.0163705	0.91951	299.549	-2.04083	3.23924e-14	577.005	-0.0957645	0.66083	550.382	0.0928799	0.858943	601.113	0.35347	0.204795	570.846	0.288077	0.693698	627.451	-0.289376
	C1_00130C	VPS53	709.186	-0.568385	0.000103477	557.527	-0.435443	0.0463077	674.989	-0.691706	3.66993e-07	695.037	-0.873257	1.10315e-09	656.805	-0.612564	8.38105e-05	704.247	-0.352467	0.0202736	786.905	-0.451904	0.000421515	640.052	-1.17298	0.000125022	740.924	-0.724874	8.89074e-06	724.522	-1.01119	2.86978e-18	468.815	-1.37611	3.32186e-13	692.59	-0.617481	0.000223374	858.111	-0.078994	0.869189	909.137	0.115023	0.737554	867.253	0.0519696	0.985083	543.982	-0.40025
	C1_00140W	KEL1	1065.96	0.218478	0.193466	497.684	-1.57187	9.10444e-10	944.085	-0.079848	0.679078	1420.21	0.781906	1.34246e-13	864.173	-0.197458	0.2193	1008.54	0.259997	0.0593716	1148.62	0.266125	0.0331707	630.944	-2.05854	4.64282e-19	1009.95	-0.141072	0.349472	1311.97	0.821639	7.48755e-14	407.512	-2.12807	6.08743e-23	919.657	0.309611	0.074245	997.966	-0.0809999	0.862885	1050.31	0.0947068	0.787292	927.592	-0.196519	0.917546	1478.16	0.465932
	C1_00150C	RIM8	655.749	-1.3254	2.52405e-19	504.703	-1.23986	2.46754e-08	733.622	-0.761673	1.71313e-06	825.743	-0.252141	0.139914	641.12	-0.699486	8.93759e-05	689.094	-0.421493	0.0219406	571.603	-1.37447	8.77222e-26	704.442	-0.413132	0.0299725	679.762	-0.683501	1.19062e-06	812.872	-0.510667	1.73899e-05	589.77	-0.388339	0.18234	661.082	-0.745038	4.48119e-07	904.982	-0.227087	0.649058	912.027	-0.171764	0.550584	906.77	-0.114182	0.95918	562.389	0.829788
	C1_00160C	orf19.6090	1244.65	3.68338	2.38226e-42	1010.96	3.79226	1.08949e-31	1453.21	3.94615	1.57308e-54	3123.58	4.9894	0	2603.64	4.90207	0	1359.02	3.92673	8.44862e-130	1408.6	3.67037	1.31235e-186	231.411	0.390134	0.380459	1288.96	3.50715	4.73119e-93	2891.23	4.91477	0	146.158	0.329744	0.398991	1325.83	3.95638	9.60524e-140	182.287	-0.0785212	0.927331	199.434	0.202553	0.739246	174.741	-0.101606	0.989878	4141.85	1.20895
	C1_00170W	LEU4	305.769	-1.91353	9.65911e-07	559.955	1.05012	0.00646681	843.511	1.34703	0.000196911	954.242	-0.265158	0.0424289	1789.19	1.52991	1.15523e-42	1112.94	0.518051	4.72828e-05	556.459	-2.7333	1.44329e-61	519.695	-3.29817	3.04272e-16	1136.44	0.393421	0.00519802	598.775	1.03962	1.3293e-17	185.324	-1.50296	2.51466e-09	879.778	2.06447	3.92885e-56	735.247	0.942945	0.111783	752.143	1.01242	0.0896944	421.304	-0.444695	0.910525	483.392	2.57145
	C1_00180W	RPL16A	8732.81	3.34755	3.64299e-13	3155.22	2.12295	7.62122e-06	6402.18	2.87141	2.36284e-10	9669.02	2.14623	5.79823e-77	10819.5	2.55389	6.44309e-96	7889.52	2.01367	2.90148e-57	10154.7	2.38779	6.13049e-100	1887.04	-2.41398	2.12914e-17	8537.97	2.05671	1.04734e-52	8122.05	3.88292	0	488.803	-1.48612	3.00768e-07	6890.48	3.85213	5.27848e-277	2466.51	1.02295	0.476793	2500.01	1.07101	0.357367	1254.42	-0.743241	0.927227	16143	-0.192842
	C1_00190C	orf19.6084	493.092	-0.488081	0.0603968	266.377	-2.16163	1.66815e-07	465.308	-0.636728	0.0124446	492.598	-0.200621	0.217443	451.787	-0.0886518	0.678619	587.692	0.621353	0.000452284	387.075	0.261862	0.155742	310.232	-0.313809	0.41119	485.162	0.775476	0.00241539	555.103	-0.746687	7.03788e-09	376.43	-0.870836	9.79247e-06	598.594	-0.017082	0.93913	544.07	-0.293335	0.587891	479.723	-0.696773	0.123371	606.146	0.132875	0.967903	441.188	-0.02119
	C1_00200C	orf19.6083	52.5865	1.02551	0.00245536	46.9778	1.36488	0.00395685	65.0786	1.4916	2.71976e-06	136.792	1.5615	6.9059e-09	145.484	1.91064	4.12199e-11	102.875	1.25429	5.99591e-05	70.6313	0.952788	0.00396894	56.9248	0.512335	0.389522	93.8507	1.50556	3.23192e-06	146.537	2.17144	5.02652e-18	48.7355	0.719535	0.140637	90.5625	1.56617	1.00195e-05	49.981	0.828993	0.326758	42.8852	0.485675	0.540822	41.3135	0.467435	0.922239	135.935	1.35235
	C1_00210C	orf19.6082	2047.46	0.123449	0.649913	942.022	-1.87616	1.46792e-13	1759.67	-0.280209	0.278869	2573.29	-0.374488	0.000512921	1868.69	-1.13461	4.10892e-20	2127.15	-0.586413	9.26899e-07	2492.28	-0.276971	0.00472708	1422.11	-3.88591	2.73504e-83	2272.3	-0.64695	2.99656e-08	1907.34	0.429118	9.94299e-05	630.59	-3.18809	6.8819e-36	1563.27	0.288061	0.059159	2368.47	0.402134	0.39366	2430.26	0.490306	0.201417	1725.14	-0.411357	0.727244	2225.67	-0.111385
	C1_00220W	PHR2	3457.45	-0.306431	0.240572	2240.95	-0.858101	0.00103629	5294.92	0.85807	0.000269392	4487.24	-0.0808549	0.44784	3922.75	-0.112892	0.348816	5433.35	0.749144	9.42946e-13	3700.35	-0.70576	4.74308e-17	2877.59	-1.80743	1.68114e-35	5875.6	0.605974	3.95516e-08	4099.21	0.29789	0.00484623	1790.43	-1.34693	2.96951e-24	4999.54	1.09776	5.83288e-20	4131.85	0.105841	0.866512	4356.52	0.27456	0.506689	3595.48	-0.198621	0.958447	3756.97	0.315551
	C1_00230C	BFA1	332.645	-0.0847665	0.700626	211.115	-0.666814	0.0212744	365.282	0.220662	0.263705	447.533	-0.0250841	0.87952	358.547	-0.326516	0.0584002	381.823	-0.112647	0.522256	362.412	-0.133451	0.473392	399.479	0.213958	0.383121	380.051	-0.0387257	0.849427	433.741	0.400509	0.00648279	267.44	0.0661634	0.823828	352.071	0.232463	0.246165	387.934	0.232292	0.566099	373.731	0.159441	0.696133	342.584	-0.0152675	0.993675	386.428	0.275314
	C1_00270W	orf19.6079	139.257	-3.71283	3.80525e-26	117.341	-2.30188	8.78605e-08	131.76	-4.79882	2.29929e-36	189.843	-6.1249	1.03845e-52	174.011	-4.28666	1.07602e-38	166.644	-6.36064	1.53445e-38	148.284	-4.52639	6.49122e-49	154.098	-3.16351	9.99595e-20	147.236	-5.62093	1.18069e-41	132.13	-4.63044	1.61456e-45	100.364	-2.9646	2.27157e-15	115.729	-4.21671	1.34595e-28	308.302	0.37048	0.364805	280.97	0.150972	0.704023	245.616	-0.161757	0.958447	13.3836	-2.11576
	C1_00280C	RFC52	0	NA	NA	0	NA	NA	0	NA	NA	0	NA	NA	0	NA	NA	0	NA	NA	0	NA	NA	0	NA	NA	0	NA	NA	0	NA	NA	0	NA	NA	0	NA	NA	0	NA	NA	0	NA	NA	0	NA	NA	0	NA
	C1_00290W	POL93	550.33	-3.82049	7.41298e-54	508.735	-1.6908	3.25015e-11	538.527	-3.96947	5.42413e-61	854.066	-4.74469	4.18279e-44	783.559	-3.7077	3.20975e-102	753.971	-4.57085	4.07943e-152	704.471	-4.40237	1.4137e-161	774.663	-2.4688	1.87408e-38	714.889	-4.4185	2.76801e-137	725.064	-4.0384	4.26106e-175	612.543	-1.82617	3.58803e-25	630.641	-3.91864	6.42023e-71	1299.85	0.51504	0.210557	1229.21	0.398975	0.277501	1139.46	0.270136	0.900424	68.4903	-0.424118
	C1_00310W	orf19.6077	1778.4	-0.567698	5.79833e-06	900.845	-3.03657	1.87797e-41	1266.94	-2.23813	6.26571e-44	2101.3	-0.320335	0.00227075	1149.26	-3.12596	1.54174e-81	1268.02	-2.07948	8.08796e-61	1724.71	-0.795789	9.79277e-17	1159.61	-3.53911	5.75885e-105	1420.08	-1.84884	6.96826e-25	2081.91	-0.424487	3.87828e-05	940.198	-2.97027	1.03569e-80	1297.26	-1.96581	4.77568e-46	2188.79	-0.0288819	0.950351	2232.68	0.0560114	0.844162	2153.73	0.0270388	0.989878	1668.5	0.202676
	C1_00320W	orf19.6076	385.64	-0.369529	0.0334506	245.541	-1.02017	0.00121041	354.95	-0.600276	0.000797295	365.435	-0.247165	0.124763	250.637	-1.21986	3.31448e-10	288.882	-0.60694	0.000579902	379.658	-0.254217	0.104738	376.832	-0.201403	0.41119	347.671	-0.607101	0.00028983	391.812	-0.447245	0.00203236	292.002	-0.236578	0.245671	321.078	-0.640221	0.000235776	410.333	-0.296546	0.371227	438.773	-0.0617866	0.85907	424.178	-0.0861325	0.967903	341.849	-0.189694
	C1_00330C	orf19.6075	673.547	-0.361849	0.0127199	403.623	-1.29032	2.65475e-10	610.629	-0.648519	2.34665e-07	692.848	-0.457655	0.00128992	543.679	-0.904415	2.35626e-08	594.428	-0.541554	0.00048782	655.957	-0.235269	0.0751381	499.41	-1.17546	1.5869e-07	610.693	-0.524617	0.000352163	736.176	-0.531316	1.5138e-06	412.247	-1.48623	1.39744e-08	602.525	-0.737071	1.3149e-07	766.608	-0.0820731	0.865572	759.252	-0.0828857	0.785781	776.904	0.058285	0.97735	597.957	-0.194024
	C1_00340W	HBR1	483.135	-0.138299	0.495255	302.549	-0.790612	0.0224185	474.685	-0.14663	0.416218	811.989	0.999864	5.35237e-17	494.491	0.0937262	0.649192	435.748	-0.264139	0.150469	467.246	-0.0464269	0.807492	398.956	-0.466979	0.0764135	444.141	-0.246261	0.173633	838.363	1.18775	5.48554e-28	270.243	-0.964513	4.41765e-06	425.429	-0.118744	0.569618	514.91	-0.070613	0.871081	507.825	-0.0813739	0.815749	487.286	-0.128852	0.958447	765.848	1.05094
	C1_00350C	HMX1	694.276	-0.242756	0.598836	437.293	-0.906676	0.0283343	557.345	-0.983052	0.0136751	507.787	1.09502	1.74914e-10	397.808	0.834686	1.25567e-05	424.854	0.991735	1.02666e-08	419.145	0.719503	0.000484938	205.786	-1.60297	3.93107e-05	322.375	0.00220795	0.992825	704.535	-0.175967	0.2821	302.74	-2.64531	3.00042e-10	565.139	-0.41959	0.0204086	541.536	-1.38406	0.0117067	552.419	-1.23422	0.070365	718.391	-0.150714	0.981627	674.96	-0.0613082
	C1_00360W	CDC13	104.38	1.00962	0.000643393	220.48	2.8893	5.86666e-21	81.1961	0.463346	0.173764	131.596	0.869486	0.000319717	178.095	1.73759	1.86107e-13	82.6588	0.0361871	0.926976	96.7957	0.581685	0.0340825	163.641	1.73393	1.19916e-09	83.7875	0.170815	0.652499	120.828	1.05614	6.24931e-05	294.617	3.28143	9.91544e-33	72.3692	0.188516	0.638522	79.2793	0.260208	0.74374	76.1739	0.17309	0.798042	70.3402	0.0353924	0.992741	156.793	0.103518
	C1_00370W	orf19.6072.1	146.965	-0.793989	0.00395907	144.826	0.0773331	0.857747	113.601	-2.05945	1.8156e-12	145.483	-0.633504	0.0080381	133.182	-0.508211	0.0694349	96.8963	-2.01798	3.59424e-11	137.222	-0.35029	0.130333	180.118	0.486274	0.0796897	107.038	-1.43019	5.9407e-08	149.873	-1.04338	1.64128e-06	221.419	1.10217	4.31458e-06	108.531	-2.04181	0.00010186	179.074	-0.240129	0.724784	175.813	-0.264205	0.573191	185.39	-0.0281991	0.99231	112.788	-0.0963219
	C1_00380C	orf19.6071	738.432	-0.404541	0.020118	605.604	-0.14847	0.576073	664.331	-0.727382	5.37776e-06	782.436	-0.321912	0.00996362	723.174	-0.180139	0.220905	606.403	-0.766523	6.97506e-08	702.416	-0.0595501	0.66446	721.85	0.0889665	0.684996	591.293	-0.680732	1.47335e-06	829.559	-0.61213	4.4671e-08	704.485	0.0118251	0.943351	678.596	-0.83193	6.44598e-10	841.407	-0.118504	0.779044	806.42	-0.219368	0.391439	880.027	0.112489	0.958447	676.098	-0.052312
	C1_00390W	ENA2	368.873	0.689428	0.00868878	520.064	1.95187	3.80881e-16	271.493	-0.070096	0.731028	322.958	0.538865	0.000779092	369.894	1.12294	1.02401e-09	241.636	0.119769	0.686932	461.494	1.37122	9.7157e-16	513.768	1.62989	2.59464e-11	239.507	-0.262285	0.20814	303.854	0.132395	0.508672	566.701	2.19767	1.79852e-27	226.078	-0.326867	0.13984	269.32	-0.266483	0.491739	279.212	-0.120843	0.772346	274.054	-0.100621	0.967903	428.858	-0.432884
	C1_00400W	SVF1	1070.51	0.108036	0.495414	928.15	0.466764	0.0257145	1007.52	-0.0185432	0.907473	1861.08	1.31307	3.55752e-40	910.849	-0.10438	0.462526	933.46	-0.0156313	0.923779	1061.07	0.372534	0.000750993	1165.58	0.662922	8.74743e-05	944.968	0.0180965	0.909831	2075.24	1.11134	1.07668e-34	1147.38	0.5863	5.12629e-05	1056.49	-0.218852	0.15125	1031.8	-0.112982	0.769137	1011.57	-0.143041	0.601648	1115.25	0.208508	0.796302	1868.96	1.07676
	C1_00410C	orf19.6066	1202.25	0.442112	0.00288983	926.11	0.488153	0.0447189	1376.64	0.802758	9.13274e-10	1364.02	0.514405	1.2149e-05	1163.71	0.428236	0.00207932	1788.93	1.39236	6.07611e-33	1100.31	0.325727	0.00406711	1537.63	1.15492	1.43073e-09	1548.74	1.08614	8.41254e-18	1423.73	0.487899	2.88536e-06	1351.87	1.17784	1.74554e-26	1764.41	1.28599	9.37191e-13	1051.44	-0.0256066	0.956699	1033.14	-0.0496334	0.882833	1051.98	0.0770923	0.967903	1516.81	0.0315208
	C1_00420W	orf19.6065	1624.74	-0.302986	0.0581755	983.829	-1.15182	3.7422e-07	1441.92	-0.661769	1.48568e-05	1996.4	-0.631043	9.85589e-09	1486.78	-1.3719	7.61962e-21	1760.84	-0.618201	4.69223e-07	1752.46	-0.431392	1.20531e-05	1471.33	-1.00411	2.63281e-08	1667.29	-0.663663	5.37494e-09	1743.28	-0.213886	0.0278418	1135.59	-0.44206	0.00136095	1490.91	-0.251213	0.145045	2060.6	0.269762	0.463244	1971.47	0.17719	0.539795	1754.33	-0.0803074	0.967903	1535.26	-0.0742583
	C1_00430W	orf19.6064	646.464	-0.302667	0.179331	517.68	-0.125912	0.638994	634.521	-0.311349	0.155659	846.558	0.358818	0.0056012	598.782	-0.274316	0.0865721	607.615	-0.210243	0.186343	625.228	-0.231028	0.0739109	1161.26	1.3371	2.01677e-20	616.712	-0.323684	0.0218591	875.968	0.273291	0.009504	959.626	1.29899	5.00608e-19	594.5	-0.453972	0.00186777	715.953	-0.109964	0.855447	718.848	-0.0686746	0.875651	720.052	0.0109792	0.995457	767.657	0.534655
	C1_00440W	UBP6	1996.72	-0.737587	2.6196e-09	2168.08	0.373271	0.0721762	1829.75	-1.0318	6.24884e-19	2343.9	-0.395685	1.74566e-05	1967.41	-0.573174	1.2729e-06	1744.46	-1.02741	4.32594e-21	1956.31	-0.551683	1.89427e-07	2173.15	-0.127312	0.641988	1743	-1.07196	9.14097e-18	2348.09	-0.456905	2.58468e-06	1696.1	-0.345273	0.00467245	1704.75	-1.1551	1.17317e-12	2535.46	-0.0721155	0.844451	2495.71	-0.0903445	0.771625	2491.85	-0.0202085	0.989878	1777.04	0.253867
	C1_00450C	orf19.6062.3	1039.45	0.0543796	0.727891	549.649	-1.2374	1.80512e-10	926.168	-0.243737	0.048163	862.835	-0.680332	6.08373e-08	937.426	-0.0036241	0.9806	958.367	0.0753259	0.622054	986.73	0.307886	0.0078404	618.805	-1.19117	6.37751e-10	937.076	0.127117	0.377752	913.846	-0.97581	3.0538e-18	587.016	-1.37654	1.01588e-10	1025.92	-0.0651289	0.676709	1023.92	-0.106696	0.789536	984.343	-0.198269	0.420798	1064.4	0.106542	0.958447	890.083	-0.857433
	C1_00460W	orf19.6062	1669.22	0.362824	0.0133082	1456.08	0.70896	0.00115575	1347.65	-0.192736	0.213488	1193.01	-0.676886	3.99244e-09	1480.64	0.359608	0.00462562	1269.37	-0.0466397	0.766666	1529.73	0.726819	6.32891e-11	1787.03	1.12278	3.23509e-09	1251.02	0.185867	0.238602	1343.73	-1.02366	1.96415e-27	2042.91	1.16667	9.36506e-25	1389.88	-0.354745	0.0055672	1441.44	-0.157476	0.693939	1351.89	-0.329598	0.253073	1554.52	0.161197	0.927227	1455.41	-1.21312
	C1_00470C	orf19.6061	398.506	-0.526674	0.00255222	262.325	-1.0769	5.91672e-05	410.336	-0.372537	0.0266441	427.696	-0.00970622	0.957862	309.294	-0.663876	0.000360849	365.188	-0.0936824	0.615015	396.207	-0.588767	0.000241211	509.938	0.257895	0.234666	428.157	-0.373549	0.0273754	446.819	-0.177866	0.217647	367.927	0.285984	0.147601	378.269	-0.243177	0.212649	444.049	-0.297692	0.424323	489.911	0.0297828	0.944274	452.352	-0.130014	0.958447	380.38	0.203176
	C1_00480C	GCN20	515.804	0.968046	2.99316e-05	292.716	0.287836	0.387285	553.328	1.15093	5.52772e-07	717.599	1.00483	1.37945e-16	609.927	0.918751	2.6994e-10	549.8	0.696453	4.27358e-06	542.659	0.611449	2.44679e-06	328.949	-0.80655	0.000219743	599.582	0.807686	9.83947e-09	636.49	1.39393	6.70199e-33	225.066	-0.254478	0.301482	540.254	1.3547	9.94336e-21	403.33	0.287295	0.582011	403.054	0.310662	0.467481	335.032	-0.134643	0.967903	826.813	0.308769
	C1_00490C	TTR1	1949.91	-1.06286	8.63755e-20	7613.75	2.72947	3.77636e-38	2712.85	0.124565	0.383015	2105.18	-0.659242	1.46445e-09	3618.71	1.12272	2.46096e-13	2380.93	0.140316	0.265406	1912.78	-1.16792	1.06695e-30	9041.59	2.58541	6.55852e-21	2702.2	0.014689	0.936501	2701.56	-0.985646	4.09137e-17	8127.66	2.45319	4.25954e-71	2916.64	-0.189906	0.220411	2569.2	-0.197534	0.559448	2735.11	0.0173513	0.951811	2959.08	0.302952	0.613754	1463.53	0.190236
	C1_00500C	GLO1	1590.24	-1.18995	8.24466e-24	1708.23	0.0588062	0.857089	1545.77	-1.2514	2.04223e-22	1586.34	-1.1052	6.29526e-14	1606.64	-0.557221	0.000104767	1415.27	-1.03585	3.08898e-13	1442.43	-0.925051	3.32614e-18	1474.11	-0.73909	0.002713	1495.64	-0.839771	1.28459e-11	1952.34	-1.43088	2.72545e-53	1441.26	-1.15909	2.03059e-18	1745.17	-1.26813	8.30037e-26	2156.46	-0.195086	0.613818	2122.09	-0.21545	0.345422	2408.68	0.223209	0.622162	1005.62	-0.126793
	C1_00510W	orf19.6057	270.313	0.304681	0.161284	373.999	1.62512	5.72361e-09	235.58	-0.0305894	0.914552	338.334	0.372261	0.028626	394.495	1.02104	7.0314e-09	250.133	-0.102704	0.645171	292.153	0.764217	2.14418e-06	377.221	1.36136	4.63312e-11	226.937	0.0852785	0.769082	318.331	0.436182	0.00476736	397.34	1.67827	2.96995e-23	210.956	-0.324559	0.169232	262.726	0.120567	0.836441	237.393	-0.148149	0.725232	244.679	0.0205112	0.992483	344.091	0.172138
	C1_00520W	orf19.6056	224.795	-0.632731	0.00308702	301.55	0.9367	0.000144756	321.956	0.475732	0.0189078	251.41	0.0301928	0.889523	262.257	0.472775	0.0358915	248.305	0.348712	0.0989817	229.58	-0.240008	0.232058	514.928	1.69737	9.11018e-18	274.591	0.229968	0.205226	281.141	-0.187565	0.309097	428.34	1.62899	1.30158e-13	274.792	0.162167	0.529512	257.847	-0.30422	0.493201	270.344	-0.124246	0.749835	274.305	-0.0121967	0.995457	216.601	0.342847
	C1_00530C	orf19.6055	277.851	-0.631172	0.000876037	174.009	-1.46265	8.86586e-07	281.66	-0.524286	0.00729969	350.045	-0.384163	0.0313845	306.601	-0.410804	0.0419926	314.239	-0.313188	0.0992212	297.267	-0.246952	0.205944	253.986	-0.703829	0.0125009	287.364	-0.404551	0.073435	355.851	-0.334318	0.0419215	207.902	-1.01233	0.000573643	317.642	-0.234796	0.337815	359.48	0.0646111	0.910146	341.556	-0.0514137	0.920014	350.528	0.0927103	0.971122	263.224	0.296168
	C1_00540C	orf19.6054	220.756	0.418257	0.184455	187.438	0.699941	0.00997127	276.605	0.980731	3.92268e-07	458.851	0.511838	0.00238828	358.43	0.193549	0.356507	332.898	0.00196872	0.992737	242.018	-0.187009	0.395719	376.07	0.99358	0.000156676	297.374	0.347006	0.115642	385.58	1.35768	3.34925e-13	184.399	0.516525	0.206497	256.172	0.785691	0.00483393	274.019	0.837321	0.00935306	231.385	0.459785	0.250976	193.933	0.057462	0.989878	394.187	0.913335
	C1_00550W	CIS2	256.679	-0.896211	2.98929e-08	487.347	1.51447	1.22531e-14	483.083	0.954534	7.45733e-10	387.424	-0.1407	0.39985	391.945	0.244839	0.176148	451.342	0.613111	4.13991e-05	263.291	-0.974575	2.8959e-08	891.053	2.08284	3.85754e-22	471.941	0.734133	6.14351e-06	395.758	-0.469676	0.00152943	616.151	1.50219	2.80443e-21	499.682	0.594119	0.000207077	362.264	0.116303	0.794538	353.524	0.0751503	0.852835	377.116	0.320082	0.557029	273.269	0.857047
	C1_00560W	CNS1	203.262	0.2821	0.15437	160.576	0.394767	0.17045	252.465	0.845922	2.19214e-07	372.754	1.39784	4.92002e-18	260.662	0.908797	8.26625e-06	251.513	0.842638	8.182e-05	191.534	0.401086	0.0762403	189.94	0.442024	0.120446	245.06	0.943656	3.36082e-06	349.024	1.62449	7.67249e-21	202.868	1.26385	2.78866e-05	229.323	1.0686	3.43232e-05	190.614	-0.0033626	0.993472	180.407	-0.140708	0.761705	169.85	-0.242802	0.946033	378.993	1.09639
	C1_00570C	orf19.6049	432.257	0.356125	0.0378482	246.208	-0.47836	0.0768144	311.06	-0.584017	0.000584676	358.883	-0.437662	0.0216877	295.271	-0.687789	0.000729216	305.825	-0.541064	0.00677766	381.324	0.290671	0.0675533	399.759	0.473487	0.033484	301.049	-0.457611	0.01879	343.569	-0.0666397	0.692343	291.016	0.450534	0.0325707	260.75	-0.493916	0.0226289	388.751	-0.0424337	0.942293	373.634	-0.130344	0.704155	350.756	-0.251852	0.805761	408.55	-0.852788
	C1_00580W	orf19.6048	660.955	-0.293282	0.202639	376.886	-1.44049	3.40606e-06	580.207	-0.689787	0.00179168	608.458	-1.01401	4.37583e-09	482.658	-1.54211	1.40408e-19	632.236	-0.378934	0.0167025	601.771	-0.16368	0.283545	799.782	0.657627	0.00264699	586.228	-0.296542	0.0895309	637.778	-1.18217	1.35867e-22	808.213	0.687493	2.24857e-07	671.859	-0.40788	0.115785	756.205	-0.00494011	0.992062	705.738	-0.182033	0.645941	768.984	0.14161	0.961805	514.486	-0.741033
	C1_00590W	TUF1	9964.23	1.90709	2.51171e-76	3045.97	-0.120332	0.717687	6853.26	1.21341	2.31571e-34	4900.19	-0.172741	0.100729	7808.84	1.26528	9.97397e-39	8064.38	1.34178	2.18404e-38	9879.31	1.97884	2.80293e-117	2622.67	-1.53742	1.40472e-23	8286.34	1.62339	1.90629e-54	5097.13	-0.221206	0.00953636	2374.62	-2.07123	9.25101e-35	8511.29	1.36895	3.59881e-35	4593.66	0.142506	0.623412	4241.05	-0.0573634	0.833562	4607.42	0.245719	0.359538	10717.4	-1.953
	C1_00600W	APC1	363.955	0.236942	0.200336	240.811	-0.140198	0.606216	279.199	-0.516665	0.00543017	376.202	-0.0180868	0.926255	301.337	-0.315726	0.122636	283.835	-0.499131	0.00664134	363.439	-0.163496	0.30056	469.914	0.592659	0.0401003	304.451	-0.835255	4.96428e-07	375.05	0.0929594	0.586765	336.938	0.730779	0.00129466	283.497	-0.307905	0.167041	349.315	0.0156559	0.977442	371.76	0.2142	0.456814	332.755	-0.0210306	0.992346	392.008	-0.254724
	C1_00610W	PSD1	1748.23	-0.119035	0.523952	934.362	-1.48301	7.48996e-09	1527.51	-0.505355	0.00244304	2201.1	0.0947625	0.383673	1391.31	-1.06138	7.53991e-19	1616.89	-0.456966	4.42585e-05	1828.65	-0.339817	0.000628868	1354.33	-1.4792	1.39533e-24	1751.54	-0.539457	2.5857e-05	2080.12	0.37171	9.48329e-05	934.9	-1.07376	1.48947e-15	1471.45	-0.193428	0.15147	1935.73	0.0605906	0.897579	2000.74	0.178597	0.548556	1740.47	-0.147412	0.958447	1992.96	0.258819
	C1_00620W	MOB2	488.532	-0.225064	0.201979	301.257	-0.966493	0.00078004	446.174	-0.471822	0.00451014	492.857	-0.114138	0.506349	366.209	-0.696578	0.000371302	431.792	-0.123502	0.50656	444.879	-0.165108	0.281937	536.333	0.419084	0.0351421	462.481	-0.0957728	0.594355	545.254	-0.0496789	0.73578	471.907	0.522186	0.00241945	443.277	-0.237748	0.230123	512.025	-0.204342	0.651503	516.027	-0.150119	0.62791	517.143	-0.0665599	0.981963	469.869	-0.109505
	C1_00630W	orf19.6043	285.859	-0.400367	0.0647607	177.316	-1.17949	8.93308e-05	269.375	-0.547817	0.0357589	314.823	0.0461438	0.815063	219.133	-0.735267	0.00189116	264.294	-0.0875474	0.687357	260.876	-0.240649	0.203139	187.019	-1.49361	2.72776e-07	281.574	-0.0567274	0.806357	312.423	-0.0696831	0.718571	172.732	-0.877227	0.00233882	277.693	0.0106911	0.967495	313.021	-0.233525	0.608083	314.559	-0.190091	0.595725	308.812	-0.162934	0.958447	286.33	0.197544
	C1_00640C	RPO41	678.801	2.20648	1.65225e-31	435.988	1.91531	9.59372e-15	618.818	2.07045	4.613e-29	758.843	2.0809	8.53935e-53	906.542	2.60259	1.42019e-76	563.182	1.7733	4.88614e-25	642.145	2.03971	6.09598e-36	346.645	0.866644	0.00188685	576.945	1.81363	7.70212e-17	692.922	2.25735	1.11598e-75	250.548	0.993296	0.00121658	536.465	2.05927	1.20725e-24	260.694	0.0986336	0.866859	255.668	0.0687801	0.908649	230.594	-0.154418	0.95918	1190.22	-0.0441708
	C1_00650C	SNF7	1266.6	-0.868932	7.15479e-08	1643	0.723956	0.00211148	1356.54	-0.549719	9.90356e-06	1366.27	-0.565386	7.69686e-07	1315.2	-0.27482	0.0478109	1248.2	-0.429287	0.000393054	1133.99	-0.509334	9.55977e-07	2133.51	1.19045	5.89337e-09	1213.57	-0.333001	0.00651047	1375.83	-0.725772	1.15835e-14	1804.77	1.00927	1.52545e-17	1282.58	-0.457395	0.000708849	1608.67	-0.17178	0.613792	1536.57	-0.285593	0.190145	1604.07	-0.075452	0.967903	1011.44	0.116219
	C1_00660C	orf19.6039	585.148	-0.346546	0.0152042	454.342	-0.262215	0.264168	542.047	-0.554375	0.000179867	592.307	-0.449138	0.00118236	491.784	-0.668584	1.78674e-05	501.481	-0.577577	0.00010798	618.42	-0.213381	0.115377	660.796	0.0555074	0.785046	558.751	-0.606929	2.98006e-05	616.466	-0.563787	7.66774e-06	618.068	0.492489	0.00697177	504.829	-0.769945	1.14498e-06	658.242	-0.103961	0.805371	683.087	0.0313004	0.931579	663.823	0.0249787	0.989878	518.228	-0.222573
	C1_00670C	UGA32	559.987	1.72111	6.49685e-23	172.22	-0.418008	0.177178	210.868	-0.636297	0.00156683	373.939	0.526584	0.000533385	201.206	-1.03992	1.07812e-06	241.433	-0.335744	0.0968935	542.844	1.56016	6.85157e-33	299.366	0.303357	0.212048	251.414	-0.317674	0.11712	334.487	0.636586	6.76584e-05	214.961	0.42868	0.0648062	202.376	-0.353528	0.143903	277.907	0.0690695	0.894889	277.111	0.0894478	0.826136	250.453	-0.13356	0.960154	675.873	-1.1404
	C1_00680W	ASM3	143.123	0.124437	0.638058	89.2439	-0.46162	0.17977	148.723	0.274001	0.297596	146.774	-0.190944	0.476958	108.025	-0.833504	0.00666205	141.087	0.0723768	0.806707	132.55	-0.474043	0.0956637	88.2925	-2.52675	2.10862e-08	165.923	0.163017	0.601187	141.46	0.0126206	0.961542	57.0644	-2.63874	1.13424e-05	128.424	0.145012	0.653629	143.888	0.0303711	0.963708	150.655	0.186404	0.781083	133.012	-0.100503	0.980976	146.342	-0.300935
	C1_00690W	RIC1	433.819	-0.231467	0.277074	233.956	-1.6383	7.74919e-09	344.97	-1.01175	6.98637e-07	442.998	-0.58709	0.000178867	321.185	-1.45505	6.71606e-16	349.158	-1.02435	1.52426e-08	437.899	-0.283751	0.117461	278.267	-2.42565	2.48502e-12	345.394	-1.26986	3.24585e-09	423.448	-0.639581	3.02831e-06	217.8	-2.26582	2.62565e-12	334.149	-1.00918	3.14216e-08	490.974	0.0193862	0.970423	491.464	0.0518759	0.907671	470.596	-0.00217272	0.998354	384.839	-0.352116
	C1_00700W	orf19.6035	1344.92	0.519925	0.000254546	753.318	-0.319384	0.1161	1180.67	0.227029	0.111942	991.677	-0.872595	1.01439e-11	1088.42	-0.118664	0.431006	1181.96	0.134245	0.375893	1290.07	0.61659	9.08674e-09	1248.07	0.596574	0.00116953	1179.11	0.356502	0.00508712	963.035	-1.01741	1.22308e-19	991.389	0.264241	0.444753	1157.84	0.103883	0.486884	1170.3	0.0486729	0.917889	1098.96	-0.10576	0.718266	1142.61	0.0794008	0.967903	1192.53	-1.35985
	C1_00710C	TUB2	1991.8	0.993509	2.21702e-05	941.156	-0.199649	0.473339	1423.84	0.228092	0.382748	2135.07	0.332906	0.00248839	1841.58	0.270582	0.0227462	1807.41	0.235599	0.0687645	2246.4	0.293591	0.00234639	1281.55	-1.73028	1.1374e-17	2001.09	-0.0704005	0.631759	2023.87	0.803496	4.17468e-14	733.069	-1.2393	1.16673e-13	1688.11	0.719173	4.01952e-06	1570.08	0.338933	0.48398	1736.12	0.611604	0.105814	1340.12	0.00414609	0.998354	2572.8	-0.336956
	C1_00730C	CMP1	834.549	-0.0984158	0.550479	520.652	-0.749534	0.00157483	985.026	0.39875	0.00643093	882.685	-0.400642	0.00238313	803.476	-0.30252	0.0265355	1069.43	0.509504	2.27385e-05	829.301	-0.151767	0.215771	734.746	-0.462559	0.0203725	1042.66	0.436226	0.00045622	789.432	-0.333032	0.00825984	530.33	-0.463757	0.0152833	928.589	0.524264	0.000617855	915.3	0.0526776	0.901118	898.622	0.0284517	0.9329	834.892	-0.113744	0.95918	799.634	-0.265317
	C1_00740C	SPE1	1030.32	1.26183	5.47387e-08	499.041	0.234517	0.505981	786.568	0.708415	0.00102846	1345.27	1.23707	6.15256e-29	1058.48	0.991383	9.67033e-16	759.05	0.207668	0.195	1059.64	0.816646	1.50995e-10	504.138	-1.52689	5.27165e-12	839.254	0.20594	0.257259	1264.67	1.63483	1.78714e-47	321.118	-1.0185	2.74652e-05	694.839	0.684251	2.21852e-05	687.945	0.237555	0.626293	711.708	0.351408	0.381216	584.862	-0.121648	0.967903	1689.32	0.196208
	C1_00750C	VPS27	945.433	-0.921729	8.72577e-13	967.402	0.0928483	0.697992	932.689	-0.912236	9.31244e-08	1004.16	-0.555169	3.28729e-05	942.241	-0.350582	0.0216906	848.054	-0.703498	2.2051e-05	880.272	-0.55761	5.59902e-07	1227.67	0.485289	0.00177604	889.498	-0.576033	2.51268e-06	1002.31	-0.719024	1.00426e-10	995.314	0.361877	0.0104106	852.036	-0.789657	2.84052e-09	1198.84	-0.215969	0.578114	1182.82	-0.226424	0.318861	1190.03	-0.131012	0.945666	741.778	0.135089
	C1_00760W	orf19.6030	532.861	-0.466077	0.000852808	585.983	0.589874	0.00814532	523.634	-0.471864	0.000411664	514.383	-0.581302	4.61673e-05	520.276	-0.133263	0.442768	490.461	-0.302079	0.0658899	540.596	-0.277578	0.0397101	697.894	0.500893	0.0041605	509.877	-0.524168	0.000415848	556.424	-0.511101	0.00055292	688.933	1.00918	1.30882e-07	476.229	-0.554522	0.0027514	607.671	-0.16975	0.625925	626.459	-0.0486455	0.880015	608.837	-0.0611749	0.989878	439.34	-0.300526
	C1_00770C	ROT1	149.707	0.479301	0.0563192	80.9496	-0.490147	0.198832	174.962	0.880824	0.00024592	221.816	0.56001	0.00859607	145.988	-0.250583	0.409377	174.101	0.271667	0.288221	152.053	-0.015482	0.955526	110.713	-1.0439	0.0423598	191.964	0.5599	0.0343969	245.365	1.26243	8.12102e-10	77.4423	-0.869814	0.0636056	163.625	0.701216	0.0143393	148.448	0.354167	0.577807	144.019	0.301453	0.575189	128.092	0.0617945	0.989878	220.41	0.419613
	C1_00780C	HGC1	188.952	-0.0983976	0.710565	220.168	0.987145	0.000272857	166.956	-0.439552	0.0644113	117.446	-0.493007	0.0530164	183.58	1.02129	1.57739e-05	139.429	0.393619	0.109718	159.03	-0.283793	0.208168	248.435	0.937245	0.000481345	157.43	-0.367528	0.112977	119.123	-0.814547	0.000578673	179.21	1.25323	5.00073e-05	154.71	0.441942	0.105462	165.253	-0.674285	0.115906	191.418	-0.147861	0.767424	167.177	-0.503725	0.438848	145.584	-1.08538
	C1_00790W	orf19.6027	98.0185	1.16398	0.00284447	68.4252	0.996941	0.0409876	60.2736	0.0320231	0.95307	97.3908	0.397078	0.253624	79.4418	0.187431	0.640576	70.1473	-0.152325	0.715476	94.4675	0.362539	0.203629	108.516	0.759889	0.0368892	69.134	-0.627078	0.0726708	81.919	1.12208	0.000149985	51.0665	0.87632	0.0826095	44.2048	-0.0383162	0.946499	70.5118	0.306859	0.793794	74.1257	0.462539	0.550584	53.9244	-0.371788	0.958447	126.201	-0.475696
	C1_00800C	ERG2	195.66	2.44147	5.37726e-11	82.6451	1.37641	0.00533696	158.4	2.10025	5.62942e-09	327.687	2.95432	7.65032e-62	213.45	2.44376	3.52278e-28	145.482	1.77084	3.89671e-13	219.778	2.22455	4.37835e-32	65.8919	-0.436784	0.543394	165.83	1.6844	5.98968e-14	325.237	3.75894	6.55194e-64	31.8282	0.0360149	0.964289	145.919	2.69969	1.04995e-16	66.6321	0.138927	0.907943	71.8068	0.3627	0.665947	51.1421	-0.578133	0.927227	455.961	0.633004
	C1_00810W	orf19.6025	81.5243	1.35856	1.62262e-07	34.0064	-0.0491327	0.932529	72.9663	1.16103	0.000158437	141.309	1.28576	1.31981e-07	64.7788	-0.358789	0.404108	73.6786	0.0489171	0.906461	88.5108	0.965615	0.000938069	74.1903	0.625957	0.305612	72.6627	0.478556	0.176336	136.767	1.51812	8.31102e-11	48.0412	-0.0691064	0.919293	65.3487	0.179204	0.676709	62.0925	0.678574	0.326758	54.679	0.400919	0.54874	55.1188	0.486229	0.861048	159.028	0.589388
	C1_00820W	orf19.6024	198.035	-0.406343	0.12031	123.655	-1.16365	0.000341811	192.602	-0.447077	0.0706644	197.029	-0.0411342	0.884291	133.837	-0.967	0.000427936	147.578	-0.562259	0.0243137	182.585	-0.376054	0.0787367	184.117	-0.268876	0.391371	168.688	-0.711356	0.00079393	221.898	-0.304592	0.0962084	124.742	-1.12921	0.0438524	146.5	-1.40388	9.56388e-08	210.421	-0.340621	0.52919	223.501	-0.117393	0.81152	225.083	-0.0235181	0.992483	184.752	0.00857941
	C1_00830W	orf19.6023	200.43	-1.28622	8.75407e-07	208.47	-0.0912821	0.753485	292.923	0.129811	0.532508	240.474	-1.55171	5.79659e-18	332.602	0.136653	0.524905	278.012	-0.387933	0.0418623	213.165	-1.02972	3.40328e-06	519.325	1.44201	7.39402e-07	254.94	-0.410107	0.0508958	245.257	-1.56072	1.00056e-19	397.092	1.06902	1.12643e-07	305.099	-0.112898	0.684599	314.249	0.169522	0.711492	295.297	0.0255422	0.962632	309.669	0.224459	0.910525	121.611	-0.11008
	C1_00840C	NRM1	181.97	2.56977	9.67991e-20	93.6558	1.89839	2.94235e-07	115.506	1.79702	4.53888e-13	211.895	2.53923	1.25122e-35	238.275	2.93952	6.11454e-40	82.6723	1.02126	0.00140902	164.128	1.78966	2.99876e-13	53.7582	-0.997386	0.0697456	105.284	0.866252	0.0104818	235.919	2.79454	3.47079e-38	29.5252	-1.26926	0.064974	84.3617	1.18548	0.000360605	56.1532	0.0800357	0.939564	65.231	0.499914	0.444252	53.4903	0.0383204	0.992483	341.435	0.0361577
	C1_00850W	IHD2	399.984	-1.4019	7.38945e-10	238.426	-3.52044	6.99849e-31	446.935	-0.823209	5.52136e-06	467.746	-1.31339	1.14721e-17	391.184	-1.60383	2.0493e-14	455.877	-0.844411	1.0167e-07	390.328	-1.70368	1.05935e-29	324.76	-3.11732	1.68835e-34	478.834	-0.787191	1.17841e-07	505.056	-1.29951	7.43235e-25	289.109	-2.73055	2.05156e-31	478.702	-0.886816	4.42877e-06	611.224	0.0345329	0.940675	609.402	0.0523804	0.878574	618.713	0.166491	0.914955	247.638	0.10934
	C1_00860W	orf19.6020	283.372	-0.565069	0.00778819	439.135	1.28298	4.70777e-06	458.97	0.814828	1.83478e-05	284.72	-0.475561	0.0109113	327.864	0.310597	0.128367	363.298	0.57936	0.00475408	255.214	-0.831359	3.89473e-06	817.795	2.04674	9.9454e-25	393.808	0.45904	0.0100964	326.858	-0.777751	6.32864e-06	708.285	1.96811	5.17654e-14	402.369	0.320914	0.141249	329.558	-0.19448	0.695571	344.062	-0.0377477	0.94175	357.944	0.145758	0.95918	237.619	-0.120661
	C1_00870W	LRO1	845.673	-0.349017	0.018603	444.382	-2.05826	1.28505e-13	881.785	-0.167607	0.216705	1252.35	0.372843	0.00104828	675.192	-1.32151	1.06525e-20	879.965	-0.260851	0.0662017	843.045	-0.460992	3.47496e-05	565.989	-2.41352	3.05064e-15	939.2	-0.162053	0.21611	1258.98	0.455162	1.49067e-06	444.88	-2.33454	1.82199e-43	861.217	-0.19659	0.146748	999.706	0.0379504	0.933033	996.256	0.055323	0.850054	960.18	0.0229658	0.989878	1077.44	0.743954
	C1_00880W	orf19.6017	102.159	-0.750236	0.0154445	150.509	1.07638	0.00107321	169.204	0.754093	0.00531574	161.579	0.484343	0.0313341	178.431	0.999611	1.33625e-05	271.974	1.84454	2.2383e-22	98.9145	-1.34434	6.11852e-07	445.275	2.43731	9.46362e-28	235.478	1.17555	8.84871e-11	170.598	-0.229199	0.281799	411.102	2.4286	2.7021e-34	248.356	1.08432	1.09537e-05	129.053	-0.0914896	0.901118	139.777	0.165116	0.751918	147.999	0.383641	0.830267	131.415	1.13029
	C1_00890W	orf19.6016	532.339	-0.335048	0.0232136	310.33	-1.38675	3.8072e-08	469.321	-0.724251	7.53311e-07	552.096	-0.392057	0.00376505	418.746	-0.963722	2.05752e-09	450.613	-0.651758	2.07516e-05	552.97	-0.198955	0.178306	399.001	-1.38	1.0813e-10	476.02	-0.771036	1.00267e-06	549.114	-0.613697	2.03207e-06	340.086	-1.11131	3.85873e-08	479.068	-0.586397	0.000651639	599.984	-0.0884621	0.844451	613.43	0.00618816	0.988144	601.407	0.0201004	0.990692	482.84	-0.161113
	C1_00900W	RRS1	193.063	3.28807	2.01671e-16	124.561	3.03361	2.02417e-13	272.811	3.85473	1.25095e-31	648.258	4.93956	6.27849e-159	284.859	3.88104	5.8837e-69	223.185	3.51014	1.72973e-48	150.914	2.74286	1.0329e-28	37.7291	-0.0250059	0.97137	202.371	3.19435	4.11293e-39	592.806	5.10798	8.83887e-15	20.1669	-0.496506	0.635676	199.372	3.67027	5.68829e-07	37.802	0.0305367	0.982941	38.782	0.134432	0.900367	33.5143	-0.242937	0.986904	789.129	1.66283
	C1_00910W	orf19.6013	95.2645	0.204907	0.530777	59.8802	-0.348769	0.511884	81.3023	-0.209241	0.523147	111.38	0.380884	0.172428	77.8074	-0.276358	0.447916	84.5311	-0.0129589	0.972877	91.7458	-0.371419	0.219201	87.6422	-0.441475	0.283206	98.797	-0.179187	0.614647	100.805	0.446989	0.140828	42.0266	-1.30705	0.0224182	82.5242	0.296323	0.450549	90.8868	-0.0415769	0.961026	99.4577	0.232541	0.712669	83.6339	-0.19485	0.968663	115.46	0.11875
	C1_00920W	orf19.6012	276.723	0.000754883	0.997	216.288	0.094358	0.736055	285.665	0.135059	0.537941	371.107	0.567968	0.000583205	263.397	-0.0107778	0.964979	298.076	0.341647	0.0751746	302.503	-0.0880681	0.632371	336.426	0.277527	0.28551	320.9	0.0400338	0.852897	334.601	0.729474	1.17759e-05	235.478	0.742454	0.00251314	263.831	0.507125	0.0221206	282.792	-0.0517103	0.927735	304.661	0.183975	0.589989	253.698	-0.27512	0.864897	361.378	0.500071
	C1_00930C	SIN3	1806.88	-0.562614	8.24266e-07	1059.97	-1.73364	7.61391e-21	1640.03	-0.872482	6.83099e-16	2074.41	-0.259917	0.0130059	1504.34	-0.983137	8.10526e-17	1624.39	-0.655211	2.16478e-08	1805.97	-0.416993	1.78982e-05	1469.53	-1.12486	4.85288e-12	1701.93	-0.683372	9.35922e-09	2026.57	-0.279394	0.00186255	1211.11	-0.838147	1.48445e-11	1588.94	-0.618841	3.81892e-07	2170.94	-0.0964618	0.791858	2184.32	-0.0495318	0.855931	2094.93	-0.0972486	0.958447	1691.02	0.19044
	C1_00940W	RPB11	241.215	-0.657367	0.0082969	231.927	0.10552	0.719521	274.176	-0.175524	0.391194	324.089	-0.0471992	0.827169	268.692	-0.237351	0.259936	281.445	-0.0791313	0.714425	243.473	-0.414419	0.0217336	314.458	0.396322	0.068288	256.284	-0.298362	0.107567	318.24	-0.0724804	0.713947	298.635	0.692693	0.00144042	278.571	-0.040027	0.867934	306.535	-0.00847187	0.988672	297.059	-0.0739655	0.856677	297.288	0.002624	0.998354	253.719	0.58592
	C1_00950C	CDC5	1544.81	-0.0191381	0.92001	659.411	-3.0446	3.00696e-35	1170.37	-0.919109	2.2498e-12	1299.79	-0.223982	0.0618298	941.907	-0.937583	1.02252e-12	897.856	-1.12225	2.28835e-19	1360.82	-0.116667	0.367463	740.468	-3.80126	9.34685e-35	1008.76	-1.31397	7.01463e-13	1393.88	-0.458816	5.99726e-07	589.629	-4.43545	5.25786e-89	978.734	-1.31791	2.92398e-26	1459.39	-0.31641	0.220836	1537.82	-0.123748	0.661172	1516.65	-0.0883031	0.958447	1403.49	-0.53752
	C1_00960C	SET1	466.455	0.0313829	0.857501	427.076	0.532002	0.0715356	451.653	-0.0172685	0.918666	493.536	-0.00703782	0.969533	433.134	-0.0288064	0.877751	390.986	-0.324785	0.069242	490.391	-0.44195	0.000496963	735.425	0.738613	4.93472e-05	493.769	-0.471297	0.00145166	496.77	-0.275121	0.0453765	634.614	1.22552	3.30329e-16	406.545	-0.460854	0.00809721	469.891	-0.0639202	0.891598	531.608	0.30408	0.190428	479.613	0.0956733	0.967903	490.225	-0.117404
	C1_00970W	orf19.6008.3	70.5628	0.327261	0.446666	41.4323	-0.400998	0.414941	51.3532	-0.573647	0.103722	82.4408	-0.0702049	0.839095	52.804	-1.26788	0.00385939	58.9487	-0.762335	0.0373508	71.8099	0.148135	0.664664	51.8666	-0.834585	0.179824	51.9375	-0.99206	0.00578123	76.9431	-0.255606	0.525628	39.9712	-1.44354	0.0449885	59.7219	-0.626223	0.14631	71.6131	0.27056	0.689885	67.5446	0.142525	0.822138	69.6068	0.285691	0.958447	81.0889	-0.14084
	C1_00980W	orf19.6008.4	605.171	0.912638	5.29419e-07	289.573	-0.282108	0.372385	508.513	0.546865	0.00408741	521.071	-0.207533	0.156752	484.338	-0.0554241	0.755003	505.251	0.0824988	0.660638	628.637	1.0814	4.74308e-17	320.756	-0.671593	0.0382464	508.703	0.567492	0.000387809	526.443	-0.469384	0.000658451	310.145	-1.15338	0.000237323	569.338	0.201789	0.246878	477.636	0.246354	0.577978	426.323	-0.044847	0.924572	489.488	0.399864	0.544118	658.918	-0.889043
	C1_00990C	NMA111	318.456	1.56425	7.48731e-10	279.3	1.84538	1.16015e-12	376.884	1.90974	4.17054e-15	628.3	2.39937	2.23303e-39	535.328	2.33549	8.93187e-32	354.07	1.59602	3.54973e-13	306.595	1.69293	2.28407e-18	338.672	1.92128	2.55811e-14	344.109	1.878	2.31622e-18	647.854	2.54614	1.3881e-65	266.011	1.59769	1.57782e-10	322.437	1.55399	3.61954e-12	176.959	0.152472	0.861281	158.607	-0.138843	0.83046	166.824	0.0906839	0.989878	761.992	0.970054
	C1_01000C	orf19.3289	232.475	0.0826792	0.759965	150.869	-0.386245	0.34967	210.287	-0.165957	0.540829	248.542	-0.407489	0.043646	203.13	-0.688292	0.00203831	222.609	-0.347875	0.111276	221.395	0.370675	0.0360435	215.204	0.362252	0.255694	196.527	0.00788762	0.976092	225.45	-0.490559	0.0131054	186.762	0.0408975	0.884358	203.593	-0.348033	0.10352	249.278	0.161848	0.801144	216.725	-0.214332	0.620195	233.43	0.0788468	0.98586	231.248	-0.345078
	C1_01010W	orf19.3290	1645.32	0.320612	0.0134994	926.511	-0.569057	0.00149934	1641.42	0.355371	0.00748326	1289.19	-0.624935	4.09097e-08	1406.97	0.0498161	0.717139	1634.61	0.462354	8.15355e-05	1599.65	0.612251	3.70577e-09	1308.5	0.162562	0.417706	1578.33	0.542192	1.56422e-05	1276.96	-0.695138	2.11946e-12	1182.47	0.19353	0.173495	1594.7	0.414999	0.00284971	1487.74	-0.0688245	0.860893	1412.03	-0.197666	0.420798	1453.96	-0.0317096	0.989878	1473.37	-1.0299
	C1_01030W	HMT1	392.564	2.80266	7.28286e-17	286.425	2.74462	3.74648e-10	460.108	3.08584	3.79721e-21	1014.04	3.43627	1.37867e-129	743.965	3.14195	1.23557e-83	506.969	2.52119	2.67116e-38	458.235	2.28647	2.98768e-56	96.2305	-1.93414	2.47387e-08	468.753	2.29799	1.23856e-40	905.81	4.15185	1.41982e-155	51.7934	-0.930652	0.143906	445.773	3.26552	2.14109e-49	130.589	0.630501	0.422255	132.112	0.677362	0.278201	94.0235	-0.15834	0.985083	1258.41	1.25326
	C1_01040W	orf19.3292	334.837	-0.377083	0.140143	396.623	0.827257	8.02183e-05	369.632	-0.0194359	0.920229	482.959	0.099911	0.565523	382.913	-0.220798	0.233556	378.26	-0.241455	0.201175	332.564	-0.923458	1.96352e-09	377.537	-0.364594	0.112391	377.144	-0.504677	0.00784742	479.685	0.423385	0.00167894	279.487	-0.067627	0.824305	318.019	-0.336992	0.121537	413.224	0.139075	0.783216	421.401	0.216341	0.468184	376.547	-0.0259508	0.989878	396.474	0.601471
	C1_01050C	orf19.3293	1214.86	-0.494276	0.000480478	681.383	-1.90471	2.21515e-20	1051.01	-0.992887	2.07685e-14	1283.85	-0.431161	0.0002494	957.446	-1.09008	5.98785e-16	1024.37	-0.783347	1.74971e-10	1137.71	-0.577828	1.36736e-08	684.522	-5.07213	1.64776e-71	1091.86	-0.791513	8.57774e-11	1578.83	-0.621313	1.77295e-06	684.249	-5.40674	1.51416e-10	1218.14	-1.08543	6.96706e-10	1424.06	-0.111912	0.773862	1440.89	-0.0483092	0.865075	1584.93	0.286962	0.768692	1068.01	-0.0650296
	C1_01060W	MBF1	4204.98	-0.35365	0.00817709	5190.16	0.931447	3.36704e-06	4154.9	-0.341729	0.00935844	4923.01	-0.172441	0.128175	4841.19	0.138302	0.319552	4053.11	-0.380204	0.000653212	4384.69	-0.263719	0.00542606	4657.15	-0.00641956	0.978177	4226.59	-0.434969	0.000157507	5395.87	-0.319144	1.78287e-05	4219.9	0.0227531	0.861334	4463.92	-0.471055	0.000708523	4877.16	-0.0200927	0.963708	4918.71	0.0320794	0.91404	5099.67	0.202332	0.768692	4210.19	0.145415
	C1_01070C	orf19.3295	386.156	-0.145675	0.383784	225.893	-1.08178	1.77602e-05	309.304	-0.864854	9.94965e-07	440.615	0.00626137	0.971311	298.229	-0.898537	6.23042e-06	281.35	-1.13121	2.25617e-10	398.787	-0.0856586	0.589391	350.52	-0.416084	0.0764683	307.27	-1.07561	4.39924e-09	424.763	-0.160921	0.291314	264.77	-0.534989	0.0167427	269.763	-1.36295	1.36372e-05	415.172	-0.0491367	0.91901	422.58	0.0304788	0.933818	407.858	0.00250625	0.998354	409.429	0.0874043
	C1_01080W	orf19.3296	181.851	-0.0873622	0.720291	126.995	-0.335881	0.489777	137.332	-1.02818	9.97715e-06	222.79	-0.282997	0.168845	165.096	-0.925648	0.000200215	152.752	-1.25501	1.17895e-06	171.101	-0.152483	0.498737	157.94	-0.326979	0.541459	137.59	-0.989736	7.76262e-06	169.919	-0.00842778	0.972135	121.933	0.0710123	0.851215	127.713	-0.456683	0.114927	211.031	0.221164	0.672291	190.186	-0.0425438	0.92864	171.559	-0.274722	0.910525	191.389	0.0105173
	C1_01090C	orf19.3297	801.048	0.535109	0.000292878	454.317	-0.258933	0.235641	673.097	0.125005	0.465228	641.639	-0.285097	0.097501	623.54	0.004275	0.981644	658.408	0.172031	0.308275	770.952	0.799015	8.41384e-08	478.805	-0.429118	0.124328	643.831	0.325075	0.0801209	678.936	-0.585032	8.54948e-07	505.154	-0.369345	0.0333831	691.372	-0.0601737	0.727104	667.588	-0.0572311	0.913304	629.836	-0.205292	0.602512	700.049	0.174875	0.917546	789.366	-0.894019
	C1_01100W	CCH1	408.648	-0.974732	6.48376e-08	495.768	0.506048	0.0404135	467.056	-0.409874	0.0424774	408.454	-0.316837	0.114793	473.279	0.447623	0.0171568	410.127	0.0826087	0.713582	369.501	-0.703749	1.49949e-06	452.817	0.0391738	0.879857	460.866	-0.0258994	0.897165	437.768	-0.374799	0.014954	379.931	0.264766	0.163293	443.586	0.103056	0.574547	492.325	-0.422565	0.339238	517.01	-0.228481	0.485599	497.11	-0.274033	0.768692	322.73	0.218743
	C1_01110C	ZPR1	722.478	0.511187	0.00873243	495.861	0.262152	0.282632	832.348	0.877954	3.75908e-09	1200.63	2.01488	9.46595e-78	878.578	1.66596	4.53718e-39	661.601	1.11146	2.17232e-16	576.202	0.955143	2.92532e-12	295.657	-0.874355	0.000349274	691.134	1.30544	1.65322e-21	1168.62	1.63093	1.15466e-55	271.284	-1.47892	2.31923e-11	728.262	0.959719	8.40621e-11	531.28	-0.488265	0.101866	510.862	-0.59156	0.0397351	559.79	-0.203824	0.914955	1378.81	0.998583
	C1_01130W	orf19.3301	549.28	0.234304	0.264581	2639.45	3.67958	4.34737e-44	613.414	0.554981	0.00358691	608.477	0.453588	0.00169899	1345.41	2.30054	1.69516e-77	537.428	0.464941	0.00201523	555.083	0.808433	1.48927e-10	2885.23	3.77134	5.53074e-40	541.875	0.717427	0.000103002	655.808	0.1435	0.241958	2646.88	3.47894	4.47405e-183	579.773	0.196838	0.351308	501.318	-0.139688	0.791858	469.852	-0.310987	0.357333	537.559	0.162724	0.958447	656.958	0.0627116
	C1_01140C	orf19.3302	2144.59	-1.00566	1.83736e-17	4322.4	1.58119	7.40824e-21	2594.11	-0.249603	0.0192328	2139.43	-1.14413	1.38289e-26	2575.55	-0.0303337	0.86399	2512.18	-0.0874253	0.482363	2195.03	-0.871086	3.32799e-20	4704.56	1.2617	6.14881e-07	2692.63	-0.204084	0.0681031	2196.76	-1.15527	2.31586e-40	4024.22	1.484	6.09634e-55	2600.38	-0.0273092	0.883789	2857.35	-0.124047	0.721468	2950.96	-2.78179e-05	0.999866	2819.47	-0.0585243	0.967903	1409	-0.278626
	C1_01150C	orf19.3303	376.73	0.0588772	0.829154	454.349	1.17309	8.15228e-06	427.357	0.435344	0.0630175	558.173	1.04056	1.39123e-15	394.801	0.532496	0.00227475	417.314	0.678656	0.000222781	361.668	-0.011534	0.947517	510.411	0.911265	0.000214334	427.69	0.400021	0.0132728	533.622	0.896937	1.66694e-13	415.792	1.13135	1.55309e-12	387.336	0.485637	0.0484719	361.728	-0.179576	0.748604	379.075	-0.0109877	0.984178	355.367	-0.127619	0.967903	566.758	0.786317
	C1_01160C	orf19.3304	193.495	0.530459	0.129074	103.252	-0.465688	0.333135	260.097	1.2256	6.53811e-08	515.395	2.17978	4.90696e-38	204.196	0.563998	0.0305286	234.04	0.89191	0.000145816	186.886	0.184979	0.472309	134.588	-0.789766	0.00829228	227.839	0.648251	0.0053121	492.598	2.21486	2.26655e-56	103.75	-0.508496	0.149727	210.441	0.831246	0.000701075	168.952	0.0702411	0.933381	172.431	0.155564	0.750069	159.045	0.000266748	0.999516	527.007	1.70258
	C1_01170C	ZCF17	233.688	-0.0612563	0.772486	142.196	-0.793095	0.0169384	172.489	-1.09543	1.74945e-08	272.867	0.457099	0.00732972	181.242	-0.350771	0.161034	182.181	-0.3171	0.160654	205.046	0.0323841	0.902845	187.432	-0.156319	0.711112	175.274	-0.503445	0.0816619	270.27	0.441786	0.01402	147.691	-0.244858	0.484879	154.894	-0.839809	0.000546167	231.036	-0.217993	0.623683	228.317	-0.221032	0.650572	224.327	-0.197076	0.945666	274.504	0.285174
	C1_01180C	orf19.3306	15.6359	-0.10652	0.890864	24.3895	1.5613	0.018808	16.9541	0.160709	0.817504	10.9314	-1.54554	0.0543106	31.663	1.76273	0.000991771	15.8416	0.268544	0.745892	14.9541	0.25974	0.716539	37.8499	2.23416	1.46512e-05	10.6425	-0.879799	0.329655	14.2365	-2.09931	0.00379915	39.545	1.95986	0.000161773	21.957	0.26445	0.726434	16.0388	-0.165517	0.927062	15.4416	-0.248364	0.853196	18.7292	0.366071	0.967903	10.754	-1.61575
	C1_01190C	orf19.3307	374.387	-0.0739055	0.703111	257.521	-0.372244	0.163629	329.699	-0.425333	0.0289133	403.24	-0.43899	0.0108184	321.159	-0.824145	0.000352963	358.394	-0.399937	0.038692	398.379	-0.0849842	0.61936	385.734	-0.10926	0.605702	349.942	-0.558371	0.000713785	374.762	-0.132747	0.422285	258.274	-0.175977	0.440598	308.218	-0.293507	0.129685	415.269	0.107114	0.844451	411.231	0.107051	0.732111	371.604	-0.111638	0.967903	360.929	-0.273379
	C1_01200W	STB5	693.675	-0.170637	0.449174	838.757	1.0113	2.11492e-05	658.632	-0.282902	0.211372	581.101	-1.0263	1.26232e-12	753.869	0.249768	0.0856883	647.419	-0.167577	0.277315	705.651	0.112288	0.383676	1104.28	1.22462	1.0336e-12	674.979	-0.0596675	0.698748	632.234	-1.29418	1.11532e-26	1021.32	1.17041	1.31517e-22	693.038	-0.354972	0.0299039	744.028	-0.0796983	0.890645	731.191	-0.102788	0.81029	778.5	0.149128	0.958447	536.383	-0.950907
	C1_01210W	orf19.3309	207.409	-0.640754	0.0296037	520.608	2.14858	1.19183e-17	340.473	0.79456	0.000579831	432.324	0.21609	0.173898	549.161	1.07652	2.70443e-11	403.352	0.374189	0.0249372	241.485	-0.368778	0.0401856	522.628	1.5539	1.54016e-10	339.831	0.543391	0.00113775	377.866	0.310638	0.0554992	482.254	1.62889	1.78065e-18	397.856	0.788416	4.91463e-05	317.171	0.495289	0.271889	271.79	0.11862	0.818772	280.647	0.272439	0.922239	309.69	1.33518
	C1_01220C	orf19.3310	777.197	0.0119569	0.949776	527.35	-0.321898	0.23048	633.904	-0.591492	3.49024e-05	941.436	0.195322	0.160825	556.424	-1.2058	4.3807e-13	693.787	-0.325619	0.0339654	670.235	0.272296	0.0474083	1077.56	1.39946	1.02294e-13	639.062	0.101054	0.566887	952.928	0.260568	0.0685474	1155.58	1.49361	2.23287e-28	623.491	-0.596621	9.22374e-05	810.699	0.0166908	0.972915	714.785	-0.339034	0.23558	784.12	0.0204852	0.991171	902.032	0.183855
	C1_01240W	IFD3	1438.15	0.387331	0.0273752	2818.92	2.31543	2.97209e-34	1810.19	0.964639	2.01118e-09	1654.52	0.259971	0.0461664	1789.42	0.757793	3.24672e-08	2184.74	1.20315	3.35088e-22	1344.78	0.148254	0.179145	5897.12	3.0834	1.91227e-77	2005.68	1.0674	6.32919e-20	1646.71	0.185929	0.104582	6382.27	3.44057	5.24888e-193	2377.14	1.35794	6.43413e-20	1346.9	0.106704	0.817006	1305.35	0.046417	0.894832	1328.64	0.165289	0.946033	1743.93	-0.0352652
	C1_01250W	orf19.3312	1375.72	0.310705	0.0133702	723.074	-0.844957	1.12254e-05	1183.95	-0.0614095	0.645807	1150.69	-0.821822	5.06061e-11	1205.86	-0.222248	0.081128	1245.35	-0.10619	0.395949	1364.99	0.492327	1.10548e-06	889.073	-0.722208	9.62398e-05	1229.64	0.182047	0.147109	1209	-0.878524	1.38309e-18	1020.66	-0.207312	0.250109	1254.81	-0.232957	0.0572831	1321.29	0.0931642	0.791858	1223.01	-0.102639	0.691596	1330.52	0.208656	0.705144	1221.9	-1.05539
	C1_01260C	TRS20	199.822	-0.0678661	0.782988	118.39	-0.922092	0.104935	190.773	-0.163338	0.419686	189.182	-1.06645	5.51744e-06	190.733	-0.543118	0.0245262	189.538	-0.548959	0.0209769	216.433	-0.00287101	0.990375	181.602	-0.476796	0.0624782	196.285	-0.351334	0.0920646	192.978	-1.05592	1.65671e-07	177.88	-0.0686061	0.82912	200.995	-0.347979	0.191819	225.342	0.157915	0.792916	218.155	0.0932484	0.823492	221.424	0.205363	0.945666	163.921	-0.854038
	C1_01270W	CTA9	728.628	-0.0913816	0.702985	392.151	-1.40004	3.91699e-08	601.092	-0.680649	9.28457e-05	623.533	-1.04028	6.81679e-15	526.68	-1.24914	6.49803e-16	560.374	-0.943131	7.79995e-10	750.1	-0.241502	0.0481324	648.947	-0.650632	0.000149056	630.525	-0.923243	1.43676e-08	585.775	-1.00482	2.40373e-15	458.229	-0.563845	0.000888805	553.946	-0.654765	1.07197e-05	780.807	-0.00773382	0.987561	810.145	0.12469	0.704023	734.349	-0.083725	0.968761	576.456	-0.972613
	C1_01280C	MED22	64.107	0.0753879	0.839728	39.7323	-0.54744	0.325115	59.7936	-0.0770521	0.872426	77.3939	0.57807	0.0609768	50.7955	-0.237537	0.597708	59.7748	0.251929	0.589336	55.5251	-0.0051139	0.990909	81.5632	1.00482	0.0299372	59.675	0.154794	0.676952	62.676	-0.139798	0.734487	51.2474	0.299662	0.589036	60.5138	0.165258	0.74927	61.2884	-0.171613	0.855447	61.0172	-0.148727	0.834263	61.3588	-0.0677749	0.989878	79.8992	0.315514
	C1_01290C	orf19.3318	249.39	0.341555	0.141831	126.436	-0.937715	0.010709	202.887	-0.192239	0.391372	316.627	0.748372	1.14598e-05	201.141	-0.106902	0.663985	207.16	-0.00555971	0.982639	252.216	0.333543	0.0807591	153.054	-1.29673	0.000335534	206.106	-0.287661	0.200657	327.473	0.425607	0.00484252	117.604	-2.29684	1.54568e-05	221.516	-0.270043	0.207415	223.886	-0.0622453	0.927062	229.125	0.0354636	0.950004	237.9	0.205086	0.945666	340.726	0.33118
	C1_01300W	orf19.3319	1559.87	-0.566472	2.24919e-05	950.272	-1.52215	1.44127e-10	1512.44	-0.621898	6.34313e-06	1721.07	-0.47216	2.06063e-05	1215.51	-1.41137	7.99381e-32	1443	-0.638057	1.19754e-07	1596.74	-0.506639	3.41765e-06	1140.3	-2.01571	2.3615e-14	1526.92	-0.727197	1.17337e-08	1802.36	-0.514866	4.36016e-08	946.122	-1.84904	1.81392e-38	1473.07	-0.725566	8.59505e-10	1897.56	-0.0626808	0.869189	1934.25	0.0207194	0.953225	1901.36	0.0449112	0.985083	1369.59	0.0156254
	C1_01310W	orf19.3320	4.67877	-0.364875	0.778148	3.42601	-0.428757	0.819759	6.80277	0.713945	0.471442	6.96481	-1.49862	0.149346	7.09766	-0.817687	0.517843	7.90507	-0.396686	0.719433	4.88667	-1.29648	0.279448	3.37216	-5.09493	0.0263739	7.78469	0.258132	0.824612	5.12911	0.761707	0.555282	1.31121	-3.50582	0.380046	5.2864	1.17133	0.487813	7.46282	0.799084	0.738945	6.29147	0.433938	0.84645	4.32312	-0.604786	0.978213	4.00389	-0.34522
	C1_01320W	MRS7	3168.25	-0.359681	0.0593262	1697.03	-1.94839	5.11607e-16	3349.81	-0.133563	0.504802	2632.59	-0.991147	2.9751e-23	2512.54	-0.681829	8.329e-11	3387.26	0.264159	0.0140098	2588.16	-0.0417878	0.702186	1628.27	-1.88374	6.58929e-13	3126.63	0.427624	5.61768e-05	2998.49	-1.30625	3.01413e-53	1724.06	-2.68649	2.99756e-110	3658.91	-0.0303812	0.853121	3479.16	-0.189049	0.651503	3199.9	-0.427144	0.155688	3734.15	0.120344	0.963478	2343.91	-0.836863
	C1_01330C	DUT1	498.431	3.18634	0.00631976	101.086	0.783663	0.352116	133.049	0.795947	0.533138	435.634	0.860015	9.88378e-08	312.469	0.362474	0.058777	293.941	0.217626	0.306259	586.616	1.30855	1.47906e-13	180.523	-3.35615	8.05793e-17	357.927	0.124575	0.667033	333.93	3.26777	3.2875e-63	57.7874	0.746011	0.142369	185.932	2.56008	1.21483e-22	195.046	1.48342	0.565602	226.303	1.78376	0.373559	77.6035	-0.822904	0.961805	754.593	-0.860282
	C1_01340C	orf19.3323	190.576	-0.429215	0.11049	176.559	0.17954	0.597183	195.883	-0.286003	0.283521	273.296	-0.120607	0.569565	198.382	-0.793489	0.00116791	193.907	-0.864533	0.000130352	183.695	-0.341817	0.0927698	264.592	0.714301	0.0451289	168.925	-0.691951	0.00117149	265.477	-0.061911	0.738445	175.332	-0.236122	0.369214	182.205	-0.857043	0.000680788	245.97	0.215624	0.722445	219.471	-0.0793644	0.886557	233.45	0.167874	0.961805	212.977	0.509426
	C1_01350C	TIF	4376.89	1.90616	1.68435e-33	7775.48	3.34462	2.23131e-72	3562.09	1.54849	3.15134e-25	3906.16	1.37301	1.02819e-54	8771.6	3.02202	6.02585e-172	3647.78	1.49305	2.85847e-48	4588.02	1.58447	1.99973e-79	6768.11	2.33545	2.40289e-27	4084.15	1.32498	4.8165e-36	3792.09	1.71071	2.41775e-99	7499.34	3.47119	9.61623e-252	3440.37	1.79746	6.05639e-66	1969.56	0.0737295	0.867968	2143.22	0.327798	0.22077	1735.24	-0.195654	0.910525	6432.76	-0.475137
	C1_01360C	orf19.3325	2127.83	-0.195972	0.399171	1876.29	0.245599	0.35916	3098.06	0.823241	5.39856e-05	2795.18	-0.412474	0.000395553	2921.86	0.100543	0.460765	3471.44	0.561328	2.67745e-07	2348.84	-0.729385	4.37535e-14	1909.63	-1.57408	4.24236e-14	3407.38	0.367014	0.00168569	2382.69	0.0645998	0.515316	1662.76	0.0613435	0.687	3007.09	0.986986	1.59432e-15	2664.26	0.32487	0.460552	2695.1	0.379095	0.282313	2202.79	-0.105754	0.968334	2219.18	0.0923551
	C1_01370C	RPS21B	1681.93	3.59403	3.2507e-05	735.493	2.71965	0.00210737	1312.24	3.22528	0.000168261	2065.09	2.22977	3.25604e-85	2282.54	2.61353	1.32443e-107	1652.51	2.06455	2.06951e-66	2227.5	2.49893	1.69382e-79	366.395	-3.0312	2.34713e-17	2015.78	2.30114	1.18406e-69	1957.71	4.12106	9.16795e-269	95.4663	-1.7859	2.35948e-05	1898.63	4.29526	3.25605e-145	470.734	1.33003	0.473747	480.696	1.38973	0.354683	225.976	-0.419631	0.977162	3307.84	-0.0496205
	C1_01380C	TRM2	92.8765	2.32774	3.09457e-11	81.4873	2.5796	9.5527e-10	146.787	3.11421	1.11386e-40	290.626	3.73756	1.93296e-69	279.655	3.87256	3.38367e-62	138.695	2.76917	2.38857e-24	87.938	1.64485	9.8067e-10	65.6595	1.10629	0.01071	127.161	2.28678	3.43356e-17	262.568	4.11908	3.62999e-70	23.4479	0.362097	0.747927	139.7	3.34609	4.97679e-29	34.6975	0.220046	0.849078	38.1258	0.47752	0.473125	28.936	-0.227086	0.971122	342.289	1.62093
	C1_01390C	HOT1	338.259	-0.693521	5.45449e-05	206.785	-1.69781	4.16341e-06	343.276	-0.581525	0.00106287	362.528	-0.10916	0.613231	279.811	-0.547865	0.0124513	303.727	-0.254577	0.259524	277.459	-0.238299	0.1875	264.686	-0.308542	0.31461	261.674	-0.4807	0.0171116	371.706	-0.333463	0.0470607	229.531	-0.77966	0.0040913	287.974	-0.731837	0.00610241	392.279	-0.317129	0.518856	371.544	-0.462697	0.135189	399.081	-0.156299	0.958447	306.595	0.249457
	C1_01400C	orf19.3329	704.641	-0.301652	0.0316427	1550.09	2.09316	5.39938e-20	1155.23	1.01159	2.6388e-14	888.997	0.203687	0.124367	1301.26	1.35971	1.97368e-20	1012.91	0.840592	1.36407e-11	737.321	-0.30025	0.0208618	2278.1	2.24451	3.42853e-28	1084.41	0.699798	5.51405e-07	909.614	0.177299	0.139512	2859.12	3.10078	3.01658e-103	1025.94	0.826133	3.51115e-11	788.444	-0.078609	0.861281	824.249	0.0759597	0.823492	780.142	-0.00684444	0.995457	796.442	0.411112
	C1_01420C	CRL1	323.035	-0.689803	5.12639e-05	370.458	0.542403	0.0207155	400.559	0.0581296	0.80243	376.202	0.316468	0.0630654	385.692	0.68151	0.000166509	353.837	0.487875	0.0102275	317.464	-0.612699	0.000205043	436.798	0.412886	0.181492	366.907	-0.179535	0.344295	411.239	-0.069779	0.660655	366.233	0.570133	0.0270518	381.356	0.123397	0.525846	363.191	-0.414661	0.278522	405.072	-0.0428633	0.917797	392.471	-0.0634226	0.981963	333.119	0.575534
	C1_01440C	POX18	19.3635	-0.771207	0.275424	47.5589	2.05009	0.000772127	28.874	0.494682	0.358346	385.682	4.4428	3.3987e-102	52.9405	1.34751	0.000701929	46.4309	1.08629	0.04228	22.9636	-0.852269	0.128593	278.805	4.1979	2.11503e-29	43.8049	0.941257	0.0390198	418.107	5.17423	4.84035e-15	213.954	4.71796	1.64827e-24	46.9484	1.92762	0.0060835	28.3394	0.306853	0.832118	27.9284	0.290748	0.797009	22.6035	-0.247506	0.989878	360.105	5.54364
	C1_01450W	ABC1	1372.43	-0.448843	0.0025623	911.328	-0.941299	0.000106125	1336.61	-0.485407	0.00509246	1996.17	0.388595	0.000478832	1653.38	0.218888	0.10784	1257.07	-0.611381	0.000303201	1387.72	-0.175309	0.179326	1008.46	-1.30585	7.69978e-05	1188.07	-0.76161	1.23736e-07	1961.59	0.644842	6.31146e-09	670.423	-1.99226	3.1195e-08	1163.28	-0.409873	0.0291567	1627.44	-0.0384144	0.933561	1581.67	-0.0928191	0.799338	1494.4	-0.189872	0.917546	1709.04	0.782272
	C1_01460W	orf19.3332	757.437	0.130128	0.47331	372.306	-1.46614	1.278e-10	583.765	-0.643111	5.66804e-06	880.212	0.271841	0.0239363	524.241	-1.03656	8.11472e-12	617	-0.395358	0.00458917	737.514	0.107717	0.524671	683.442	-0.0398922	0.883562	640.494	-0.364092	0.0559651	875.204	0.0449438	0.788163	574.791	-0.140099	0.471942	660.463	-0.375262	0.0447274	746.418	-0.0234922	0.95868	741.732	-0.0127374	0.981765	756.014	0.111778	0.95918	888.615	0.103471
	C1_01470W	orf19.3333	766.437	0.25931	0.0494082	427.071	-0.693981	0.0065303	736.067	0.192886	0.170274	1032.73	0.638954	7.39044e-09	723.762	0.0402104	0.800556	729.639	0.0783842	0.610607	754.77	0.0313393	0.853098	549.294	-0.975055	6.94375e-07	718.793	-0.157658	0.313836	927.675	0.748795	3.7303e-12	364.382	-0.986344	0.000202356	637.464	0.171634	0.36302	738.111	0.0460331	0.911912	747.75	0.1088	0.737283	666.049	-0.153651	0.919577	1052.82	0.409858
	C1_01480C	RPS21	5328.04	3.93628	1.56386e-17	2096.1	2.9083	7.91233e-10	3787.66	3.42823	1.463e-07	5090.63	2.53854	9.82749e-158	7581.54	3.38933	6.58269e-251	4600.93	2.58586	4.31183e-120	6279.99	2.80658	4.39314e-108	900.673	-2.50596	3.5343e-11	5115.95	2.43673	3.02993e-59	5151.78	4.41579	0	227.864	-1.25908	0.000947751	4592.81	4.46144	1.9637e-280	1034.23	1.02835	0.472273	1153.68	1.27572	0.277501	537.67	-0.6509	0.951015	9563.57	-0.384885
	C1_01490W	orf19.3335	9316.24	-0.390275	0.00318716	4409.32	-3.2728	5.36803e-59	9181.68	-0.386578	0.0010501	9617.95	-0.893524	3.69755e-24	6906.14	-1.99977	9.35038e-81	9770.76	-0.361623	0.000133065	8757.63	-0.562428	8.14078e-13	5642.91	-3.21795	3.40118e-88	10349.6	-0.0716167	0.556692	10042.1	-0.918814	3.5009e-34	4958.33	-3.64304	3.40114e-110	10351.3	-0.28587	0.0342903	11303.4	0.0770157	0.832232	10876.9	-0.00507995	0.987429	11292.6	0.172018	0.874994	7580.96	-0.441842
	C1_01500W	orf19.3336	0.327307	-1.83433	0.716776	6.70732	4.70475	0.0161644	0.32123	-1.78444	0.720431	0	NA	NA	7.50632	6.48194	0.128797	1.21805	3.87183	0.201164	0.175318	-0.781429	0.883949	2.22237	3.65398	0.319497	0.536202	1.06709	0.807801	0	NA	NA	1.07677	3.93944	0.377219	0	NA	NA	0.340332	-1.94849	NA	0.518141	-0.953477	NA	0.326509	-1.82611	0.981228	0	NA
	C1_01510W	orf19.3337	10.9248	1.33271	0.226247	9.17987	1.54178	0.22096	149.181	5.58298	2.45747e-08	42.4906	3.96051	5.08416e-12	15.3486	2.52617	0.00225067	135.265	5.87805	1.4922e-37	12.4051	1.1575	0.117373	4.98244	-1.57499	0.436924	129.413	5.00615	8.31246e-37	32.9191	3.83567	1.10917e-10	3.61387	0.4605	0.853247	112.954	5.89036	8.04172e-32	5.61134	-0.427575	0.907451	7.16394	0.319594	0.897293	5.0814	-0.664311	0.969781	46.616	2.19945
	C1_01520C	SOD2	4449.02	0.0141729	0.91107	2359.62	-1.28921	1.20111e-15	5493.7	0.605189	3.39814e-10	3822.46	-0.600691	1.32126e-09	3353.73	-0.626056	9.51218e-09	5558.94	0.804604	2.87669e-16	4067.87	-0.00757636	0.953558	2285.45	-2.75232	7.65945e-66	5746.54	0.827741	1.67849e-12	4328.5	-0.747812	1.87187e-18	2124.6	-3.05111	4.00356e-97	5904.19	0.597475	1.29482e-07	4442.54	-0.107689	0.74374	4401.9	-0.106239	0.708929	4695.97	0.152039	0.883098	3872.01	-0.738735
	C1_01530C	orf19.3341	1766.48	0.535469	0.000455938	2001.64	1.41505	7.08196e-14	1814.68	0.637947	9.08572e-06	2184.51	0.970364	1.17294e-23	2974.68	1.83191	1.85907e-72	1706.02	0.704916	5.36573e-09	1761.96	0.797013	4.79988e-18	1533.23	0.527426	0.0193706	1680.34	0.651221	1.80723e-06	2284.37	0.696632	6.40206e-16	1738.37	0.889539	8.48886e-15	1801.25	0.470734	2.13838e-05	1435.95	-0.131697	0.735086	1412.56	-0.151972	0.580498	1519.1	0.131745	0.954252	2512.98	0.287014
	C1_01540W	orf19.3342	1002.56	-1.07462	1.13742e-11	4877.2	3.08348	4.18058e-55	1023.08	-0.919242	3.45069e-08	1071.64	-0.838201	1.55648e-13	3583.84	2.29345	1.17397e-68	892.628	-1.0646	1.84851e-17	921.118	-0.690675	3.48681e-09	3219.52	2.26314	9.92353e-22	882.909	-0.920966	2.10731e-12	1166.99	-1.0611	7.89589e-24	4231.63	2.73834	1.37906e-153	991.359	-1.14808	7.47599e-12	1345.74	-0.149812	0.700072	1292.12	-0.245246	0.373934	1402.52	0.0735466	0.976632	716.394	0.0699915
	C1_01550W	VPS17	630.012	-0.371379	0.00715453	536.154	-0.00824631	0.975744	597.828	-0.494881	0.000734944	728.695	-0.125006	0.353448	608.071	-0.302965	0.0733668	570.496	-0.499159	0.000780806	610.704	-0.399101	0.00259848	650.146	-0.121976	0.501538	617.493	-0.413679	0.00227249	730.757	-0.0932365	0.471562	569.136	0.214684	0.24095	573.262	-0.404129	0.00894932	722.774	-0.0674049	0.877464	727.188	-0.0203449	0.949858	700.243	-0.0546054	0.982893	630.37	0.162799
	C1_01560W	SIZ1	678.102	-0.305952	0.0278646	591.028	0.117195	0.572472	646.042	-0.413068	0.00187364	704.562	-0.14167	0.359041	634.142	-0.0882514	0.606689	575.399	-0.376743	0.019741	732.526	-0.453281	0.000490874	950.396	0.379261	0.118641	701.384	-0.664599	7.78726e-06	742.58	-0.292676	0.0144168	809.383	0.873267	4.16729e-07	582.434	-0.638318	0.000867851	733.576	-0.184483	0.612186	826.627	0.188863	0.415894	749.654	-0.015919	0.992483	648.049	-0.0361665
	C1_01570C	RPB7	366.388	0.257397	0.179098	193.842	-0.894814	0.011634	327.851	-0.00556368	0.979167	387.348	0.203665	0.217354	333.834	0.137943	0.467153	336.668	0.175114	0.368829	373.054	0.495747	0.00055763	237.343	-0.808796	0.011294	338.724	0.206426	0.236551	405.178	0.267604	0.149886	207.727	-0.70766	0.0249741	349.572	0.251765	0.2664	340.618	-0.0560311	0.917889	333.077	-0.096231	0.799471	335.684	0.00116952	0.999331	414.258	-0.124454
	C1_01580W	orf19.3348	736.266	1.85924	5.44115e-20	254.568	0.160271	0.699558	528.825	1.24854	3.40697e-12	563.958	0.347609	0.0100745	663.67	1.0192	1.72384e-13	617.668	0.873947	1.3879e-10	767.429	1.56964	7.12241e-33	256.179	-1.49099	7.76097e-05	605.048	1.05663	3.95002e-12	570.721	0.351272	0.00417241	224.763	-1.82805	6.44229e-07	633.781	0.940667	2.61432e-11	395.889	0.47532	0.212963	365.34	0.293733	0.431353	388.422	0.515235	0.192426	926.535	-1.05217
	C1_01590C	orf19.3349	1393.23	-0.0085492	0.952116	1363.28	0.659812	0.000179416	1377.82	0.00458248	0.976907	1697.64	-0.0448891	0.690321	1552.38	0.0532352	0.682388	1431.03	-0.16995	0.142043	1507.51	-0.209901	0.0508104	1668.17	0.1562	0.434777	1577.7	-0.118643	0.305353	1572.19	0.0805599	0.429823	1187.28	0.290821	0.0706879	1334.61	0.0240658	0.878002	1527.55	0.137906	0.656635	1561.05	0.223232	0.274558	1398.53	-0.011976	0.992741	1549.97	0.0860402
	C1_01600W	MRP20	919.278	2.24657	8.62835e-53	359.343	0.978477	0.000443674	736.473	1.87781	8.22624e-36	752.354	1.01461	1.52443e-16	968.47	1.76585	2.15373e-40	772.431	1.33958	5.33866e-22	980.407	2.01696	4.34002e-48	276.956	-1.1262	0.000149504	769.366	1.53451	2.03606e-20	671.4	1.46195	1.06993e-26	172.691	-1.39936	0.000409301	691.954	1.79294	1.68823e-34	397.826	0.472595	0.159838	367.462	0.2924	0.467481	323.831	0.0190323	0.992741	1302.75	-0.775301
	C1_01610C	orf19.3351	250.052	-1.60507	1.27954e-12	402.355	0.866694	0.00347962	287.14	-0.860745	5.8679e-05	233.03	-0.624589	0.00126257	235.78	-0.164801	0.534802	229.363	-0.237239	0.264219	172.585	-1.19856	6.66975e-08	572.032	1.95473	1.39078e-15	231.531	-0.156949	0.523714	277.761	-1.33011	2.11313e-09	561.024	1.60217	2.38255e-06	280.573	-0.663074	0.0576308	326.793	-0.580178	0.143337	318.861	-0.634451	0.146833	370.269	-0.0616328	0.989878	154.832	0.385939
	C1_01620C	orf19.3352	710.697	-1.56417	5.24432e-12	1411.44	1.33075	1.26119e-09	791.568	-0.95974	1.30229e-09	602.458	-3.03618	6.70035e-86	1060.12	0.304461	0.0240717	785.77	-0.587487	1.24687e-05	733.552	-1.56051	2.93479e-24	2195.53	1.63459	1.38006e-16	856.064	-0.894452	1.18208e-07	610.948	-3.37213	9.83295e-131	2252.96	2.25814	6.17231e-47	790.244	-0.647021	0.00954756	1051.22	-0.149499	0.682122	1117.29	0.0577789	0.880258	1041.28	-0.0710967	0.971122	256.997	-1.63504
	C1_01630W	orf19.3353	1761.72	-1.01236	9.36574e-06	1584.94	-0.359605	0.0676347	2010.49	-0.445519	0.000930446	2932.2	0.319105	0.045922	2158.3	-0.196681	0.205519	2718.03	0.454996	0.000503597	1680.32	-1.3229	3.76708e-21	5643.41	1.93279	1.01093e-12	2715.55	0.295505	0.0832424	3224.87	0.212329	0.0208343	6084.84	2.27131	7.39981e-36	2888.53	0.301892	0.611183	2436.19	-0.0183343	0.968366	2461.82	0.0392168	0.917797	2544.46	0.202177	0.756775	2187.77	1.29941
	C1_01640W	RPS42	1320.67	3.90083	2.25149e-07	374.931	2.32277	9.28327e-06	794.886	3.1265	3.15694e-05	1136.33	2.3655	7.33166e-68	1239.57	2.72238	1.07615e-85	1122.86	2.56601	2.32327e-82	1349.9	2.92677	4.9568e-117	185.424	-2.24744	1.36662e-08	1020.13	2.43305	1.89314e-63	842.668	3.82848	2.93648e-153	46.1593	-2.2673	0.0159361	927.545	4.20265	3.54005e-118	257.595	0.988945	0.566699	248.777	0.932062	0.509948	133.046	-0.742656	0.904029	2249.4	-0.561074
	C1_01650W	ISN1	1121.33	-0.425167	0.0127987	617.677	-1.88877	3.94878e-16	1081.85	-0.493845	0.00168826	1198.28	-0.434399	0.000175712	803.767	-1.63746	1.91427e-34	1068.19	-0.384698	0.00139737	1103.36	-0.223319	0.0411668	872.724	-0.984097	7.6049e-09	1130.69	-0.194757	0.127644	1360.24	-0.492084	1.89754e-05	794.455	-1.21407	1.26128e-10	1165.88	-0.524753	0.000756555	1308.03	-0.0663034	0.885178	1280.23	-0.100601	0.756839	1369.06	0.164643	0.948137	1005.21	-0.0916696
	C1_01670C	ESP1	241.907	-0.0659002	0.787457	154.712	-0.608555	0.0943216	184.805	-0.947966	2.1109e-07	294.322	-0.0313809	0.883806	245.736	-0.202345	0.373591	203.288	-0.849947	0.000368591	272.988	-0.462042	0.00707202	246.598	-0.742095	0.00259423	230.253	-1.20535	1.16567e-10	251.604	-0.131738	0.520472	157.909	-0.478278	0.14738	172.442	-0.951612	0.000302487	266.681	0.100318	0.861645	291.922	0.367691	0.216992	243.888	-0.0516	0.989878	267.178	0.119908
	C1_01680C	orf19.3357	448.882	2.03763	6.16296e-28	142.181	0.187644	0.588112	396.368	1.84045	2.59597e-22	344.475	0.921145	3.72246e-08	379.668	1.38209	1.51554e-16	356.224	1.26475	8.3807e-14	459.246	2.19052	1.32055e-46	159.704	-0.0358244	0.918428	363.18	1.73364	2.36628e-18	376.169	1.10607	9.4105e-11	129.571	-0.861904	0.0202549	349.656	1.25052	6.91066e-10	201.967	0.273582	0.602781	176.707	-0.0761239	0.891549	197.429	0.301552	0.914955	606.26	-0.857969
	C1_01690C	LSC1	3097.84	0.709635	0.00175503	1803.55	0.0438674	0.887504	5492.88	1.90517	3.81316e-19	5257.89	1.25182	4.74938e-42	3987.19	0.927675	9.41063e-21	6583.66	1.93308	5.81259e-83	3499.27	0.532175	2.40247e-08	2539.65	-0.286585	0.142802	6052.68	1.66264	9.87217e-60	5004.74	1.51841	1.5987e-53	2146.24	0.456062	0.00106562	6356.89	2.22366	5.54558e-75	2667.08	0.238112	0.62852	2699.63	0.29505	0.456814	2359.68	-0.00323874	0.998354	5618.58	0.764654
	C1_01700W	ARP8	1113.71	-0.121967	0.384495	690.164	-0.807379	0.000464131	999.814	-0.415305	0.00418735	1370.37	-0.117995	0.421403	1005.9	-0.746195	1.14484e-06	1067.4	-0.509018	0.00114292	1190.55	0.00314925	0.981646	957.919	-0.617748	0.00643558	1026.5	-0.514717	6.99638e-05	1310.67	0.136745	0.174066	781.665	-0.338042	0.0214162	926.91	-0.487471	0.000182075	1265.89	0.130869	0.783907	1216.43	0.0472	0.865421	1152.48	-0.0359915	0.989878	1204.81	0.11993
	C1_01710W	orf19.3360	1006.91	0.495564	0.00659544	535.754	-0.525811	0.0363484	1181.94	0.906201	1.4473e-07	753.995	-0.213574	0.154417	784.881	0.254714	0.132538	1048.98	0.961715	3.61429e-11	963.324	1.0549	8.15985e-21	969.482	1.12102	5.61551e-11	1076.78	1.25578	9.39081e-29	746.364	-0.476385	2.60659e-05	892.083	0.955992	3.29853e-10	998.115	0.726694	2.77582e-08	810.784	-0.210942	0.640326	755.968	-0.40442	0.149035	815.266	-0.0865861	0.968663	970.952	-0.935923
	C1_01740W	CTN1	22683.6	-4.20588	4.95451e-34	17264.5	-4.09585	1.10627e-29	26532.4	-1.9803	2.04828e-08	13224.7	-7.95948	0	15262.8	-1.68339	2.14528e-27	19607.5	-0.526918	4.11907e-05	10535.1	-3.01617	9.97539e-21	11638.5	-1.8767	5.42614e-14	16828.5	-0.381452	0.0632359	28662.8	-9.47277	8.30425e-272	21622.5	-3.62978	7.56545e-303	33311.6	-1.53929	1.86731e-31	34624.3	-0.872547	0.146236	31904	-1.18638	0.0567776	47695.4	0.270471	0.958447	1312.97	-4.64319
	C1_01750W	orf19.4550	249.535	0.588301	0.000746616	1456.76	4.19492	1.60554e-86	391.21	1.57756	1.21692e-17	329.217	0.716977	2.12226e-05	621.312	2.21702	4.02177e-49	376.985	1.29024	1.895e-14	307.442	0.0326653	0.879629	1319.99	2.98045	4.24376e-56	416.886	0.764293	1.97135e-05	318.712	1.09655	1.7856e-11	1033.55	3.75826	3.66336e-132	360.237	1.62992	5.00586e-14	219.423	0.154161	0.782518	260.767	0.622224	0.0772747	192.438	-0.114834	0.967903	357.58	0.267195
	C1_01760W	FGR38	400.21	0.121528	0.50518	221.299	-0.927291	0.000132564	290.639	-0.890728	7.83399e-09	320.465	-0.812938	4.27172e-07	306.355	-0.516936	0.00680387	292.556	-0.665857	0.000632403	413.125	-0.0333704	0.851643	315.561	-0.868382	0.000417079	357.281	-0.549185	0.000593859	316.52	-0.713089	0.00168316	219.696	-0.744686	0.00353178	306.801	-0.322246	0.122232	389.16	-0.0745223	0.874634	414.934	0.137553	0.663482	371.841	-0.102267	0.967903	336.747	-1.02454
	C1_01770W	MAK32	235.577	-0.371871	0.0863666	125.155	-2.02356	7.31019e-11	214.034	-0.647326	0.000108	250.399	0.139892	0.471482	179.165	-0.508299	0.0631064	197.17	-0.181113	0.470131	231.468	-0.0348435	0.8655	155.003	-1.48939	1.02945e-07	206.856	-0.437696	0.0215643	243.276	0.0268897	0.898367	104.858	-2.02716	1.91232e-08	184.518	-0.380275	0.165909	248.738	-0.320731	0.396884	258.597	-0.167128	0.596058	243.021	-0.279224	0.864897	236.799	0.175756
	C1_01780C	HOL4	700.056	-0.237381	0.287513	1872.53	2.46741	4.23026e-25	552.166	-1.05453	1.61786e-07	561.849	-0.512094	0.000297493	1310.33	1.80201	5.40473e-51	500.384	-0.467932	0.0019172	701.745	0.274447	0.0571097	2604.89	2.88786	4.02037e-36	537.444	-0.586817	0.00035684	808.813	-1.07083	1.07174e-19	3232.89	2.89384	1.26174e-186	671.085	-1.26867	1.31577e-09	700.875	-0.36225	0.362434	720.568	-0.241129	0.509948	879.861	0.391834	0.452222	568.843	-0.65209
	C1_01790W	SWI4	367.542	1.39442	3.08053e-10	277.323	1.38995	1.16647e-05	307.206	1.05647	3.77078e-06	462.918	1.18176	6.93349e-13	378.469	1.01561	8.37334e-08	335.043	0.757358	8.67498e-05	402.745	0.754752	1.48624e-06	574.893	1.55281	7.53583e-12	418.579	0.808424	2.77033e-06	440.092	1.84706	3.56e-30	409.33	2.3557	4.89067e-30	296.75	1.3653	1.12398e-10	237.107	0.318327	0.60509	260.195	0.576821	0.172536	189.146	-0.222768	0.958447	594.8	0.0895654
	C1_01800W	orf19.4544	315.975	0.517216	0.00300511	201.116	0.0613845	0.859581	250.289	-0.0651846	0.751316	355.999	0.203035	0.268499	272.252	-0.213347	0.304284	259.412	-0.350597	0.0714451	325.442	0.123546	0.455473	304.089	0.00252804	0.992484	287.082	-0.292987	0.160875	308.546	0.47071	0.00564904	224.858	0.569983	0.0248054	221.542	-0.0379397	0.89288	289.003	0.182871	0.686484	295.928	0.273891	0.366707	248.794	-0.149054	0.961805	383.385	-0.146878
	C1_01810C	UGA2	1537.92	-0.923939	1.07246e-11	1022.36	-1.55023	2.25209e-10	1714.05	-0.455986	0.00430493	1896.95	-0.0357681	0.789277	1093.93	-1.78691	1.58401e-43	1629.67	-0.101805	0.450571	1398.54	-0.87072	5.29052e-16	1145.27	-1.74495	5.20487e-27	1763.66	-0.119072	0.475385	2189.37	-0.391756	4.03066e-05	1060.67	-2.17631	1.23464e-36	1939.59	-0.315592	0.027749	1939.39	-0.234276	0.473747	1977.94	-0.144156	0.595955	2143.46	0.161191	0.914955	1469.64	0.6383
	C1_01820C	orf19.4542	389.986	-0.688679	0.000313691	242.275	-1.59698	1.75254e-08	357.047	-0.980411	8.90686e-08	480.224	-0.0198821	0.903797	302.858	-1.26345	1.39926e-09	328.774	-0.868376	4.63389e-07	361.059	-0.352542	0.0376765	336.989	-0.50429	0.0574589	313.93	-0.926164	9.75634e-07	541.725	-0.203018	0.171069	311.365	-0.902096	0.00187294	379.716	-0.963508	1.03721e-08	475.005	-0.159586	0.712598	458.669	-0.237242	0.53206	505.946	0.125813	0.95918	389.298	0.492448
	C1_01830C	UBC8	1787	-1.17884	1.4969e-11	2135.26	0.351793	0.147644	1855.72	-0.940077	6.50273e-09	1776.93	-1.39831	6.39786e-46	1787.65	-0.809265	5.39325e-14	1836.96	-0.682824	6.8935e-11	1800.79	-0.839491	1.17029e-16	3748.83	1.2179	2.89415e-16	1866.13	-0.760351	8.34359e-12	2020.73	-1.6226	4.91469e-52	3492.93	1.18584	2.59078e-32	2015.09	-0.927856	2.18348e-07	2485.73	-0.109936	0.801881	2478.57	-0.0889542	0.801683	2635.35	0.158475	0.945666	1059.64	-0.344974
	C1_01840C	orf19.4539	1370.38	-0.19389	0.304227	1708.7	1.06184	2.38221e-07	1428.64	-0.0220235	0.905294	1290.22	-0.955555	1.66775e-18	1646.2	0.249537	0.0425919	1663.12	0.290725	0.0180537	1437.26	-0.0608029	0.640249	3542.03	1.98048	2.62512e-22	1625.6	0.240159	0.0935202	1329.23	-1.16893	9.14211e-35	3700.91	2.24936	4.34526e-90	1710.11	0.197818	0.212649	1551.13	0.0536562	0.908255	1516.71	0.0170812	0.966999	1573.17	0.189913	0.910525	1111.26	-0.723716
	C1_01850C	orf19.4538	503.95	-0.555625	0.00275893	567.436	0.584735	0.00951188	521.795	-0.380944	0.0500422	528.239	-0.649012	1.32328e-06	583.015	0.0651797	0.68014	544.157	-0.119504	0.4365	452.475	-0.513322	0.000203691	983.095	1.4788	8.75041e-11	539.669	-0.00366871	0.984334	553.409	-0.552166	5.44334e-06	790.131	1.28539	2.60538e-12	529.625	-0.216768	0.209929	611.416	-0.0607829	0.903153	585.75	-0.160788	0.661151	600.937	-0.00788758	0.996287	417.544	-0.169824
	C1_01860W	orf19.4537	550.444	0.47917	0.0344722	603.67	1.30594	1.0636e-08	534.849	0.445961	0.0233385	582.561	0.437021	0.00196542	653.91	0.993704	1.2426e-11	524.158	0.497335	0.00194947	518.09	0.349922	0.00944589	840.912	1.47734	2.78659e-12	538.125	0.407179	0.00618788	549.194	0.582395	6.97561e-06	659.07	1.71944	5.67908e-20	495.437	0.682254	4.51719e-05	468.936	-0.0598067	0.920276	474.038	-0.00186692	0.997068	431.215	-0.206665	0.941752	667.339	-0.117122
	C1_01870C	CYS4	1068.85	1.9268	2.60269e-13	737.326	1.75935	3.88804e-10	901.372	1.63786	5.29476e-10	1269.26	1.57549	1.7367e-36	1086.54	1.51474	3.06158e-30	1019.08	1.39969	6.72949e-21	1182.68	1.49943	4.31394e-38	511.686	-0.521352	0.124124	1049.71	1.22928	2.39179e-19	1147.31	2.03699	7.34519e-56	304.904	-0.0792518	0.786948	988.031	2.02881	7.20407e-38	527.545	0.3521	0.555696	550.989	0.485188	0.283829	427.705	-0.131515	0.978213	1824.16	-0.014381
	C1_01880C	PTR3	238.113	0.157001	0.546262	224.987	0.715162	0.02363	186.089	-0.557727	0.0267961	255.636	0.104614	0.609424	157.314	-1.16071	2.15813e-05	192.494	-0.361911	0.144999	230.262	-0.180575	0.389011	269	0.325973	0.241683	189.123	-0.937486	2.47218e-05	274.844	0.0216271	0.911735	200.772	0.147376	0.669683	190.572	-0.710582	0.00329169	231.523	-0.034997	0.960225	243.178	0.133499	0.800362	237.519	0.135844	0.967903	262.437	-0.103195
	C1_01890C	orf19.4534	1352.34	-0.657887	0.00120836	1278.83	0.0578152	0.82663	1516.9	-0.213856	0.326877	1266.3	-0.120014	0.391263	1150.26	-0.0373286	0.820638	1299.83	0.314311	0.0233358	1135.96	-0.243619	0.0248706	2516.89	1.67312	4.12686e-28	1308.76	0.12769	0.313836	1512.67	-0.47211	1.01199e-06	2371.16	1.51602	1.1861e-37	1390.31	-0.272959	0.0744104	1473.69	-0.492719	0.224584	1493.2	-0.414145	0.204126	1632.1	-0.0550774	0.989878	1147.93	0.0287556
	C1_01900C	orf19.4533	431.05	-0.202174	0.269848	255.927	-1.09642	0.000138254	414.373	-0.275915	0.203839	519.124	0.229436	0.128212	326.238	-0.87463	6.92459e-06	386.711	-0.247494	0.143866	369.002	-0.199088	0.218169	290.77	-0.968165	0.00195972	382.383	-0.137124	0.450389	527.597	-0.0282127	0.849326	242.725	-1.72414	8.75596e-13	411.251	-0.356919	0.0429449	461.686	-0.113992	0.811164	442.635	-0.213039	0.50546	474.499	0.0669553	0.981963	484.846	0.301534
	C1_01910W	orf19.4532	557.794	1.53613	2.25447e-15	292.86	0.772457	0.00166899	426.864	1.02278	3.37977e-08	782.474	1.60613	8.95728e-34	544.6	1.13005	2.41618e-14	484.28	0.889289	8.97909e-07	539.816	1.20266	9.15468e-17	205.844	-1.79087	5.64332e-08	485.227	0.942918	9.80533e-10	802.81	1.72662	2.45475e-35	169.724	-1.70432	1.9078e-09	473.416	0.954162	7.95896e-07	328.279	0.269662	0.534344	317.661	0.204888	0.58386	312.923	0.238174	0.927227	1012.08	0.324377
	C1_01920W	ROA1	178.756	-0.807417	0.000955437	586.432	2.53766	2.27194e-33	191.486	-0.495003	0.0172224	251.891	0.207881	0.298763	437.588	1.69302	1.50693e-24	170.029	-0.613965	0.0233358	149.705	-0.7516	0.00350663	709.98	2.75151	4.60922e-38	150.153	-0.804199	0.000670971	277.162	-0.221185	0.261757	662.083	2.41719	1.16e-33	192.725	-1.01153	0.000212208	227.072	-0.125992	0.829264	214.932	-0.262205	0.527919	249.891	0.249636	0.940609	199.115	0.872252
	C1_01930W	orf19.4530.1	1146.77	-2.60737	2.41494e-50	978.147	-1.67549	5.15837e-13	2039.48	0.141028	0.455104	1669.3	-1.90479	4.21248e-51	1410.83	-2.23416	3.72817e-54	2352.24	0.0460801	0.727725	1130.42	-2.87436	1.25094e-119	1149.74	-2.44009	1.65183e-41	2056.8	0.050417	0.716568	1617.56	-1.76025	2.60971e-82	1011.35	-2.65095	2.81539e-21	2120.65	-0.057372	0.692559	2248.33	0.253961	0.483827	2050.27	0.0263521	0.944274	2127.71	0.200527	0.910525	511.593	0.941686
	C1_01940C	orf19.4529	235.096	0.581367	0.0042924	108.653	-0.921751	0.00910306	230.889	0.576775	0.0274068	326.209	0.893438	3.65934e-06	220.645	0.249327	0.302386	243.966	0.518905	0.0183395	235.527	0.515799	0.0109349	137.519	-1.13598	0.0122363	238.867	0.512669	0.0165281	291.51	1.1094	2.95152e-11	104.832	-0.681205	0.248666	207.687	0.671313	0.00506972	203.798	0.11169	0.870736	197.794	0.0539045	0.924948	178.804	-0.169212	0.95918	355.337	0.409823
	C1_01950C	orf19.4528	403.789	-0.0544534	0.781971	263.097	-0.536293	0.0499575	350.807	-0.45116	0.0104438	507.09	0.050168	0.756203	364.992	-0.605074	0.000695109	349.172	-0.750228	1.9175e-05	439.121	-0.0795354	0.622168	296.522	-1.5296	1.50423e-11	357.273	-0.839318	1.12127e-06	477.525	0.522452	7.69862e-05	198.955	-1.14521	5.94798e-05	298.565	-0.404906	0.20165	445.611	0.111083	0.80864	446.894	0.144313	0.683346	385.591	-0.211331	0.910525	460.545	0.199841
	C1_01970W	orf19.4528.1	0.342808	-1.89248	0.707964	86.0751	8.42622	5.47283e-14	2.1983	2.48713	0.254322	0	NA	NA	43.2839	9.01167	3.32462e-12	0	NA	NA	0	NA	NA	12.7203	7.24388	6.55125e-06	0.716349	3.03263	0.458164	0.309928	1.60878	0.73578	22.522	8.31603	3.68666e-09	0.578419	2.7071	0.5471	0.35729	-2.0096	NA	0.354656	-1.98047	NA	0.345847	-1.89841	0.980081	0	NA
	C1_01980W	HGT1	1366.45	2.00562	8.21998e-40	1014.88	1.97188	2.12886e-27	1295.13	1.93692	6.25189e-28	1011.29	0.539976	0.000436429	883.408	0.513553	0.00874422	1116.18	1.05878	7.42921e-12	1429.48	2.54781	1.13238e-107	2057.46	3.18615	3.64891e-59	1157.06	2.15668	8.73354e-45	956.23	0.912815	7.36507e-16	1983.5	2.91708	6.45991e-133	1136.71	1.5641	5.69731e-22	666.017	0.432092	0.303325	497.788	-0.371982	0.222433	576.293	0.142719	0.948137	1757.01	-1.04935
	C1_01990W	HSP30	239.523	-3.68454	1.11962e-12	6582.3	5.2475	2.10297e-40	1634.33	2.69391	4.95838e-11	93.1685	-5.45554	1.14935e-28	2679.11	5.01218	2.78277e-51	1716.34	4.34713	1.7311e-179	88.7449	-2.44414	7.80112e-13	10113.2	7.1023	2.78839e-127	2115.31	4.74482	1.10362e-36	234.02	-5.57633	3.93879e-62	7906.68	5.5973	7.8128e-50	1951.97	3.14401	2.81132e-11	315.83	-1.45185	0.0250673	306.894	-1.55664	0.0461992	432.624	-0.0979508	0.989878	20.7465	-3.22032
	C1_02000W	orf19.4525	642.161	-0.530772	0.00284942	498.374	-0.440359	0.0275015	600.949	-0.714823	7.87364e-08	723.293	-0.181083	0.189037	515.61	-0.950123	2.96404e-09	555.572	-0.634089	5.25579e-05	608.934	-0.42213	0.000589737	687.659	0.029282	0.924363	553.735	-0.82686	2.85891e-09	735.526	-0.311891	0.010863	556.15	-0.0685025	0.711289	528.811	-0.999743	1.13051e-09	751.748	-0.146439	0.679614	753.632	-0.108874	0.692388	752.027	-0.0380128	0.989878	608.061	0.188168
	C1_02010C	ZCF24	361.286	-0.460862	0.00543286	219.098	-1.37867	1.49496e-05	330.8	-0.725461	1.9542e-06	358.191	-0.438129	0.0108237	277.763	-0.925293	0.000215641	318.478	-0.399145	0.0369839	344.643	-0.305655	0.0757337	347.321	-0.205828	0.486841	334.993	-0.451883	0.0154036	358.934	-0.699731	0.000164551	271.751	-0.417289	0.121561	330.178	-0.482369	0.0291381	409.141	-0.188133	0.668237	414.1	-0.124912	0.72525	413.004	-0.052568	0.989878	309.811	-0.179907
	C1_02020W	orf19.4523	176.705	-0.00734827	0.979289	77.8397	-2.61919	4.13553e-07	131.121	-0.985478	5.36377e-05	215.432	0.206737	0.321212	121.931	-1.39799	1.73159e-06	141.338	-0.719584	0.00677766	181.604	0.0387486	0.881553	97.3414	-3.10395	2.37477e-14	142.705	-0.8087	0.000806552	180.447	0.375993	0.0648454	66.1898	-2.30808	3.538e-07	124.203	-0.270288	0.459788	184.947	0.010635	0.987099	184.225	0.031782	0.9542	160.617	-0.313023	0.875359	205.74	0.209604
	C1_02030C	orf19.4522	183.289	-0.158485	0.487573	125.01	-0.494688	0.309299	176.089	-0.230038	0.29634	190.826	-0.098566	0.679754	161.839	-0.229299	0.36805	163.27	-0.183811	0.444557	178.699	0.102278	0.693868	224.619	0.742976	0.00164303	158.788	-0.293652	0.243098	208.218	-0.0249864	0.924731	187.57	0.639042	0.0130074	148.063	-0.674129	0.0282222	192.274	-0.131436	0.810716	189.125	-0.154539	0.707317	192.666	-0.0239221	0.99231	181.754	-0.0885651
	C1_02040C	orf19.3661	825.654	-0.939772	4.92343e-06	5409.53	3.6042	1.24474e-54	1158.64	0.22484	0.290352	954.328	-1.22906	6.18045e-25	2646.55	1.79887	1.89756e-45	1357.25	0.389926	0.00642134	796.287	-0.500653	0.000173636	6624.43	3.76032	3.65011e-53	1163.22	0.541329	3.17582e-05	1008.83	-1.43223	5.7552e-36	6785.95	3.60713	7.44006e-189	1331.24	0.123069	0.435616	1185.72	0.135531	0.789215	1044.51	-0.206461	0.571388	1215.55	0.29693	0.821649	579.084	-0.169719
	C1_02050C	PHO91	903.55	-0.435827	0.0329364	584.684	-1.0313	7.39954e-05	1194.89	0.418378	0.0187621	1457.18	0.295222	0.00607969	966.889	-0.572745	0.000138699	1098.26	-0.1358	0.331471	978.651	-0.604516	8.4683e-09	918.089	-0.751119	0.000371774	1163.01	-0.0900354	0.55664	1360.21	0.393407	6.61662e-05	782.148	-0.14409	0.379479	1048.59	0.0836686	0.605597	1148.02	0.167766	0.687025	1149.42	0.197061	0.537404	1057.23	0.0363424	0.989878	1182.8	0.883964
	C1_02060W	orf19.3663.1	583.98	-0.671849	0.000433562	301.172	-3.18779	5.36582e-35	505.837	-1.21124	1.31465e-14	621.579	-0.496583	0.00014874	382.99	-2.37317	1.2408e-29	468.483	-1.09936	6.30613e-12	553.783	-0.433351	0.000752176	359.24	-2.67412	1.93543e-19	493.15	-0.926233	4.93524e-10	705.537	-0.65318	1.14776e-07	330.638	-3.34794	2.42322e-17	527.776	-1.27342	4.2788e-15	711.02	-0.146661	0.694815	700.8	-0.162264	0.568649	753.11	0.124185	0.958447	490.178	0.0127036
	C1_02070W	HSP31	391.276	-4.55346	2.344e-50	297.829	-4.39525	6.47345e-26	428.397	-2.6454	1.0741e-20	211.956	-8.05863	3.70746e-32	210.673	-2.94401	6.76335e-25	221.748	-2.35908	5.22634e-17	208.717	-3.47021	5.0813e-38	197.426	-4.14829	8.95657e-18	251.485	-1.76694	4.06588e-11	272.031	-7.97381	9.7615e-07	218.068	-2.7157	1.27411e-12	273.345	-2.59204	5.15895e-16	586.662	-0.994149	0.00935306	585.669	-0.960883	0.070365	624.432	-0.612728	0.702299	18.052	-4.51836
	C1_02080W	SET6	123.474	-0.841379	0.000738024	87.2379	-1.12608	0.0100467	157.082	0.0220905	0.929834	247.349	0.946174	2.37515e-07	123.562	-0.610825	0.0371509	136.832	-0.246236	0.42297	106.199	-1.4034	8.03707e-09	136.623	-0.29119	0.38691	155.225	-0.0243564	0.945535	230.172	1.37109	2.4672e-12	85.2697	-0.170082	0.694074	130.674	0.418959	0.284871	160.917	-0.0700772	0.919092	161.689	-0.0267881	0.958283	138.408	-0.443679	0.734775	203.504	1.70202
	C1_02090C	orf19.3666	127.501	0.252488	0.425895	80.5263	-0.263583	0.668017	131.982	0.384516	0.208646	215.028	1.73034	5.55671e-16	94.2998	0.19741	0.566116	98.58	0.330283	0.305785	105.887	0.128746	0.668177	87.0743	-0.38426	0.443724	110.742	0.209739	0.451094	230.048	1.31688	4.45173e-14	71.0328	-0.888229	0.0315065	122.088	0.180698	0.624253	106.615	-0.390482	0.568505	112.498	-0.192183	0.717307	118.474	0.0386074	0.989878	233.054	1.0732
	C1_02100W	orf19.3667	168.635	0.685037	0.00502072	65.5725	-1.54406	8.94313e-05	104.508	-0.634862	0.0254048	182.082	0.482475	0.0325561	129.149	-0.108425	0.709993	115.537	-0.449441	0.109738	194.782	0.171691	0.456279	109.543	-2.14764	1.62196e-07	147.827	-0.765572	0.00195124	159.914	0.372651	0.097081	74.7245	-0.898417	0.0865846	103.016	-0.503823	0.131298	137.62	0.0670411	0.921585	161.88	0.516128	0.231733	128.44	-0.0281906	0.992483	214.208	-0.150302
	C1_02110C	HGT2	31965.3	-3.29736	3.32098e-85	32131.4	-1.10414	3.62941e-08	34743.9	-2.20789	2.23988e-39	45269.4	-2.41371	7.97031e-160	35570.6	-4.15665	3.97456e-256	38127.7	-2.854	1.33676e-119	34444.9	-3.39567	0	84104.7	0.799502	9.60012e-07	38566.3	-2.2706	2.58954e-98	44982	-2.43352	1.77909e-157	72386.8	0.789425	1.6538e-12	39569.8	-2.29411	2.29205e-29	65592.6	0.228698	0.52453	62609.4	0.128447	0.691499	63722.7	0.246287	0.785708	10027.1	1.09675
	C1_02120C	SHA3	5535.4	0.65893	0.000686917	2104.8	-1.75131	1.06531e-19	4183.73	-0.0299311	0.896632	5625.03	0.439348	0.000813826	2556.55	-2.24121	1.25169e-08	3684.1	-0.404274	0.0105427	5999.36	0.480695	1.39755e-05	3925.79	-0.720026	3.98576e-05	4423.93	-0.435995	0.00814881	5268.89	0.780565	2.0139e-09	2830.65	0.123573	0.406009	2987.39	-0.357699	0.123729	4450.56	-0.0122771	0.982941	4816.97	0.234106	0.472443	3921.86	-0.289802	0.768692	6758.71	-0.247272
	C1_02130C	GAL1	5250.6	-2.68663	4.80179e-14	3560.5	-4.71401	2.91298e-41	5043.29	-2.98223	1.66308e-17	8935.77	-2.90358	6.53114e-161	7212.44	-4.82152	0	7409.64	-3.84531	7.9838e-224	7495.97	-3.22035	2.76264e-254	6955.7	-4.22893	7.94095e-49	7559.92	-3.32835	3.07914e-143	5548.97	-2.09202	3.31714e-113	3344.12	-3.95612	8.29031e-132	4506.04	-2.6618	2.88556e-57	12048.3	0.628713	0.341982	11726.2	0.585847	0.312853	8660.92	-0.158201	0.977162	1769.53	0.396445
	C1_02140C	orf19.3671	0.171404	-0.944073	0.856796	0.755384	2.23456	0.612936	1.01518	2.28176	0.488635	2.83342	-0.0474051	0.980591	4.41541	1.32503	0.409609	2.83802	0.350502	0.856011	1.44044	-3.89786	0.120361	3.80354	0.761465	0.79055	2.19	-1.03958	0.653203	1.88209	-4.52071	0.0387877	3.289	0.600981	0.813675	2.36772	-1.08853	0.589216	1.50298	2.83916	NA	1.67825	3.05544	NA	1.88214	3.27958	0.768692	1.33914	3.73628
	C1_02150W	GAL10	3014.12	-1.4915	0.000329552	2301.98	-1.42748	0.000314536	2617.2	-2.36215	3.39364e-09	5588.29	-2.27632	4.52197e-82	4525.84	-3.24274	1.62659e-129	4483.01	-3.30557	6.03388e-159	5018.21	-2.34327	9.58499e-109	4867.02	-2.39495	3.4954e-35	4854.87	-2.83378	9.5534e-83	2797.36	-0.887731	8.02919e-16	1775.95	-1.32553	1.54731e-17	2069.88	-1.65877	2.13494e-14	6614.02	0.892688	0.449723	6653.78	0.925672	0.340664	3889.93	-0.435304	0.95918	1768.89	0.0933181
	C1_02160W	orf19.3673	133.305	-0.241176	0.467461	85.527	-0.824441	0.0356254	135.84	-0.139155	0.629091	152.711	-0.0208818	0.938849	114.777	-0.541511	0.0527653	122.649	-0.298656	0.272455	134.772	-0.0386152	0.887941	140.885	0.158928	0.661388	137.181	-0.0285425	0.917996	153.686	-0.271325	0.225387	133.593	0.35271	0.36098	115.752	-0.757906	0.00646938	146.797	-0.0751177	0.921585	145.529	-0.0708293	0.900367	149.318	0.0735551	0.989878	138.324	0.126757
	C1_02170C	GAL102	549.565	-1.46241	2.36882e-09	341.219	-3.04774	1.30699e-17	592.205	-1.02166	3.05636e-05	783.786	-0.254071	0.11307	453.62	-2.29866	2.99288e-27	542.668	-1.15855	1.98188e-11	544.231	-1.54035	2.61969e-21	686.407	-0.437357	0.160305	618.496	-0.986145	1.96545e-08	798.031	-0.152291	0.264358	520.026	-0.371889	0.0700567	531.536	-1.11084	4.07159e-08	815.314	-0.0849657	0.897095	836.366	0.0175569	0.975127	786.992	-0.0824409	0.981963	499.863	1.10931
	C1_02180W	GAL7	2068.74	-2.11939	1.6956e-10	1422.86	-3.0504	5.7737e-17	2235.75	-1.51618	9.85014e-06	3506.15	-1.51757	1.10781e-36	2520.89	-3.35879	1.15554e-85	2689.1	-2.49503	2.54204e-90	2829.15	-2.74589	6.79944e-114	3047.9	-1.89257	4.87351e-07	3043.72	-2.20191	1.13694e-59	2422.1	-0.501081	4.92654e-06	1444.09	-1.13235	4.39082e-17	1667.48	-1.48321	2.00716e-16	4163.34	0.462281	0.47943	4294.24	0.560807	0.303248	2982.26	-0.387912	0.910525	1284.99	1.04837
	C1_02190W	ABP140	44.9788	1.59773	0.000412707	59.5236	2.59454	8.91007e-09	131.44	3.45248	1.40595e-35	193.425	3.24787	1.23133e-41	153.919	3.07534	7.35644e-25	98.5438	2.33907	3.69468e-11	56.7197	1.32207	5.31535e-05	64.0783	1.60502	0.00311631	81.6956	1.9874	3.77696e-11	170.761	3.36067	1.82928e-34	32.2286	0.998117	0.1029	86.3219	2.46492	1.05351e-10	28.92	0.565122	0.619124	28.4383	0.549169	0.509248	25.3003	0.31086	0.967903	203.565	2.18669
	C1_02200C	orf19.3677	312.873	-0.486759	0.00528944	201.282	-1.12722	5.95783e-05	257.617	-1.20377	1.95661e-09	279.61	-0.493227	0.0116679	194.929	-1.51437	1.63623e-07	231.676	-0.708846	0.00175041	253.673	-0.476134	0.0153008	251.418	-0.423792	0.192368	242.756	-0.69102	0.00378289	324.516	-0.702544	4.65778e-06	257.328	-0.269876	0.390143	244.916	-1.29754	2.3322e-09	341.868	-0.323699	0.467245	341.494	-0.29516	0.392837	366.62	-0.00340628	0.998354	252.038	-0.346691
	C1_02210W	orf19.3678	2174.15	-1.34619	2.47724e-15	1771.07	-1.00223	2.86629e-06	1965.95	-1.83611	2.77739e-28	1733.24	-1.48875	5.19028e-36	1450.79	-1.81327	2.63793e-39	1486.25	-1.62919	1.13267e-29	1742.94	-1.07047	5.10374e-32	1876.46	-0.669749	0.000229855	1656.35	-1.39194	1.04089e-37	2133.88	-1.94599	1.70481e-94	1769.57	-1.01645	1.01471e-16	1844.29	-1.9594	2.21109e-57	2810.9	-0.453168	0.202559	2835.9	-0.389753	0.155688	3111.59	-0.0228704	0.989878	1099.13	-0.61279
	C1_02220C	orf19.3679	646.071	-0.915412	9.39391e-05	563.644	-0.39107	0.128904	838.5	0.0245883	0.921731	571.737	-0.776548	4.96468e-08	483.063	-0.958543	1.02296e-07	687.596	0.223459	0.165436	497.924	-0.626261	2.44784e-05	479.954	-0.673522	0.00473441	754.641	0.545219	0.000784998	713.769	-1.23404	4.57995e-23	502.349	-1.19743	7.00842e-11	816.589	-0.176798	0.28501	774.476	-0.392166	0.361312	749.45	-0.470816	0.206262	880.207	0.103203	0.9694	443.763	-0.269558
	C1_02230W	SEP7	341.811	1.27713	1.65815e-06	158.073	0.130482	0.780888	312.021	1.12064	1.20424e-05	480.379	0.86157	5.05866e-09	361.324	0.484669	0.00470738	337.974	0.33012	0.0554826	392.407	0.62867	7.05566e-05	187.795	-2.00329	9.15792e-08	360.09	0.380943	0.0355662	416.428	1.94143	2.72774e-38	77.024	-1.79186	6.96399e-05	284.875	1.49998	3.51849e-11	262.09	0.606319	0.212963	263.157	0.63828	0.155688	178.451	-0.360334	0.910525	558.144	0.177004
	C1_02240W	orf19.3681	711.112	0.495571	0.00102814	326.54	-1.10821	0.000141378	609.98	0.138031	0.327758	786.573	0.304498	0.0212255	605.399	-0.0794056	0.638298	596.271	-0.108777	0.50348	663.635	0.484646	0.000410573	361.971	-1.55353	1.17868e-10	597.909	0.17463	0.238602	794.17	0.532094	2.84275e-06	278.035	-2.1645	3.37695e-19	595.858	0.159682	0.39067	633.906	0.0890821	0.838137	591.761	-0.0817576	0.795046	592.555	-0.00334899	0.998354	865.552	-0.118243
	C1_02250W	CWH8	1026.06	0.102546	0.770484	431.232	-2.6963	4.1977e-15	798.222	-0.648136	0.0261277	813.216	-1.78624	1.65991e-36	742.794	-1.58377	1.55444e-28	782.282	-1.27918	1.81232e-14	1150.32	-0.333571	0.00168245	648.269	-4.78343	8.73473e-57	1134.35	-0.430988	0.0017316	615.102	-1.36255	1.98987e-18	317.333	-5.29228	6.0422e-05	671.63	-0.412013	0.0495566	1100.05	0.183347	0.798303	1177.08	0.385827	0.41622	900.282	-0.301965	0.943834	750.007	-1.7209
	C1_02260C	AGE3	797.075	0.373094	0.00931699	458.318	-0.423889	0.0559469	713.811	0.121911	0.384424	829.547	-0.0309754	0.845742	698.998	-0.171835	0.288538	734.784	-0.00667171	0.970088	786.312	0.191726	0.167994	619.896	-0.452046	0.047748	746.362	0.00353591	0.985594	837.671	0.280971	0.0276939	527.788	-0.00123721	0.995578	670.678	0.0692736	0.693418	750.339	0.10511	0.806242	739.615	0.0918559	0.793939	692.833	-0.0187016	0.992309	879.163	-0.314513
	C1_02270C	orf19.3684	2521.07	-0.170193	0.17108	2277.34	0.328809	0.13504	2108.59	-0.725484	8.06796e-09	2493.01	-1.10886	1.33307e-20	2043.39	-1.48105	3.08279e-26	2597.39	-0.443241	0.000238607	2306.45	-0.534659	3.17867e-08	5107.59	1.50429	2.33212e-33	2328.19	-0.555877	7.06454e-06	2539.31	-1.04633	1.02753e-24	4634.16	1.5229	1.73379e-66	2739.2	-0.237027	0.275498	2969.74	0.185835	0.60509	2794.53	0.0437395	0.873753	2900.75	0.217601	0.65646	2039.21	-0.768178
	C1_02280C	PSY2	165.105	0.0827066	0.717785	160.993	0.722971	0.0149999	162.571	0.0817186	0.76752	215.22	-0.0310764	0.916401	196.502	0.0606028	0.849489	169.314	-0.377004	0.189234	182.651	0.191618	0.370799	414.159	1.99232	3.08943e-21	172.524	-0.0106677	0.969817	210.391	0.649638	0.000590264	263.475	1.84805	1.16124e-13	136.014	-0.128613	0.63868	184.576	0.272582	0.695284	171.282	0.101276	0.830553	155.382	-0.112045	0.967903	193.389	0.143362
	C1_02290C	orf19.3686	407.687	0.908945	6.96548e-06	173.201	-0.696454	0.0149292	318.547	0.359616	0.103481	409.947	0.447193	0.0199318	355.54	0.399167	0.079673	322.47	0.156	0.498861	404.765	0.772383	7.02378e-08	212.525	-1.12246	0.00105927	323.443	0.180868	0.385078	411.767	0.460271	0.0016283	164.477	-1.46381	1.37243e-05	331.054	0.271796	0.148906	308.538	0.125454	0.861281	301.336	0.0891305	0.853765	299.996	0.148168	0.961488	513.671	-0.350647
	C1_02300W	orf19.3687	77.1122	0.49244	0.267664	51.9125	0.197616	0.719751	72.8408	0.389183	0.342988	117.182	0.869102	0.000420045	85.6982	0.420994	0.213292	91.8947	0.606343	0.0427007	95.562	0.696098	0.00908278	52.2035	-1.08957	0.110657	93.5871	0.611171	0.0302356	87.4767	1.00148	0.00104233	28.1955	-1.38841	0.128211	73.9587	0.947207	0.0149026	71.8691	0.207097	0.848048	70.8816	0.199795	0.818772	58.8599	-0.273825	0.967903	121.072	0.568643
	C1_02310C	orf19.3688	144.962	0.445654	0.0357058	78.8752	-0.522265	0.193053	128.461	0.170626	0.45636	149.767	0.527756	0.0164926	110.276	0.0457224	0.883616	120.648	0.308035	0.258378	153.8	0.707645	0.00179379	95.8758	-0.559896	0.128733	131.294	0.277264	0.353146	134.254	0.742775	0.00174212	71.1722	0.0466338	0.91462	104.856	0.503056	0.0794219	120.924	-0.166465	0.791858	124.217	-0.0611567	0.914545	107.295	-0.432608	0.727244	174.885	-0.100086
	C1_02320C	orf19.3689	2512.44	0.869937	4.72326e-09	1484.35	0.273214	0.233268	1832.89	0.132335	0.432183	2306.68	0.571105	3.72653e-09	1585.09	-0.099507	0.427274	2159.77	0.72102	1.82783e-08	2178.15	0.840784	3.01954e-18	2464.13	1.1607	4.4054e-14	1931.53	0.522256	0.000152515	2404.74	0.401501	3.01314e-06	2390.54	1.20171	6.77958e-13	2083.47	0.402733	0.0179571	1786.16	-0.102733	0.806225	1727.3	-0.174709	0.561675	1837.02	0.0812309	0.967903	3075.12	-0.417633
	C1_02330C	orf19.3690.2	2741.98	4.14401	2.61907e-07	1086.92	3.14115	0.000173531	1947.59	3.63941	5.01609e-06	2823.08	2.54744	5.67454e-76	3791.23	3.23329	1.34472e-108	2323.22	2.43545	1.73824e-57	3212.68	2.89329	6.81756e-143	442.648	-2.38202	1.87608e-10	2505.12	2.45255	8.05975e-77	2483.7	4.78015	0	81.0723	-1.53335	0.0109504	1925.01	4.62188	7.47462e-191	535.439	1.3233	0.453156	547.459	1.38549	0.325666	226.007	-0.912627	0.927227	5112.2	-0.287763
	C1_02350W	TIM21	674.834	0.450325	0.000754184	304.202	-1.28271	3.17261e-07	571.912	0.0523642	0.754522	589.969	-0.369935	0.00868355	580.595	-0.0358869	0.849132	561.498	-0.11735	0.457852	627.18	0.799955	5.54354e-09	313.645	-1.30181	2.12704e-05	523.973	0.327829	0.0648232	593.953	-0.504569	2.29278e-05	306.202	-1.96034	7.98709e-23	565.565	-0.193153	0.268594	605.537	0.0564535	0.898937	531.939	-0.305931	0.304247	603.978	0.14792	0.938855	667.858	-0.779349
	C1_02360C	PGA5	10.7551	-0.355793	0.647667	17.1298	1.45426	0.034828	13.733	0.383821	0.527889	13.8958	0.277649	0.728607	22.1215	1.57646	0.0133938	9.52118	-0.463488	0.637404	8.43784	-0.975754	0.282401	14.9349	0.798341	0.338896	13.3875	0.442224	0.549791	18.1478	0.245587	0.728322	14.2929	0.515233	0.716182	12.1788	-0.578347	0.554112	12.1011	-0.112318	0.956699	12.03	-0.0965407	0.949378	13.7416	0.311817	0.975441	12.3849	0.506771
	C1_02370C	orf19.3694	245.794	2.68827	9.26479e-16	66.8917	0.746908	0.215407	176.036	2.14258	1.09237e-11	364.341	1.60873	2.45007e-17	192.094	0.502722	0.0538261	158.949	0.0142027	0.963686	224.86	0.915615	3.81637e-05	93.8762	-2.08809	0.000349372	198.177	0.590438	0.00814217	363.448	3.51455	2.24628e-71	28.0528	-1.28944	0.255391	105.58	1.69162	4.03416e-06	117.83	1.27962	0.0250673	115.152	1.25045	0.0353669	59.236	-0.342041	0.958447	492.534	0.187401
	C1_02380C	orf19.2925	71.5909	0.411939	0.228027	52.215	0.31549	0.552462	71.5766	0.446273	0.267349	94.1385	0.682838	0.0121277	58.3526	-0.273217	0.507105	74.7435	0.439117	0.196189	75.9381	0.368924	0.227012	95.056	0.955525	0.0718774	71.1486	0.154052	0.652442	94.9304	1.03356	0.000745735	81.2751	1.45947	0.000917541	64.2406	0.473471	0.271062	65.59	0.0652676	0.950039	66.2005	0.121186	0.866551	59.0094	-0.126508	0.989878	99.5864	0.318675
	C1_02390W	orf19.2926	289.718	0.128372	0.537977	241.367	0.386424	0.125135	265.486	-0.0758398	0.741937	361.56	0.361493	0.035572	226.716	-0.692577	0.00477846	250.3	-0.325455	0.113361	304.364	-0.372369	0.0310555	467.653	0.841185	0.000597963	322.659	-0.235167	0.190992	329.548	0.278212	0.116646	270.131	0.675613	0.00203362	236.802	-0.256815	0.239831	291.017	0.028718	0.960805	321.232	0.325332	0.308016	274.616	-0.0359783	0.989878	357.899	0.247412
	C1_02400C	MNN11	126.067	-0.336148	0.196954	123.66	0.409476	0.337091	183.042	0.719718	0.000449095	208.548	0.329639	0.101643	215.776	0.715856	0.000679016	203.753	0.592858	0.00632967	118.34	-0.111632	0.673708	219.336	1.40993	1.99997e-06	170.371	0.78895	0.000271604	186.497	0.602813	0.00413809	142.031	0.798567	0.0826095	184.779	0.910139	0.00027497	158.875	0.229927	0.687025	136.307	-0.178409	0.717307	138.45	-0.0639488	0.989878	171.371	0.881907
	C1_02410C	orf19.2928	346.239	0.330515	0.0676988	201.323	-0.445869	0.0864364	302.701	0.00489029	0.9825	369.868	-0.41715	0.0178205	334.707	-0.340721	0.0976547	347.656	-0.202685	0.324253	373.619	-0.159013	0.353319	312.758	-0.675434	0.0081647	355.629	-0.364238	0.0385975	334.151	-0.206005	0.211562	215.468	-0.465993	0.162531	318.625	0.0807721	0.689949	356.13	0.296999	0.485423	363.17	0.373114	0.230326	317.185	0.0796839	0.978213	359.793	-0.465082
	C1_02420C	GSC1	1094.91	0.44326	0.163801	761.37	0.230292	0.530279	2020.64	1.77486	3.54616e-10	1730.67	0.809193	4.59457e-15	1599.88	0.910208	1.33316e-13	1909.42	1.29579	1.6465e-26	1203.55	-0.377572	0.00497998	806.171	-2.21465	4.92885e-23	2322.39	1.24054	7.55166e-19	1523.8	1.30252	2.73033e-29	420.86	-1.42125	7.72268e-06	1911.18	2.00881	1.13047e-46	1066.75	0.272952	0.673776	1185.65	0.562859	0.255795	865.835	-0.222068	0.958447	1735.4	0.623428
	C1_02430C	orf19.2930	399.697	1.33258	0.000370192	248.603	0.924859	0.042512	492.273	1.76491	8.97436e-07	472.323	1.20766	3.6747e-19	644.526	2.0398	2.0437e-45	489.309	1.5375	1.47263e-24	440.31	0.91681	9.19544e-10	168.57	-2.92059	8.36751e-15	553.59	1.36486	4.43103e-18	407.61	2.13797	3.15317e-44	58.6129	-3.08827	1.15495e-09	437.103	2.51059	1.09243e-32	250.84	0.163919	0.866512	275.981	0.436692	0.518131	182.658	-0.738673	0.604914	624.526	0.0228511
	C1_02440C	orf19.2933	215.983	0.579576	0.00139869	89.9091	-1.42241	0.000187316	167.334	-0.056304	0.83637	352.339	0.76761	9.28e-06	192.204	-0.582885	0.0587021	201.508	-0.397517	0.0712085	212.843	-0.0686323	0.759515	141.507	-1.5956	9.5999e-05	208.345	-0.179018	0.460417	334.363	0.890826	8.23609e-08	97.6301	-2.36603	6.09856e-12	194.558	-0.116135	0.676709	211.168	0.422538	0.321011	202.585	0.342666	0.27034	193.666	0.292127	0.8485	352.015	0.594624
	C1_02450C	orf19.2934	41.6754	2.95462	2.41805e-09	73.2186	4.27128	1.96909e-16	171.615	5.15333	1.56132e-47	427.43	5.63208	1.15619e-108	186.85	4.57971	1.63046e-44	145.527	4.20958	3.88557e-35	31.1365	1.78859	0.000240277	43.4847	2.42776	0.000373985	128.358	4.10095	8.67737e-34	404.287	5.80445	1.0919e-101	23.3137	1.79107	0.0469563	147.427	4.47579	3.39521e-24	12.9127	0.675797	0.683939	12.1817	0.562322	0.643716	11.6245	0.493271	0.961805	439.983	3.31762
	C1_02460W	RPL10	7658.09	2.99237	3.21664e-16	6064.78	3.07076	2.61924e-18	7437.33	2.9695	1.30521e-16	7519.94	1.83765	7.92943e-113	11109.9	2.73285	4.57679e-179	8713.27	2.3309	1.24255e-134	9072.44	2.14894	1.74113e-70	5295.53	1.17172	3.44872e-06	9530.43	2.20829	9.73853e-52	7065.04	3.03306	8.09695e-293	3090.36	2.24903	1.46349e-65	8263.6	3.5125	1.02427e-244	2416.27	0.777864	0.228249	2617.45	0.976607	0.112549	1558.78	-0.295711	0.958447	12978	-0.392576
	C1_02470W	orf19.2936	138.197	1.40032	1.25493e-11	70.618	0.544073	0.155478	100.088	0.749225	0.00314509	154.931	0.654656	0.0230976	100.204	-0.178072	0.665109	128.813	0.521719	0.117254	129.777	1.08265	1.35314e-06	106.996	0.706336	0.106529	121.383	0.904288	0.000157693	162.256	1.42482	1.20937e-08	78.7251	0.626629	0.171691	110.034	0.905706	0.0100605	95.2061	0.499694	0.532119	82.3928	0.145842	0.799409	78.6609	0.0791899	0.989878	199.127	-0.258356
	C1_02480W	PMM1	885.131	1.5298	0.000477705	296.457	-0.461315	0.340129	573.696	0.639589	0.168919	1129.12	0.141422	0.492431	911.58	-0.117359	0.585715	906.667	-0.117978	0.583592	1223.51	0.637046	5.7113e-07	513.984	-3.31747	1.94343e-43	965.116	-0.0225367	0.905862	874.687	1.64352	9.44869e-37	179.516	-2.22628	9.72212e-17	690.709	1.46961	1.20049e-16	734.889	1.07005	0.422255	732.771	1.08363	0.117354	421.488	-0.247225	0.967903	1277.42	-0.333206
	C1_02490C	orf19.2938	872.749	0.611628	0.000205505	404.897	-0.861759	0.000153436	672.97	-0.0282029	0.890119	702.145	-0.46225	0.000413649	684.08	-0.147492	0.310084	680.295	-0.147131	0.363888	802.104	0.958294	2.42484e-16	571.223	0.199278	0.517434	613.761	0.283517	0.0654707	779.933	-0.785285	7.57408e-12	583.94	-0.531423	0.0925843	747.407	-0.414905	0.0206776	736.995	0.0713317	0.883641	639.132	-0.328988	0.250594	796.493	0.374076	0.401144	853.122	-1.01907
	C1_02500W	orf19.2939	269.819	-0.495223	0.0115234	209.69	-0.402992	0.152797	264.514	-0.510277	0.0110886	302.226	-0.489085	0.00300655	226.501	-1.14493	1.36826e-07	267.154	-0.468255	0.01793	258.14	-0.382771	0.0436749	269.135	-0.171206	0.520112	246.778	-0.590163	0.00290553	304.429	-0.460067	0.00546319	232.417	-0.176224	0.574367	236.305	-0.861658	0.000152538	328.058	-0.00576205	0.990817	314.616	-0.101098	0.819888	319.2	0.0164548	0.992979	241.397	-0.015442
	C1_02510W	orf19.2940	211.598	0.122276	0.615381	124.192	-0.692153	0.109271	217.995	0.24617	0.243661	196.239	-0.77243	0.000929293	184.911	-0.539062	0.0261855	190.257	-0.420834	0.0769715	203.024	0.396393	0.033894	201.073	0.436506	0.204482	171.542	-0.109782	0.645167	189.161	-0.454497	0.0211746	188.748	0.553662	0.124792	161.567	-0.505433	0.035304	220.409	0.124691	0.850974	195.518	-0.195532	0.622923	201.615	-0.032964	0.989878	188.539	-0.784332
	C1_02520W	SCW4	54.2401	5.76252	2.69159e-16	12.2868	3.97744	0.00113507	397.651	8.70801	7.55426e-12	197.517	7.35444	1.98122e-36	6.41066	2.35152	0.0547315	233.964	7.78666	3.55598e-39	47.3917	5.42687	1.21884e-16	66.35	5.96041	2.97885e-13	218.508	7.63426	1.51957e-36	181.474	7.37096	5.30364e-32	16.2823	4.17143	0.0101598	238.817	7.9626	1.93843e-33	2.08425	0.141076	0.982082	2.08732	0.170276	NA	2.11843	0.238832	0.992483	245.256	1.70322
	C1_02530C	DIP5	6749.88	2.10326	3.29741e-20	7658.17	2.79343	2.98642e-28	2294.17	-0.269868	0.283773	2325.87	1.10672	2.66748e-22	3293.05	2.01827	5.85339e-74	1151.23	-0.365437	0.00645548	5827.46	2.54582	1.86461e-151	27037	4.97794	2.72245e-232	2116.57	0.532128	0.00033308	2691.31	0.385605	0.000372012	13318.8	3.93792	3.93366e-299	1423.54	-1.29154	2.06599e-21	2011.16	-0.953536	0.00274493	2198.95	-0.567917	0.151132	2344.27	-0.268298	0.914955	7445.29	-1.96581
	C1_02560W	orf19.2943.5	32.7389	1.29859	0.00674772	38.0737	2.11071	0.000141378	25.667	0.820076	0.156866	14.6904	-1.34905	0.0451966	38.3008	1.64102	0.00116311	24.7828	0.746354	0.191744	25.1589	1.76809	0.000731932	97.305	4.04596	2.80487e-17	16.7511	0.907528	0.172827	18.1375	-2.49707	0.000421403	68.8536	2.44335	1.20458e-05	24.8292	-0.22972	0.807653	19.5865	-0.00815347	0.993748	15.7009	-0.709716	0.570694	23.5362	0.561321	0.958447	29.2143	-2.67331
	C1_02570C	PUT4	120.36	1.07435	1.7847e-06	84.5051	0.91638	0.0135723	77.5315	0.0479208	0.884317	82.3866	-1.76744	4.73794e-08	112.941	0.0157674	0.969477	100.425	-0.329906	0.316666	129.817	0.943936	0.000122188	138.373	1.13458	0.00596682	80.8328	-0.335591	0.26243	64.5654	-0.868386	0.320279	83.4993	0.900371	0.0490678	63.3259	-0.410262	0.276998	99.3103	0.54865	0.396884	86.0519	0.212142	0.68368	76.8912	-0.0381771	0.989878	106.28	-2.3098
	C1_02580W	HNM4	72.341	-1.26754	9.14558e-05	99.7915	0.652132	0.0458186	97.6413	-0.0967595	0.759243	132.768	-0.177067	0.51367	135.581	0.236946	0.406872	88.1987	-1.23291	0.000184387	70.1751	-1.30492	3.89403e-05	197.612	1.61054	1.36509e-08	85.1405	-0.557006	0.0547932	108.94	-0.270325	0.337676	156.048	1.45776	8.2994e-09	87.7599	-0.508939	0.16341	118.624	0.293338	0.640326	104.692	-0.0231626	0.972348	105.811	0.0754875	0.989878	82.4921	1.3695
	C1_02590C	SNZ1	4549.59	0.594639	6.46568e-07	1747.43	-1.86387	8.97444e-14	7578.22	1.69898	1.92562e-45	3561.04	-0.826617	1.17096e-13	4524.3	0.320496	0.00636223	8860.71	1.77757	3.50641e-83	4861.6	0.477127	4.24967e-07	2154.86	-3.5278	3.96961e-119	8800.46	1.70633	6.11611e-56	2726.67	-0.153411	0.0887687	1098.67	-3.40383	4.95339e-137	8506.8	2.54604	2.75134e-92	3999.97	0.163437	0.606108	3981.85	0.177005	0.491645	3130.41	-0.477319	0.0105321	4190.63	-1.27297
	C1_02600W	SNO1	793.875	0.481849	0.0267789	336.486	-1.54228	5.12486e-07	802.473	0.545857	0.00732181	850.77	-0.135873	0.408651	770.249	-0.0629511	0.727682	982.572	0.596276	1.22878e-05	926.442	0.397299	0.0122606	527.514	-1.50381	1.50961e-07	954.027	0.432364	0.0158315	640.974	0.956891	2.19684e-09	218.302	-1.18991	0.000342414	739.035	1.54625	2.74515e-16	758.213	0.26059	0.576496	757.375	0.284213	0.511197	530.835	-0.749042	0.0793808	888.044	-0.372166
	C1_02610W	IML1	389.759	-0.284456	0.104144	241.028	-1.03361	8.05584e-06	427.646	0.0414268	0.823652	430.892	-0.0486401	0.787585	361.879	-0.204323	0.30174	392.151	0.0509086	0.793145	407.551	-0.37596	0.0143782	385.633	-0.479212	0.0267053	442.776	-0.163188	0.377288	432.823	-0.0801546	0.632671	269.083	-0.453601	0.0477721	390.118	0.0329822	0.870861	426.425	-0.131841	0.78082	460.084	0.117377	0.744023	418.094	-0.0861194	0.967903	392.22	0.0883626
	C1_02620C	HOM6	1385.3	0.72428	0.00776558	847.495	0.199414	0.602189	1654.75	1.14855	7.65823e-06	1711.39	0.0404078	0.766544	2538.47	1.26653	2.16975e-28	1940.62	0.694131	1.5691e-08	1723.66	0.116611	0.396097	839.371	-4.63222	2.92615e-72	2071.67	0.552666	4.18552e-06	1456.42	1.02094	5.80349e-19	344.88	-5.28818	7.3149e-45	1743.14	1.67226	2.14057e-32	1326.54	0.525394	0.280703	1398.49	0.674237	0.11251	962.894	-0.261027	0.943834	1763.32	-0.173906
	C1_02630C	EXG2	19.6945	-0.315886	0.720783	143.366	4.02005	2.94164e-20	114.184	3.25633	1.47703e-16	52.9838	0.164531	0.700874	140.808	2.42953	1.01099e-20	146.585	2.50786	4.94806e-21	26.5123	1.06176	0.0296829	86.934	3.22865	3.75856e-13	102.931	3.43021	1.97182e-22	55.6629	-0.659396	0.0604211	99.8898	1.67344	1.95085e-06	121.603	1.63221	4.79834e-08	34.5433	1.01694	0.317285	20.2412	-0.341844	0.793542	42.0388	1.49093	0.102622	36.2676	1.47445
	C1_02640C	TOM20	1086.29	1.46264	2.10337e-18	479.116	0.252167	0.415235	999.099	1.32657	4.57648e-16	1029.3	0.41346	0.00121448	1115.75	0.896872	9.07665e-14	1135.31	0.947896	8.25305e-12	1117.59	1.25302	9.63063e-27	351.805	-3.46451	1.44119e-36	1136.98	1.25586	1.00386e-18	884.167	0.63685	5.01225e-09	281.546	-2.60144	7.28408e-29	1080.52	1.38275	3.97181e-24	710.636	0.443583	0.178762	642.101	0.203783	0.578074	605.761	0.116692	0.967036	1424.63	-0.621293
	C1_02650W	orf19.2954	2352.19	0.495539	0.000184199	1221.75	-0.612314	0.00712339	1922.23	0.000939228	0.99601	1578.78	-0.714361	3.39925e-09	1810.39	0.122321	0.370083	1882.84	0.24391	0.0640463	2259.69	0.760102	1.744e-16	1769.67	0.216613	0.241683	1923.76	0.330984	0.00459429	1766.84	-1.02627	2.00836e-28	1740.77	0.140497	0.3078	1965.06	-0.128141	0.341923	1926.84	-0.157512	0.692617	1878.41	-0.206378	0.382775	2059.97	0.137765	0.940609	2061.23	-1.38347
	C1_02660C	MGM101	526.061	0.591856	0.000118753	282.455	-0.359299	0.159375	421.949	0.0595581	0.731028	483.411	-0.0743514	0.676727	417.952	-0.137558	0.486534	457.479	0.138185	0.453681	565.813	0.845063	4.99099e-12	352.245	-0.349593	0.2865	455.492	0.283439	0.0817582	505.397	-0.595151	0.000127207	340.736	-0.728393	0.00564525	514.833	-0.0620565	0.77784	448.578	0.0752008	0.891264	426.716	-0.0401824	0.908649	487.315	0.392621	0.519994	567.382	-0.607454
	C1_02670C	MNN43	15.8309	0.259493	0.65456	50.5968	3.04821	1.01374e-08	16.5822	0.412655	0.473278	12.7454	-1.35237	0.0745906	32.7541	1.62061	0.00171936	23.6834	0.966905	0.14569	18.8806	-0.370414	0.580368	41.7711	1.59469	0.0145847	19.6691	-0.292866	0.645517	10.6575	-1.21451	0.123539	52.2954	3.18355	1.67622e-07	17.5973	0.797004	0.302911	16.013	0.165872	0.922424	18.5027	0.579614	0.550584	14.0845	-0.107823	0.989878	12.7603	-1.45839
	C1_02680C	MNN44	143.723	0.279151	0.237477	86.1547	-0.408379	0.415813	121.329	-0.158335	0.498309	201.33	-0.489367	0.0160146	157.548	-0.951866	6.79035e-05	175.056	-0.525562	0.0181642	189.598	0.0524349	0.843174	195.415	0.201286	0.461289	171.06	-0.308204	0.240977	164.906	-0.574456	0.00552206	168.799	0.533078	0.0547828	143.734	-0.544823	0.0316018	176.682	0.689082	0.0414146	163.873	0.530859	0.121679	155.132	0.458994	0.420594	165.277	-0.0943228
	C1_02690C	orf19.2959	0.480482	-2.3923	0.55859	1.77439	1.92428	0.455868	0.472389	-2.34495	0.545364	0.839907	-0.706127	0.838984	0.811675	-0.384615	0.916435	0.458139	-2.19152	0.639911	1.54468	-2.83961	0.24653	1.34206	-3.75479	0.352543	1.3974	-3.85576	0.15988	1.75147	-1.60992	0.429463	1.39553	-1.02528	0.739666	2.08144	-0.315056	0.898135	0.98627	-0.0580821	NA	1.92159	1.48952	NA	1.69299	1.29114	0.95918	0.305035	1.61862
	C1_02700C	orf19.2959.1	3344.59	-1.51519	7.64852e-22	6739.71	1.37605	5.07904e-10	3836.5	-0.803032	3.68853e-14	3950.68	-1.68877	2.44023e-10	4818.69	-0.306727	0.0178939	3694.86	-1.34352	2.53776e-17	3340.69	-1.58713	4.85046e-65	7259.41	0.976922	3.04818e-10	4021.55	-0.785912	2.54354e-07	4920.22	-2.15805	4.95512e-128	9176.06	1.18026	8.39135e-24	4550.94	-1.70157	2.79952e-23	5377.19	0.117741	0.730187	5159.85	0.0292398	0.908688	6151.07	0.55631	0.000120981	1831.8	-0.071706
	C1_02710W	FRS2	1650.24	1.50665	1.34803e-05	800.313	0.553978	0.149756	1551.84	1.41539	2.68295e-05	2010.06	0.690889	4.6907e-13	2082.49	1.04636	5.95544e-24	1784.38	0.714808	2.25266e-09	1942.9	0.928758	4.40584e-14	794.925	-2.19949	1.97082e-13	1810.93	0.735064	2.49464e-06	1625.41	1.44303	6.26932e-38	441.845	-1.15545	1.56758e-09	1559.87	1.64357	1.89106e-29	1161.09	0.674321	0.27108	1138.95	0.65052	0.256115	829.131	-0.119507	0.985083	2507.11	-0.157589
	C1_02720W	orf19.2961	373.755	0.312501	0.0571184	182.204	-1.16887	4.40068e-05	346.369	0.15058	0.393541	431.236	-0.00550432	0.97545	360.664	-0.168723	0.346113	368.87	-0.0847634	0.646716	430.384	0.211576	0.168912	284.615	-1.11071	0.00937432	393.261	-0.0849737	0.680229	389.299	0.304445	0.0473121	192.797	-0.78081	0.00730689	311.387	0.0858394	0.706713	374.074	0.208343	0.606108	379.198	0.271249	0.392931	326.38	-0.076926	0.981228	429.684	-0.124932
	C1_02730W	orf19.2962	110.519	-0.777936	0.000527201	90.4288	-0.49236	0.187239	100.513	-1.11189	8.50582e-05	81.1416	-0.64258	0.0525625	98.1668	0.322042	0.39542	77.8648	-0.336884	0.36772	107.904	-0.702305	0.00403173	134.351	0.085144	0.822135	99.3181	-1.10914	0.000230763	87.0876	-0.273054	0.37665	59.9161	-0.306098	0.628748	81.1985	-0.0321222	0.947554	118.483	-0.665648	0.25907	141.432	-0.049774	0.921001	113.451	-0.691007	0.2146	74.376	-0.544913
	C1_02740C	orf19.2963	164.928	-0.115645	0.70092	88.3195	-1.45317	0.0201874	157.86	-0.1962	0.364971	170.255	-0.138594	0.557864	140.691	-0.351474	0.191534	127.098	-0.688083	0.00558457	138.622	-0.00686151	0.982263	117.207	-0.458683	0.169383	135.637	-0.120887	0.656114	177.918	-0.371479	0.0774783	124.798	-0.361912	0.385685	142.085	-0.644546	0.0130355	171.955	-0.105542	0.861281	160.5	-0.28494	0.462042	177.391	0.0838142	0.981228	163.261	-0.143352
	C1_02750C	orf19.2964	1235.48	-0.343789	0.0230006	817.118	-0.825922	4.10689e-05	1097.42	-0.705469	7.82133e-07	1368.55	-0.203706	0.0841688	1045.58	-0.700266	1.7409e-07	1039.92	-0.699273	9.80588e-08	1277.83	-0.219163	0.0381407	1086.08	-0.691097	3.67517e-05	1117.61	-0.735503	7.2175e-09	1403.53	-0.236048	0.0290359	872.462	-0.63282	5.12592e-05	1028.54	-0.821934	4.09233e-09	1399.52	-0.0806808	0.861281	1427.11	0.0046454	0.989205	1385.06	-0.00656586	0.996315	1196.91	0.0432469
	C1_02760W	orf19.2965	1219.25	0.507994	0.0127441	604.283	-0.765802	0.00105565	1047.75	0.155169	0.468824	1524.62	0.0314239	0.840179	1136.94	-0.499972	0.000283647	1293.35	-0.0698933	0.643798	1445.95	0.202685	0.0608427	735.409	-3.04451	9.32993e-44	1292.3	-0.163763	0.194076	1390.4	0.621289	1.29512e-09	437.554	-2.80781	1.16817e-25	1123.17	0.453079	0.00321617	1223.83	0.41717	0.306771	1218.15	0.429069	0.183831	1004.88	-0.0199471	0.992483	1511.22	-0.0751732
	C1_02770W	orf19.2965.1	241.748	0.566161	0.00866145	110.473	-0.99542	0.012611	276.373	0.913771	6.04882e-08	232.627	-0.0311419	0.883112	196.801	-0.162417	0.476106	264.271	0.638283	0.00196708	228.856	0.442611	0.0143748	120.559	-1.87245	2.46752e-08	291.696	0.971529	1.63605e-06	205.945	0.178924	0.453343	88.0408	-1.71004	0.0116181	257.43	1.05617	2.69869e-06	210.554	0.107902	0.851969	201.354	0.0061513	0.989524	186.04	-0.156225	0.967903	266.248	-0.505044
	C1_02780W	orf19.2966	1253.34	-0.489456	0.000946656	626.547	-2.91543	3.65998e-36	2199.01	1.03723	3.60009e-14	1465.97	-0.373414	0.000319455	933.702	-1.85195	1.0747e-44	2206.36	1.02478	5.45376e-23	1280.89	-0.638841	5.58181e-08	775.599	-5.72504	4.07909e-93	2317.25	0.94569	3.73793e-14	1505.77	-0.400422	3.16252e-05	612.037	-5.53304	2.2018e-89	2291.26	1.06325	2.22403e-14	1529.66	0.0112974	0.978839	1565.38	0.103389	0.768637	1515.66	0.0859063	0.967903	1174.71	0.112224
	C1_02790W	TIF34	1061.42	1.49078	2.6092e-10	496.258	0.4414	0.174785	1004.97	1.41347	4.10685e-10	1503.51	1.44228	9.46036e-43	1316.39	1.42369	1.63439e-32	1110.18	1.08636	9.39971e-19	1199.11	1.097	5.76945e-21	487.154	-1.70535	1.2386e-09	1184.92	1.03827	5.694e-12	1375.39	2.04799	9.32082e-93	253.849	-1.48269	3.70291e-09	904.122	1.5359	2.25701e-22	665.773	0.373298	0.45096	684.673	0.467602	0.256071	523.615	-0.199717	0.958447	1897.09	0.307509
	C1_02800W	orf19.2968	124.984	0.483192	0.0564904	178.07	1.81434	1.83655e-10	260.49	2.02822	4.45413e-25	121.081	0.515669	0.0670728	155.787	1.34385	7.72844e-07	218.078	1.99033	5.63515e-18	104.784	0.334706	0.19339	167.999	1.44057	3.99778e-08	252.257	2.12464	4.6732e-25	116.044	-0.0834557	0.769204	176.49	1.69233	2.04018e-08	202.132	1.53851	6.65537e-09	100.379	-0.227186	0.791341	101.868	-0.156243	0.77977	106.962	0.0538065	0.989878	147.098	-0.210556
	C1_02810W	RAD16	824.161	-1.06803	6.99434e-10	2535.04	2.32164	4.47428e-26	1189.94	0.221538	0.219649	881.928	-0.454798	0.00424172	1247.78	0.822792	4.65135e-07	873.027	-0.0763546	0.694731	733.031	-0.699046	1.15605e-08	4656.02	3.25145	3.6545e-69	990.421	0.201282	0.215165	1213.69	-1.3482	3.38676e-22	3063.1	2.01079	1.99227e-31	1187.01	-0.799431	7.31998e-06	1054.51	-0.294408	0.539656	1046.78	-0.286847	0.35042	1353.7	0.499253	0.359538	643.385	0.301867
	C1_02820W	LYS2	1387.71	0.909355	3.53286e-05	1121.62	1.05538	0.00019606	1706.87	1.37614	3.13657e-13	1680.63	0.881219	1.17201e-17	2422.22	1.86234	5.63241e-66	1487.76	0.898249	4.2546e-12	1516.36	0.545345	1.25062e-05	704.664	-2.5429	5.86027e-24	1762.56	0.85973	6.74301e-08	1654.54	1.39447	6.89919e-35	366.986	-2.71224	7.15057e-32	1371.67	1.30694	9.66533e-26	1050.61	0.128867	0.800939	1138.2	0.366634	0.292532	899.752	-0.222411	0.917546	2021.55	0.0854285
	C1_02830W	orf19.2971	340.822	-0.188855	0.288034	176.718	-1.80706	7.71958e-09	358.721	0.0102315	0.959037	353.026	-0.557895	0.00095023	261.388	-1.30108	1.00663e-10	361.841	-0.0631348	0.746498	371.157	-0.326753	0.0471666	246.198	-2.16867	1.91884e-11	387.295	-0.240852	0.174892	344.072	-0.24627	0.119138	151.286	-2.6454	1.04076e-17	314.62	-0.0787342	0.706785	384.4	0.0476462	0.928988	401.812	0.200175	0.553866	352.522	-0.101464	0.967903	308.619	-0.337265
	C1_02840W	PDE2	581.763	-0.168524	0.508395	453.303	-0.0796957	0.814148	728.37	0.486958	0.0291145	645.799	-0.321297	0.0660097	586.131	-0.239312	0.156981	750.356	0.46358	0.004418	621.413	0.0247732	0.905624	726.275	0.50304	0.0874753	654.926	0.128775	0.546166	618.238	-0.349578	0.00659778	511.123	0.147895	0.479425	641.797	0.184967	0.243141	653.941	0.0553642	0.927735	637.834	0.0130355	0.98417	625.55	0.0284971	0.989878	570.03	-0.114247
	C1_02850W	orf19.2973	747.587	-0.887373	5.51727e-08	484.876	-1.64511	3.82975e-11	764.916	-0.734323	1.38315e-05	957.368	0.0132713	0.939474	645.288	-0.912549	3.22155e-08	679.4	-0.686182	4.56346e-06	629.011	-0.554041	8.33004e-06	504.778	-1.38537	6.38828e-13	630.794	-0.598864	4.77864e-06	1000.9	-0.251782	0.0190306	513.137	-1.52054	2.39537e-17	688.105	-1.12299	1.98796e-12	947.831	-0.191536	0.665172	889.176	-0.362809	0.179781	983.857	0.0235082	0.989878	742.832	0.692762
	C1_02860C	YKT6	965.318	0.0279454	0.840567	652.891	-0.311543	0.177796	820.754	-0.426418	0.000394355	1115.9	0.0214585	0.882874	808.627	-0.615825	2.44229e-05	825.055	-0.52449	0.000173798	1009.01	-0.00153721	0.991336	1090.63	0.280473	0.0666565	854.728	-0.583976	1.34433e-06	1060.75	0.172117	0.152586	823.255	0.447433	0.00920524	783.197	-0.295454	0.0649029	1011.5	0.0461562	0.919778	1017.61	0.0909527	0.718266	934.109	-0.0803701	0.967903	1064.39	0.0243471
	C1_02870W	YPT7	203.126	-0.014001	0.951451	157.671	0.063411	0.859417	210.906	0.137237	0.559366	254.521	0.0595275	0.807155	181.275	-0.633057	0.0140797	227.868	0.110412	0.66603	174.819	-0.0197646	0.935859	264.394	1.05634	0.000176075	199.852	0.306627	0.175131	246.538	0.256228	0.151679	229.925	0.948569	9.69376e-06	210.819	0.222896	0.365556	221.837	0.12458	0.860233	196.592	-0.198978	0.636	204.633	-0.00236599	0.998354	233.506	0.184234
	C1_02880C	MIA40	2188.9	0.622083	7.07981e-08	1085.16	-0.591155	0.00379555	1763.57	0.108488	0.389519	1729.41	-0.447863	7.5574e-06	1884.73	0.185468	0.112422	1731.52	-0.0372644	0.770772	2139.24	0.799352	6.07401e-13	954.536	-1.98238	7.83543e-16	1654.71	0.119915	0.438519	1807.26	-0.453699	1.92694e-07	859.479	-2.49843	2.6311e-51	1688.18	-0.20742	0.159049	1823.93	0.0459255	0.904538	1700.44	-0.131164	0.686543	1817.65	0.135321	0.917546	2135.12	-1.04022
	C1_02890C	orf19.2978	617.377	1.18085	3.02014e-12	212.94	-1.02979	0.000286663	366.69	-0.0427137	0.833019	589.902	0.569993	3.07768e-05	410.977	-0.0619027	0.756517	415.344	-0.0137955	0.943269	536.501	1.19005	1.29772e-20	212.448	-1.59851	8.7054e-09	367.829	0.281025	0.130631	613.285	0.502296	4.66655e-05	230.094	-1.76468	4.26164e-06	398.389	-0.301719	0.0848685	417.069	0.163356	0.695092	364.948	-0.196901	0.525819	421.494	0.283907	0.700731	800.588	-0.463057
	C1_02900C	orf19.2980	272.452	0.27415	0.211818	190.411	0.0616946	0.845245	234.042	-0.107805	0.735743	366.821	0.471579	0.0028662	246.773	-0.292829	0.15825	242.749	-0.328169	0.111916	263.973	0.15413	0.420964	305.933	0.592266	0.0172782	244.197	-0.114883	0.587775	334.967	0.336035	0.0350804	246.715	0.469547	0.0528914	244.02	-0.145543	0.532985	271.017	0.152662	0.78082	257.163	0.0313392	0.949378	258.52	0.122272	0.967903	364.927	0.33528
	C1_02910C	orf19.2982	173.13	-0.734033	0.00100832	129.389	-0.781011	0.0134092	186.998	-0.398697	0.037796	218.465	-0.0885316	0.710911	147.719	-1.04743	0.00017753	185.766	-0.189446	0.433712	190.333	-0.577764	0.00549931	225.713	0.0414568	0.891458	189.443	-0.651514	0.00365221	216.357	-0.281411	0.150995	150.295	-0.300861	0.372387	179.441	-0.429877	0.0795616	216.901	-0.104735	0.861281	229.767	0.0917531	0.855792	216.941	-0.00747194	0.996315	171.595	0.524533
	C1_02920W	CDC73	803.988	0.335573	0.0551506	369.987	-1.41028	6.25592e-09	667.476	-0.141513	0.469112	799.27	-0.324378	0.00684096	676.465	-0.468538	0.000756526	717.822	-0.253886	0.0641488	878.606	0.185332	0.189087	498.24	-2.04873	1.00106e-15	767.354	-0.256142	0.103409	745.41	0.0790858	0.531656	319.069	-1.96112	2.75012e-10	638.793	0.0491601	0.797165	782.635	0.156108	0.692368	794.232	0.221168	0.509478	688.189	-0.113126	0.96383	824.494	-0.520197
	C1_02930C	MST1	508.299	0.687122	1.10525e-05	221.036	-0.998444	0.000165569	398.598	0.10939	0.545517	350.385	-0.93724	1.53722e-06	426.078	0.130257	0.486454	426.37	0.148116	0.386364	486.73	0.907068	9.57006e-10	247.053	-1.01638	0.000501785	391.719	0.353811	0.0515273	323.144	-0.787596	1.66106e-07	201.653	-1.29493	3.45117e-05	398.696	0.320551	0.051336	416.44	0.0761155	0.869189	376.945	-0.190118	0.593036	382.293	-0.0700917	0.978213	454.306	-1.56319
	C1_02940C	orf19.2985	452.235	-0.44629	0.0127628	348.058	-0.388477	0.195967	450.936	-0.401202	0.03823	374.284	-0.618013	0.00135363	342.905	-0.490418	0.0228491	356.147	-0.344268	0.114266	463.285	-0.608701	0.000204298	556.624	0.0545328	0.813348	471.195	-0.60413	0.000176493	447.109	-0.985643	2.09869e-12	391.148	-0.177247	0.356404	432.308	-0.550885	0.00121887	481.933	-0.365723	0.462623	559.759	0.11418	0.756576	532.364	0.0462954	0.989878	348.374	-0.554035
	C1_02950W	orf19.2986	84.1032	-0.899401	0.00264495	80.1164	-0.0905129	0.857747	90.1605	-0.565866	0.0368703	88.9476	-1.27308	4.88897e-05	73.8386	-1.60653	5.81521e-05	91.2433	-0.624891	0.0933979	87.8678	-0.79637	0.00320234	145.613	0.744777	0.0366508	97.5114	-0.473212	0.0829432	102.894	-1.07407	4.9469e-05	130.719	0.751863	0.0186037	96.6013	-0.726579	0.0312392	115.33	0.0407364	0.965332	114.318	0.0430148	0.942293	118.31	0.211656	0.958447	56.7794	-0.351569
	C1_02960C	orf19.2987	1237.57	-0.0263866	0.920994	672.116	-1.24665	7.58954e-06	863.255	-1.30438	1.697e-09	1204.49	0.230461	0.0461622	719.816	-1.08816	1.99041e-15	770.519	-0.77924	1.71131e-09	971.839	0.292284	0.0164591	665.046	-0.835601	7.39515e-05	717.316	-0.696606	3.16612e-06	1382.27	-0.447493	1.74326e-06	737.026	-1.63442	7.69414e-33	968.633	-1.31117	2.80363e-23	1164.24	-0.337562	0.4568	1097.46	-0.502576	0.181015	1353.86	0.211361	0.945666	1285.23	-0.096797
	C1_02970W	orf19.2988	1227.42	-0.538692	0.000390349	904.753	-0.633526	0.00223259	1553.46	0.226764	0.0601772	1294.67	-0.837799	3.73871e-13	1381.48	-0.178373	0.179286	1450.42	-0.0163977	0.912877	1354.35	-0.405778	0.00031801	909.131	-2.27005	2.87912e-34	1446.49	-0.242948	0.0919079	1202.21	-0.587468	2.44753e-07	632.148	-1.98843	9.02358e-17	1374.65	0.261737	0.0749791	1527.51	0.0259509	0.953606	1552.03	0.0982727	0.730236	1388.32	-0.151259	0.927227	985.439	-0.288939
	C1_02980W	GOR1	2498.34	1.78818	9.17072e-08	689.313	-0.689227	0.0648251	834.24	-0.967512	0.00514492	1068.78	0.930292	1.08392e-13	474.569	-1.12036	2.75258e-10	507.757	-0.807968	1.86824e-08	2355.67	2.18182	1.15633e-79	629.883	-0.947336	0.00180833	679.846	-0.799579	2.29704e-06	1159.19	0.634337	1.46856e-09	409.491	-1.78434	2.49048e-21	561.657	-1.22192	7.54129e-13	925.114	-0.774483	0.186064	1019.98	-0.386587	0.529228	977.822	-0.446571	0.879396	2767.41	-1.6476
	C1_02990C	XOG1	56.9361	-2.65113	9.33957e-05	46.5739	-1.97683	0.00264814	71.5011	-1.05902	0.00465575	278.586	2.40217	5.32791e-29	43.7455	-3.1495	1.35423e-08	52.1045	-1.59048	0.000477341	50.8244	-4.09303	4.97028e-18	50.4378	-3.71159	0.0949448	56.7085	-2.61952	1.26992e-12	297.142	2.51459	6.14879e-37	40.0673	-1.695	0.0109209	43.2073	-2.82936	0.0397508	92.4195	-0.308193	0.750401	100.559	-0.0145621	0.986575	89.1073	-0.300177	0.958447	232.083	4.71749
	C1_03000W	HOL1	63.7937	1.07636	0.0146978	42.5976	0.80462	0.18418	109.647	2.14561	1.20579e-09	75.4256	1.03887	0.00261479	88.2902	1.606	1.31853e-06	113.014	2.06861	7.49165e-13	61.4056	1.34262	9.71902e-06	81.6548	1.93458	9.60413e-07	109.563	2.37959	5.73126e-17	59.6725	0.582566	0.0875521	86.1789	2.05245	3.31492e-06	95.0113	1.85104	2.57463e-08	44.2022	0.100774	0.943741	39.1615	-0.228928	0.821066	42.4879	0.0800604	0.989878	95.3878	0.0500912
	C1_03010W	RPP1A	2466.6	3.97051	9.09961e-08	947.548	2.90625	0.00021989	1863.73	3.55898	1.38268e-06	2681.41	2.35528	3.42175e-71	3819.67	3.14763	1.36684e-113	2584.9	2.51339	8.8653e-69	3097.63	2.81805	1.20378e-112	432.838	-2.69621	8.66481e-19	2650.62	2.53242	3.57506e-65	2390.59	4.45297	6.60153e-251	88.7635	-2.12677	1.39746e-05	2765.59	4.8968	4.25151e-141	560.821	1.40095	0.369431	552.399	1.38848	0.288235	242.598	-0.663233	0.958447	4652.67	-0.229326
	C1_03020C	RPL13	8255.7	3.69196	5.78671e-08	2903.01	2.4579	0.00221192	5967.15	3.20353	1.88779e-05	8762.21	2.40961	7.41523e-141	11121.3	3.01221	1.02732e-184	7749.57	2.42041	3.44224e-105	9895.6	2.68375	6.35059e-94	1472.7	-2.90937	1.93189e-13	8011.86	2.29834	5.29519e-47	7504.56	4.37538	0	313.316	-1.71819	6.92325e-08	6850.64	4.45771	8.85472e-227	1905.63	1.06089	0.525095	1997.67	1.17886	0.384641	908.952	-0.930148	0.914955	15340.4	-0.236493
	C1_03030W	RPS16A	5461.05	3.65021	1.18764e-06	1896.71	2.391	0.00315967	3931.08	3.15423	2.44679e-05	5566.47	2.38256	4.74062e-90	7024.05	2.97698	1.16228e-136	4879.41	2.37794	3.26609e-86	6484.86	2.67994	1.89885e-102	977.674	-2.78179	1.50055e-11	5109.52	2.24739	1.65839e-48	4877.76	4.14897	1.02082e-239	258.082	-1.23211	0.000418426	4064.97	4.09492	6.34333e-116	1251.21	0.987241	0.566699	1325.77	1.12994	0.408575	640.511	-0.781334	0.946033	9937.13	-0.295994
	C1_03040W	orf19.2995	116.148	0.488149	0.0978676	66.046	-0.306203	0.504213	112.414	0.445704	0.0799581	197.199	1.14004	1.28842e-07	122.691	0.329877	0.304284	119.93	0.285086	0.356767	141.415	0.129908	0.607473	100.77	-0.919758	0.0750791	125.331	-0.272191	0.306986	196.32	1.80599	7.5221e-19	47.8607	-0.797438	0.142898	83.4925	0.273631	0.440196	107.48	0.185162	0.817006	120.089	0.494919	0.263955	88.3074	-0.289175	0.951428	203.012	0.82182
	C1_03050W	orf19.2996	365.783	-0.278394	0.0954916	232.443	-0.911337	0.000118334	359.24	-0.286392	0.0971148	436.211	-0.21574	0.161354	347.211	-0.560248	0.00533449	383.582	-0.212867	0.254388	331.27	-0.254183	0.118419	310.199	-0.389135	0.0843322	353.165	-0.105704	0.57914	376.537	-0.135303	0.379076	234.156	-0.517397	0.0189045	366.99	0.201374	0.285931	426.104	0.0589691	0.898477	394.056	-0.140611	0.646743	381.196	-0.166008	0.931769	371.878	0.106047
	C1_03060C	TSR2	120.423	2.12648	1.51393e-07	102.485	2.335	2.05402e-06	134.306	2.34455	1.06236e-10	550.038	4.18275	8.70997e-112	227.103	2.99654	1.62392e-36	133.961	2.11637	1.53006e-14	123.109	1.59421	5.78387e-11	42.0505	-1.28547	0.0185477	131.482	1.69193	1.70129e-11	501.035	4.35709	8.3617e-120	25.6036	-0.911501	0.170049	121.294	2.28603	5.63299e-10	49.8025	0.17957	0.891264	54.9673	0.458787	0.560251	44.4852	-0.0549997	0.992483	604.288	2.23338
	C1_03070C	ORC1	504.287	-0.275152	0.0931936	397.895	-0.143948	0.521634	456.871	-0.554497	0.00387886	575.246	-0.113826	0.455797	497.89	-0.175314	0.339042	461.95	-0.398558	0.0112524	515.294	-0.165539	0.314431	494.42	-0.217808	0.391371	475.141	-0.479656	0.00286831	531.891	-0.213466	0.142336	406.98	0.0510659	0.822826	435.762	-0.392498	0.0310181	564.862	-0.0506902	0.901548	567.93	-0.00534866	0.988144	538.117	-0.0933032	0.967903	510.871	0.0950461
	C1_03080C	TEM1	149.122	0.140588	0.592499	69.2935	-1.76861	0.000386783	102.478	-1.09597	0.00684293	143.602	-0.323586	0.202623	124.316	-0.392575	0.22957	103.662	-1.05928	0.00051093	126.322	-0.104053	0.709574	72.8562	-2.83356	4.26432e-06	101.47	-0.921622	0.000406328	126.724	-0.0943938	0.72104	50.5103	-3.26528	1.86513e-10	85.7165	-0.968129	0.00121857	147.822	0.00652863	0.991679	141.159	-0.105834	0.841771	130.912	-0.253841	0.940609	145.647	-0.472626
	C1_03090W	RPS1	8628.84	3.5618	3.25369e-16	2887.21	2.22724	4.83949e-07	5862.45	2.96954	4.96727e-12	9079.85	2.26432	1.40707e-109	11177	2.8249	2.64078e-143	7391.2	2.12959	3.63044e-79	10359.9	2.50635	2.16506e-105	1714.53	-2.90232	3.31412e-15	7926.99	2.01219	1.80888e-50	7961.13	3.86834	0	461.53	-1.77141	1.05863e-11	6662.56	3.81482	2.84989e-194	2153.06	1.04908	0.422255	2307.3	1.21343	0.261897	1142.36	-0.541658	0.958447	15792.3	-0.263142
	C1_03100W	orf19.3003	2810.04	-0.663302	4.02468e-07	1477.01	-2.90365	1.31579e-35	2313.51	-1.45534	5.24061e-26	3119.38	-0.484058	1.53477e-06	2109.6	-1.67661	1.79326e-44	2351.02	-1.08572	3.29638e-23	2613.21	-0.730413	1.32077e-17	1641.48	-4.98129	2.06929e-45	2410.48	-1.13429	2.47733e-24	3338.94	-0.78844	2.9714e-20	1527.36	-4.91207	2.81774e-152	2627.04	-1.20157	1.84995e-25	3481.24	-0.0865306	0.819782	3470.49	-0.0668269	0.808702	3656.69	0.15469	0.910525	2420.24	0.0765599
	C1_03110W	RPL6	5068.97	3.28236	2.60862e-14	1922.43	2.13571	2.10637e-06	3856.63	2.86501	1.51901e-11	5447.16	2.2281	1.01432e-115	6746.1	2.80061	3.15851e-154	4684.3	2.18984	4.07605e-86	6020.89	2.47284	2.40151e-90	1124.89	-1.97174	1.48025e-10	4903.72	2.08859	3.55059e-45	4821.53	3.69829	8.84318e-293	333.712	-1.39225	1.75001e-07	4144.19	3.68488	1.6255e-163	1381.41	0.854278	0.52453	1443.1	0.970679	0.378682	789.962	-0.592456	0.951428	9264.53	-0.215266
	C1_03120W	orf19.3004	1951.86	-0.800491	2.72546e-06	1952.52	0.111195	0.628198	1970.23	-0.702475	7.6944e-05	1653.52	-1.23206	6.04757e-29	1709.81	-0.582236	3.16866e-07	1691.19	-0.601917	1.84342e-07	1613.15	-0.546929	3.06935e-08	3400.56	1.40021	3.91882e-26	1715.74	-0.388669	0.00104264	1845.89	-1.48006	1.33211e-60	3639.62	1.50206	4.00484e-41	1802.29	-0.911962	6.25082e-16	2367.61	-0.261049	0.476404	2273.53	-0.360275	0.201082	2484.38	-0.00933002	0.995457	1242.15	-0.708856
	C1_03130C	GGA2	1975.53	-0.713216	8.09949e-08	1083.75	-2.58091	5.68929e-37	1844.94	-0.92316	1.04446e-13	2117.01	-0.735943	2.72829e-15	1504.96	-1.79935	4.95493e-52	1822.37	-0.817533	1.52343e-14	1921.29	-0.644131	3.32334e-11	1261.34	-3.273	7.51513e-83	1920.81	-0.703168	5.39178e-09	2106.84	-0.75631	7.92655e-20	1013.22	-3.38459	2.0537e-108	1754.88	-0.913295	5.61734e-16	2505.51	-0.0568944	0.882124	2482.93	-0.0548081	0.848791	2438.8	-0.03251	0.989878	1568.51	-0.0958865
	C1_03140W	orf19.3007	213.733	-0.591501	0.00947126	224.843	0.391609	0.173533	252.299	-0.00775733	0.976907	241.091	-0.632499	0.00385188	231.692	-0.347361	0.140227	291.177	0.330564	0.135091	234.351	-0.534894	0.0135354	251.243	-0.224221	0.49615	315.276	0.308978	0.111304	260.609	-0.708639	2.47758e-05	240.799	0.17993	0.433323	292.256	0.121336	0.573523	270.039	0.0249037	0.971364	276.714	0.120613	0.805212	276.31	0.187701	0.951205	182.245	-0.032259
	C1_03150C	orf19.3007.2	898.06	-0.377793	0.0253303	408.746	-3.94848	7.61685e-51	857.301	-0.482797	0.000186577	1166.84	-0.158259	0.227956	586.087	-3.68409	2.2146e-66	863.748	-0.74198	1.55704e-08	878.492	-0.569795	5.61359e-06	536.235	-4.42702	9.21766e-63	954.329	-0.340085	0.0221315	1225.02	-0.148803	0.171612	463.484	-5.09267	1.55742e-91	909.262	-0.663537	8.0204e-05	1099.52	0.112201	0.787425	1069.16	0.0598601	0.854663	1096.65	0.202539	0.805761	949.668	0.315421
	C1_03160C	COQ4	815.887	0.175267	0.218232	381.723	-1.65604	1.96547e-13	618.507	-0.64527	4.24943e-06	829.798	-0.237376	0.0521105	584.83	-1.07624	5.25374e-13	638.902	-0.690375	2.69051e-07	814.027	0.300588	0.0144592	430.614	-2.25307	1.88535e-13	642.043	-0.448113	0.00123952	829.798	-0.382795	0.000759077	385.259	-2.52867	6.9081e-40	679.224	-0.574382	0.00106795	815.546	0.0627536	0.881236	774.477	-0.0596907	0.855248	812.809	0.152526	0.927227	832.266	-0.365466
	C1_03170C	orf19.3009	222.486	-0.175145	0.467537	129.21	-1.1599	0.00189355	221.164	-0.145081	0.558065	249.017	-0.371749	0.0407205	194.831	-0.809983	0.000164649	218.344	-0.378379	0.071411	235.617	0.178649	0.404768	255.028	0.450289	0.214313	210.214	-0.194003	0.425807	250.922	-0.185135	0.357015	231.018	0.563233	0.0456893	209.279	-0.300425	0.227218	253.043	0.0848474	0.888719	236.378	-0.0807906	0.882318	240.42	0.0344929	0.989878	216.935	-0.126874
	C1_03180W	orf19.3010	120.134	0.564757	0.0393375	88.9071	0.514408	0.309299	114.844	0.492749	0.0797825	159.275	0.149433	0.637377	134.558	0.0211734	0.947724	136.547	0.0789624	0.804447	143.462	0.60698	0.00538694	171.257	1.0652	0.00235461	119.025	0.0871812	0.761224	149.377	0.609543	0.00624291	119.426	0.91601	0.00558064	133.681	0.678999	0.0158545	120.529	0.476452	0.47943	108.916	0.243025	0.668869	102.641	0.147032	0.968628	157.672	0.0462626
	C1_03190C	ECM33	7892.02	0.291825	0.197589	3465.86	-1.77307	2.95563e-13	8741.87	0.586868	0.00385302	7972.64	-0.136095	0.137879	6816.1	-0.238063	0.0501628	9125.61	0.573098	2.65096e-09	8109.64	-0.161079	0.0629462	4337.19	-4.70309	7.17133e-62	9948.88	0.365362	0.00021604	7380.53	0.193673	0.0163525	2542.09	-4.14995	2.52421e-284	8182.49	0.802763	2.51268e-16	7568.31	0.0687564	0.899138	8110.05	0.282561	0.407975	6702.42	-0.18525	0.946033	8331.92	-0.374918
	C1_03200C	ARO80	305.022	0.457898	0.0115422	150.954	-0.856585	0.00578578	281.07	0.289303	0.115345	241.436	0.28591	0.135183	169.582	-0.392828	0.0961689	245.614	0.647991	0.000693425	253.417	0.555682	0.000637608	238.597	0.46851	0.10029	250.202	0.488165	0.0124225	263.793	0.467846	0.0107741	167.266	0.212665	0.528102	237.056	0.554057	0.0116203	234.811	-0.404647	0.307642	239.122	-0.313076	0.318535	230.126	-0.35753	0.653424	317.737	-0.592105
	C1_03210C	CDC12	1149.98	0.928927	0.000889241	509.21	-0.510029	0.109345	902.824	0.394744	0.17715	1415.58	0.232817	0.0849088	1144.16	-0.0142419	0.925942	1193.44	0.120919	0.411154	1345.52	0.221098	0.0382667	778.189	-1.81798	2.72986e-19	1226.96	-0.0828207	0.608322	1175.42	1.03623	2.33495e-24	387.193	-1.18894	1.11085e-08	966.396	0.925456	1.95281e-10	1016.2	0.550417	0.290883	1054.63	0.66147	0.134735	748.738	-0.182475	0.96383	1547	-0.161292
	C1_03220C	BMH1	10359.9	-0.299751	0.0219986	6236.65	-1.17566	2.21382e-11	9465.91	-0.55212	6.81361e-07	10472.4	-0.754958	4.48085e-18	8849.92	-0.934762	4.27018e-23	9842.73	-0.507638	1.70904e-07	10822.9	-0.396986	2.06055e-06	7571.83	-1.93364	4.36927e-31	10548.6	-0.538521	1.60846e-07	10655.8	-0.724814	3.15284e-21	5826.76	-1.968	2.98594e-93	10364.6	-0.316442	0.023695	12054.7	0.0367339	0.921501	12288.2	0.11768	0.627181	11792.2	0.0741233	0.967903	8749.42	-0.434117
	C1_03230C	ARX1	358.008	3.44722	7.69669e-30	303.332	3.62702	4.5786e-26	444.774	3.81071	1.38366e-47	1126.78	5.1716	8.19829e-219	747.067	4.7426	7.13649e-150	380.557	3.72408	2.08228e-64	406.93	3.46043	6.37991e-81	104.816	1.10901	0.00157227	402.87	3.41739	4.96036e-48	1011.14	5.50539	1.09955e-240	55.1186	1.39247	0.00931857	357.841	4.16449	1.35014e-44	59.6559	-0.146211	0.892801	66.4588	0.188751	0.814357	50.1327	-0.603942	0.87622	1401.98	1.55954
	C1_03240W	orf19.3016	384.374	-0.0493641	0.825596	226.17	-0.922069	0.000309098	365.364	-0.1554	0.390786	596.755	1.26366	1.12708e-19	252.115	-0.671923	0.00266577	313.743	0.050807	0.80808	339.764	0.0846351	0.616045	221.085	-1.41739	0.000203405	338.34	0.0291199	0.878844	624.95	0.804189	3.58514e-11	199.981	-1.95398	5.89812e-07	357.205	-0.301115	0.0964871	366.444	-0.321769	0.42774	373.024	-0.23389	0.420859	403.874	0.0763185	0.978213	606.943	0.974202
	C1_03250C	SPP1	220.736	0.477601	0.00869417	126.388	-0.307382	0.529824	194.246	0.186201	0.373824	283.4	0.727211	0.000102619	155.01	-0.631499	0.0235643	193.259	0.0892968	0.743536	222.512	-0.0078507	0.971094	221.189	0.0461559	0.877894	222.166	-0.0562755	0.797681	261.645	1.12946	2.00212e-11	123.487	0.200361	0.586568	195.319	0.805832	0.000636443	194.944	0.0436455	0.950987	211.178	0.284293	0.38091	167.737	-0.311321	0.849881	308.011	0.278884
	C1_03260W	orf19.3019	191.487	0.196088	0.421939	212.315	1.10201	0.000137978	195.592	0.293995	0.261693	174.356	0.666711	0.000976791	155.378	0.686975	0.00342717	165.47	0.843692	0.000167954	180.391	0.142285	0.589391	334.293	1.58001	6.60875e-12	188.131	0.211969	0.338769	200.417	0.523398	0.00774062	279.681	1.95136	3.08747e-16	171.295	0.489133	0.0521408	155.462	-0.571337	0.21378	181.209	-0.0433605	0.938295	164.498	-0.259495	0.940609	212.841	-0.117258
	C1_03270W	orf19.3021	449.19	-0.772085	0.0075638	421.684	-0.0512103	0.877101	349.292	-1.98304	5.30674e-13	336.735	-0.568377	0.00115319	318.254	-0.337846	0.0945676	243.588	-1.39989	5.32732e-12	359.013	-0.319343	0.0918389	592.71	1.03298	3.5575e-06	275.409	-1.47244	3.78639e-13	421.023	-1.22125	6.17659e-18	625.933	1.0299	2.40382e-12	328.958	-1.78287	1.02849e-14	481.325	-0.660181	0.143337	499.24	-0.494876	0.250976	553.302	-0.0856158	0.985083	309.342	-0.47029
	C1_03280W	orf19.3022	1961.51	0.882579	9.47342e-08	843.393	-0.700341	0.00555928	1556.67	0.370497	0.0281904	1314.26	-0.390312	0.00128147	1399.31	0.170081	0.178529	1525.77	0.411277	0.00128861	1837.45	1.09016	6.41717e-22	926.189	-0.699192	0.00274481	1485.07	0.574808	1.76811e-05	1462.68	-0.496279	1.7714e-06	935.808	-0.824546	2.34468e-06	1566.51	0.155051	0.276998	1409.6	-0.053978	0.911411	1321.68	-0.219967	0.515106	1473.08	0.169527	0.943834	1920.3	-1.34276
	C1_03290W	NGG1	396.018	0.0142229	0.94765	225.141	-0.965906	0.000202942	333.905	-0.471363	0.0128679	548.228	0.616471	3.95886e-06	326.146	-0.502342	0.011717	315.586	-0.600583	0.00251054	399.42	-0.160804	0.368595	344.695	-0.566771	0.0212526	360.009	-0.553394	0.00488041	558.115	0.643375	2.65058e-07	251.391	-0.613462	0.0336982	326.645	-0.454334	0.026715	405.962	-0.0301697	0.956699	422.453	0.108482	0.800047	396.473	0.00303957	0.998354	532.446	0.556561
	C1_03300C	MAS1	1214.5	0.124318	0.444639	1503.34	1.27439	6.9672e-13	1321.88	0.390246	0.00722558	1068.79	-0.447782	0.0012257	1591.32	0.942173	2.88576e-13	1271.12	0.429269	0.00130815	1146.63	0.401125	0.000453676	2147.8	1.7886	6.92331e-21	1263.06	0.601026	1.46354e-06	1257.87	-0.67261	1.27713e-10	1972.08	1.40613	9.67696e-25	1415.48	0.156565	0.242014	1177.4	-0.0797814	0.862354	1112.84	-0.222128	0.340664	1288	0.269938	0.58768	1117.62	-0.668551
	C1_03310W	orf19.3027	886.432	-0.453094	0.00550907	670.043	-0.457077	0.0423693	783.444	-0.85368	2.24546e-08	915.729	-0.404892	0.00624457	804.246	-0.425072	0.0169474	732.806	-0.739471	4.25431e-06	893.08	-0.281845	0.0137542	1298.2	0.778451	3.16157e-06	794.61	-0.744003	2.7685e-08	962.784	-0.570553	1.51313e-07	1137.87	0.872067	8.40954e-06	790.971	-0.762727	2.8859e-06	1017.89	-0.138585	0.791934	1037.57	-0.0523422	0.875651	1038.77	0.0247796	0.989878	781.387	-0.107909
	C1_03320C	EHD3	2216.65	-0.969885	2.48629e-06	1502.73	-1.50309	8.25636e-11	2490.62	-0.464444	0.0282046	2207.51	-1.34473	3.41712e-37	1962.13	-1.31462	5.24674e-24	2677.44	-0.114707	0.424614	1985.46	-0.641533	4.69865e-09	3811.83	1.15625	1.45784e-10	2330.32	-0.157743	0.242878	2647.13	-1.76671	3.65828e-91	3626.92	0.619065	4.73843e-09	3158.23	-0.354148	0.0161871	2997.25	-0.0552293	0.925822	2769.96	-0.265932	0.478987	3339.24	0.338878	0.727244	1407.03	-0.445565
	C1_03330C	orf19.3030	414.299	-0.602239	0.00197718	443.651	0.429847	0.0757681	382.225	-0.850874	1.92443e-08	396.304	-0.842063	7.75146e-07	428.25	-0.14	0.474103	362.749	-0.680369	0.000355224	358.405	-0.423292	0.00471059	748.617	1.45252	7.9437e-19	351.594	-0.543951	0.000743827	412.375	-0.90957	2.71294e-11	747.98	1.57533	1.29747e-26	367.647	-0.789207	2.32704e-06	495.983	-0.139548	0.764514	471.052	-0.271201	0.285583	496.282	-0.0355702	0.989878	313.9	-0.394593
	C1_03340C	SEC62	526.988	1.09507	2.56385e-08	225.553	-0.367088	0.299367	452.316	0.793132	0.000167134	598.649	0.290265	0.031785	466.396	-0.057643	0.756797	529.098	0.306029	0.0560793	588.457	0.574796	1.04199e-05	447.738	-0.0858284	0.731341	582.991	0.515136	0.000339806	576.203	1.06596	3.29237e-18	275.139	0.15428	0.547344	465.479	0.915793	5.30283e-09	424.906	0.51468	0.182943	419.111	0.503766	0.145074	338.477	0.00553773	0.998354	703.15	-0.305688
	C1_03350C	RLI1	990.899	1.9749	5.1715e-27	536.382	1.33917	5.70045e-07	965.287	1.95598	3.16422e-39	1303.17	2.17828	1.17931e-77	1302.92	2.39354	9.19632e-68	938.055	1.81926	4.62785e-28	938.194	1.76534	9.48408e-36	467.82	0.320264	0.252607	837.942	1.52041	4.16396e-21	1282.98	2.69076	2.65382e-98	270.527	0.316843	0.43318	798.409	2.12155	4.3059e-38	427.859	0.0647828	0.9007	428.949	0.0975792	0.811404	358.956	-0.364049	0.622162	1875.16	0.253306
	C1_03360W	orf19.3035	1006.63	-0.177799	0.310236	559.198	-1.37806	4.85897e-10	974.095	-0.231216	0.201354	1126.88	-0.423952	0.000255767	945.604	-0.606752	1.95628e-05	1062.43	-0.197367	0.144072	1065.23	-0.452104	4.79597e-05	803.681	-1.56277	9.21026e-18	1108.14	-0.371507	0.00444426	1057.38	-0.551559	6.87779e-08	591.463	-1.52926	2.11516e-16	1090.43	0.00690054	0.968045	1155.9	0.108737	0.806225	1190.67	0.215713	0.461335	1109.29	0.0929829	0.967903	970.719	-0.153307
	C1_03370W	orf19.3037	3158.71	2.52748	7.11196e-39	3584.75	3.19517	2.97699e-58	2896.92	2.40655	3.13087e-43	3516.55	2.39539	2.50605e-149	5090.24	3.21045	2.06946e-233	2734.17	2.18253	2.30493e-74	3252.55	2.27752	6.49731e-112	2769.96	2.03781	4.4478e-19	2989.82	2.10213	2.66991e-77	3351.69	2.70155	5.02141e-203	1830.79	2.28316	1.68294e-72	2555.85	2.48788	4.39981e-108	1007.49	0.101281	0.847332	1059.63	0.264268	0.439893	875.867	-0.206228	0.927227	5736.91	-0.047038
	C1_03380W	TPS2	6977.47	-1.77932	1.86439e-30	6966.37	-0.506824	0.010671	6466.31	-2.21259	1.18851e-83	6530.1	-2.41804	7.28882e-120	6924.29	-1.23561	2.03607e-21	6157.63	-1.868	2.93052e-73	6662.64	-1.50903	8.33439e-67	7061.72	-1.09515	6.24187e-15	6416.42	-1.82951	2.61147e-48	7381.09	-2.59624	1.34639e-165	7271.04	-0.638672	1.42711e-08	6909.66	-1.94372	2.27423e-29	10731.8	-0.13925	0.677158	10695.7	-0.119882	0.601375	11199.2	0.0874096	0.967036	2687.22	-0.79352
	C1_03390W	EHT1	341.822	-1.20476	1.48308e-15	2132.33	3.4351	3.97895e-84	275.579	-2.52596	5.49821e-15	310.727	-1.0689	2.36535e-09	984.081	2.10071	2.72361e-31	223.929	-2.24608	6.39269e-25	378.157	-0.823764	1.87258e-08	2581.06	3.31352	1.23724e-58	284.33	-2.65463	1.37976e-43	320.25	-1.24736	9.37994e-14	2305.41	3.76843	2.8722e-196	236.238	-2.2511	1.97694e-26	443.696	-0.344159	0.402763	497.163	0.0327811	0.924948	445.129	-0.223431	0.888772	207.625	-0.22342
	C1_03400W	orf19.3041	600.926	-0.576596	0.00942123	777.228	0.893722	0.000578532	767.57	0.222495	0.274051	781.939	-0.103977	0.423941	741.42	0.100405	0.580444	643.467	-0.307608	0.0588911	682.776	-0.619033	4.63142e-05	761.364	-0.17273	0.472779	756.983	-0.318956	0.0569502	788.949	-0.0997611	0.442197	644.859	0.332912	0.0211807	622.829	-0.395655	0.00998971	750.548	0.00556208	0.990908	801.079	0.212902	0.545931	733.74	0.0413001	0.989878	620.885	0.462126
	C1_03410W	orf19.3042	102.481	0.488127	0.133368	58.8314	-0.273795	0.657229	75.8822	-0.312063	0.382493	99.7896	0.0643183	0.853126	87.6186	0.0453611	0.906173	66.3522	-0.871892	0.0247313	115.986	0.236433	0.441194	92.7332	-0.349944	0.436901	77.967	-1.18306	0.000363825	96.4512	0.866778	0.00380509	64.6621	0.775167	0.0901301	64.129	0.222626	0.671692	89.823	0.0268444	0.978851	99.469	0.331833	0.635614	73.9068	-0.464912	0.897623	113.308	-0.41292
	C1_03430W	orf19.3043	454.475	-0.34168	0.020156	240.618	-1.98442	2.37922e-11	491.951	-0.0478318	0.780036	449.826	0.0467771	0.801985	259.284	-1.61461	1.86835e-13	398.463	0.072354	0.688617	388.896	-0.40002	0.00829143	306.425	-1.25654	1.9284e-09	474.878	0.153939	0.320468	483.609	-0.255641	0.0689634	249.127	-1.48714	5.92798e-09	423.127	-0.222748	0.219603	469.642	-0.366225	0.24627	491.997	-0.18708	0.490913	494.731	-0.0907973	0.967903	435.538	0.00629525
	C1_03440C	orf19.3045	894.758	0.051347	0.79243	531.154	-0.739863	0.00304817	736.253	-0.511778	0.00610678	978.419	0.169304	0.203619	697.528	-0.48516	0.00227903	687.807	-0.514608	0.00510262	941.186	-0.163281	0.167256	614.668	-1.90365	5.91262e-19	809.961	-0.726247	7.7843e-08	951.615	0.0267509	0.854328	466.563	-1.26379	1.72567e-10	720.453	-0.384957	0.0514069	885.143	-0.0975189	0.844139	970.041	0.190185	0.498916	871.106	-0.0395429	0.989878	987.429	0.0039297
	C1_03450C	orf19.3047	2074.87	-1.02351	7.69692e-07	1497.36	-1.24441	2.60282e-08	2015.8	-1.08069	1.02334e-09	1788.06	-1.13923	4.68301e-23	1477.33	-1.47687	2.0089e-23	1727.5	-0.741471	1.8766e-09	1764.45	-0.617406	1.29984e-08	1727.87	-0.604743	9.40768e-05	1794.37	-0.613179	1.26966e-05	2197.63	-1.55302	2.06218e-52	1819.7	-0.765195	3.94119e-07	2082.22	-1.09816	9.86194e-15	2589.73	-0.341739	0.368156	2543.93	-0.367874	0.204126	2890.9	0.095678	0.967903	1273.65	-0.473641
	C1_03460C	orf19.3048	165.889	1.70761	2.03016e-15	159.207	2.14001	4.54211e-11	140.858	1.4211	5.72087e-09	225.804	1.57076	3.69227e-14	215.391	1.71854	2.34119e-12	114.594	0.370564	0.200494	161.131	0.48088	0.0214608	158.441	0.501016	0.117791	177.902	0.681942	0.00249351	197.853	2.49536	7.29338e-34	147.898	2.61747	3.79929e-16	98.2934	1.49629	4.4943e-06	93.3088	0.380643	0.579783	110.087	0.801828	0.0642837	66.0978	-0.529504	0.73903	298.768	0.227858
	C1_03470C	orf19.3049	3.5445	1.37773	0.335129	26.8859	5.13892	1.08645e-07	4.68003	1.94878	0.147909	7.52517	-1.31283	0.228085	24.643	2.08996	0.00248838	8.65448	-0.240246	0.832678	4.51842	-1.10556	0.383714	24.6474	2.86208	0.00183226	5.77538	-0.242952	0.865427	3.63768	0.641311	0.702626	18.1394	4.13795	0.000500703	4.96024	1.61328	0.308711	5.96341	2.27313	0.40586	4.21221	1.65598	NA	2.30349	0.411987	0.989878	4.86078	-0.428739
	C1_03480C	AGE1	852.715	-0.0390235	0.832181	679.412	0.109417	0.68423	633.708	-1.02778	9.38578e-11	1150.92	0.417451	0.00068601	755.798	-0.441002	0.00412301	608.691	-1.30022	2.62969e-17	828.219	0.101232	0.43268	820.542	0.143884	0.445773	599.835	-1.06553	3.94784e-10	1104.45	0.245831	0.0177502	680.571	-0.109519	0.515159	647.477	-1.05788	1.92403e-10	906.749	0.0239643	0.960225	860.629	-0.100409	0.730421	894.651	0.0847431	0.967903	1084.34	0.465296
	C1_03490W	orf19.3051	640.779	0.275512	0.251273	361.527	-0.62074	0.0233148	962.976	1.24738	6.40742e-09	1374.99	1.1285	3.7332e-22	777.163	0.0555509	0.737512	1068.73	0.863508	1.95323e-13	766.132	-0.158151	0.197144	562.934	-1.22337	0.000161885	1053.29	0.648136	4.74213e-07	1316.76	1.71677	4.32e-61	323.224	-0.976538	5.85364e-07	945.973	1.35481	2.5777e-22	702.242	0.408025	0.345158	718.996	0.490951	0.171868	570.775	-0.0588386	0.989878	1281.1	1.24511
	C1_03500W	YPT1	2828.13	-0.494793	0.000849546	4845.52	1.52088	1.35838e-13	2625.96	-0.706681	2.24817e-05	2682.55	-0.553049	2.46924e-09	3481.35	0.555333	5.15075e-06	2275.68	-0.682365	5.91767e-09	2670.55	-0.227301	0.00989868	5881.49	1.67146	1.16532e-35	2371.71	-0.686383	1.44874e-09	3177.09	-0.764832	1.07161e-22	6745.41	1.93586	1.82681e-65	2591.56	-1.01089	4.05112e-21	3203.08	-0.217403	0.509577	3202.48	-0.187458	0.468469	3484.73	0.132093	0.951205	2309.19	-0.291738
	C1_03510C	orf19.3053	6178.99	-0.750284	2.17144e-09	3646.36	-2.03811	2.24688e-17	4435.97	-2.61688	1.27964e-94	4423.66	-2.38319	1.04056e-116	3809.96	-2.62853	5.97259e-97	4015.57	-2.11323	8.57578e-65	5302.07	-0.616795	1.87479e-10	3743.1	-2.35491	1.25624e-16	3961.37	-2.21465	7.45059e-78	5107.36	-2.65122	2.3378e-162	3576.34	-2.63117	1.75645e-118	4505.79	-2.46556	4.94381e-93	7480.07	-0.226966	0.486524	7329.92	-0.260094	0.293234	7907.4	0.0434639	0.989878	3174.66	-1.87623
	C1_03520W	RPN3	2833.35	-0.818185	2.0173e-09	2959.32	0.218068	0.278097	2604.38	-1.1103	1.07053e-25	3428.77	-0.654579	4.57476e-11	2890.32	-0.83539	2.28481e-12	2657.33	-1.17648	1.51203e-30	2909.37	-0.665637	9.93069e-14	3077.89	-0.380911	0.0392203	2583.9	-1.23236	7.31869e-28	3413.88	-0.514489	7.80547e-10	2374.94	-0.530821	1.03392e-07	2558.26	-1.08519	1.04588e-19	3828.27	0.0481574	0.894602	3719.14	-0.00688898	0.982319	3646.33	0.00968983	0.992979	2382.31	0.19616
	C1_03530W	MED17	297.192	0.298858	0.102553	210.084	0.118632	0.753582	310.392	0.451551	0.00734205	338.406	-0.0119734	0.950194	280.165	-0.208372	0.292811	308.542	0.0926984	0.648316	324.764	0.0315104	0.872765	363.024	0.395504	0.130917	301.641	-0.238808	0.329768	334.243	0.100455	0.538444	282.421	0.59106	0.00401041	287.067	0.0777651	0.723872	296.279	0.186232	0.670859	304.326	0.283017	0.318861	280.799	0.13479	0.958447	338.601	-0.139924
	C1_03540C	orf19.3057	204.966	1.11449	2.81123e-06	86.888	-0.367583	0.449553	159.893	0.592386	0.0195142	238.384	0.605482	0.00228042	156.414	-0.194205	0.460212	189.285	0.358856	0.144999	218.298	0.903832	7.05022e-07	104.429	-1.29737	0.00307038	221.515	0.903099	2.42291e-06	237.804	0.859762	8.3855e-06	87.3669	-1.03635	0.0128563	192.008	0.704823	0.00365046	155.047	0.378523	0.509038	145.909	0.24364	0.637219	141.623	0.239803	0.958447	289.308	-0.145695
	C1_03550C	COQ6	816.486	0.775146	0.00202604	353.474	-0.853755	0.00293925	625.823	0.150777	0.592005	775.815	-0.123903	0.339768	590.771	-0.615268	1.30965e-05	784.889	0.272651	0.0390321	916.427	0.317187	0.00311784	479.861	-2.28418	2.02259e-19	841.5	0.0433548	0.773024	632.193	0.332934	0.0236972	258.229	-1.64083	4.4851e-13	667.758	0.812143	5.87351e-07	689.141	0.260662	0.627435	734.957	0.450239	0.257986	557.359	-0.247863	0.945666	912.394	-0.654266
	C1_03560C	SUA71	1079.84	-0.444966	0.00160342	6843.35	3.75735	2.31012e-80	1182.29	-0.106283	0.490504	1222.39	-0.210183	0.098328	3223.38	2.19023	1.93784e-57	1027.12	-0.352957	0.00972409	928.335	-0.359731	0.00215407	6917.13	3.65358	3.28892e-59	978.046	-0.242327	0.0868206	1244.49	-0.412581	2.78364e-05	6864.15	3.67977	7.57005e-216	1074.04	-0.424747	0.00245885	1256.88	-0.0902494	0.847456	1184.35	-0.242878	0.297637	1273.24	0.0494422	0.983706	1036.35	0.127899
	C1_03580W	orf19.3059.1	0.654614	-2.83389	0.557386	0.492124	-2.03652	0.664599	0.642459	-2.78381	0.53693	0	NA	NA	0	NA	NA	0	NA	NA	0	NA	NA	0	NA	NA	0	NA	NA	1.11407	-3.77489	0.187132	0.778201	-2.75849	0.544413	0.962473	-3.35825	0.346773	0.680663	-2.94806	NA	0.67314	-2.91412	NA	1.66281	0.652186	0.989878	0	NA
	C1_03600W	orf19.3060	754.612	0.143988	0.528118	358.058	-1.63576	3.03275e-09	640.955	-0.293959	0.179566	1018.76	0.00779255	0.959371	709.856	-0.779428	5.26085e-07	804.294	-0.316914	0.0146237	942.058	-0.186998	0.101463	513.712	-4.33472	3.20343e-41	828.824	-0.673885	1.96066e-06	880.041	0.456711	0.000316327	268.013	-4.77036	4.02538e-37	665.388	0.104085	0.613242	844.51	0.336855	0.418418	891.257	0.496503	0.127744	697.611	-0.0937498	0.980081	917.026	0.185473
	C1_03610C	IMP1	177.191	-0.227931	0.419623	120.75	-0.583421	0.242472	173.709	-0.245716	0.260261	245.864	0.079015	0.717731	170.081	-0.709307	0.00380309	176.374	-0.555779	0.0163714	204.596	-0.404787	0.026995	190.334	-0.571311	0.0433455	201.706	-0.506424	0.0352927	265.678	0.0736955	0.753063	147.472	-0.680889	0.0937864	186.134	-0.609091	0.00725594	210.522	0.15528	0.79589	219.834	0.296732	0.370432	214.507	0.294571	0.87622	209.002	0.44536
	C1_03620C	orf19.3061.1	536.107	2.33437	1.69653e-13	192.822	0.908799	0.0148079	466.194	2.11616	4.94191e-12	691.252	1.99151	8.22641e-59	544.419	1.78072	7.39328e-32	475.131	1.53283	6.41921e-22	572.486	1.36712	6.2192e-17	212.053	-1.48257	5.4983e-07	597.108	1.4199	3.27297e-14	681.208	2.90012	1.25572e-94	114.308	0.0713911	0.89367	492.543	2.60584	7.76226e-49	221.341	0.481273	0.477812	258.056	0.862336	0.133848	161.906	-0.29272	0.958447	1012.07	0.123264
	C1_03630W	orf19.3062	199.431	0.0784603	0.738633	137.755	-0.18696	0.555477	197.033	0.0876693	0.669277	246.797	0.496652	0.0112468	195.847	0.223897	0.351557	174.389	-0.0896189	0.719433	202.514	0.175937	0.368304	198.738	0.192223	0.452999	197.314	0.0609928	0.797097	237.84	0.250483	0.192605	179.463	0.446109	0.085919	186.271	-0.0321219	0.904459	195.969	-0.0897517	0.874634	198.895	-0.0165397	0.972348	196.652	0.0221027	0.992483	248.773	0.313203
	C1_03640C	HFL1	126.295	1.03936	0.000201864	70.4666	0.330111	0.583891	99.6053	0.533692	0.0695035	167.183	0.552729	0.0177352	132.56	0.282467	0.371021	111.052	-0.206791	0.510142	133.951	0.548818	0.018204	155.435	0.947964	0.000708994	130.163	0.438454	0.0624157	155.023	0.967637	2.62626e-05	140.451	1.50727	1.86746e-05	116.464	0.649372	0.0473221	105.814	0.548109	0.417098	99.2472	0.40924	0.420859	89.2278	0.199305	0.967903	187.099	0.0492931
	C1_03650C	MRPL27	936.852	1.04871	9.15094e-13	412.029	-0.35087	0.121863	785.508	0.689578	1.94215e-07	727.668	0.267379	0.0794985	760.749	0.683761	1.10965e-05	762.705	0.702927	3.21195e-06	886.878	1.21622	2.90376e-27	522.353	0.0084664	0.977546	781.648	0.913774	9.23588e-10	753.126	0.12548	0.360573	476.076	-0.164341	0.385865	782.777	0.595025	1.08688e-05	624.471	-0.0515556	0.924169	592.439	-0.182515	0.50617	635.223	0.0955904	0.967903	1063.33	-0.848665
	C1_03660W	orf19.3064.1	257.119	-0.409423	0.0145417	166.1	-1.01523	0.0008784	247.965	-0.48067	0.00572633	260.052	-0.350606	0.125526	166.687	-1.77318	3.31201e-11	189.812	-1.06457	0.000371559	212.384	-0.477514	0.00774361	199.547	-0.609903	0.0607034	215.876	-0.472317	0.0322226	303.115	-0.819819	3.03515e-05	186.66	-1.39693	2.36285e-06	239.648	-1.21833	1.41487e-06	288.315	-0.17334	0.692968	279.765	-0.23528	0.419084	323.621	0.254487	0.910525	228.354	-0.12978
	C1_03670C	DAO1	1753.85	0.0743679	0.664294	903.041	-1.33377	1.12693e-11	1448.51	-0.468414	0.00232476	1303.94	-0.89273	1.00712e-11	1102.86	-1.08086	3.42002e-12	1464.72	-0.0483811	0.765595	1622.98	0.142572	0.211864	1416.7	-0.181055	0.345078	1466.16	-0.198903	0.123738	1496.01	-1.18555	8.31944e-31	1406.47	-0.0956522	0.509745	1578.11	-0.407829	0.00849893	1676.09	-0.176072	0.696636	1682.54	-0.134996	0.6593	1805.56	0.14168	0.945666	1410.38	-1.15976
	C1_03680W	ENG1	1750.39	-1.02431	6.15067e-17	1016.18	-2.78696	1.27628e-37	1497.42	-1.75319	1.02233e-34	1780.85	-1.05075	2.27687e-20	1300.91	-2.146	4.23614e-61	1346.39	-1.85873	2.87672e-56	1588.73	-1.12662	7.67414e-34	1226.23	-2.70489	3.55381e-62	1404.78	-1.89342	1.09994e-46	1789.78	-1.17488	1.57356e-36	1052.83	-2.22187	1.34415e-47	1366	-1.87845	4.51077e-34	2336.14	-0.131709	0.690366	2342.4	-0.0938587	0.693174	2308.75	-0.0610106	0.971122	1178.7	-0.174356
	C1_03690W	orf19.71	918.732	-0.734991	1.24907e-09	558.566	-1.80493	7.06105e-21	848.879	-0.993305	1.81289e-12	952.833	-0.561215	3.88091e-05	704.957	-1.30414	1.0291e-15	773.922	-0.859835	2.42979e-08	884.448	-0.465702	4.47676e-05	721.846	-1.1775	5.59045e-11	836.29	-0.724281	7.32317e-09	1019.99	-0.721067	2.65958e-11	582.176	-1.67731	1.42712e-29	833.076	-0.951319	2.51285e-10	1125.01	-0.179748	0.670859	1125.11	-0.150225	0.509478	1154.77	0.00302666	0.998354	740.843	-0.0225052
	C1_03710C	MSB1	271.613	0.40265	0.0135	150.923	-0.498402	0.131143	245.396	0.178304	0.338928	260.149	0.155769	0.417477	278.309	0.640766	0.00413048	203.993	-0.177194	0.448232	296.429	0.128292	0.511069	208.142	-0.982386	0.0260551	250.759	-0.429457	0.0535588	269.109	0.30577	0.0913863	134.627	-0.739553	0.0261479	199.813	-0.126568	0.634622	236.121	-0.0906748	0.865572	267.837	0.29011	0.378682	227.103	-0.102112	0.967903	298.282	-0.353493
	C1_03720C	orf19.1037	1031.97	0.430069	0.0058104	1299.3	1.53999	8.73071e-15	1036.31	0.479224	0.00090241	1106.78	-0.758503	3.20103e-09	1202.32	-0.0635107	0.67447	1427.79	0.418422	0.000589177	1156.94	0.229867	0.0305788	2454.1	1.89669	1.49282e-10	1255.06	0.401095	0.00375276	937.903	-0.468444	5.12021e-05	2294.02	2.32942	8.60622e-63	1325.54	0.857181	8.28985e-06	1103.43	0.496483	0.0827639	1007.04	0.288425	0.250976	938.131	0.167882	0.916676	1034.04	-0.708349
	C1_03730C	MNS1	1036.21	-0.0516173	0.808655	523.907	-1.67136	5.28222e-15	878.679	-0.530319	0.00106387	1268.35	-0.425234	0.00113709	909.639	-1.26449	1.50839e-15	1028.5	-0.713167	6.95508e-07	1149.53	-0.127313	0.245957	818.918	-1.32625	3.27764e-12	1037.59	-0.508911	0.00124148	1198.41	-0.324048	0.0043226	604.696	-1.74439	7.39173e-16	981.37	-0.510425	0.000922699	1223.53	0.297141	0.425182	1167.65	0.198659	0.48296	1136.69	0.195601	0.914955	1067.95	-0.0915046
	C1_03740W	WAR1	323.885	-0.927319	4.99669e-05	385.623	0.482726	0.0592885	418.696	0.00300866	0.990368	367.047	0.0911527	0.609265	330.263	0.138824	0.580311	316.883	0.0396412	0.844369	274.627	-0.203879	0.397817	1000.59	2.57723	2.80267e-23	301.735	0.0286932	0.906576	388.083	-0.557818	0.000777972	885.272	2.16134	1.3907e-43	337.056	-0.557024	0.0164272	386.101	-0.421921	0.274762	371.836	-0.51659	0.182575	424.425	-0.0197179	0.992483	301.51	0.579398
	C1_03750W	orf19.1034	397.239	-0.925825	3.01442e-07	318.938	-0.691079	0.0342735	319.588	-2.0189	6.12279e-13	371.829	-2.58412	6.9405e-52	337.018	-2.34634	1.79781e-28	364.563	-1.72622	6.15143e-22	409.623	-1.70341	6.27527e-35	498.739	-0.664377	0.00649302	395.854	-2.03649	6.54835e-35	303.602	-2.62668	2.14635e-42	364.632	-0.00506308	0.983852	320.155	-1.25911	5.4327e-10	566.796	0.125475	0.803142	594.294	0.280167	0.308016	499.335	-0.136225	0.95918	199.038	-1.54779
	C1_03760C	STR2	817.432	-0.856262	3.08586e-08	608.729	-0.920257	1.11421e-05	1008.4	-0.0823888	0.671396	1099.04	-0.586853	7.58235e-07	1054.63	-0.306032	0.0386192	985.133	-0.51588	0.000121089	893.059	-0.743997	8.99843e-10	808.46	-1.05481	4.41926e-08	1002.12	-0.388031	0.0140392	1052.61	-0.272817	0.00667429	668.871	-0.596791	0.000959436	883.266	-0.376754	0.0141762	1160.6	0.158785	0.676464	1124.56	0.09911	0.773723	1053.94	-0.0125047	0.992973	734.167	0.412214
	C1_03770W	SKO1	258.501	-0.275937	0.102202	259.538	0.508781	0.0257445	395.385	0.876977	4.94414e-06	252.607	-0.473235	0.0115311	348.888	0.754507	0.000157618	402.254	1.0827	5.2481e-11	255.941	-0.446331	0.00782083	373.984	0.6749	0.00456466	411.928	0.804757	1.08072e-05	277.555	-0.623737	0.00215547	271.925	0.3944	0.154738	351.404	0.498591	0.0606678	283.746	-0.113083	0.810716	299.488	0.0725489	0.843227	295.304	0.106118	0.9694	227.578	-0.32542
	C1_03780C	HMG1	977.214	2.05507	5.09075e-11	910.288	2.42249	3.75566e-14	716.105	1.50364	1.62887e-06	1224.51	1.76015	5.90509e-48	1113.29	1.81316	2.17405e-40	785.798	1.14008	1.04132e-14	1108.71	1.2593	5.37238e-38	1335.17	1.67307	3.4843e-31	943.701	0.883167	8.244e-12	1086.93	2.64207	4.61125e-105	992.053	3.08152	6.16224e-95	720.86	2.18716	1.16228e-47	456.768	0.393951	0.572196	535.193	0.796668	0.121679	326.77	-0.483038	0.845925	1755.56	0.0810726
	C1_03790C	orf19.1030	720.947	5.15838	6.72283e-72	448.129	4.86542	4.33112e-52	605.587	4.92233	1.39546e-78	2257.64	6.36109	0	1253.37	5.67995	6.10067e-219	622.11	4.64786	3.47265e-86	762.143	4.82653	1.75342e-166	114.112	1.79523	3.98576e-05	529.111	4.24866	2.60382e-78	2041.45	7.02895	0	110.321	3.18268	3.99361e-21	610.549	5.46695	4.76854e-123	45.6993	0.300119	0.79218	47.5503	0.42211	0.590386	34.1573	-0.469138	0.945666	2889.68	1.48765
	C1_03800W	RPP1	117.277	0.038378	0.92001	81.033	-0.227503	0.576073	136.367	0.485067	0.0366503	316.396	2.19174	3.40589e-27	105.86	0.148127	0.666122	100.217	0.0127913	0.97161	99.5082	0.789679	0.00381981	56.2403	-0.772334	0.132535	82.6778	0.306504	0.430773	295.131	1.99905	3.63908e-24	53.7031	-1.67819	0.0246582	107.156	0.139961	0.752732	112.828	-0.186149	0.791858	97.3843	-0.649925	0.191757	111.483	-0.112888	0.981963	312.456	1.95478
	C1_03810C	ELA1	98.8767	-0.32503	0.309329	66.4408	-0.734963	0.25552	105.902	-0.0633668	0.835597	136.724	0.142779	0.583757	96.9436	-0.538049	0.0882556	102.457	-0.327951	0.293615	94.4994	-0.600391	0.0512263	136.464	0.540253	0.209922	99.6004	-0.468677	0.173027	144.733	-0.0261874	0.921639	102.868	0.0156795	0.968598	102.765	-0.694044	0.0260038	117.489	0.0764097	0.920276	115.89	0.0663782	0.931815	121.952	0.271337	0.940609	116.161	0.528583
	C1_03820W	PDR16	524.621	-1.17134	8.51924e-06	1007.76	1.41234	2.01727e-07	956.572	0.744647	0.00636197	389.997	-1.11969	2.91907e-12	527.142	0.306259	0.152326	801.21	1.27368	2.21175e-18	396.689	-0.886923	4.72178e-08	1804.13	2.62868	3.55335e-31	866.908	1.21208	1.12645e-11	579.518	-1.7041	1.85814e-30	1463.42	1.89596	3.39145e-18	914.641	0.466654	0.014433	625.773	-0.610687	0.178762	642.05	-0.484988	0.282313	768.72	0.145121	0.967903	292.395	-0.574497
	C1_03830C	orf19.1026	158.137	0.431443	0.110513	104.287	0.0675008	0.859581	185.895	0.852092	2.59873e-06	404.402	2.14989	2.97492e-34	184.826	0.853936	0.000479506	168.992	0.660102	0.0184036	163.746	0.0377089	0.889616	104.811	-1.59838	9.44407e-05	164.688	0.0136146	0.96473	380.837	2.08507	1.13282e-33	72.7982	-1.21172	0.00326462	167.194	0.722309	0.00532997	139.388	-0.0194932	0.9787	153.391	0.274976	0.50311	134.029	-0.0308877	0.991399	413.21	1.68038
	C1_03840W	orf19.1026.1	42.7371	0.178199	0.689149	35.851	0.448374	0.454841	59.4667	1.01542	0.0011803	127.801	1.53577	9.2291e-09	58.31	0.0324535	0.941688	59.4993	0.105867	0.816998	67.1911	-0.256878	0.470927	43.1265	-2.27439	0.0198369	70.1563	-0.168299	0.666156	122.432	1.53867	6.0239e-10	22.1471	-5.7482	7.84355e-06	54.0654	-0.000218332	0.999523	51.0815	0.544095	0.540503	58.7183	0.881267	0.155688	48.5263	0.506144	0.904029	115.561	1.89482
	C1_03860C	BNI4	318.422	0.630085	8.88516e-05	154.09	-0.664481	0.0185495	275.621	0.311172	0.161207	392.055	0.419455	0.0331526	331.836	0.306944	0.18819	304.191	0.0873621	0.723658	324.126	0.0263777	0.895507	257.379	-0.635821	0.0505211	326.866	0.00445581	0.98318	357.942	0.722951	0.000147931	174.729	-0.232129	0.519963	259.037	0.281355	0.213962	285.878	0.25885	0.654853	295.749	0.376548	0.226001	248.677	-0.0326285	0.989878	423.506	0.033402
	C1_03870C	orf19.4459	44.7111	-1.40636	0.00761207	81.2799	1.19987	0.0294393	142.638	1.78561	2.71432e-08	314.243	4.0649	1.54364e-69	135.54	2.93251	7.99857e-23	181.47	3.41127	2.59251e-43	31.1698	0.664869	0.13658	23.505	-0.00448864	0.997851	124.562	3.19955	2.83847e-25	268.009	3.55089	6.01831e-62	26.2002	-0.431282	0.651893	144.726	2.77805	5.98781e-21	50.4093	-1.03781	0.211076	46.0591	-1.42268	0.0461992	52.2798	-0.753314	0.745448	296.271	4.39204
	C1_03880C	orf19.4461	0.692994	0.132451	0.974029	9.66987	5.2432	0.000362241	0.32123	-1.78444	0.720431	1.85087	2.27824	0.34425	2.5185	2.98933	0.162125	0.267608	-1.44234	0.772496	0	NA	NA	7.19806	6.42237	0.00687649	0	NA	NA	1.29623	-1.93795	0.4755	5.81513	2.84559	0.162531	0.902246	-3.23769	0.388108	0.623369	-0.231817	NA	0.33657	-1.91469	NA	1.2767	1.50956	0.967903	1.87831	1.95854
	C1_03890W	orf19.4463	0.642312	2.82815	0.434582	21.259	8.27669	2.97318e-09	1.18577	3.73067	0.19926	1.45582	-0.678042	0.823448	5.50982	2.5828	0.0917259	1.5355	-0.112541	0.97161	0.477258	-2.28683	0.578401	4.68555	3.1954	0.139406	0.484805	-2.33675	0.585659	0.596382	-1.36939	0.734707	4.56271	3.93481	0.0508519	0.370309	-1.94137	0.690294	0.837996	3.14477	NA	0.495653	2.40031	NA	0.391305	2.07593	0.976632	1.21443	-0.372478
	C1_03900W	SEN15	105.665	-0.187318	0.47523	53.459	-1.95919	4.86074e-06	92.314	-0.577359	0.0148591	164.422	0.734518	0.00147486	100.211	-0.2579	0.492839	85.5758	-0.800569	0.0144565	107.897	0.2656	0.371933	61.5589	-1.80936	9.30665e-05	84.2677	-0.532945	0.0927859	151.479	0.472365	0.0406272	48.3151	-3.47957	6.48978e-05	92.4512	-0.559046	0.0602456	115.882	-0.0290196	0.970653	108.922	-0.188449	0.744553	114.393	0.0338966	0.989878	151.592	0.87598
	C1_03910C	orf19.4465	199.077	0.851745	1.42038e-06	231.386	1.72616	1.33906e-10	220.191	1.10647	1.60801e-10	265.94	0.755691	0.000104156	214.522	0.53942	0.0456103	210.734	0.507386	0.02908	183.896	0.67469	0.00532193	385.718	2.19725	2.40778e-10	200.494	0.838146	0.00089787	242.502	0.904233	1.69212e-05	244.287	1.653	3.28189e-05	200.288	0.797231	0.000696936	165.697	0.31421	0.559448	146.527	0.0122442	0.987429	148.006	0.112739	0.978213	298.187	0.203385
	C1_03920C	orf19.4466	186.122	-0.0794241	0.729409	413.511	2.2399	4.73856e-21	148.303	-0.791715	3.9966e-05	169.899	-0.0315932	0.903961	258.804	1.27056	4.63595e-07	132.161	-0.411925	0.12981	174.752	0.147915	0.544684	252.392	1.08549	5.89666e-05	141.294	-0.55799	0.0339031	164.966	-0.176527	0.475014	233.989	1.49946	0.000307798	130.405	-0.468856	0.124532	179.059	-0.318609	0.527017	184.475	-0.188868	0.683346	175.562	-0.262512	0.914955	178.409	-0.285836
	C1_03930W	orf19.4467	588.612	1.06653	1.50281e-11	945.283	2.47756	1.31246e-33	541.709	0.921068	7.89625e-09	409.703	0.0584823	0.735032	742.082	1.67091	9.24144e-32	430.288	0.525734	0.000748424	529.761	1.29255	4.93547e-23	860.429	2.24413	9.34241e-19	457.633	0.950731	7.62989e-08	446.881	-0.050142	0.759064	1249.67	2.77796	7.88498e-05	509.494	0.665522	1.25209e-05	384.321	-0.0874551	0.864277	355.862	-0.296108	0.359484	398.344	0.116071	0.967036	630.93	-1.11182
	C1_03940W	orf19.4468	3687.87	0.696199	4.14327e-06	3419.62	1.14402	2.77348e-09	4876.12	1.33337	2.76645e-21	2495.47	-0.672262	3.59968e-10	4007.21	0.969619	1.42391e-16	4537.14	1.2435	3.31273e-30	3598.06	0.919955	7.40589e-27	6349.91	2.08091	1.69438e-21	4386.59	1.30534	8.05802e-31	2840.29	-0.861418	9.65063e-28	6595.03	2.05347	1.8713e-73	4572.61	0.912566	6.27429e-20	2887.55	-0.0424263	0.930418	2744.17	-0.165557	0.554789	3083.45	0.238672	0.756069	3388.88	-1.42643
	C1_03950C	orf19.4470	97.4226	0.141245	0.690791	45.6377	-1.74554	0.00437222	72.9025	-0.74654	0.0253729	87.9683	0.012072	0.975479	54.1588	-1.33999	0.0103299	70.2054	-0.285494	0.455432	84.6806	0.212566	0.507371	57.8413	-0.965336	0.0453515	66.6058	-0.570954	0.108127	73.1594	-0.21872	0.521429	40.57	-1.0679	0.0537001	53.2444	-0.845042	0.0623833	88.9877	-0.247396	0.790086	88.605	-0.229885	0.710704	82.5231	-0.381417	0.914955	97.331	-0.389992
	C1_03960C	orf19.4471	274.22	0.107475	0.619012	161.199	-0.705896	0.08181	242.256	-0.209472	0.307385	298.211	-0.431159	0.0339167	253.425	-0.570556	0.00594942	259.29	-0.471625	0.0188734	291.709	0.208756	0.26307	280.048	0.166275	0.541509	246.356	-0.333868	0.109208	268.617	-0.396133	0.0183863	215.618	0.0340598	0.904228	225.466	-0.502015	0.012096	296.48	0.210887	0.663074	276.582	0.0502099	0.915073	271.584	0.068728	0.981963	275.072	-0.342531
	C1_03970W	orf19.4472	6.24751	-1.06909	0.261527	9.3731	0.919384	0.317147	9.11848	0.218947	0.80243	1.51178	0.83867	0.776297	9.63782	4.28689	0.000743062	5.45631	3.40364	0.0245759	3.08507	5.16487	0.215628	11.6565	7.11896	2.34765e-05	3.0444	5.12852	0.00596572	3.87451	-0.183877	0.919473	8.9732	2.38968	0.227916	6.88747	1.54481	0.329628	4.97559	-3.17473	0.217314	4.41562	-5.62625	NA	6.19	-1.22209	0.958447	3.03498	-1.18079
	C1_03980W	SPC19	143.153	-0.308997	0.220236	124.626	0.114916	0.750726	107.588	-1.39669	2.43464e-09	204.459	0.168224	0.494889	138.859	-0.658002	0.0122916	126.24	-1.01861	0.000148653	148.512	-0.236501	0.332779	243.579	1.07802	1.76271e-05	115.96	-1.2494	1.20662e-06	156.183	0.259709	0.312704	124.585	0.598378	0.252539	91.0146	-1.04707	0.000962317	171.683	0.113664	0.861281	165.189	0.0293532	0.955163	144.103	-0.29805	0.904029	172.726	0.576304
	C1_03990W	orf19.4474	305.546	-0.486385	0.00794857	889.366	2.4844	1.29857e-29	370.71	0.155856	0.370612	402.558	0.632894	0.000419312	413.765	0.975768	3.5881e-07	285.063	0.0765576	0.759207	326.937	-0.399969	0.0150943	981.292	2.14075	8.61713e-20	351.286	-0.219205	0.377489	444.586	0.476906	0.00207756	506.363	1.53562	8.4876e-07	298.532	-0.228265	0.346246	331.933	-0.341032	0.483857	376.979	0.0730446	0.854336	348.125	-0.0805666	0.980976	371.618	0.763313
	C1_04000C	KTR4	403.661	0.367004	0.218638	290.311	0.239217	0.474089	383.73	0.275699	0.335614	602.225	0.286252	0.0897137	381.549	-0.757346	0.000144052	449.564	-0.176415	0.383323	425.754	-0.249915	0.0952612	290.395	-1.80182	9.10629e-11	512.178	0.239557	0.201294	445.117	0.747852	5.91075e-07	166.238	-1.22791	0.00402999	358.453	0.574937	0.00389341	435.267	0.456232	0.429818	422.328	0.403858	0.357333	328.988	-0.224503	0.958447	562.251	0.362309
	C1_04010C	orf19.4476	175.425	-0.112592	0.71937	270.908	1.55039	7.03711e-10	241.129	0.755201	0.00105146	486.351	0.85039	7.33554e-08	275.115	-0.325255	0.264684	341.54	0.313287	0.110353	141.49	-0.562767	0.0091385	152.565	-0.230107	0.460821	276.463	1.15528	7.30055e-11	466.6	0.975608	3.74827e-10	201.924	-0.256776	0.295674	327.468	0.493798	0.0181718	255.738	0.7632	0.0320157	181.682	-0.0987225	0.850054	234.868	0.645285	0.0937279	390.362	1.71142
	C1_04020C	CSH1	3517.63	-0.173728	0.434858	1439.47	-5.53446	1.07851e-82	2173.84	-2.44047	4.31286e-46	3728.67	-1.32651	2.79531e-22	2372.81	-7.0538	1.31666e-32	2635.31	-2.9964	5.16292e-130	3406.24	-0.821865	2.45016e-10	2136.09	-7.26591	9.01189e-07	2594.56	-2.51991	2.4036e-75	3812.87	-1.32257	6.69e-45	1919.11	-6.98712	7.22548e-15	2727.93	-2.67609	2.77129e-116	4415.94	0.350684	0.348939	4183.25	0.233715	0.515106	4355.33	0.405933	0.286188	2806.21	-0.818684
	C1_04030W	orf19.4478	596.985	0.723708	7.70468e-08	230.763	-1.49715	6.066e-10	423.423	-0.137095	0.449268	489.223	-0.684068	5.38548e-06	450.897	-0.527938	0.00171422	477.241	-0.318429	0.0385644	640.083	0.791988	1.5379e-10	248.27	-3.5418	1.04224e-30	460.402	-0.0970982	0.557953	472.824	-0.487869	0.000844114	202.81	-4.26977	1.63654e-34	474.545	-0.0199038	0.923088	514.188	0.254062	0.430716	475.861	0.0689434	0.834263	477.894	0.151748	0.951205	581.836	-1.16934
	C1_04040C	orf19.4479	191.309	2.11818	2.24257e-09	181.785	2.51489	3.06034e-11	232.746	2.48614	2.67439e-18	813.832	4.34211	1.76015e-114	355.921	3.24785	1.61446e-39	223.788	2.49312	3.92869e-18	174.562	1.97724	2.12538e-23	93.0125	0.756721	0.0863276	206.253	2.2452	4.8351e-20	783.808	4.03924	5.54801e-168	60.3844	-0.0936452	0.902557	204.782	2.10008	1.26513e-11	73.0924	-0.0638614	0.95868	73.8351	-0.00510329	0.995282	76.6293	0.176077	0.976602	908.608	2.13702
	C1_04050C	MFALPHA	0	NA	NA	0	NA	NA	0	NA	NA	0	NA	NA	0	NA	NA	0	NA	NA	0	NA	NA	0	NA	NA	0	NA	NA	0	NA	NA	0	NA	NA	0	NA	NA	0	NA	NA	0	NA	NA	0	NA	NA	0	NA
	C1_04060W	IFI3	135.592	0.675847	0.00324016	110.384	0.849517	0.0116021	162.262	1.11336	5.47471e-09	123.476	-0.00541179	0.985661	122.509	0.307674	0.280545	174.496	1.14095	8.30228e-07	117.914	0.216824	0.396406	293.451	2.17495	3.13139e-21	177.996	1.14713	9.06759e-06	118.423	0.0270569	0.925608	229.855	2.2034	5.31941e-20	170.539	1.24262	3.85627e-05	111.755	0.0849934	0.907757	110.389	0.0783953	0.884067	105.67	0.0300688	0.99231	149.211	-0.612631
	C1_04070C	BET4	171.141	0.617174	0.0183962	83.2501	-0.672635	0.128017	134.41	0.0286782	0.932432	230.952	1.00331	1.57056e-07	127.575	-0.186111	0.516313	133.845	-0.0251489	0.937408	171.847	0.402786	0.0542303	115.452	-0.745733	0.0438465	148.619	-0.0329764	0.911617	224.675	1.39108	3.27087e-14	60.5879	-1.31578	0.0518616	130.967	0.534422	0.0444741	141.626	0.0198323	0.978851	146.778	0.142768	0.802134	124.174	-0.267452	0.945666	259.395	0.391118
	C1_04080W	MAD2	114.955	0.563826	0.0189434	69.8069	-0.0164635	0.976299	90.9199	-0.0078733	0.983822	140.947	0.636824	0.00593084	87.4117	-0.336737	0.301236	93.4247	-0.113732	0.743237	114.254	0.134861	0.609771	116.068	0.2441	0.493762	98.6662	-0.351089	0.193526	144.869	1.00645	4.52941e-06	94.3891	0.856983	0.0387349	95.5898	0.371193	0.234502	99.4324	0.0872403	0.901935	104.383	0.245232	0.564087	90.4254	-0.0876107	0.986904	156.25	0.144856
	C1_04090C	orf19.1041	194.275	-0.322267	0.16267	107.559	-1.65922	9.07591e-07	181.328	-0.505075	0.030261	206.355	0.0597403	0.839095	163.665	-0.269219	0.322712	156.654	-0.393518	0.137337	174.637	0.119006	0.611135	151.821	-0.217925	0.538456	161.257	-0.156022	0.586045	221.383	-0.165277	0.44421	102.088	-2.00714	4.38249e-08	177.998	-0.399668	0.0966091	206.366	-0.26121	0.66312	198.404	-0.354855	0.357347	215.076	-0.024891	0.992483	193.674	0.106949
	C1_04100C	POR1	15555.8	0.457646	0.00105492	12476.8	0.599304	0.00300898	10482.4	-0.678514	8.3223e-07	12291.8	-0.480748	2.22859e-06	12157	-0.118089	0.224314	10627.1	-0.537632	4.07343e-09	14081.3	0.555533	3.40559e-12	21590.4	1.52659	7.05837e-23	10000.9	-0.459791	3.18772e-06	13301.9	-0.667026	2.53755e-18	24044.2	1.6847	9.69018e-51	11464.2	-0.684506	2.13402e-09	13469.1	-0.0377392	0.930171	12683.1	-0.18884	0.462864	14022	0.174658	0.908644	14646.8	-0.992113
	C1_04110W	orf19.1043	270.511	0.603936	0.00357123	560.367	2.56201	3.49692e-31	179.321	-0.517423	0.0419779	263.989	-0.583521	0.00690929	357.521	0.638303	0.00275486	232.139	-0.581076	0.0143474	240.579	0.429636	0.0175367	1070.86	3.27909	2.66303e-59	176.746	-0.52094	0.0148179	255.086	-0.4608	0.00558639	1086.2	3.25027	2.17467e-28	190.281	-1.04026	7.03076e-07	258.578	0.394438	0.48112	217.209	-0.0532259	0.912316	242.434	0.320625	0.745448	277.608	-0.80858
	C1_04120C	orf19.1045	292.278	0.0509586	0.83221	164.757	-0.950051	0.00288032	273.174	-0.0988736	0.618034	473.854	1.03521	2.54791e-10	241.944	-0.39437	0.101428	282.436	0.0936807	0.692527	273.856	0.226012	0.250373	233.139	-0.162533	0.643144	256.228	-0.00224151	0.991616	425.167	0.898137	3.36852e-09	160.266	-0.886664	0.00983384	274.048	0.176097	0.40758	293.679	-0.0511423	0.940675	279.115	-0.173363	0.661172	279.659	-0.0944375	0.9694	465.109	0.917332
	C1_04130W	ERB1	215.002	1.6601	2.94219e-11	187.448	1.92475	8.84724e-09	270.189	2.10778	2.27599e-18	821.945	3.23953	1.79398e-105	433.554	2.38671	4.39398e-42	268.076	1.52164	5.68348e-11	246.37	0.838898	4.30851e-06	134.226	-0.835011	0.0273772	247.319	0.81413	0.000183059	791.026	3.37449	2.33063e-139	94.1453	-0.0589509	0.897882	201.913	1.24918	2.176e-05	127.05	0.443605	0.425182	144.974	0.785732	0.0841864	114.631	0.27581	0.946033	886.311	2.00565
	C1_04140W	IFD6	385.544	-3.54514	1.42678e-29	325.944	-2.2134	1.00174e-10	389.226	-3.1422	6.1151e-21	1003.26	-5.32008	2.59056e-207	894.351	-4.86849	3.74228e-159	899.371	-4.43673	1.37474e-136	473.399	-4.1823	1.67752e-93	490.173	-3.06476	7.09201e-16	505.588	-3.18295	1.35318e-37	651.492	-4.31404	3.7913e-140	537.667	-2.05466	2.88198e-20	591.441	-3.29078	1.91171e-36	1277.68	1.29703	9.97584e-05	832.403	0.348349	0.529825	921.538	0.663753	0.345178	56.798	-0.480434
	C1_04150C	orf19.1049	81.596	-0.562899	0.0904208	62.0083	-0.540867	0.212286	84.0278	-0.400053	0.268312	116.797	-0.0508561	0.860143	77.1376	-1.09305	0.00476724	87.7327	-0.554063	0.0794357	69.2199	-0.23171	0.500593	124.598	1.26899	2.3755e-05	65.1662	-0.484808	0.143025	82.3764	0.236009	0.426728	86.6744	1.19466	0.0510341	64.3047	-0.0582286	0.892673	105.713	0.125789	0.868801	88.9453	-0.359217	0.485306	83.217	-0.501472	0.731056	90.5701	0.623552
	C1_04160C	orf19.1050	149.595	0.889309	1.51474e-05	69.1722	-0.429911	0.304544	117.172	0.341215	0.156221	151.605	0.273101	0.291779	108.146	-0.35182	0.267669	131.899	0.24628	0.396803	135.147	0.829472	0.000452012	111.572	0.43158	0.407093	123.009	0.575281	0.0285914	146.495	0.261901	0.277309	111.703	0.490982	0.37838	127.081	0.276536	0.427539	118.332	0.2197	0.762637	104.747	-0.0977882	0.875356	113.261	0.20448	0.958447	184.329	-0.410717
	C1_04170C	HTA2	8944.22	-0.147727	0.43445	4198.29	-2.46441	1.73531e-30	5442.92	-2.50785	2.76096e-52	8724.72	-0.926778	3.2062e-28	6675.25	-1.63819	2.84599e-47	6102.6	-2.2205	9.54019e-89	10055.1	-0.402848	3.84489e-06	6693.55	-2.33495	7.86496e-27	6737.07	-2.65539	8.56113e-103	7738.22	-0.622107	2.62411e-12	4893.03	-1.02163	5.2049e-10	5228.48	-1.79809	2.0104e-50	10200.4	0.116742	0.794147	10801.1	0.296464	0.304247	8996.53	-0.145863	0.958447	7467.32	-0.677714
	C1_04180W	orf19.1052	6743.28	-0.174394	0.248696	3153.6	-2.58684	1.33879e-36	4097.73	-2.60758	2.32772e-68	6905.99	-1.02783	1.26523e-21	5338.03	-1.71962	3.44815e-41	4886.82	-2.32238	9.53707e-73	7489.85	-0.314116	0.000292346	4712.86	-2.61176	7.4327e-70	4966.48	-2.48947	1.43041e-94	5810.04	-0.645362	1.83262e-10	3413.81	-1.40263	3.66995e-11	3935.82	-1.82212	7.9039e-36	8021.24	0.208069	0.590374	8002.67	0.227657	0.355685	6820.04	-0.155264	0.951205	5600.8	-0.66029
	C1_04190C	BST1	255.425	0.396319	0.132624	145.586	-0.427413	0.203513	258.25	0.461153	0.0207273	380.5	0.620927	9.00645e-05	231.64	-0.414228	0.0830568	284.274	0.212663	0.313081	284.527	0.109923	0.601979	260.959	-0.0636389	0.841523	308.65	0.288494	0.152571	364.602	0.734173	2.57558e-06	181.641	-0.158916	0.596913	270.19	0.354033	0.0995108	253.977	0.275718	0.572553	255.919	0.323292	0.444431	235.937	0.171124	0.959146	377.206	0.483978
	C1_04200C	orf19.1054	939.811	-0.248777	0.091216	456.392	-2.45062	1.11097e-24	823	-0.64828	1.47992e-05	1013.93	-0.813201	1.02126e-07	756.564	-1.62137	9.01827e-25	911.549	-0.724641	8.34077e-07	948.131	-0.289978	0.0228729	546.343	-3.76244	5.78124e-25	925.595	-0.419635	0.00251244	881.54	-0.993746	1.78453e-19	428.512	-4.48628	2.02442e-55	864.964	-0.508681	0.0001942	1130.87	0.174426	0.675065	1068.45	0.0441869	0.902968	1047.11	0.0596865	0.981228	816.295	-0.404275
	C1_04210C	CDC3	1329.12	0.467264	0.0695671	830.622	-0.0430543	0.897342	1114.13	0.0397581	0.894626	1484.87	-0.371479	0.000962855	1352.29	-0.27224	0.0558392	1363.07	-0.23016	0.0693041	1574.39	0.121434	0.301243	1137.55	-0.872073	9.91961e-06	1458.93	-0.143907	0.34024	1272.88	0.160275	0.146662	711.104	-0.528965	0.00205444	1201.58	0.389073	0.00354524	1357.9	0.420082	0.38205	1359.39	0.446377	0.268614	1107.75	-0.035062	0.989878	1453.42	-0.434023
	C1_04220C	orf19.1057	279.848	0.197409	0.394049	178.818	-0.30512	0.408594	285.156	0.28591	0.133596	266.259	-0.213698	0.263329	224.768	-0.360628	0.0811904	286.536	0.357103	0.0537041	263.422	0.0944432	0.659224	252.701	0.0455662	0.884979	270.906	0.129237	0.582355	265.946	-0.28819	0.0964205	183.23	-0.333443	0.203049	277.639	0.256125	0.20275	268.591	-0.0341114	0.950987	267.171	-0.024954	0.961471	264.422	0.019887	0.992483	279.405	-0.460691
	C1_04230W	orf19.1058	1027.07	-0.264709	0.0287208	701.431	-0.612564	0.005973	936.389	-0.521174	7.03625e-05	1147.24	-0.286341	0.00756848	863.358	-0.861903	5.58877e-11	911.123	-0.632823	2.49728e-07	989.795	-0.111427	0.412359	689.785	-1.41218	1.20835e-10	886.77	-0.517196	0.00027386	1087.4	-0.0630836	0.697639	526.529	-1.48579	3.50162e-13	862.859	-0.331962	0.0290883	1168.61	0.00396531	0.990908	1112.25	-0.113437	0.684363	1069.39	-0.156101	0.927227	998.805	-0.0331787
	C1_04240C	HHF1	10212.9	-0.20194	0.150383	4711.37	-2.83332	1.79935e-43	6424.59	-2.36329	5.16489e-74	9634.57	-1.07927	7.00015e-39	7366.37	-1.86432	1.13484e-75	7216.26	-1.96828	3.48327e-77	10977	-0.484612	1.77543e-08	7051	-2.95851	5.04751e-55	7638.4	-2.51609	8.22181e-97	9218.65	-0.893324	2.06482e-14	5262.23	-1.96344	2.7686e-21	6751.98	-1.72925	1.06475e-32	11757.4	0.0938987	0.803142	12290.5	0.241057	0.328441	10946.2	-0.00955264	0.995457	8098.34	-0.798826
	C1_04250C	orf19.1060	24.5989	0.0658262	0.897143	28.5637	1.10074	0.144085	22.3606	-0.17612	0.763377	31.6578	-0.0375957	0.94814	31.2768	0.274352	0.661793	26.0821	-0.233546	0.704063	14.7418	0.993152	0.208745	22.9153	1.91148	0.0378646	11.4543	0.363637	0.697372	30.6736	-1.18999	0.0162839	36.9398	0.5585	0.642247	26.1499	-1.25943	0.0379128	27.4311	0.243524	0.861281	17.5169	-1.25931	0.270329	31.648	0.677488	0.87622	28.4777	0.127595
	C1_04260W	HHT21	10785.8	-0.305035	0.0508565	5166.13	-2.77447	9.46614e-43	6681.03	-2.85449	4.06157e-71	10469.5	-0.989796	1.783e-30	8022.9	-1.7183	3.65773e-47	7489.48	-2.15847	4.01593e-89	12525	-0.611074	2.5032e-15	8146.5	-3.2797	2.77e-23	8642.39	-3.00891	3.4963e-180	10524.5	-0.837164	1.17717e-11	6014.41	-1.86103	3.06784e-18	7379.34	-1.92485	1.90631e-35	12670.5	0.0590535	0.89471	14017.2	0.356677	0.156439	12133.9	0.0357866	0.989878	8572.95	-0.64151
	C1_04270C	orf19.1062	4.52406	0.630387	0.682002	1.35154	-3.49415	0.227626	2.94031	-0.574038	0.714425	5.20448	1.21511	0.311835	7.96898	2.24371	0.0331567	1.96509	-1.31043	0.56055	5.32122	-2.01689	0.101847	5.05739	-2.21587	0.258082	4.70521	-3.6202	0.0221554	6.27422	1.0818	0.325702	1.81138	-1.67326	0.550288	2.09309	-2.21106	0.33637	3.33464	-0.351264	0.921585	6.28003	1.25678	0.490913	3.57912	0.0262795	0.998354	6.41461	0.208558
	C1_04280C	orf19.1063	86.1442	0.60839	0.0622857	46.3051	-0.345531	0.520818	65.469	-0.082303	0.820091	157.827	1.04226	3.71193e-05	87.8327	-0.116786	0.751748	76.8596	-0.526619	0.136896	111.324	0.113291	0.705831	68.2776	-1.69399	0.000457319	87.8331	-0.69704	0.0237158	155.66	1.76791	2.44385e-13	32.0396	-1.80205	0.032196	70.8714	0.387328	0.328892	83.5249	0.428589	0.529482	90.8362	0.657565	0.216265	66.7629	-0.0894082	0.989878	157.628	0.846282
	C1_04290C	ACS2	14615.5	-1.30197	4.22183e-09	9967.21	-1.91098	3.18356e-15	16527.1	-0.700799	0.00172354	12047.4	-1.57354	3.03946e-30	14343.8	-0.321698	0.00782394	14294.5	-0.314637	0.011415	11284.4	-0.440003	0.00242122	7451.25	-2.50807	5.31004e-22	12758.6	-0.0982131	0.596791	16702.1	-1.92234	1.74571e-98	10090.6	-3.43571	6.83544e-253	18367.5	-0.724655	2.35126e-11	19196	-0.370152	0.42774	17464.1	-0.666782	0.105814	22484	0.20434	0.946033	7460.66	-0.658551
	C1_04300C	SSA2	2545.56	2.48735	4.87969e-08	3230.08	3.33833	5.17454e-15	3441.97	3.01185	7.4692e-12	3493.94	-0.0653388	0.652897	10813.8	2.54853	1.08805e-82	5206.98	1.2119	2.97649e-21	4040.21	1.3845	0.000120093	1390.79	-1.86627	0.0194105	4336.13	1.49302	3.96524e-05	2205.11	1.99729	1.42777e-99	498.362	-0.701284	5.39393e-05	3960.09	3.22545	1.01846e-191	2058.76	2.04653	0.0459907	1561.8	1.54956	0.195918	789.959	0.0549571	0.992979	3969.12	-0.520914
	C1_04310C	GIG1	56.8428	1.10885	0.00150764	66.4835	1.95073	5.71913e-07	44.8421	0.6067	0.107129	66.0788	0.748182	0.0446374	65.636	1.00242	0.00958915	52.9627	0.522874	0.219533	61.8585	0.725842	0.029978	72.4959	1.12942	0.00714868	46.3553	-0.0607724	0.895704	67.9974	0.617495	0.0786037	40.3835	0.222748	0.814759	52.8571	0.356366	0.490966	41.7568	0.284865	0.794739	42.7884	0.384354	0.567498	42.3577	0.430277	0.927227	81.4356	-0.0903686
	C1_04320W	GPM2	993.486	-1.4388	5.157e-19	764.884	-1.34219	1.93471e-08	820.655	-2.74931	1.44412e-45	1233.52	-1.5904	1.29552e-36	1010.93	-2.08681	2.42599e-32	919.848	-2.94456	8.83783e-91	1157.23	-1.65496	4.06077e-54	1009.78	-2.48692	6.35452e-16	995.627	-3.10533	6.79899e-90	1042.55	-1.16967	2.73768e-27	607.235	-2.28675	4.32367e-34	715.876	-2.7678	1.19883e-58	1614.88	0.186241	0.651565	1661.37	0.288153	0.27776	1386.19	-0.14969	0.951205	583.451	0.0197598
	C1_04330W	RPN4	2105.86	-0.291615	0.245312	4688.66	2.11791	3.42679e-16	1950.19	-0.494422	0.0442222	2834.05	0.882211	1.06461e-18	2428.99	0.813017	4.67542e-13	1565.22	-0.346407	0.00286471	1724.1	0.217194	0.0628481	6314.04	2.83081	6.3258e-45	1502.65	-0.22479	0.163808	3123.69	0.267466	0.0111159	4530.97	1.83704	2.69527e-48	1807.11	-1.08168	3.3119e-18	2132.02	-0.382046	0.406783	2023.21	-0.526734	0.172536	2456.09	0.148734	0.961805	2779.57	0.775631
	C1_04340C	orf19.1070	279.025	-0.589916	0.00118311	167.411	-1.64818	7.86315e-10	250.217	-0.957155	1.70949e-07	260.716	-1.16602	2.65771e-10	230.637	-1.15999	4.06322e-07	259.584	-0.646136	0.00175041	239.564	-0.195886	0.341547	258.303	0.0958444	0.745104	219.856	-0.532055	0.0175747	277.856	-0.919926	6.99246e-07	239.363	-0.184156	0.520236	257.54	-0.653343	0.00536122	341.918	-0.0635251	0.909997	305.965	-0.379	0.251226	334.416	-0.023222	0.989878	197.251	-0.654473
	C1_04350C	orf19.5203	112.813	0.338056	0.223251	89.1039	0.447672	0.366866	114.176	0.407681	0.140466	211.023	2.3732	5.66074e-30	87.741	0.927009	0.0127693	103.446	1.2873	9.07262e-06	87.362	0.182067	0.552588	136.384	1.27056	6.60754e-05	101.257	0.519646	0.0798098	220.95	1.51188	1.32025e-13	101.155	0.594746	0.089105	94.8273	-0.161921	0.684836	83.6991	-0.709099	0.20617	93.8854	-0.268107	0.59718	102.762	0.0633308	0.989878	236.984	1.30685
	C1_04360C	orf19.5201.1	6970.18	0.184934	0.41726	5807.89	0.434532	0.0804432	5339.22	-0.59251	0.00174642	4457.09	-1.2521	2.2395e-24	5285.14	-0.144057	0.222228	4473.95	-0.686678	3.36825e-05	5766.09	0.340366	4.10927e-05	6122.9	0.552207	0.000146306	4633.9	-0.33416	0.00843704	5413.16	-1.58245	1.36478e-76	7108.09	0.590727	2.99421e-09	5205.04	-1.05614	5.62829e-14	6308.71	-0.220785	0.622107	6006.97	-0.345737	0.263585	6975.99	0.173811	0.951205	5274.04	-1.67366
	C1_04370C	orf19.5201	1042.36	0.563124	0.00420756	500.164	-0.809714	0.00267641	829.692	0.00504158	0.983608	788.911	-0.498411	2.93396e-05	853.276	0.126169	0.362767	831.132	0.0678662	0.656471	994.219	1.08731	5.9324e-26	624.239	0.0146782	0.956121	749.479	0.399798	0.00231346	834.003	-0.703121	3.78791e-11	683.727	-0.161916	0.434598	852.671	-0.144747	0.415774	866.523	-0.0313649	0.955037	764.525	-0.390611	0.219013	893.608	0.154481	0.958447	985.568	-1.10915
	C1_04380W	SIT4	850.27	-0.351298	0.0292911	716.115	-0.0207202	0.945036	778.849	-0.599249	7.52139e-05	833.299	-0.446434	0.000313642	783.996	-0.242513	0.0806217	744.016	-0.393504	0.00307195	827.891	-0.148606	0.22172	872.179	0.0761863	0.668817	744.715	-0.54627	6.16997e-05	953.144	-0.592921	4.44099e-08	806.956	0.0184104	0.918604	822.431	-0.605839	0.000107167	942.339	-0.152974	0.692968	943.748	-0.118957	0.704023	1001.59	0.124989	0.958447	741.27	-0.264238
	C1_04390C	NOP4	295.92	1.77882	4.61362e-10	271.734	2.13025	1.23126e-09	384.425	2.27758	1.18816e-31	1432.67	3.92561	1.12185e-173	654.588	2.88445	1.04435e-64	363.76	1.88415	4.94075e-15	302.222	1.5095	3.06553e-17	200.366	0.693146	0.101926	342.463	1.71989	3.79864e-15	1254.11	3.91758	3.76729e-231	116.787	0.222385	0.540457	319.174	1.91367	5.34134e-13	151.228	0.236775	0.72622	150.354	0.246629	0.585688	137.273	0.0692806	0.989878	1532.43	2.37269
	C1_04400C	APE2	6467.76	0.301038	0.00583917	3015.62	-1.4126	3.22524e-10	3801.57	-1.58751	1.84226e-46	5404.82	-0.401458	0.000108952	3704.53	-1.46174	3.32891e-46	3677.71	-1.47097	1.87881e-49	6135.76	0.180495	0.0508113	3337.5	-2.40153	1.54328e-35	3953.89	-1.50025	5.07276e-38	5824.39	-0.505726	4.14868e-09	2793.12	-2.55999	9.0287e-96	3941.18	-1.59016	5.28899e-42	5871.79	-0.0790157	0.817056	5977.1	0.00122986	0.996283	6024.28	0.0961063	0.958447	6090.49	-0.797735
	C1_04410C	ESS1	928.895	-0.848572	5.19936e-11	1527.91	1.25113	9.37564e-09	1015.74	-0.458919	0.000471028	1213.18	-0.396095	0.000219659	1175.24	-0.104459	0.512243	1008.32	-0.589357	2.02247e-06	944.308	-0.766888	1.29513e-11	1649.94	0.882148	5.4976e-06	1021.88	-0.532426	1.94889e-05	1190.59	-0.273199	0.00704792	1349.29	0.973265	3.74883e-17	965.275	-0.493329	0.000183138	1261.41	0.0410389	0.919469	1234.15	0.00604318	0.986688	1194.16	-0.0166495	0.992233	859.462	0.478037
	C1_04420C	URA6	849.653	0.176575	0.336302	473.863	-0.809002	0.000292532	866.605	0.270975	0.126272	932.079	-0.171164	0.18115	867.609	-0.0158524	0.916917	951.653	0.256155	0.0498333	883.134	0.296846	0.0224261	601.08	-0.848873	0.000124092	890.692	0.279335	0.0386206	848.115	-0.0897764	0.49706	561.706	-0.257333	0.177955	848.1	0.309557	0.0443318	873.484	0.142417	0.755534	823.243	0.00248427	0.995282	799.245	-0.00942043	0.995457	907.057	-0.220787
	C1_04430C	orf19.5194.1	369.919	-0.59605	0.0037814	252.899	-0.996913	0.00034317	358.52	-0.653169	8.04034e-05	349.862	-0.39322	0.0167538	280.864	-0.733867	9.79751e-05	313.619	-0.327198	0.103548	348.007	-0.570424	0.000159989	284.173	-1.32037	4.10797e-06	351.247	-0.591608	0.000785921	487.068	-0.773348	4.57166e-07	289.714	-1.52865	1.93945e-13	428.337	-0.713706	0.000191117	416.029	-0.329949	0.350506	445.75	-0.0869747	0.802125	503.937	0.325405	0.420594	304.105	-0.14331
	C1_04440W	orf19.6833.2	0	NA	NA	0	NA	NA	0	NA	NA	0	NA	NA	0	NA	NA	0	NA	NA	0	NA	NA	0	NA	NA	0	NA	NA	0	NA	NA	0	NA	NA	0	NA	NA	0	NA	NA	0	NA	NA	0	NA	NA	0	NA
	C1_04450C	FMA1	1721.13	-4.06761	5.49787e-48	1300.86	-4.10613	1.24409e-55	1658.69	-4.72602	6.14692e-107	1584.35	-5.0458	8.46915e-206	1435.07	-4.15524	5.00046e-128	1389.28	-5.14239	2.00348e-23	1243.19	-4.09653	2.93381e-42	1210.36	-4.15079	1.08419e-68	1229.56	-5.01222	2.0776e-140	2254.93	-4.90807	0	1607.5	-4.22987	7.45681e-50	1949.25	-5.00111	7.63324e-26	3118.75	-0.242991	0.640326	2894.25	-0.455843	0.171147	3620.41	0.284975	0.768692	149.844	-1.23559
	C1_04460C	orf19.6838	2487.22	-1.80926	1.602e-36	1636.62	-3.08013	6.33234e-64	2766.84	-1.14349	8.6624e-20	3449.54	-0.943412	1.67642e-20	2184.28	-3.48402	5.88185e-85	2958.72	-1.04788	3.03727e-19	2247.3	-1.81584	6.15223e-66	3419.42	0.00339782	0.984641	2725.76	-0.90643	1.09076e-12	3521.05	-1.07896	8.63991e-36	3004.47	-0.325655	0.0451149	3133.06	-0.960354	3.8245e-14	4120.85	0.0647327	0.879998	3814.01	-0.132951	0.656906	4121.76	0.163738	0.898947	1725.24	0.914344
	C1_04470C	orf19.6840	215.881	-2.38511	1.62842e-27	543.827	1.56765	3.67352e-10	349.52	-0.06184	0.801538	207.81	-2.98222	1.84949e-39	288.767	-0.373428	0.0930908	353.383	0.237387	0.351815	202.235	-2.33538	2.94339e-25	475.262	0.915147	0.0012479	375.984	0.257107	0.319978	242.458	-3.20003	1.77685e-59	427.937	0.845595	6.68948e-06	420.723	0.284976	0.161581	359.999	-0.13876	0.810716	362.367	-0.0924079	0.855183	381.668	0.129445	0.961805	59.7743	-0.748499
	C1_04480C	TUS1	1082.52	-1.31514	2.20591e-11	1920.09	1.19368	8.36757e-08	1021.88	-1.5385	5.6986e-36	1145.44	-1.60885	2.31375e-42	1449.32	-0.150514	0.282792	1049.03	-1.38348	3.21794e-25	1052.65	-0.970647	5.5591e-12	2293.23	1.24578	1.01308e-09	1030.22	-1.13579	1.2087e-19	1210.2	-1.81503	6.40004e-64	2201.79	1.22772	1.79203e-23	1118.94	-1.4282	1.46576e-26	1605.16	-0.00480802	0.990722	1520.87	-0.135544	0.53206	1634.02	0.146014	0.927227	605.574	-0.315132
	C1_04490W	orf19.6843	673.192	0.281953	0.268564	566.707	0.554182	0.0781538	521.861	-0.425957	0.112038	997.861	-0.156899	0.200916	817.805	-0.396287	0.00336034	712.081	-0.887385	1.52487e-11	831.784	-0.286151	0.0138583	856.053	-0.120273	0.549301	737.109	-0.765506	3.6625e-08	816.132	0.409288	0.000199343	781.956	1.13075	7.50977e-11	584.019	-0.114864	0.536396	804.39	0.626299	0.111783	788.475	0.601157	0.110938	625.015	0.0657428	0.989878	850.737	0.173305
	C1_04500W	ICL1	28095.8	-3.80461	1.40034e-77	21903	-3.27654	4.28977e-39	44566.8	-0.459652	0.0402374	25530.3	-2.89627	1.53807e-247	26253.5	-1.64383	6.09844e-48	39166.5	-0.0286943	0.809159	21260.8	-2.80926	1.34398e-185	20340.2	-3.05436	8.35714e-105	36959.1	-0.0651034	0.693325	30289.6	-3.20484	0	20621.8	-3.65069	0	43341.3	-0.266186	0.0510741	48187.7	-0.385109	0.325564	46362.8	-0.482269	0.134646	51245.5	-0.0817634	0.979194	4918.75	0.507271
	C1_04510W	orf19.6845	98.0935	-0.23433	0.468595	72.516	-0.306248	0.593435	131.1	0.600625	0.0365785	235.207	1.30965	1.53859e-11	124.807	0.124223	0.686242	121.614	0.0669626	0.833953	106.167	0.164182	0.550098	124.24	0.625817	0.0476526	113.051	0.290744	0.297699	227.624	1.74062	9.14121e-21	108.329	0.964473	0.0229714	117.681	0.674375	0.0244256	117.779	0.188829	0.79218	106.645	-0.068703	0.903389	100.963	-0.15365	0.967903	209.047	1.72203
	C1_04520C	PHO85	768.794	0.143799	0.424656	456.751	-0.614176	0.00569551	638.159	-0.369012	0.0286093	914.931	-0.0473122	0.755879	655.44	-0.747177	1.85e-07	692.613	-0.524716	0.000159618	820.129	-0.138798	0.273803	648.737	-0.868401	5.99195e-05	761.7	-0.423088	0.00118325	875.851	0.0281512	0.834953	510.795	-0.547063	0.0207619	674.194	-0.327408	0.0297563	811.737	0.182087	0.640326	823.409	0.246568	0.348647	762.129	0.104971	0.967903	866.726	-0.0238206
	C1_04530C	orf19.6847	262.293	0.191307	0.443427	268.455	0.926339	0.000244895	289.721	0.489687	0.016089	367.577	0.307208	0.05605	298.935	0.0827439	0.699028	308.206	0.182602	0.355487	298.56	0.0391769	0.849736	415.154	0.91887	3.90912e-05	302.898	0.0357484	0.872929	319.024	0.350939	0.0337925	289.677	0.966505	7.66511e-05	261.877	0.206712	0.318264	279.838	0.259342	0.59373	279.221	0.280054	0.477927	250.738	0.0561908	0.989878	345.675	0.361788
	C1_04540C	VPS16	547.749	-0.0547285	0.779794	281.133	-1.59629	6.83738e-11	427.895	-0.844618	5.38687e-06	588.332	-0.175444	0.231622	382.641	-1.36505	1.08264e-14	426.046	-0.851067	5.50822e-07	528.888	-0.171348	0.25679	477.26	-0.423249	0.190973	461.273	-0.688464	5.30577e-05	603.603	-0.466833	7.74796e-05	379.1	-0.864831	9.92599e-07	455.549	-0.992848	5.78587e-11	580.067	-0.00584254	0.989642	579.216	0.0166029	0.965682	599.6	0.18489	0.904029	554.815	-0.14224
	C1_04550W	ELC1	276.508	0.168987	0.414757	216.834	0.262074	0.473683	234.536	-0.268254	0.28874	296.373	0.01874	0.934098	230.094	-0.375786	0.0688514	276.486	0.187361	0.338513	293.33	0.357246	0.0416337	389.463	1.07401	6.88607e-07	245.362	-0.184039	0.401695	304.401	0.0834283	0.667894	332.943	1.15242	1.84002e-07	233.447	-0.280356	0.248023	271.958	0.0101414	0.986626	267.709	-0.00480869	0.992613	265.546	0.0428237	0.989878	301.114	-0.155279
	C1_04560W	orf19.6850	565.424	-0.685542	0.00691947	403.47	-0.921463	0.00621738	527.707	-0.895195	4.56713e-05	527.155	-0.418689	0.00437619	368.607	-1.38612	7.42115e-15	432.881	-0.662106	4.36097e-05	521.895	-0.704717	8.61367e-08	686.498	0.232832	0.262077	534.573	-0.674442	5.23102e-05	609.948	-0.614823	4.255e-06	547.597	0.168587	0.423738	502.786	-0.798398	1.4831e-05	642.982	-0.374445	0.403871	695.713	-0.0963009	0.841552	686.384	-0.0605344	0.989878	449.762	-0.124226
	C1_04570C	CHL4	73.2987	0.573532	0.148505	81.4631	1.41425	0.000131218	55.048	-0.152024	0.701943	78.4844	0.255032	0.462594	74.4748	0.444477	0.233696	51.7648	-0.622295	0.139257	73.497	0.289915	0.46833	84.7118	0.702885	0.165091	60.5341	-0.307243	0.520644	79.0097	1.24838	2.16281e-05	63.9008	1.5447	0.00194664	34.0195	-0.571791	0.311345	63.7412	0.116527	0.913304	64.6495	0.181894	0.850054	50.9027	-0.471456	0.910525	88.4407	-0.21591
	C1_04580C	orf19.6852	213.564	0.392616	0.0605676	208.672	0.991051	0.000142622	234.95	0.662266	0.000411664	295.842	0.336844	0.0752431	264.897	0.372965	0.0773947	254.385	0.282938	0.194303	240.481	0.0373723	0.866629	440.685	1.48877	1.2798e-10	245.07	0.0454814	0.842648	277.222	0.30323	0.0919648	421.875	1.95339	6.12717e-21	229.298	0.181609	0.426253	217.403	0.334906	0.501832	218.68	0.373865	0.293234	205.817	0.282664	0.8633	289.055	0.263222
	C1_04590W	orf19.6852.1	1608.51	1.4856	1.78984e-07	952.346	0.984632	0.00146752	3456.66	2.86664	9.0087e-28	2048.84	0.37144	0.0053175	1271.79	-0.711826	2.59298e-07	3834.31	1.95731	3.36087e-62	1788.91	0.38633	0.000760861	1864.67	0.551158	0.0424245	3983.96	2.02111	1.77637e-42	1595.35	1.29501	7.85935e-30	1216.65	1.47025	6.57694e-12	3166.66	2.79052	3.83883e-76	1270.09	0.912439	0.0201214	1242.74	0.88531	0.0454703	845.699	-0.0164562	0.995457	2386.11	-0.21689
	C1_04600C	orf19.6853	1370.86	1.56029	2.80095e-38	475.489	-0.303555	0.405562	986.715	0.916215	2.12605e-11	898.22	0.428999	0.00105132	1115.64	1.19979	1.89869e-17	980.991	0.938103	2.3193e-10	1364.78	1.89713	4.59202e-65	463.252	-0.638415	0.0389671	973.387	1.21257	4.60827e-20	930.763	0.106815	0.354418	435.466	-1.36248	3.80432e-07	974.564	0.594767	0.000101924	716.716	-0.0235278	0.963191	658.405	-0.252964	0.355197	757.36	0.226017	0.77376	1600.69	-1.17015
	C1_04610W	ATP1	18775.7	0.586827	1.06803e-07	8385.88	-1.06852	7.33828e-08	15604.9	0.153646	0.171998	12209.2	-1.0465	4.51939e-33	15322.7	0.14787	0.149094	17297.5	0.47802	1.20303e-06	17221.5	0.643371	1.5698e-13	8287.46	-1.92369	5.3129e-39	17115.3	0.591819	1.12894e-09	12872.3	-1.28358	1.65602e-65	8074.28	-1.91063	9.14607e-80	18784.7	0.462198	7.17254e-05	15448.7	-0.0326614	0.933381	14724	-0.146756	0.495368	15854.6	0.140182	0.910525	16008.3	-1.6818
	C1_04620W	orf19.6855	410.447	0.0623615	0.731033	261.801	-0.465189	0.0648803	423.106	0.188702	0.278519	493.057	0.474342	0.0042006	451.543	0.56072	0.00226487	436.183	0.489886	0.00934706	388.198	0.280385	0.0970809	299.414	-0.413206	0.0537835	393.364	0.275388	0.08155	436.248	0.418288	0.00266877	222.24	-0.511203	0.0379658	381.65	0.442791	0.00890354	400.64	-0.126961	0.817056	389.298	-0.183729	0.537496	372.246	-0.246615	0.845925	500.561	0.270213
	C1_04630C	orf19.783	297.002	0.0901525	0.729231	255.742	0.436465	0.0837913	307.287	0.228146	0.304501	422.548	0.319376	0.0403002	369.177	0.285943	0.168601	366.17	0.280688	0.11929	317.902	0.114031	0.544684	496.933	1.22492	1.14212e-06	356.2	0.376515	0.0619074	394.909	0.270205	0.0708191	384.156	1.04964	2.36441e-09	338.444	0.242231	0.215468	324.259	0.223143	0.580132	306.804	0.100751	0.819888	307.658	0.175956	0.945666	389.781	0.437375
	C1_04640W	orf19.782	842.51	0.118305	0.441285	812.562	0.729351	0.000957894	751.978	-0.167138	0.214084	995.775	-0.10981	0.383673	1025.63	0.316239	0.0597049	885.101	-0.0772777	0.63479	941.851	0.365105	0.0119405	1082.53	0.761324	0.000320297	839.906	0.0134037	0.949436	913.614	-0.0623092	0.639367	751.867	0.382999	0.0123109	857.889	0.1663	0.341364	900.358	0.190197	0.540503	844.405	0.040442	0.924948	831.757	0.067161	0.978213	932.003	-0.0532023
	C1_04650W	DUR3	33.7254	0.0722335	0.907092	21.717	-0.414526	0.612602	99.0736	2.36039	2.71658e-09	59.8118	-0.80946	0.0210672	43.6611	-1.76756	0.000339083	109.751	1.18569	2.16508e-05	52.4042	-1.25076	0.00137776	58.3464	-0.687651	0.550278	137.187	1.40311	4.82118e-07	40.4191	-0.0760801	0.875442	52.1163	1.37588	0.00753952	97.1398	2.13224	1.34919e-11	52.4618	1.05125	0.164612	55.3485	1.18727	0.1055	35.4455	0.201697	0.98059	39.4321	0.155221
	C1_04660W	DUR1,2	208.912	-0.973076	0.0112785	535.533	2.04268	5.67137e-10	864.556	2.41662	7.36691e-15	371.825	-1.37474	2.48109e-16	425.314	-0.332777	0.0554241	689.968	0.946528	1.06618e-09	305.616	-1.37057	4.17824e-11	914.549	1.70118	1.52032e-09	780.303	1.31305	1.11659e-07	256.366	-0.747757	2.97121e-05	760.351	2.52917	9.88004e-47	642.667	1.85656	2.23383e-18	393.139	0.78835	0.179121	372.051	0.683026	0.260805	285.814	0.0725485	0.989878	175.106	0.368341
	C1_04670W	HAT1	467.065	0.0863065	0.752389	227.059	-1.61567	7.53479e-08	356.146	-0.746598	0.00145855	592.448	0.0507739	0.788214	381.435	-1.04628	2.50705e-08	379.755	-1.0423	1.14837e-09	491.284	-0.048259	0.748951	292.705	-2.31333	1.14161e-17	396.945	-0.824699	2.06033e-07	489.982	0.2135	0.121459	168.475	-3.96991	1.29719e-23	325.064	-0.612354	0.00268986	505.94	0.194212	0.731801	493.348	0.152546	0.730421	434.398	-0.140012	0.967903	548.134	0.141883
	C1_04680W	PIL1	15983.7	-0.610044	5.11059e-07	8375.23	-2.77539	1.27168e-62	15511.5	-0.662596	7.00164e-09	17096.1	-0.518505	3.75206e-10	10407.3	-2.55797	6.26825e-163	13888.4	-0.811729	5.32685e-19	14702.1	-0.625133	7.39699e-16	9200.17	-4.12965	1.70161e-219	14840.5	-0.647789	1.68469e-10	19005.6	-0.735145	1.13957e-24	8644.69	-4.58431	0	15900.7	-0.871194	8.84312e-17	19396.6	-0.105377	0.755534	19228.8	-0.102131	0.672557	20522.5	0.156228	0.904029	13563.9	-0.0295263
	C1_04690C	orf19.776	5.94164	-0.219656	0.878017	21.6458	2.97624	0.00158446	10.4163	1.20091	0.237982	6.62679	-1.11638	0.321157	12.7597	1.12505	0.22225	10.3808	0.673564	0.49038	6.9549	-1.71366	0.103268	8.93366	-0.464182	0.817746	15.8841	0.956709	0.175239	7.34914	-0.570417	0.567643	12.7397	1.663	0.0641266	13.4659	1.36009	0.086414	7.50968	0.33695	0.921808	8.80744	0.740383	0.72525	7.22281	0.308512	0.989878	4.99762	-0.572218
	C1_04700C	orf19.775	1019.56	-0.366507	0.0347633	591.898	-1.46501	3.48206e-07	1134.06	0.00979522	0.963717	1002.72	-0.219803	0.116524	617.165	-1.76281	1.48987e-32	1054.82	0.293121	0.0272894	891.211	-0.207314	0.0830369	817.235	-0.407186	0.0656247	1092.06	0.324158	0.0134775	1111.04	-0.512694	1.16339e-05	704.015	-0.883064	1.08533e-06	1141.81	0.0261768	0.867356	1098.23	-0.255792	0.486524	1088.17	-0.253207	0.367289	1172.48	0.0448815	0.989878	924.7	-0.124847
	C1_04710C	orf19.773	76.649	0.659958	0.129537	52.3016	0.410156	0.3674	108.605	1.43834	1.38161e-08	239.173	2.9121	5.17005e-41	132.321	2.1222	1.05365e-12	114.645	1.87347	5.04252e-10	54.717	0.656847	0.0996357	55.5682	0.752393	0.0962717	84.6653	1.55442	1.61338e-08	220.639	3.53663	1.47459e-51	36.5498	0.969586	0.1124	89.1909	2.273	6.96778e-10	56.8688	-0.253936	0.787425	52.7048	-0.477362	0.378682	46.0157	-0.897571	0.393152	252.596	1.98282
	C1_04720W	orf19.772.1	94.0809	0.828976	0.0135751	70.1486	0.801357	0.0738314	142.138	1.70784	9.00803e-11	115.267	1.31547	4.76974e-05	84.8405	0.92148	0.0188226	118.639	1.62382	2.26556e-08	109.193	1.04712	5.87911e-05	128.588	1.43686	1.47095e-05	114.443	1.11642	3.05482e-05	107.734	1.0267	6.42881e-05	104.031	1.67266	6.42838e-06	107.206	1.31335	2.33617e-05	66.111	-0.19677	0.860893	71.8043	0.0851894	0.910191	66.4549	-0.076113	0.989878	143.538	0.272743
	C1_04730C	LYS21	690.594	0.527799	0.00718992	434.957	0.0468624	0.8605	662.388	0.462897	0.0127216	1104.82	1.07465	1.79725e-17	693.458	0.272683	0.104311	709.052	0.344157	0.0296123	739.983	0.263961	0.0490089	555.027	-0.530583	0.00936558	729.515	0.184363	0.234466	1097.39	1.24185	1.56162e-25	383.604	-0.550661	0.00854401	682.825	0.503794	0.00409011	624.34	0.164342	0.737658	641.266	0.261303	0.412752	581.298	0.0624668	0.989878	1157.18	0.696094
	C1_04740W	LPG20	687.353	-1.06914	9.41723e-13	419.242	-2.38965	1.29335e-14	602.421	-1.66704	4.0329e-25	913.691	-0.457299	0.000456689	518.559	-3.1738	1.70034e-59	602.911	-1.74536	4.31119e-33	684.425	-1.20851	3.40883e-24	502.496	-3.68379	1.39127e-17	657.676	-1.49009	7.71532e-25	905.026	-0.512865	6.5194e-05	405.528	-3.46709	7.9313e-49	624.5	-1.4904	1.15966e-24	974.821	0.0174248	0.96893	976.431	0.0491465	0.865667	952.047	0.0513554	0.981963	608.302	0.613893
	C1_04750W	IFE1	340.275	-0.634164	0.000191113	188.924	-2.28108	4.19374e-15	366.606	-0.32243	0.0494717	349.166	0.195499	0.325306	173.911	-2.24885	4.26829e-17	237.941	-0.59121	0.00686166	318.079	-0.649638	1.17705e-05	204.812	-3.62791	1.01557e-31	332.161	-0.548483	0.00244721	416.174	-0.190579	0.248682	172.529	-3.16154	1.6327e-17	320.812	-0.57782	0.006502	366.329	-0.510696	0.218319	415.275	-0.0782646	0.815348	409.877	-0.0407918	0.989878	322.575	0.304108
	C1_04760C	SYG1	190.54	-0.529962	0.00868089	379.119	1.78796	3.50333e-16	217.406	-0.0530175	0.804666	232.18	1.10098	2.78999e-09	444.188	2.53826	5.39051e-51	149.799	0.386577	0.148894	182.009	-0.128524	0.549402	498.056	2.12747	1.37859e-26	181.189	-0.189388	0.40488	239.536	1.11192	7.94813e-11	424.621	2.81168	3.93762e-27	132.613	0.0213027	0.960633	185.553	-0.773074	0.0214314	214.67	-0.229636	0.509478	182.093	-0.712417	0.0235085	235.781	0.842715
	C1_04770C	ERG3	348.248	1.17747	0.00161885	226.082	0.850893	0.0281875	274.404	0.68538	0.0571559	650.488	1.19892	1.52881e-13	307.584	-0.390166	0.0772838	311.04	-0.336214	0.14569	440.244	0.627721	1.5529e-05	420.885	0.581466	0.018433	302.09	-0.4724	0.0215772	499.641	2.11461	1.26197e-43	220.873	1.24711	1.56623e-06	200.407	0.554212	0.0134177	294.424	0.720239	0.291699	289.896	0.706297	0.218041	192.804	-0.330536	0.951205	694.007	0.724302
	C1_04780C	orf19.764	445.275	0.332554	0.0408221	293.182	-0.0515295	0.860666	380.223	-0.0608976	0.731028	466.747	0.162691	0.311211	371.919	-0.134939	0.479845	383.625	-0.0262134	0.899053	466.507	0.157482	0.268672	384.587	-0.34591	0.151775	388.952	-0.441369	0.00468658	470.087	0.159258	0.298401	273.831	-0.391479	0.0582847	329.346	-0.496758	0.0834475	409.738	-0.00639195	0.99013	432.604	0.174234	0.540334	400.779	0.0297449	0.989878	503.892	-0.19162
	C1_04790W	orf19.763	296.5	-0.436046	0.0139374	187.204	-1.15185	0.000570054	307.038	-0.269505	0.126379	446.689	0.626672	3.03765e-05	265.967	-0.48076	0.0159032	303.237	-0.0480366	0.820591	318.439	-0.484531	0.00127007	264.359	-1.1247	2.53191e-06	339.432	-0.323757	0.0810776	431.408	0.400489	0.00342298	216.842	-0.574381	0.0527686	324.307	0.0214713	0.914749	340.228	-0.123693	0.789355	368.835	0.134923	0.660569	340.609	-0.0164005	0.992483	395.61	0.923544
	C1_04800C	orf19.762	16.3712	0.00658713	0.993415	13.443	0.247891	0.855674	12.6169	-0.813324	0.46154	12.1174	1.93799	0.0261343	5.83925	0.703599	0.585081	14.21	2.45479	0.00392462	14.9388	0.572032	0.417806	19.8319	1.25078	0.132058	14.2334	0.412016	0.603772	11.3704	-0.733616	0.377747	16.3864	1.18569	0.17114	17.6319	0.911055	0.267254	10.8469	-1.88035	0.274762	14.6791	-0.425474	0.770203	14.7187	-0.336934	0.9694	18.045	0.0320088
	C1_04810W	TCO89	554.024	-0.368999	0.0709261	790.307	1.22915	9.68388e-09	552.837	-0.323381	0.0765526	515.837	-0.0850228	0.666274	856.878	1.40471	9.54351e-21	435.963	-0.206319	0.26331	506.8	0.150886	0.345913	790.211	1.2456	8.90305e-13	451.823	-0.230436	0.163762	565.716	-0.359383	0.00954754	968.353	1.7477	1.56109e-24	429.211	-0.841303	3.8491e-06	571.722	-0.396789	0.336616	571.433	-0.364972	0.229712	603.37	-0.115462	0.967903	500.663	-0.128884
	C1_04820C	orf19.760	361.481	1.00458	1.79141e-10	152.053	-0.575027	0.0360638	341.191	0.912102	6.07218e-08	287.302	0.0486736	0.825334	289.093	0.392211	0.0417755	322.989	0.676761	0.000181333	328.011	1.54844	1.04276e-25	158.402	-0.0864542	0.818387	287.893	1.2575	2.83796e-12	291.376	-0.0832573	0.678712	166.27	-0.770438	0.014692	270.926	0.11854	0.692964	256.477	0.0686656	0.894602	210.965	-0.512773	0.0937577	257.414	0.173634	0.946033	400.464	-0.902009
	C1_04830W	SEC21	1868.85	0.19285	0.340653	831.448	-1.93462	7.86344e-13	1453.31	-0.530087	0.00457966	2106.12	-0.353205	0.00069977	1620.95	-0.854409	8.88551e-15	1698.14	-0.652423	4.47416e-09	2088.59	0.00479187	0.967684	1089.01	-3.82664	2.70524e-118	1778.38	-0.557539	1.22125e-05	1835.42	0.0803961	0.435869	657.452	-4.17807	1.27472e-54	1495.91	-0.0946573	0.493932	2004.2	0.272056	0.481316	1983.29	0.269446	0.388253	1688.99	-0.108641	0.967903	1962.7	-0.289681
	C1_04840C	orf19.758	117.588	-0.365425	0.213866	106.259	0.168449	0.671362	128.896	-0.0311013	0.923769	151.193	0.627216	0.0128757	103.483	-0.0345462	0.925942	124.235	0.468518	0.122603	102.546	-0.162342	0.560576	143.375	0.777659	0.0058679	105.383	-0.124451	0.677611	139.19	0.512494	0.0305936	114.88	0.901899	0.00600224	121.526	0.536659	0.0495956	123.928	-0.321251	0.66312	124.551	-0.278975	0.567498	118.754	-0.348658	0.910525	143.463	0.656024
	C1_04850C	orf19.757.1	68.6743	-0.15721	0.666147	48.8657	-0.344974	0.451752	82.2939	0.392848	0.174729	87.253	0.332284	0.2763	84.1078	0.548812	0.100903	66.2704	-0.0680257	0.871541	74.6179	-0.0233514	0.945041	125.094	1.26936	0.00877324	72.8291	-0.14045	0.685644	91.7708	0.0615583	0.846547	92.2949	0.955409	0.0032667	79.4648	0.0606582	0.879121	73.5423	-0.0688203	0.942688	76.4073	0.0681768	0.919073	77.3429	0.173281	0.967903	81.6592	0.404693
	C1_04860W	orf19.757	1017.71	-0.727208	1.31808e-08	589.013	-2.14149	6.00551e-23	948.097	-0.94977	1.79623e-14	1147.06	-0.805228	9.73361e-15	866.77	-1.53863	1.17356e-32	915.527	-1.22579	5.38884e-21	925.675	-0.46009	4.23891e-05	811.085	-0.861048	6.80688e-07	888.535	-0.66183	1.07445e-06	1173.12	-0.727913	5.99373e-12	737.898	-1.17477	7.60481e-08	934.272	-1.07207	7.88045e-15	1337.86	0.0358247	0.925993	1211.55	-0.231466	0.270329	1303.53	0.0630225	0.977661	813.383	-0.0579818
	C1_04870W	SAP7	10.5806	0.598759	0.564649	6.68461	0.156964	0.92509	7.70232	-0.217544	0.870689	10.8005	-0.214956	0.813494	13.1345	0.649994	0.42454	9.18152	-0.307488	0.763364	12.9653	-0.115985	0.888423	10.604	-0.716383	0.613749	9.48825	-1.3906	0.125353	9.61789	0.261206	0.771836	5.45078	-0.339906	0.877689	7.42431	-0.0433113	0.972136	9.74247	0.301555	0.908255	11.3774	0.6952	0.707317	8.19523	-0.0823688	0.992979	11.7008	-0.519571
	C1_04880C	MRPL37	329.064	2.5268	6.89671e-39	136.613	1.43775	2.68004e-05	311.578	2.45969	1.37693e-40	259.031	1.18923	2.79994e-10	393.199	2.21297	2.42293e-28	288.384	1.65775	4.76893e-17	408.539	2.45539	5.99683e-53	98.4596	-0.746767	0.133796	307.478	1.92597	4.74996e-22	254.601	1.7783	2.27898e-22	51.3457	-1.89284	0.0526151	276.226	2.17942	2.64354e-18	124.102	0.533432	0.326758	115.871	0.386842	0.417644	101.576	0.100124	0.985083	475.394	-0.823053
	C1_04890W	YBN5	2828.03	1.65061	5.05855e-12	1152.18	0.302009	0.349941	2200.45	1.1834	5.18623e-07	2665.66	0.52379	1.66179e-07	2946.78	1.03539	2.53754e-23	2809.47	0.943988	1.00069e-16	3188.99	1.27402	2.76156e-48	999.754	-3.34832	8.63221e-36	2807.8	0.973381	3.49742e-22	2349.51	1.19815	5.47588e-37	532.58	-3.83587	8.14291e-77	2441.39	1.56304	1.55575e-38	1726.1	0.51297	0.24627	1674.59	0.461377	0.244226	1335.35	-0.0807135	0.98921	3823.9	-0.629619
	C1_04900W	MNN15	201.085	0.30198	0.133607	219.647	1.15278	2.3326e-06	235.739	0.728772	0.000284899	241.757	0.18921	0.385462	310.437	1.07485	9.59447e-09	293.051	0.963122	8.44251e-07	194.761	-0.0301722	0.908263	205.525	0.190007	0.539441	258.247	0.662188	0.000194837	219.82	0.462377	0.0603338	184.992	0.891446	0.00310605	239.734	0.991233	9.8252e-06	198.751	0.161761	0.784943	195.232	0.141311	0.74081	175.179	-0.104013	0.978213	243.024	0.0349467
	C1_04910C	orf19.752	603.116	-0.0746133	0.690236	316.21	-1.50605	6.12834e-10	545.05	-0.338788	0.0181048	661.282	0.205586	0.13629	512.808	-0.169901	0.309149	517.944	-0.122533	0.46345	615.55	0.209148	0.153323	430.749	-0.871511	0.000112157	519.735	-0.334018	0.017371	715.954	-0.0961944	0.471515	383.048	-1.05581	1.15739e-06	553.539	-0.455869	0.00362151	607.059	-0.174447	0.651503	615.423	-0.103201	0.725232	647.542	0.115932	0.958447	656.59	0.0898893
	C1_04930C	orf19.751	96.7774	-0.373149	0.141745	69.9007	-0.528503	0.168187	75.0099	-1.33243	6.79882e-05	136.639	-0.265968	0.27184	107.303	-0.669492	0.0183192	82.6099	-1.94172	5.00282e-10	102.53	-0.64413	0.0205514	121.393	-0.015719	0.974991	89.8928	-1.277	0.00136465	163.506	-0.0391349	0.882133	100.577	-0.446784	0.323876	96.3367	-1.56489	1.10118e-05	125.994	0.2854	0.596479	121.287	0.206959	0.723131	130.42	0.459174	0.729469	104.995	0.376329
	C1_04940C	orf19.750	26.6373	0.0226102	0.967379	19.7113	-0.0502437	0.970394	24.563	-0.184884	0.723177	44.0176	0.015367	0.976858	28.7559	-1.05074	0.0788661	30.8104	-0.750412	0.142765	28.2483	-0.545994	0.277414	38.3475	0.427268	0.456965	24.1185	-1.26555	0.0172341	58.3328	0.528007	0.138427	61.6942	1.42754	0.00230376	32.1461	-0.886488	0.155436	34.238	0.55991	0.541464	31.1403	0.341743	0.693509	35.2094	0.703468	0.729469	35.4957	0.537987
	C1_04950C	RPM2	935.389	-0.143124	0.599883	1712.07	1.84992	1.05972e-14	852.008	-0.389069	0.0954581	715.696	-0.520207	0.00163624	1300.42	1.31614	9.26341e-17	690.042	-0.215109	0.2234	823.459	0.332757	0.0161951	1760.31	1.9819	9.00695e-31	766.883	0.100985	0.536393	758.334	-0.791596	1.81925e-10	1460.3	1.74284	1.22692e-11	733.423	-0.394056	0.0590662	902.55	-0.384367	0.453156	884.54	-0.417161	0.285583	931.396	-0.172248	0.958447	761.776	-0.77721
	C1_04960C	orf19.50	499.384	-0.187449	0.344171	473.943	0.439283	0.0794716	454.138	-0.443082	0.00580128	511.53	-0.328623	0.0316041	491.512	-0.0699528	0.743594	448.491	-0.337556	0.0517569	476.528	0.0455498	0.819173	654.649	0.897201	2.88162e-05	413.979	-0.437031	0.0269296	483.113	-0.118239	0.438822	448.308	0.632276	0.00138994	430.092	-0.0368296	0.854947	541.156	-0.0665206	0.898974	517.632	-0.167804	0.693405	496.427	-0.221858	0.910525	469.249	-0.223301
	C1_04970W	orf19.51	2243.85	1.8272	2.66425e-61	843.303	0.332961	0.236556	1560.07	1.14544	3.43965e-20	1322.77	-0.0353807	0.794223	2131.31	1.38035	5.31797e-37	1675.86	0.886729	6.03416e-14	2272.12	2.01206	2.23844e-100	601.635	-1.45419	1.1871e-07	1622.84	1.34403	1.63534e-29	1292.02	-0.192645	0.0756539	593.504	-2.11186	1.13946e-40	1639.7	0.804428	5.85394e-12	1134.83	0.274454	0.326758	978.211	-0.11594	0.672557	1124.32	0.340965	0.214473	2519.04	-1.60383
	C1_04980C	orf19.52	644.244	0.133171	0.444103	359.148	-0.878271	0.00679362	742.72	0.540302	0.000101648	605.373	-0.699442	7.63079e-08	645.239	-0.076099	0.636488	714.648	0.227461	0.156473	656.573	0.286193	0.0287071	477.973	-0.607869	0.00225426	679.868	0.336132	0.0242643	577.498	-0.559216	8.28129e-06	360.746	-0.999077	4.73768e-06	670.507	0.319221	0.0536312	667.892	0.120318	0.783284	624.416	-0.0428552	0.90793	622.556	0.0215634	0.989878	585.003	-0.728967
	C1_04990C	orf19.53	223.865	0.49705	0.0360047	107.074	-0.928456	0.116587	208.268	0.351948	0.127404	317.559	0.830864	1.0228e-06	188.499	-0.209775	0.374167	201.201	0.00224675	0.992737	207.894	0.276101	0.182135	121.724	-1.60874	5.45977e-08	195.466	0.0679021	0.757101	292.482	1.1229	2.91757e-10	73.2559	-2.91386	1.7788e-06	185.712	0.40249	0.13136	202.886	0.13443	0.83257	193.561	0.0291181	0.957592	177.758	-0.153041	0.967903	335.75	0.452373
	C1_05000W	RHD1	1216.85	-0.728798	2.96253e-07	840.179	-1.10781	2.25454e-08	1093.03	-1.10907	1.59482e-13	1917.82	0.286348	0.00595389	1187.67	-0.849346	6.45043e-13	1161.79	-0.91724	1.00672e-10	1168.68	-0.334792	0.00350711	1124.61	-0.381032	0.185004	1081.93	-0.656744	0.000329325	1878.25	-0.0542259	0.667765	957.454	-1.21333	4.94783e-20	1266.68	-0.919102	8.65507e-14	1591.96	0.0222894	0.957658	1459.75	-0.206662	0.444368	1633.93	0.193408	0.854988	1502.15	1.02222
	C1_05010C	orf19.55	428.005	0.528952	0.00162506	258.872	-0.0661277	0.816609	695.313	1.6007	4.28424e-26	695.294	1.44399	2.74361e-29	356.509	0.210206	0.267162	652.242	1.56976	5.15937e-24	423.926	0.599612	3.46261e-05	315.783	-0.121922	0.716324	682.509	1.5804	2.71372e-32	767.56	1.33775	2.68744e-24	253.958	-0.573969	0.0271085	673.48	1.36626	4.55036e-17	355.945	-0.0714961	0.891598	355.925	-0.0441773	0.911094	373.925	0.170157	0.958447	759.081	0.828265
	C1_05020C	ARG2	332.242	-0.127874	0.564017	219.972	-0.563146	0.0286226	411.717	0.497392	0.0095242	388.676	-0.179543	0.280889	342.523	-0.184748	0.31559	400.359	0.273212	0.0940459	316.117	-0.095172	0.601357	361.258	0.342507	0.231883	397.238	0.48193	0.0101248	404.004	-0.0961885	0.54657	285.788	-0.0652213	0.81185	432.921	0.479671	0.00420491	372.009	0.0843528	0.861281	348.413	-0.073551	0.853288	364.708	0.126401	0.958447	346.147	0.0181126
	C1_05030C	PSF2	76.5932	-0.198034	0.59011	61.3422	-0.0232704	0.966634	66.0002	-0.645642	0.0669902	114.165	-0.0484039	0.886027	81.9881	-0.739977	0.0408731	80.2474	-0.800859	0.0244783	79.9083	-0.892351	0.00352005	113.42	0.31023	0.430017	82.9261	-0.802779	0.0124636	97.4047	0.769548	0.00395428	74.2998	0.975338	0.0220781	63.7755	0.0658833	0.903185	96.4955	0.338482	0.692617	96.2199	0.35372	0.581348	73.7339	-0.325689	0.950335	92.1988	0.47242
	C1_05050C	RRP6	381.261	0.49957	0.0621541	328.813	0.809268	0.000341396	439.063	0.867832	7.85077e-08	812.441	1.88147	1.63761e-43	533.669	1.31105	5.29763e-19	403.352	0.719528	0.000190107	359.714	0.665502	5.17766e-06	377.501	0.834446	0.00466591	376.396	0.735673	3.84493e-05	734.544	1.7463	2.6088e-37	295.547	0.592947	0.0270403	354.095	0.510708	0.022891	325.278	-0.0296784	0.956699	307.233	-0.170125	0.626374	312.098	-0.0468251	0.989878	852.185	1.33637
	C1_05060W	REI1	137.822	1.85286	6.16113e-07	250.282	3.33421	4.92241e-35	272.467	3.0487	9.54428e-40	704.578	4.22469	3.97232e-166	297.778	3.07571	1.86577e-53	222.093	2.60452	4.38094e-25	94.3669	1.61945	5.39264e-08	289.314	3.55851	1.80487e-36	171.59	2.65153	5.18423e-23	710.478	4.365	1.21515e-181	153.999	2.51201	3.52605e-21	223.943	2.77834	2.76313e-28	64.2212	0.0930695	0.920237	54.7889	-0.352545	0.580498	59.9342	-0.00411652	0.998354	755.885	2.45004
	C1_05070C	GPI7	395.361	1.57982	1.588e-21	165.485	0.271865	0.366389	299.903	1.05163	8.31847e-09	240.166	0.360093	0.0713564	398.223	1.7133	2.59854e-24	313.593	1.25628	3.26991e-13	349.232	1.41594	5.66062e-23	190.511	0.0669719	0.85252	350.746	1.39234	6.90557e-15	244.407	0.902741	1.71911e-06	159.297	0.732967	0.0611794	318.857	1.72986	1.86566e-12	200.936	-0.0781969	0.89471	201.331	-0.0456667	0.920014	177.719	-0.359191	0.857309	449.442	-1.31199
	C1_05080W	GPT1	177.882	1.67128	2.83896e-07	238.118	2.68167	2.13576e-14	314.483	2.7047	4.88021e-36	536.247	2.65272	6.30843e-45	1323.12	4.27488	2.59393e-102	751.058	3.40786	1.98924e-87	132.083	0.640666	0.00941543	372.492	2.67774	7.67555e-15	469.319	2.99011	1.78917e-38	428.084	2.9165	8.47169e-08	297.829	2.90839	6.73186e-11	731.002	3.98346	1.61206e-09	112.393	0.625381	0.242145	97.3372	0.294889	0.569846	88.5146	0.0995347	0.989878	588.771	1.59408
	C1_05090W	TRY2	204.168	0.0834554	0.717785	124.438	-0.601426	0.109739	208.287	0.184774	0.366949	346.792	0.843934	2.82698e-08	181.98	-0.599015	0.0121438	200.282	-0.253799	0.27821	194.092	-0.160496	0.448462	235.327	0.438181	0.106727	196.28	-0.173152	0.421102	328.982	0.857482	3.69252e-07	168.048	0.0660059	0.888502	203.414	0.00291985	0.992736	218.182	0.159738	0.750401	208.57	0.0615201	0.883752	206.576	0.100243	0.98059	326.674	0.906012
	C1_05100W	orf19.4061	92.9393	0.163287	0.558282	60.6329	-0.267214	0.589307	86.1373	-0.00711797	0.98252	122.044	0.0647178	0.823214	92.2545	-0.406149	0.265111	88.8844	-0.515931	0.131747	116.495	-0.00096584	0.99739	88.0568	-0.867664	0.0780076	105.219	-0.362238	0.18187	101.197	0.171265	0.558675	57.086	-0.480426	0.39401	75.904	-0.250376	0.536134	100.909	0.276793	0.650132	105.776	0.420837	0.297507	87.2246	-0.0203768	0.995457	112.85	0.162849
	C1_05110C	ARO4	1377.51	1.82311	6.17675e-13	733.048	1.13555	0.00134597	2070.51	2.56725	7.22812e-26	1355.52	0.52216	1.24134e-05	2735.15	2.18992	2.98549e-77	2062.65	1.6861	2.03516e-45	1666.25	1.31714	1.75895e-29	494.16	-4.02277	3.13136e-18	1929.32	1.5755	1.87042e-20	1066.2	1.67992	2.12057e-45	187.851	-4.03875	0.00781504	1694.27	2.74652	6.27582e-93	832.387	0.708373	0.111783	809.294	0.664394	0.134735	535.933	-0.401868	0.805761	1926.04	-0.607838
	C1_05120W	orf19.4059	587.244	-0.775158	1.38176e-05	406.31	-1.15994	4.9969e-07	621.05	-0.511167	0.00354149	661.41	-0.371103	0.0079493	459.65	-1.34039	1.11704e-16	579.128	-0.382504	0.0117369	520.088	-0.579899	3.07234e-06	552.874	-0.289023	0.169296	570.789	-0.315185	0.0236229	714.292	-0.525118	2.14652e-05	555.755	-0.175769	0.424875	621.413	-0.506408	0.0130272	732.074	-0.156416	0.739039	706.173	-0.238735	0.434698	756.59	0.0434744	0.989878	509.948	0.231482
	C1_05130W	orf19.4057	1.10693	3.60042	0.3753	1.87872	4.77799	0.185505	0.338866	1.92354	0.699694	1.22821	-3.79462	0.181022	3.24559	0.984262	0.656305	1.93541	-0.311426	0.905965	0.800926	-1.77957	0.609317	1.47508	0.447113	0.91728	1.16703	-0.352464	0.909053	0	NA	NA	2.85209	5.33929	0.0720421	1.29981	3.89546	0.215468	1.14508	3.59605	NA	0.662554	2.84541	NA	0	NA	NA	1.19684	-3.81355
	C1_05140W	BRG1	161.778	-0.585742	0.0290639	303.966	1.6522	1.83689e-05	2284.63	4.519	2.14995e-111	325.18	1.24153	1.7158e-08	640.215	2.69645	5.63535e-54	1972.63	4.4718	1.43602e-190	197.362	0.463445	0.0411335	953.873	3.43134	6.15126e-13	2027.95	4.52494	1.12469e-229	229.121	0.56252	0.0280246	595.139	3.02826	0.000875057	1690.84	4.32412	4.54959e-23	190.785	-0.167974	0.791858	186.121	-0.211694	0.649903	182.269	-0.206214	0.967903	288.327	1.64305
	C1_05150C	orf19.450	4.70122	0.00624299	0.996957	6.75441	1.47613	0.368645	4.02716	-0.45409	0.749841	4.18606	-0.790916	0.634063	7.87392	1.21175	0.312436	6.11591	0.669026	0.568859	5.6374	0.515059	0.695959	3.877	-0.493371	0.837321	4.60388	-0.073056	0.957365	2.99879	-0.789779	0.646505	5.27832	1.57743	0.479519	5.62779	1.27453	0.409191	4.9524	0.0303133	0.991679	4.86416	-0.00761389	0.998313	4.11997	-0.470023	0.985427	3.955	-0.784188
	C1_05160C	orf19.449	7490.38	-2.19028	8.82017e-20	19113.1	1.63788	1.39608e-22	7737.86	-1.8396	1.71484e-29	8018.23	-3.40311	7.83204e-286	14632.5	0.333625	0.00182939	8107.11	-1.94792	1.49089e-58	7768.4	-1.48044	2.71059e-30	20237.5	1.39319	1.6217e-16	7442.6	-1.8297	1.09057e-76	8488.74	-3.70398	0	21576.4	1.5435	1.19241e-61	8588.98	-1.95417	8.35942e-43	13196.9	0.0886484	0.789215	12279.6	-0.0911334	0.66125	13356.5	0.218243	0.46136	2117.43	-1.14011
	C1_05170C	CUE5	2174.12	-0.893965	8.00969e-12	4793.79	1.80014	1.7011e-22	2003.36	-1.18542	1.06605e-25	2245.38	-1.14005	9.52511e-29	3889.31	0.88758	7.45017e-11	2047.21	-0.976273	1.17494e-18	2051.62	-0.660372	6.72344e-14	4641.18	1.47792	1.51232e-10	1954.15	-0.912724	2.43529e-15	2143.54	-1.18481	1.83711e-39	5785.58	2.18956	4.93634e-101	1945.34	-0.974525	5.72893e-17	2905	-0.037836	0.921585	2763.6	-0.15755	0.41622	2777.4	-0.0670157	0.967903	1492.84	-0.299147
	C1_05180C	orf19.446.2	821.666	0.601209	0.00040956	452.716	-0.264883	0.292711	713.102	0.28584	0.149861	576.446	-0.952261	4.30103e-12	663.723	-0.0331097	0.84671	752.008	0.324568	0.0214605	756.864	0.807296	2.55134e-10	603.028	0.316202	0.139652	672.907	0.49239	0.00107502	567.672	-1.15806	2.1025e-17	545.345	-0.0104435	0.974844	762.146	0.318527	0.0449477	692.331	0.0528969	0.920276	622.755	-0.234469	0.485047	685.016	0.120369	0.961805	723.93	-1.51624
	C1_05190C	orf19.446.1	418.13	0.621875	0.00160872	474.892	1.48936	4.61842e-08	431.783	0.733113	0.000117962	380.756	-0.750876	1.25527e-05	557.769	0.718694	4.98016e-05	522.047	0.57438	0.000440391	436.142	0.860875	3.07006e-11	618.938	1.63063	5.5165e-19	454.834	0.918895	6.20396e-08	356.111	-0.772844	1.47577e-07	549.345	1.32044	0.00104757	517.249	0.730462	1.88989e-06	392.856	0.369324	0.408465	330.834	-0.0769603	0.861917	370.359	0.305615	0.800708	410.259	-1.01929
	C1_05200C	orf19.446	320.93	0.16074	0.415087	162.436	-1.25877	0.00935	248.1	-0.595156	0.00125467	332.852	-0.191259	0.343352	213.324	-1.48112	1.66167e-10	235.626	-0.972455	7.4594e-07	266.637	-0.0635174	0.759179	211.075	-0.764681	0.0260551	237.186	-0.484762	0.016549	325.277	0.138398	0.394446	163.26	-0.970752	0.00361079	208.283	-0.860491	0.000722325	322.718	0.0619403	0.91311	297.964	-0.141244	0.725232	293.55	-0.111949	0.967903	331.558	-0.304554
	C1_05210C	orf19.445	744.675	2.0653	2.78736e-32	288.348	0.725431	0.0317805	572.66	1.60846	1.26879e-19	627.153	1.06827	9.99557e-17	649.333	1.39496	8.97037e-24	606.5	1.26886	3.4267e-17	710.742	1.97658	1.94435e-52	233.351	-0.600287	0.0887171	563.57	1.51174	4.26042e-20	575.797	1.17749	2.0916e-17	181.914	-1.07905	0.00054654	502.232	1.19251	1.11818e-10	337.415	0.329533	0.4487	297.997	0.0160842	0.976388	305.108	0.154024	0.961805	1056.44	-0.682718
	C1_05220C	orf19.444	27.9856	0.131723	0.802681	14.9695	-1.05901	0.197285	32.0839	0.529469	0.225613	60.2002	2.09283	3.03729e-08	25.6261	0.628591	0.372169	25.4191	0.620723	0.334087	28.3931	-0.301818	0.587228	21.4829	-1.2955	0.114945	22.0553	-1.36535	0.015003	55.3352	1.90338	4.66741e-06	11.0073	-1.46573	0.278825	20.9426	0.135157	0.87434	24.4974	-0.386319	0.787974	30.0368	0.24908	0.78009	23.869	-0.339526	0.967903	62.4671	1.55997
	C1_05230W	orf19.443	85.7376	0.622027	0.0411134	57.2041	0.309101	0.564576	93.7632	0.864981	0.000556403	197.026	1.57165	2.52957e-10	99.0182	0.34097	0.371756	99.1969	0.364455	0.430509	89.1016	0.494651	0.0934499	49.3684	-1.45927	0.0911839	84.8543	0.329737	0.339799	189.372	1.74437	3.21188e-17	47.37	-0.838128	0.190295	88.706	0.439849	0.161579	80.916	0.386993	0.650132	73.3322	0.142281	0.836716	73.3809	0.224791	0.95918	197.396	1.32403
	C1_05240C	RPT1	1230.95	-0.616871	5.52472e-07	1086.47	-0.109522	0.645131	1189.36	-0.686324	1.99552e-07	1446.54	-0.625199	2.4768e-08	1203.83	-0.854515	4.09989e-13	1219.78	-0.780047	5.96029e-12	1296.46	-0.678911	1.27837e-11	1451.53	-0.210733	0.236222	1262.28	-0.84316	6.83949e-10	1532.26	-0.401061	1.65879e-05	1105.68	-0.296712	0.029405	1178.04	-0.837721	4.0671e-12	1590.07	0.070072	0.856266	1597.86	0.110823	0.661091	1543.57	0.0852146	0.961805	1069.72	0.0461501
	C1_05250W	orf19.442	0	NA	NA	0	NA	NA	0	NA	NA	0	NA	NA	0	NA	NA	0	NA	NA	0	NA	NA	0	NA	NA	0	NA	NA	0	NA	NA	0	NA	NA	0	NA	NA	0	NA	NA	0	NA	NA	0	NA	NA	0	NA
	C1_05260C	SDH1	722.215	-0.771753	0.00338783	449.169	-1.72807	8.16422e-08	693.167	-0.872092	0.000660296	472.364	-0.49735	0.000297563	407.512	-0.582474	0.000629171	487.676	0.00959681	0.957728	556.572	0.108412	0.502838	363.336	-1.36004	1.7742e-10	513.215	-0.175038	0.316256	592.904	-0.909752	2.82687e-13	356.552	-1.65473	1.15182e-10	596.669	-0.352814	0.075466	730.72	-0.885385	0.0161325	747.994	-0.7533	0.0821733	810.282	-0.37797	0.80927	475.926	-0.627377
	C1_05270C	orf19.439	619.027	1.50579	1.96496e-28	269.56	0.276021	0.373528	538.164	1.25693	3.42937e-20	483.959	0.67043	5.56226e-06	534.272	1.1613	1.01775e-13	497.144	1.02107	2.08538e-11	604.842	1.58243	3.59729e-34	275.052	-0.216217	0.491384	548.869	1.36111	9.18419e-18	478.523	0.460019	0.000830927	227.272	-0.709503	0.00468259	520.957	0.989496	1.45509e-09	341.255	0.0462527	0.924169	323.792	-0.0791263	0.825349	345.71	0.178449	0.940609	779.279	-0.804933
	C1_05280W	orf19.438	381.575	-0.520616	0.00156389	220.606	-1.75367	3.36033e-12	371.383	-0.561328	0.000797535	376.658	-0.066313	0.74125	263.305	-0.877396	0.000131958	314.85	-0.219169	0.316221	347.033	-0.371932	0.0226789	297.328	-0.845139	0.000184821	349.373	-0.399722	0.014499	398.378	-0.470203	0.000685813	229.365	-1.25888	0.000101629	337.491	-0.542742	0.00539329	413.188	-0.387417	0.362434	435.277	-0.189504	0.540822	436.8	-0.101475	0.967903	345.191	0.0499354
	C1_05290W	GRS1	2633.95	1.07584	2.26302e-08	1163.49	-0.291973	0.25968	2245.55	0.757842	8.69594e-05	2754.53	0.634115	2.23419e-11	2518.12	0.714295	2.52272e-10	2318.6	0.531137	1.84354e-06	2861.7	0.769818	9.69955e-16	1196.44	-2.65013	4.77891e-24	2574.59	0.481498	0.000101751	2547.89	0.947193	2.16896e-24	693.154	-2.83041	5.7218e-55	2333.36	1.06888	7.95115e-19	1884.16	0.183333	0.683002	1973.83	0.331824	0.321204	1643.75	-0.104172	0.967903	3534.28	-0.274262
	C1_05300C	PRD1	2210.68	0.54871	0.000208894	791.378	-2.58849	3.10459e-28	1279.84	-1.15816	1.61211e-15	2005.15	-0.301367	0.00509556	1237.85	-1.91184	3.80421e-58	1474.46	-0.954712	1.52065e-16	2358.87	0.432548	9.86343e-07	1044.23	-3.92373	5.58682e-125	1493.14	-1.10723	3.38725e-11	1796.77	-0.106194	0.360252	705.088	-3.57596	9.48736e-25	1324.36	-0.635332	0.000463364	1961.66	0.136341	0.711492	1969.47	0.173546	0.509478	1749.8	-0.0891973	0.967903	2279.54	-0.7292
	C1_05320C	orf19.433	212.084	0.720087	0.0010132	100.075	-0.620013	0.0807821	164.861	0.123384	0.600152	299.727	0.625102	0.000230307	200.238	-0.117747	0.623915	202.948	-0.0607602	0.818598	244.165	0.275126	0.131805	224.313	0.11175	0.708777	214.355	-0.136594	0.550616	271.453	0.978268	5.56648e-08	128.758	0.0232841	0.959268	181.013	0.363873	0.17	192.91	0.39041	0.411639	197.608	0.474886	0.197083	163.645	0.0482401	0.989878	316.387	0.278919
	C1_05330C	orf19.432	166.616	-0.711574	0.000754759	421.239	2.1318	4.95399e-23	290.377	0.889137	4.77066e-07	244.731	0.470015	0.0296203	269.739	0.982816	4.90419e-05	232.85	0.662904	0.00429946	146.14	-0.434077	0.0927698	589.836	2.62885	4.26784e-29	246.017	0.909258	4.89808e-07	284.624	0.13863	0.47724	447.13	1.89306	1.85591e-23	275.235	0.432353	0.105442	202.724	-0.176415	0.801881	193.941	-0.2843	0.467481	227.115	0.249482	0.917546	204.36	0.989877
	C1_05340C	ZCF2	2739.84	-0.293256	0.74837	2201.79	-0.117568	0.899097	1697.01	-2.79956	0.000254938	1359.65	1.03669	5.9985e-19	918.067	0.413474	0.00307625	604.796	-0.875414	1.20275e-09	1678.52	1.81426	4.65837e-58	2373.82	2.47088	4.82555e-41	586.212	-0.855562	1.52446e-07	2432.7	-0.762386	7.20263e-13	2728.16	0.632006	9.47782e-07	1573.39	-2.4212	8.18455e-57	1983.48	-1.92478	0.182943	1940.01	-2.00729	0.123165	2912.39	-0.119546	0.989878	2206.17	-0.609868
	C1_05350W	YPT53	635.319	0.547694	0.180402	870.837	1.7862	1.8459e-05	345.038	-1.47789	0.000144475	320.922	0.488601	0.00201812	293.275	0.570623	0.00443463	188.671	-0.719308	0.000640459	468.231	1.41398	2.80043e-21	961.374	2.74632	4.96513e-39	199.435	-0.89599	1.65214e-05	482.721	-0.379442	0.00344501	1116.58	2.27945	1.39227e-49	310.421	-1.6696	8.89854e-19	392.575	-1.1152	0.0538205	398.626	-1.00116	0.105814	508.126	-0.0606825	0.989878	587.322	-1.19096
	C1_05360C	orf19.429	302.801	0.136024	0.652252	213.736	-0.0616257	0.853748	332.442	0.423511	0.0363114	543.779	1.59041	1.21243e-20	274.543	0.370603	0.10943	273.566	0.376126	0.0966946	260.857	0.166189	0.471478	330.463	0.812137	0.000208541	268.776	0.205083	0.401221	556.27	0.967739	1.04549e-14	283.268	0.206464	0.397751	314.376	-0.110361	0.631423	275.954	-0.254199	0.67999	276.351	-0.218346	0.545766	316.389	0.241854	0.910525	561.79	1.18388
	C1_05370C	orf19.428	564.567	-0.224747	0.312498	425.437	-0.239417	0.366866	561.604	-0.19196	0.343767	603.068	0.0933071	0.510381	409.192	-0.767952	1.40621e-05	540.62	0.149047	0.331126	481.306	-0.00703625	0.966432	557.313	0.451916	0.0217775	535.685	0.247247	0.116896	627.757	-0.308245	0.0377167	506.986	0.121959	0.54967	569.76	-0.160068	0.390763	587.397	-0.226217	0.60509	564.227	-0.322038	0.329641	621.893	0.0495445	0.989878	579.264	0.0764315
	C1_05380C	orf19.427	257.883	1.02591	8.29173e-05	265.714	1.65197	1.32026e-08	228.272	0.7917	0.00123487	277.369	1.01326	1.26389e-08	294.982	1.39639	4.30344e-11	201.403	0.578107	0.00563891	276.248	0.442519	0.0142118	530.329	1.86536	3.59008e-16	281.81	0.455037	0.0116357	253.483	1.32795	3.0505e-13	392.457	2.76085	5.89403e-45	200.167	1.13778	6.76674e-08	173.777	-0.0495305	0.950987	209.345	0.4755	0.250594	151.234	-0.373189	0.880649	364.419	-0.077667
	C1_05390C	orf19.426	696.484	-0.454101	0.00117823	543.098	-0.353925	0.107976	651.109	-0.639224	5.09546e-07	769.411	-0.438362	0.000849483	644.088	-0.62998	2.10197e-05	628.241	-0.703514	5.6558e-07	720.887	-0.257897	0.058855	672.393	-0.405496	0.0907196	650.219	-0.665152	2.83348e-06	740.381	-0.671725	1.33177e-09	558.105	-0.404246	0.117678	632.037	-0.726947	1.77471e-06	830.261	-0.02868	0.949401	823.472	-0.0242331	0.945542	819.081	0.0332907	0.989878	629.93	-0.02811
	C1_05400C	orf19.425	154.283	-0.0297838	0.922361	156.759	0.726442	0.0398123	132.332	-0.462725	0.153857	118.655	-0.207834	0.446783	155.621	0.82324	0.00143807	123.667	0.277744	0.320498	142.255	0.580692	0.0062297	113.756	0.0639164	0.88174	109.029	-0.179364	0.512739	119.41	-0.699754	0.0041899	95.3286	-0.232374	0.563744	118.376	-0.231648	0.41484	140.081	-0.456997	0.448521	139.591	-0.439367	0.331327	145.592	-0.22241	0.958447	135.334	-0.650154
	C1_05410C	TRP99	1824.49	0.0492455	0.788127	872.189	-1.80449	1.50596e-14	1410.64	-0.741446	6.61623e-10	1884.5	0.0177096	0.882127	1097.62	-1.61384	4.84348e-29	1358.41	-0.619909	6.55558e-08	1684.14	-0.139903	0.201318	974.886	-2.92417	2.33348e-33	1460.81	-0.667974	4.78241e-07	1940.49	-0.0473065	0.635475	791.531	-2.74891	3.98794e-45	1421.13	-0.590593	9.60406e-07	1802.72	-0.1022	0.787425	1842.33	-0.00980933	0.978456	1799.39	-0.00441793	0.996315	1910.6	-0.14965
	C1_05420W	orf19.423	332.388	-0.134517	0.647368	202.794	-0.895097	0.00741345	289.516	-0.534887	0.0319114	361.189	0.117206	0.505596	254.113	-0.602853	0.00647533	272.497	-0.343002	0.0701499	297.566	-0.344738	0.0447103	261.224	-0.719275	0.0403241	286.406	-0.52554	0.00686592	399.803	-0.0878659	0.562929	214.207	-1.03992	4.18102e-06	291.484	-0.660726	0.000401583	342.012	-0.171783	0.764514	352.418	-0.0524397	0.919091	362.651	0.10126	0.977162	350.733	0.0626756
	C1_05430W	SPT20	297.88	-0.260007	0.212389	185.077	-0.97395	0.0246751	278.727	-0.422766	0.0352831	317.631	0.29766	0.0679183	213.324	-0.528849	0.0104188	236.972	-0.16467	0.464016	275.238	-0.0956008	0.639327	248.656	-0.33531	0.190976	275.052	-0.145489	0.479045	339.859	-0.137328	0.455309	197.986	-0.759434	0.045891	243.646	-0.787069	0.00312498	301.168	-0.351371	0.343507	314.988	-0.176031	0.625918	325.01	-0.00907272	0.995457	314.156	0.191073
	C1_05440C	orf19.419	521.723	-2.22556	5.04669e-15	1570.19	1.93404	7.94864e-11	572.095	-1.50339	3.35882e-08	413.869	-2.04718	3.8979e-37	849.613	0.914915	1.25366e-09	435.782	-1.03472	5.15964e-10	348.429	-1.19911	1.36457e-09	2879.36	3.47907	1.81182e-68	398.138	-0.704604	0.000590375	586.283	-2.69645	2.36936e-82	3120.41	2.96265	6.57084e-72	585.819	-1.58657	3.24185e-11	756.731	-0.531921	0.321011	695.324	-0.810571	0.070365	894.882	0.0995145	0.983706	176.584	-0.369102
	C1_05450W	orf19.420	0	NA	NA	0	NA	NA	0	NA	NA	0	NA	NA	0	NA	NA	0	NA	NA	0	NA	NA	0	NA	NA	0	NA	NA	0	NA	NA	0	NA	NA	0	NA	NA	0	NA	NA	0	NA	NA	0	NA	NA	0	NA
	C1_05460W	KOG1	1234.1	-0.490318	0.0082705	1605.09	0.957202	7.52962e-06	1143.4	-0.709801	4.85621e-06	1111.45	-0.819189	1.17272e-13	1391.43	0.286338	0.0146676	1061.02	-0.511033	8.21949e-05	1164.26	-0.285183	0.0074652	2202.85	1.33914	9.53745e-21	1102.87	-0.518135	4.71567e-05	1250.09	-1.14784	9.17055e-32	2358.03	1.54474	1.36746e-43	1183.66	-0.770033	7.22431e-08	1408.88	-0.18849	0.610506	1407.9	-0.1605	0.594159	1509.53	0.115178	0.95918	939.647	-0.532564
	C1_05470W	MTM1	326.618	1.98872	2.92237e-20	168.212	1.25066	2.5444e-05	189.491	0.947598	2.74453e-05	256.436	1.10485	8.35565e-09	238.079	1.20954	1.53042e-07	173.714	0.517794	0.0181249	342.021	2.36709	5.16646e-33	145.214	0.735224	0.0865256	155.286	0.801602	0.00398733	273.727	1.34711	2.14647e-16	118.427	0.262935	0.403977	153.717	0.377976	0.16287	143.89	0.140789	0.844451	125.813	-0.227394	0.728493	136.145	0.0887926	0.98921	449.671	-0.761159
	C1_05480C	orf19.416	27.4568	-0.656813	0.232969	25.9978	0.055467	0.963888	30.7901	-0.22175	0.710582	38.8483	0.0197688	0.970232	29.8112	-0.424413	0.600557	27.4027	-0.706728	0.20066	26.0194	-0.52663	0.336771	38.7832	0.673794	0.301257	26.2155	-0.553692	0.314568	29.6554	0.576755	0.267715	20.0117	0.484369	0.573606	17.903	-0.452038	0.544659	35.457	0.0315574	0.980936	33.2895	-0.116594	0.915055	27.8535	-0.644514	0.919577	30.1483	0.692554
	C1_05490C	orf19.415	1071.18	0.0276817	0.857196	572.035	-1.23652	8.18208e-08	1008.46	-0.103585	0.424943	975.086	-0.897833	5.50302e-16	929.994	-0.60392	3.00972e-06	1065.37	-0.136304	0.375587	972.872	0.246202	0.0236768	911.111	0.135149	0.55664	935.048	0.0952567	0.475808	980.635	-0.914841	1.53373e-17	826.025	-0.243453	0.15415	1007.08	-0.294181	0.0305905	1141.5	0.0928494	0.800939	1009.73	-0.241287	0.250594	1116.63	0.130433	0.945666	910.369	-0.848632
	C1_05500W	RSM22	229.16	2.36606	2.29617e-22	150.442	2.1184	8.90742e-11	266.508	2.64864	4.03988e-48	413.69	3.06151	1.24145e-68	394.28	3.18388	1.14706e-67	246.936	2.42231	5.08901e-25	251.433	2.95119	5.10965e-43	91.8705	1.16637	0.0190468	225.368	2.74167	3.52708e-26	370.85	3.26109	1.2964e-69	51.0149	0.102968	0.874154	216.123	2.61068	1.97876e-15	79.6735	0.0823235	0.919894	68.5532	-0.354512	0.546731	69.3436	-0.228111	0.967227	560.816	0.763439
	C1_05510C	RPS27A	243.793	-0.0908302	0.680051	200.84	0.15248	0.663943	340.267	0.806021	4.41406e-05	419.15	0.575081	7.53771e-05	297.971	0.00735155	0.974693	345.563	0.418316	0.0121135	270.524	-0.260774	0.12523	262.658	-0.277441	0.386104	289.293	-0.103654	0.60587	423.984	0.685604	5.74708e-06	188.192	-0.61224	0.00959312	326.389	0.398508	0.0464851	287.081	0.254403	0.529482	282.937	0.242725	0.434924	274.602	0.229144	0.904029	367.36	0.904664
	C1_05520W	orf19.413	146.53	1.56202	1.34801e-10	52.1642	-0.21575	0.708456	128.466	1.33454	3.06852e-10	199.212	2.3678	1.35348e-30	168.518	2.29432	2.52727e-16	142.531	2.00826	6.53472e-16	120.029	1.03831	2.44047e-05	81.7995	0.181341	0.687441	123.378	1.06546	8.65383e-05	163.114	2.03804	5.0242e-20	36.0205	-0.736207	0.178492	118.1	1.69962	1.15507e-08	68.4849	-0.363226	0.592711	79.0081	0.097951	0.885457	66.6199	-0.350955	0.927314	278.113	0.427846
	C1_05530C	SSH1	813.746	1.23252	1.25999e-05	364.504	-0.0184629	0.962474	756.092	1.11129	6.65588e-05	1115.82	0.664365	1.98628e-07	966.335	0.615795	1.32249e-05	932.86	0.544149	0.000217474	990.141	0.694595	1.24998e-09	409.699	-3.17416	2.95961e-31	914.907	0.468261	0.000345637	932.478	1.30364	1.395e-25	210.518	-3.04126	4.85693e-26	757.717	1.1735	2.98773e-12	653.649	0.663854	0.20617	643.634	0.64972	0.156439	488.506	0.00237448	0.998939	1271.13	0.08057
	C1_05540C	orf19.411	950.843	-0.748087	7.54002e-07	821.181	-0.284482	0.210012	812.297	-1.37698	7.749e-20	1250	-0.126301	0.40614	813.264	-1.28515	8.44815e-15	775.995	-1.5018	6.70621e-23	907.259	-0.799838	1.31641e-11	1577.22	0.852262	2.53663e-09	789.207	-1.51946	8.93754e-26	1163.45	-0.0391068	0.755673	1090.13	0.716588	9.00205e-07	696.481	-1.46042	3.40915e-23	1225.96	-0.0347589	0.951087	1213.18	-0.0355916	0.919073	1135.95	-0.156568	0.927227	954.799	0.571141
	C1_05560W	RIB4	718.404	-0.726664	4.10172e-07	466.019	-1.41498	4.65871e-06	658.024	-1.02135	2.40232e-10	900.948	-0.502712	5.84414e-05	606.551	-1.73596	8.02923e-31	679.945	-1.10316	3.94015e-16	770.25	-0.612055	2.2447e-08	505.854	-3.14217	2.85846e-10	689.647	-1.12432	3.8466e-17	883.708	-0.580549	1.53951e-06	422.555	-2.80353	1.45813e-16	707.318	-0.877425	1.8554e-06	956.5	0.0726255	0.866512	945.749	0.068486	0.816684	931.963	0.100572	0.96383	649.002	0.280325
	C1_05600W	GSL1	359.106	-0.114367	0.523426	406.729	0.91326	9.53146e-05	358.026	-0.0744804	0.719755	353.208	-0.310358	0.086359	312.21	-0.306797	0.170544	333.808	-0.0854895	0.717091	331.894	-0.0234528	0.899441	446.756	0.796135	0.000542047	343.04	0.0258467	0.913791	339.35	-0.593765	0.000924395	357.932	0.58996	0.00749928	375.831	0.168851	0.410264	375.496	-0.0971821	0.861645	366.283	-0.14366	0.630585	373.618	-0.00901023	0.995457	337.601	-0.308229
	C1_05610W	orf19.2494	225.071	0.475127	0.00776558	104.359	-1.10025	0.0193478	196.368	0.161306	0.442229	245.026	0.772956	5.17084e-05	175.531	0.25711	0.302386	164.159	0.0926286	0.745892	204.14	0.261926	0.243242	138.669	-0.906392	0.0466238	178.911	-0.155219	0.552581	226.337	0.836992	4.51884e-06	74.8032	-1.638	1.04153e-05	157.859	0.318034	0.187143	182.05	-0.224725	0.676426	193.437	-0.00594624	0.99077	168.453	-0.356497	0.729469	289.35	0.0560113
	C1_05620C	STE3	36.5826	1.12622	0.0129186	27.2749	1.08896	0.0685687	35.0241	1.06269	0.00433039	28.3838	-0.602989	0.293752	53.101	1.33052	0.00320317	35.5055	0.445761	0.403029	46.3668	0.51736	0.205055	48.4272	0.680998	0.225899	45.7567	0.449313	0.326234	25.8877	0.383006	0.499162	22.2629	0.895237	0.270831	37.5129	1.51353	0.00155626	27.9055	0.400182	0.758061	31.68	0.743218	0.330336	21.7483	-0.176513	0.989878	37.8665	-1.34352
	C1_05630C	orf19.2489	1080.01	3.27377	1.90413e-35	609.414	2.80149	3.45773e-19	1084.65	3.30513	6.72481e-38	1918.87	3.83586	3.8745e-279	1729.32	3.86605	1.08091e-206	997.52	3.00657	1.16693e-78	1155.75	2.70716	3.74427e-115	285.431	-0.13659	0.64464	1120.2	2.63046	2.70541e-66	1790.74	4.07401	9.51336e-219	143.882	0.0978534	0.783424	989.767	3.38185	3.54655e-94	222.11	0.147034	0.852047	263.684	0.610433	0.198858	192.327	-0.164135	0.967903	2772.63	0.692373
	C1_05640C	FAL1	222.299	0.230183	0.466399	171.118	0.278248	0.362125	279.355	0.827394	3.35557e-05	430.731	1.78291	7.26837e-29	241.411	0.862711	2.97469e-05	226.497	0.730043	0.000970559	180.87	0.254734	0.251239	255.73	1.12368	1.55313e-06	217.933	0.680108	0.00839759	427.089	1.65823	7.94886e-33	181.472	0.611394	0.0425879	225.023	0.613152	0.0035844	196.477	-0.243227	0.670849	191.15	-0.298906	0.47299	196.147	-0.135494	0.967903	448.813	1.29377
	C1_05650W	orf19.2487	218.054	-0.0828342	0.757509	137.464	-0.699547	0.0905442	199.156	-0.319224	0.150995	338.226	0.853648	2.63987e-08	176.493	-0.604821	0.00684572	194.186	-0.260152	0.272717	206.363	-0.0582153	0.796976	167.588	-0.661987	0.0717951	186.797	-0.422562	0.0423587	304.796	1.02141	1.6804e-09	127.912	-0.299184	0.559343	164.891	-0.175405	0.597226	228.707	-0.0646864	0.907096	225.214	-0.0804837	0.843227	204.768	-0.299789	0.898947	322.44	0.854412
	C1_05660C	orf19.2485	1199.45	-0.324021	0.0158551	742.319	-1.08223	3.70167e-08	1008.14	-0.899327	3.04841e-11	1437.66	-0.036579	0.777929	1100.85	-0.491251	5.89544e-05	983.895	-0.893667	1.02624e-12	1181.07	-0.393546	0.000214184	916.146	-1.3225	6.50253e-16	1040.31	-0.923687	3.14895e-15	1522.55	-0.231126	0.0207742	744.041	-1.75798	2.72008e-18	1084.4	-0.932512	1.52355e-12	1369.77	-0.0383858	0.922424	1384.59	0.0211842	0.944274	1418.67	0.160878	0.910525	1254.45	0.233196
	C1_05670W	orf19.2484	1755.16	-0.901135	8.38368e-12	1093.74	-1.91919	5.21927e-15	1697.99	-0.97562	8.22605e-14	1837.48	-0.863251	8.90425e-17	1314.53	-1.97317	1.73518e-54	1614.14	-0.864082	3.321e-11	1716.65	-0.918347	3.02714e-22	1471.4	-1.54359	1.40221e-27	1721.47	-0.972075	1.06465e-19	1999.38	-1.04534	7.68332e-32	1182.74	-1.96476	2.6012e-39	1748.36	-1.00325	8.57726e-19	2291.15	-0.112374	0.767986	2346.06	-0.0140608	0.962632	2376.56	0.0949195	0.958447	1284.93	-0.0907361
	C1_05680C	RIM1	952.728	-0.238338	0.282144	909.995	0.416902	0.138246	758.229	-1.01886	2.88471e-07	1106.01	-0.418657	0.00180716	986.568	-0.3858	0.0112267	825.148	-1.04625	2.92065e-14	1053.29	-0.294196	0.00467739	1343.94	0.458609	0.0281638	877.483	-1.03067	7.76897e-15	1047.1	-0.280401	0.012104	1285.27	1.14054	3.13393e-13	832.331	-0.567347	6.66793e-05	1123.66	0.129009	0.810716	1134.88	0.182193	0.619952	1041.23	0.0133181	0.995457	925.732	-0.0656915
	C1_05690C	orf19.2481	5.90647	-4.17626	0.00767651	433.547	6.63589	1.75118e-51	43.1015	2.75011	2.08337e-06	14.5839	-1.66849	0.0198596	210.794	4.3666	4.45004e-57	41.0104	1.68484	8.21949e-05	8.69091	-2.39528	0.0248211	712.12	6.60495	3.54239e-63	29.1759	1.53795	0.00965141	6.91667	-0.0693329	0.951723	826.558	8.49121	9.42205e-112	29.343	3.13817	1.2743e-06	16.1543	0.802493	0.631384	13.4098	0.391193	0.846878	8.9549	-0.822371	0.958447	3.62248	3.31764
	C1_05700W	AUT7	1213.2	-1.94377	2.9548e-21	2579.59	1.3437	2.92732e-09	1545.5	-0.664706	0.000641344	1432.84	-0.554187	8.93349e-07	1361.48	-0.307335	0.023506	1374.98	-0.258504	0.0499768	972.475	-1.71052	1.40982e-42	4557.15	2.39775	7.4783e-37	1391.24	-0.253374	0.0683687	1706.2	-0.956027	8.80983e-19	4224.53	2.12616	5.73364e-76	1603.93	-0.632238	6.59153e-05	1793.23	-0.341402	0.388764	1766.76	-0.358201	0.277501	1993.54	0.084443	0.978213	825.762	1.03345
	C1_05710C	UGA4	20.6743	-1.60319	0.00327377	24.5833	0.124062	0.86629	26.4703	-0.456651	0.353233	28.8226	1.22404	0.0129228	36.1311	1.89858	0.000105884	19.3327	0.618653	0.423989	21.0078	-1.58326	0.0169019	51.597	1.23634	0.0477467	27.7549	-0.449475	0.420286	27.1523	0.378712	0.483729	49.9025	2.34308	3.25517e-05	24.3974	0.484587	0.401948	24.2269	-1.01397	0.327734	32.4185	0.0282513	0.982506	26.373	-0.547702	0.927227	24.7938	1.7966
	C1_05720W	orf19.2478.1	3855.92	3.79308	2.02971e-07	1226.96	2.39832	0.00241304	2607.15	3.20108	1.0375e-05	4164.27	2.75537	3.52665e-137	4225.33	2.98203	5.5249e-141	2940.48	2.38623	1.5764e-84	4206.25	2.77682	6.18463e-140	631.099	-2.25918	3.53419e-08	3248.82	2.31455	1.21082e-68	4147.26	4.4767	0	211.655	-0.502029	0.0546515	2609.09	3.99519	1.38985e-138	768.884	0.884147	0.60509	824.271	1.05504	0.430177	422.4	-0.691595	0.958447	7358.78	-0.168891
	C1_05740C	orf19.2478	36.7683	2.56961	2.75458e-06	19.9045	1.98172	0.0374657	19.6319	1.45774	0.0412362	53.5135	2.90751	8.44896e-12	24.7621	1.7939	0.00618895	21.1346	1.50597	0.018146	35.6001	1.31269	0.00296405	21.1786	0.19993	0.851881	22.7677	0.275096	0.665885	52.2062	3.52526	3.79643e-15	21.3757	2.71129	0.000511333	19.0829	2.13697	0.00231808	11.3605	0.0706873	0.97791	16.01	0.948118	0.475845	8.97503	-0.53521	0.967903	79.1907	0.397778
	C1_05750C	orf19.2476	559.106	0.0253352	0.903305	368.941	-0.395085	0.0824417	514.019	-0.177549	0.343767	585.768	-0.226136	0.174008	517.8	-0.223046	0.1479	523.463	-0.171969	0.269022	564.725	-0.0402355	0.802378	364.711	-1.71164	4.70109e-07	527.581	-0.295883	0.0372248	529.091	-0.0982378	0.504803	286.853	-0.993196	2.26603e-06	488.736	0.0934433	0.6479	581.436	0.0217857	0.963708	583.334	0.0595779	0.866869	527.16	-0.160323	0.951205	563.215	-0.245379
	C1_05760C	PGA26	22.1803	0.579412	0.256497	9.88128	-1.1066	0.351198	22.8078	0.6813	0.157156	26.7584	-1.59525	0.00214613	27.5881	-0.851962	0.12344	42.2785	0.480762	0.294264	33.1271	0.111866	0.847473	21.19	-1.46427	0.199438	33.6322	0.114034	0.832303	24.3964	-0.733992	0.188984	13.2282	-2.04923	0.0664791	28.2356	0.19292	0.772632	27.9466	1.00891	0.265607	25.7746	0.845875	0.328441	22.9066	0.635802	0.914955	20.7145	-1.18171
	C1_05770C	PRC3	2670.4	0.454114	0.153831	1106.31	-1.75993	1.16351e-07	1777.41	-0.729614	0.0150866	2000.9	0.863919	1.49492e-18	891.954	-1.24369	2.44394e-15	1182.34	-0.158903	0.259805	2190.56	1.13466	2.16786e-37	1020.19	-0.929968	2.75745e-07	1294.05	-0.22108	0.138047	2375.67	0.232875	0.0147374	991.882	-1.73892	4.11359e-15	1613.71	-0.499908	0.00486064	1831.42	-0.832225	0.0696915	1873.78	-0.703766	0.134646	2127.33	-0.187234	0.967036	2904.79	-0.438067
	C1_05780W	orf19.2473	869.11	-0.0979306	0.555034	479.153	-1.28845	8.40957e-11	707.436	-0.739189	4.47074e-07	891.307	0.325015	0.00680225	593.458	-0.521315	0.00106563	602.147	-0.452092	0.00139681	799.19	0.213716	0.0776274	752.24	0.116425	0.585655	648.045	-0.465473	0.000519827	959.193	0.07426	0.537936	589.501	-0.313402	0.101744	633.018	-0.829413	6.35251e-08	835.195	-0.349089	0.203787	847.988	-0.268389	0.213437	877.853	-0.0849561	0.967903	927.575	0.0577015
	C1_05790W	orf19.2472.1	760.852	1.6392	1.50563e-12	264.631	-0.168047	0.628464	351.231	-0.10409	0.723375	431.399	0.551607	0.000117009	336.697	0.236255	0.222524	330.099	0.19856	0.282009	662.367	1.80128	3.56279e-34	345.949	0.481487	0.0651554	324.433	0.211759	0.432868	513.503	0.190107	0.17105	332.886	-0.0235401	0.933855	382.8	-0.244817	0.230099	354.722	-0.245644	0.669344	344.411	-0.3101	0.532604	404.389	0.233262	0.946033	868.537	-1.3489
	C1_05800C	orf19.2472	143.952	-0.164589	0.603799	93.79	-0.673858	0.130729	118.887	-0.768245	0.0300816	154.33	0.470757	0.0467493	115.207	0.0247103	0.941688	104.151	-0.259845	0.387832	147.002	0.519148	0.0189794	143.115	0.512594	0.178058	105.226	-0.483744	0.078719	143.736	-0.0541146	0.832698	119.849	0.423513	0.17133	97.7665	-0.878988	0.00345081	139.164	-0.404119	0.486524	141.315	-0.322102	0.524634	143.225	-0.200331	0.95918	159.172	0.214357
	C1_05810W	GIM5	294.629	0.603621	0.00405737	138.301	-0.824222	0.0402015	255.51	0.286582	0.134978	336.931	0.504746	0.00149226	243.385	-0.0324257	0.887307	254.068	0.103643	0.632212	280.201	0.580138	0.000386225	139.579	-1.86061	1.10272e-07	247.582	0.229487	0.287417	329.064	0.701306	2.91337e-05	115.163	-1.67241	0.00313317	228.426	0.138434	0.601748	251.099	0.0876137	0.867774	237.143	-0.0447572	0.921001	232.063	-0.0420171	0.989878	381.22	-0.0275017
	C1_05820C	RAD10	96.2143	-0.351647	0.380241	126.167	1.06694	0.00914499	131.31	0.557924	0.130209	166.811	1.0326	1.32406e-06	93.9443	-0.0809646	0.832194	105.448	0.25644	0.390276	87.9872	-0.244271	0.44679	169.813	1.40495	0.000220047	111.21	0.36982	0.307192	137.71	0.90936	0.000271769	148.129	1.77346	1.34611e-07	87.5615	0.149079	0.679606	107.011	-0.144304	0.878083	105.291	-0.164693	0.843227	98.0135	-0.311822	0.958447	152.762	1.22218
	C1_05830W	orf19.2468	3.40173	-0.429141	0.82583	259.883	7.44101	1.95645e-48	129.127	6.03877	1.37223e-34	3.46444	-0.156913	0.925241	236.216	7.14069	7.7811e-49	85.2636	5.6637	1.37562e-26	1.73263	-4.13593	0.0825746	134.189	6.37116	1.73986e-15	103.334	5.91019	4.61511e-10	5.41329	-1.51484	0.229659	141.731	5.63734	4.7719e-28	92.8617	4.69164	1.99959e-24	3.71664	-0.234721	0.953781	3.78382	-0.17861	NA	5.60503	0.908965	0.95918	3.14693	0.0166812
	C1_05840W	PRN1	109.487	-1.52964	5.28934e-05	122036	10.9507	0	15396.8	7.5804	8.08857e-162	163.451	0.839424	7.62449e-05	42724.1	9.68905	0	12365.6	7.90388	0	100.952	-0.625428	0.0177728	62858.7	10.0395	2.37498e-252	13172.3	7.72365	0	197.143	-0.0507392	0.826798	48901	9.44581	0	12185.8	7.12392	0	138.98	-0.637796	0.318341	147.398	-0.397843	0.503612	173.017	0.15964	0.968663	130.701	1.71907
	C1_05850W	POL32	277.33	1.73619	1.41503e-07	201.024	1.6596	7.9259e-06	177.971	0.865877	0.0126995	419.287	1.12813	4.35644e-13	302.865	0.680845	0.00181474	234.185	0.0344076	0.889864	286.866	0.523659	0.00848927	217.31	-0.164629	0.594389	243.482	0.0512784	0.841022	341.224	2.41544	9.30491e-47	112.765	1.00804	0.00106816	145.777	1.09562	9.63051e-06	188.822	0.873907	0.14967	188.562	0.890282	0.131764	113.066	-0.398314	0.932057	505.668	0.251016
	C1_05860W	PRN2	204.734	-0.180541	0.469081	3961.43	5.55817	8.0991e-131	1803.05	3.98513	2.12598e-101	218.596	0.18114	0.410257	1441.67	3.9021	5.46599e-166	1459.82	3.92995	3.59009e-173	185.682	0.0787248	0.737261	2062.78	4.48454	5.11846e-34	1496.53	3.93828	4.16494e-131	245.71	-0.200768	0.308837	1471.98	3.91256	6.47236e-124	1475.73	3.58519	1.09771e-129	208.28	-0.253137	0.624005	206.084	-0.256868	0.517302	229.236	0.130379	0.967903	214.869	0.0921091
	C1_05870W	PRN3	87.6395	-0.445539	0.211421	75053.5	10.9385	0	2559.05	5.65863	1.04863e-90	156.958	1.32518	4.34621e-09	23030.3	9.17891	0	878.54	4.412	4.06974e-145	86.639	0.225752	0.466988	26555.2	9.41011	3.20834e-167	1423.65	5.09245	2.40335e-21	165.461	1.07968	3.32693e-06	17322.2	8.86971	0	1140.46	4.58123	5.41683e-178	94.0837	-0.33624	0.645385	93.4504	-0.324217	0.56872	99.1365	-0.0688667	0.989878	147.377	1.42185
	C1_05880W	PRN4	310.02	0.613566	0.000256754	4457.42	5.55769	6.18066e-104	3279.26	4.71117	1.61867e-228	397.559	0.324343	0.0581349	1877.35	3.46619	1.55715e-168	2946.49	4.17126	3.67224e-226	279.788	0.150911	0.470817	2090.95	3.92333	4.38239e-43	3179.06	4.50122	2.99193e-171	394.589	0.253155	0.0786037	1114.96	2.97466	1.2588e-89	3015.2	4.19811	6.42389e-291	291.252	0.35966	0.372683	264.242	0.124166	0.785742	287.343	0.413635	0.364543	414.235	0.0553315
	C1_05890W	orf19.2460	133.43	10.5226	5.44289e-17	8.29857	6.92015	8.07064e-05	435.71	12.2523	1.2867e-23	541.713	8.26088	3.6104e-14	16.0768	3.21028	0.000592628	363.527	7.87074	6.74211e-13	117.603	7.23575	8.66551e-26	17.1782	4.32541	0.0108224	260.587	8.36745	1.78592e-34	497.942	11.3015	5.7673e-21	6.42798	5.51248	0.00291659	307.987	10.8148	1.72618e-18	1.5876	4.08325	NA	0.887426	3.23257	NA	0.195653	0.978439	0.989878	660.374	1.83531
	C1_05900W	orf19.2459	323.25	-1.18101	8.69341e-06	279.399	-0.631367	0.0775881	521.087	0.444373	0.0658948	402.671	-0.335199	0.0559354	502.525	0.613497	4.20674e-05	491.269	0.572519	0.000380504	298.322	-0.490719	0.00531859	380.522	0.306564	0.271039	432.401	0.526826	0.00115624	474.935	-0.849051	5.63769e-11	343.862	-0.705883	0.00353081	500.952	-0.16283	0.414121	442.096	-0.162042	0.794132	412.366	-0.350092	0.390507	503.549	0.302671	0.900424	277.009	0.66796
	C1_05910W	SIP5	2187.06	-0.849558	2.28629e-06	1957.54	-0.253806	0.252756	2013.38	-1.1374	2.90504e-11	1841.97	-1.70439	1.61742e-42	1870.89	-0.995546	1.77464e-16	1947.9	-0.806227	9.45296e-08	1966.96	-0.561362	8.33767e-09	2837.23	0.56522	8.7787e-05	2049.55	-0.471656	0.00118172	1866.87	-1.78843	7.46421e-71	2280.77	0.326043	0.00900743	1921.94	-0.908389	1.28382e-13	2772.65	-0.161888	0.720155	2668.54	-0.249691	0.418513	2733.1	-0.0989914	0.967903	1257.72	-1.03232
	C1_05920W	orf19.2457	9.80183	0.971905	0.220307	53.2639	4.35415	1.54238e-15	89.6864	4.73977	2.33633e-30	12.542	0.97454	0.27464	94.1422	4.58845	6.85018e-27	88.8675	4.50886	6.02133e-27	12.7736	0.11633	0.891615	89.6575	3.79007	2.28366e-18	80.4625	3.55416	4.72123e-21	10.5769	-0.256549	0.792568	63.7133	3.9214	1.06331e-14	100.366	4.30491	1.04483e-26	7.30641	0.188227	0.950987	9.74829	0.918302	0.501438	8.59375	0.660481	0.958447	15.0256	0.174555
	C1_05930C	orf19.2455	433.685	0.426536	0.00809059	260.864	-0.211203	0.446767	478.85	0.70237	3.58985e-06	531.438	0.438571	0.00846384	617.871	1.0667	3.17586e-08	475.23	0.479257	0.00377518	498.991	0.195802	0.150432	294.266	-1.75163	3.89319e-17	527.004	0.299099	0.059663	500.469	0.890285	6.64237e-11	161.345	-1.65371	7.36145e-09	409.437	0.762368	3.56313e-05	402.52	0.121216	0.79729	432.697	0.342111	0.195052	345.509	-0.219864	0.914955	560.707	0.117836
	C1_05940W	PHO87	1171.32	1.09615	1.00697e-13	627.698	0.290945	0.431003	1115.63	1.02552	1.2168e-11	1361.48	0.408113	0.00322744	1715.5	1.21212	1.31234e-15	1406.69	0.794757	2.35357e-08	1088.5	0.451463	0.000864239	518.385	-2.67719	2.56876e-10	1266.91	0.777003	1.57497e-07	1119.94	0.880957	8.21669e-16	321.444	-2.60289	1.03046e-24	1172.73	1.28329	8.17639e-21	931.965	0.483205	0.149309	862.705	0.313378	0.329311	734.933	-0.0620766	0.985083	1605.24	-0.220462
	C1_05950C	orf19.2452	348.467	1.38477	1.48314e-11	180.179	0.557203	0.112035	396.285	1.66588	1.71054e-14	983.244	3.21187	3.05519e-116	376.748	1.78491	2.35583e-17	362.538	1.72423	2.88099e-21	365.581	1.41689	2.2848e-24	227.11	0.41962	0.167879	321.769	1.12443	8.24557e-11	978.138	3.14191	1.10767e-152	177.113	0.626127	0.00945962	316.027	1.41325	9.86066e-16	189.415	-0.175566	0.803649	202.971	0.0582458	0.909663	187.706	-0.0947102	0.981877	1120.31	1.63598
	C1_05960W	PGA45	213.788	3.22216	1.06139e-25	165.132	3.25551	8.94067e-21	509.978	4.5877	4.14615e-65	1218.5	4.73732	1.43233e-202	685.354	4.05031	3.27668e-99	408.233	3.25019	1.10904e-60	255.8	2.93764	3.08592e-58	155.627	2.14284	4.38422e-09	324.95	3.29949	8.5274e-45	1161.32	5.13293	1.65423e-257	68.8256	1.02576	0.0219827	390.489	3.69389	5.29254e-60	62.8325	0.932059	0.242026	51.9873	0.520162	0.467481	50.524	0.506036	0.910525	1330.36	2.42332
	C1_05970W	orf19.2449	6.52931	2.24571	0.0211291	43.3923	5.61567	1.05699e-13	13.9647	3.51355	8.46933e-06	9.08297	0.856549	0.378737	9.85319	1.28512	0.171743	6.52964	0.373451	0.798955	4.97983	1.92247	0.128873	35.0625	5.03993	3.00315e-10	6.14811	2.25261	0.0397278	4.86778	1.53239	0.235967	40.1754	5.39522	5.27974e-11	3.21895	1.03155	0.577857	4.16821	1.34283	0.622107	2.23095	-0.106722	NA	2.20914	-0.0187186	0.998588	11.4498	-0.0623351
	C1_05980W	orf19.2447	403.562	0.0315514	0.888408	341.431	0.334698	0.161808	378.966	-0.106602	0.59525	439.517	0.43957	0.00761404	303.166	-0.250901	0.201675	316.828	-0.0999389	0.686427	370.075	0.268406	0.0854234	640.35	1.54065	9.68827e-18	328.379	-0.108781	0.585659	456.877	0.310786	0.0627003	467.664	1.18754	9.9245e-06	354.769	0.011294	0.966545	380.733	-0.264738	0.552041	380.197	-0.237392	0.486717	386.616	-0.111371	0.967903	462.534	0.127256
	C1_05990C	orf19.2446	1042.77	0.341938	0.0484061	601.488	-0.459206	0.0500469	933.538	0.087093	0.639134	805.1	-0.472519	0.00096925	865.844	0.129475	0.430704	834.821	0.0419485	0.814612	1020.02	0.669704	2.99339e-09	534.916	-1.34831	2.61124e-06	851.664	0.177039	0.202558	849.046	-0.32744	0.00432882	448.121	-1.48591	1.37116e-16	827.43	0.0314353	0.867005	912.941	-0.141091	0.789536	883.203	-0.212068	0.485599	892.746	-0.103332	0.967903	953.003	-0.970948
	C1_06000W	orf19.2445	16.5278	0.285884	0.658642	129.596	4.47066	4.73465e-36	23.0117	1.11118	0.0212664	15.9883	-0.0833305	0.912855	42.5946	2.28177	1.51034e-05	18.8575	0.685985	0.322841	12.0853	0.275868	0.741969	11.3695	0.1926	0.899498	26.9556	1.94223	0.00624087	9.42471	0.161829	0.866599	12.4776	1.58635	0.0827829	19.8509	2.0386	0.0025095	15.3476	-0.0105644	0.992862	13.2648	-0.405285	0.776556	11.4934	-0.867174	0.910525	17.2998	-0.401308
	C1_06010W	CHS7	472.862	0.482744	0.000980183	285.365	-0.128462	0.663931	487.174	0.594713	0.00188901	707.911	0.651466	3.79165e-06	581.822	0.477371	0.00423857	646.654	0.742381	7.52371e-06	501.5	0.149064	0.326167	593.341	0.638681	0.000148007	638.121	0.714578	5.70178e-05	722.193	0.809579	1.18309e-11	493.531	0.757229	2.27986e-05	678.269	0.989867	5.13931e-06	460.569	0.315872	0.408149	450.586	0.282439	0.270202	437.3	0.271799	0.700731	711.923	0.47001
	C1_06020W	RGD1	545.057	-0.271494	0.0515972	311.744	-1.39041	7.47048e-08	492.818	-0.558571	7.22688e-05	594.879	-0.0220969	0.886449	424.812	-0.728378	2.8923e-05	460.851	-0.416432	0.0057693	527.367	-0.0666317	0.648863	428.166	-0.674639	0.00829594	462.457	-0.541618	0.00035737	570.649	-0.0676279	0.649515	329.18	-0.706864	0.000721692	442.544	-0.412397	0.0364369	588.646	-0.157563	0.651565	587.94	-0.13176	0.615666	565.567	-0.170942	0.940609	549.174	0.0764388
	C1_06030C	orf19.2442	144.478	0.389887	0.160996	109.218	0.387342	0.351328	124.862	0.0403489	0.894005	151.255	-0.64625	0.00342033	130.15	-0.752278	0.00447418	123.357	-0.946418	0.000763222	142.643	0.220495	0.435686	172.208	0.750754	0.0416754	114.011	-0.498415	0.171073	139.776	-0.245284	0.404	143.376	0.772924	0.156761	104.006	-0.775922	0.0168931	150.816	0.398237	0.422255	132.874	0.0896672	0.89723	131.886	0.132326	0.968334	145.024	-0.654001
	C1_06040W	RTT101	316.303	-0.221509	0.223953	307.275	0.470056	0.124083	288.087	-0.474426	0.0186193	315.275	-0.724233	9.22702e-05	310.018	-0.34916	0.0872281	279.11	-0.70067	0.000491862	309.333	-0.234399	0.215661	375.269	0.377736	0.120155	305.032	-0.330272	0.150479	327.953	-0.575014	0.000403915	317.695	0.397135	0.202993	258.758	-0.930323	0.000134093	359.542	0.0413785	0.942403	349.199	-0.0111694	0.982506	349.888	0.0624709	0.989878	271.522	-0.477368
	C1_06050C	orf19.2439.1	1428.41	0.48643	0.00306778	1143.12	0.6215	0.00235029	1280.33	0.246429	0.126914	992.47	-1.12004	4.0048e-22	1318.41	0.256119	0.0483994	1272.01	0.174064	0.249888	1383.46	0.689927	2.67458e-10	1482.75	0.903519	1.27409e-10	1236.94	0.379802	0.0061708	1030.35	-1.32676	1.65956e-25	1630.27	1.11605	7.88783e-15	1311.58	0.0781296	0.682488	1250.33	0.0272812	0.955037	1163.55	-0.156157	0.608121	1269.49	0.165981	0.95395	1200.89	-1.59443
	C1_06060C	ACP1	1374.7	0.436484	0.00720236	803.921	-0.289439	0.205693	1230.22	0.188912	0.306911	1014.74	-0.788046	4.36501e-13	1162.41	0.066958	0.610368	1282.66	0.347159	0.00249776	1270.97	0.725425	3.29494e-13	1065.4	0.355133	0.0495265	1153.71	0.455623	0.00012517	1107.42	-0.936545	8.40207e-17	958.077	-0.174223	0.277533	1336.35	0.167187	0.191464	1204.27	-0.0281115	0.953606	1100.12	-0.27382	0.317977	1249.08	0.173864	0.927227	1211.77	-1.2685
	C1_06070W	orf19.2438	750.927	0.887201	1.79433e-09	345.783	-0.446306	0.0892241	589.372	0.347462	0.0419332	563.351	-0.341772	0.026012	610.846	0.258294	0.102285	611.273	0.274759	0.0783951	724.25	1.37316	1.51512e-28	400.649	0.0485788	0.890157	557.621	0.783618	1.21511e-06	647.743	-0.487759	2.69737e-05	427.204	-0.702185	0.000446476	650.717	-0.0192764	0.905642	566.572	0.0909538	0.855967	481.426	-0.373416	0.203425	609.312	0.379479	0.299497	765.026	-1.15485
	C1_06080C	ARC35	1338.28	-0.637028	2.17336e-06	765.496	-2.04717	6.21499e-24	1208.3	-0.980306	1.18855e-12	1462.36	-0.815629	9.91475e-13	1058.29	-1.81607	5.64903e-40	1278.64	-0.836218	3.93774e-11	1321	-0.429518	6.22908e-05	901.863	-2.18848	1.09474e-19	1233.89	-0.73015	7.76421e-11	1445.6	-0.647385	8.27711e-12	788.609	-1.84367	0.00159636	1181.38	-0.871026	2.94981e-09	1713.41	0.0291258	0.950987	1627.81	-0.0916211	0.725232	1622.62	-0.026185	0.989878	1072.84	-0.16534
	C1_06090C	orf19.2436	436.625	-0.530151	0.00550907	502.412	0.653986	0.00340553	429.794	-0.529744	0.00286482	543.631	0.00775712	0.966442	480.803	0.00809553	0.964681	415.4	-0.430474	0.00783238	401.095	0.0428509	0.794115	790.884	1.6335	2.09688e-25	362.909	-0.307511	0.0780803	533.385	-0.0931813	0.510672	676.987	1.3314	2.52855e-17	393.824	-0.618223	0.000185225	520.472	-0.0929279	0.858943	471.259	-0.372536	0.183831	509.848	-0.0479825	0.989878	453.339	0.428543
	C1_06100C	MSI3	2454.92	1.86477	7.976e-13	1650.25	1.64662	7.66561e-09	2330.55	1.79699	2.84071e-13	2530.42	0.906264	8.294e-15	3801.16	1.95833	2.09345e-61	2557.37	1.20484	3.36757e-21	2746.11	1.49162	8.48168e-48	827.146	-2.49688	1.19355e-11	2542.4	1.30763	1.01512e-24	2147.97	1.66227	1.00679e-72	409.035	-2.8735	2.64004e-50	2281.41	2.03935	6.03834e-71	1367.53	0.569193	0.242026	1294.33	0.457363	0.282313	1000.73	-0.179496	0.95918	3661.34	-0.404831
	C1_06110C	NPL4	469.859	-0.499774	0.00292913	319.331	-0.910693	0.000164478	441.387	-0.670329	4.86528e-05	587.783	0.0263173	0.885208	422.627	-0.637247	0.000173197	418.159	-0.65813	0.000112529	478.827	-0.425844	0.00497998	398.956	-1.03214	0.00033119	433.431	-0.851737	1.16061e-06	631.219	0.111405	0.438048	249.654	-2.48267	5.86258e-24	423.339	-0.704396	0.000376886	556.855	-0.0845274	0.860893	569.289	0.00633574	0.988261	552.734	-0.0014282	0.998939	493.782	0.425596
	C1_06120C	orf19.2433	63.5686	-0.501262	0.151555	57.5441	0.0565674	0.919117	57.2236	-0.844373	0.0110117	81.8681	0.407235	0.206284	55.8103	-0.324539	0.422647	51.0725	-0.603199	0.15034	58.9518	0.242574	0.523086	53.8895	0.0585821	0.914675	45.963	-0.570942	0.203127	80.1844	-0.283296	0.366405	54.3679	-0.39256	0.546277	52.5147	-1.42969	0.00109704	71.4394	-0.254234	0.744109	66.597	-0.454229	0.442038	77.7585	0.0933497	0.989878	73.0702	0.639887
	C1_06130C	HAC1	878.448	-0.126405	0.426783	676.561	-0.0734665	0.738659	919	0.050541	0.742732	1077.84	-0.0272638	0.853982	862.725	-0.331915	0.0265355	947.849	-0.0266836	0.883378	924.426	0.0171131	0.911988	924.816	0.0873845	0.642065	932.907	-0.00105944	0.994017	1026.17	0.16007	0.148956	702.331	0.101685	0.536297	872.888	0.111864	0.436455	982.444	0.0808105	0.860893	950.489	0.0159423	0.966276	902.222	-0.0621282	0.975774	964.138	0.163976
	C1_06140C	orf19.2431	1.98812	-1.32753	0.584132	3.18286	0.932863	0.717781	2.76928	-0.078034	0.965876	2.95374	0.990554	0.55846	4.60961	2.10361	0.205686	2.31886	0.751661	0.70143	3.60223	-0.0289436	0.986444	4.33013	0.541479	0.848902	2.3858	-1.78153	0.414533	3.21195	0.0194656	0.990345	1.12718	-3.28524	0.343362	3.3088	0.470698	0.774793	2.40107	-0.720063	0.88278	3.36817	0.34069	NA	2.91856	0.012254	0.998939	2.48447	1.56945
	C1_06150W	orf19.2430	0.475243	-2.37639	0.631488	0.780647	0.206261	0.963403	0.467661	-2.32982	0.629901	0	NA	NA	0.196337	1.20407	0.803644	0.183988	1.22369	0.807428	1.08598	3.65412	0.195119	0	NA	NA	1.04394	3.57891	0.190245	0	NA	NA	0	NA	NA	0	NA	NA	0.494651	-2.49181	NA	0.489412	-2.45855	NA	0.479274	-2.38202	0.967903	0	NA
	C1_06160W	orf19.2429	4.47053	1.48902	0.197577	8.66482	3.1434	0.00421319	3.35376	0.941918	0.473278	4.556	0.826333	0.614443	5.56273	1.50814	0.339977	3.89592	0.765277	0.687998	2.81843	0.721747	0.664253	2.9185	0.861053	0.777289	5.66502	2.07782	0.116896	2.14748	1.36457	0.499308	1.46711	1.43966	0.732788	3.16052	2.33839	0.271062	2.74743	0.313268	0.947837	2.31241	-0.116406	NA	1.68398	-1.08848	0.967903	6.36107	-0.369302
	C1_06180W	TLO34	345.027	0.134318	0.531771	225.229	-0.307995	0.346268	271.769	-0.561237	0.00411373	337.341	-0.260619	0.182561	238.384	-1.09913	1.46947e-05	300.618	-0.218663	0.322354	358.987	0.0215551	0.915166	260.046	-1.01419	8.91502e-05	291.587	-0.708793	0.000181041	318.165	-0.0414859	0.825673	227.084	0.0177378	0.950659	234.87	-0.55561	0.00928792	342.252	-0.0045388	0.992832	354.92	0.124857	0.745975	312.368	-0.169285	0.957467	341.687	-0.416161
	C1_06190C	orf19.2662	0	NA	NA	0	NA	NA	0	NA	NA	0	NA	NA	0	NA	NA	0	NA	NA	0	NA	NA	0	NA	NA	0	NA	NA	0	NA	NA	0	NA	NA	0	NA	NA	0	NA	NA	0	NA	NA	0	NA	NA	0	NA
	C1_06200W	orf19.2663	315.857	0.0585142	0.829154	414.241	1.34468	4.93754e-08	262.419	-0.470611	0.0336613	338.422	-0.794353	2.46055e-07	424.91	0.310513	0.0722185	330.488	-0.411717	0.0536466	350.765	-0.201842	0.190323	550.156	1.00318	9.20485e-07	327.895	-0.473402	0.00354491	337.568	-0.422658	0.0181126	505.732	1.45537	1.41459e-11	301.424	-0.319353	0.142421	360.517	0.306993	0.478098	354.771	0.28988	0.399004	331.455	0.180598	0.958447	292.378	-0.562551
	C1_06210W	BUD16	71.4735	0.98285	0.00802723	164.088	3.00181	2.25046e-19	361.05	3.83276	1.40819e-49	123.182	2.08124	3.99533e-14	140.158	2.51853	1.02124e-18	291.415	3.70961	6.06839e-61	66.7468	1.13209	0.000209317	199.745	3.13459	1.24234e-21	287.466	3.64496	1.82587e-51	123.453	2.89898	3.26799e-26	122.827	3.44633	6.44414e-17	259.143	4.28416	6.62807e-52	46.9304	-0.196157	0.864277	46.5155	-0.190448	0.834263	37.8235	-0.848274	0.692796	146.475	0.885129
	C1_06220C	orf19.1827	8.29655	-1.74513	0.0888578	35.3806	2.64846	2.663e-05	14.1022	0.300026	0.724973	8.92219	0.4485	0.67625	13.6068	1.61588	0.0617792	12.4026	1.44489	0.11204	6.83375	-0.998031	0.317911	26.2193	2.29071	0.00221842	10.0988	0.242539	0.793501	9.1676	-0.564023	0.53914	12.4793	1.1863	0.256111	13.2193	0.85656	0.326691	10.1748	-0.917688	0.650545	11.355	-0.476868	0.750069	11.4248	-0.383269	0.968334	6.97044	1.26405
	C1_06230C	MDM34	2875.96	-0.378055	0.0833239	4489.67	1.40653	2.94571e-13	2361.23	-1.0705	1.6143e-08	1946.64	-2.23606	4.40667e-66	3028.3	0.180761	0.196395	2427.13	-0.475204	0.000153346	2709.19	-0.0306623	0.807283	5758.75	1.72724	7.17984e-16	2475.64	-0.357487	0.00803281	2106.85	-2.41452	1.1994e-108	5544.27	1.79586	1.68334e-47	2488.31	-0.689521	2.34628e-05	3182.87	-0.182389	0.649058	3098.32	-0.235403	0.455618	3249.21	-0.0146446	0.992973	1678.19	-2.05688
	C1_06250W	orf19.1825	112.715	3.23922	3.32184e-15	66.1048	2.82727	6.26934e-09	80.3946	2.71208	7.96755e-10	81.2974	1.24374	0.000476772	98.9344	1.86113	2.80753e-07	81.0518	1.49162	0.000128297	93.026	1.28919	1.1998e-06	90.1951	1.27313	0.0066753	104.284	1.48528	7.0744e-09	80.8575	3.29167	2.92588e-19	55.9577	3.267	8.44878e-10	63.3708	3.12533	2.66265e-12	33.749	0.993261	0.415201	39.3526	1.3352	0.104486	17.8539	-0.658772	0.958447	164.814	-1.01327
	C1_06260W	PGA50	0.163654	-0.944073	0.856796	3.43296	4.63651	0.0418308	0.160615	-0.897969	0.862524	1.36898	0.921105	0.743467	0.753931	-0.219559	0.95828	0.401412	-2.01996	0.676935	0	NA	NA	0	NA	NA	0.179087	1.09328	0.832303	0	NA	NA	0.219501	1.67044	0.730075	0	NA	NA	0.594722	1.23169	NA	0.168285	-1.02759	NA	0.163254	-0.945114	0.989878	0.871757	3.11133
	C1_06270W	orf19.1823	134.827	1.17229	0.00088406	89.3024	0.889886	0.0382977	90.4122	0.28124	0.491407	161.806	0.57236	0.0140929	163.747	0.882608	0.000934867	112.925	-0.0413549	0.901039	156.302	0.686962	0.00192861	95.4786	-0.65743	0.149781	127.341	0.125668	0.695316	141.886	1.38551	3.89691e-07	60.9011	0.260332	0.711036	98.4701	0.914139	0.00485879	103.747	0.488101	0.555019	105.11	0.544286	0.405524	77.802	-0.211191	0.969781	193.257	-0.128927
	C1_06280C	UME6	13.0755	0.76533	0.442815	47.8771	3.60041	2.25454e-08	10.8642	0.357958	0.714415	12.6341	-0.0720924	0.940571	25.0084	1.75875	0.00441311	9.43186	-0.615983	0.596367	13.7331	-0.548886	0.490666	29.9504	1.46005	0.308957	21.5818	0.686697	0.261435	8.4012	0.8738	0.37665	34.5784	3.98054	3.56967e-08	11.5031	1.79699	0.0349145	11.0765	0.259528	0.919894	13.5138	0.767302	0.642347	7.60551	-0.846588	0.958447	14.7967	-0.597839
	C1_06290C	orf19.1821	0	NA	NA	0.410823	2.59301	0.583703	0	NA	NA	0	NA	NA	0	NA	NA	0.189692	1.22369	0.807428	0	NA	NA	0	NA	NA	0	NA	NA	0	NA	NA	0	NA	NA	0	NA	NA	0	NA	NA	0	NA	NA	0	NA	NA	0	NA
	C1_06320W	orf19.177	124.345	0.466501	0.080175	74.5171	-0.168677	0.798858	117.13	0.35851	0.193595	143.177	0.503279	0.0426854	137.143	0.69922	0.00653311	97.6127	-0.190765	0.554537	160.984	0.0703804	0.768486	133.647	-0.424242	0.212818	144.439	-0.298719	0.270274	129.936	0.721371	0.00291717	74.4805	0.234522	0.574367	82.1105	-0.0991863	0.791884	109.187	0.0167167	0.982941	135.337	0.602872	0.134735	96.9862	-0.229415	0.958447	158.467	0.0386668
	C1_06330W	orf19.6280	0.365686	1.99518	0.692505	0	NA	NA	0.507523	2.50658	0.60178	1.72738	-2.32409	0.392038	2.30268	-0.316176	0.907639	2.68822	0.156738	0.947462	0.17018	-0.781429	0.883949	0.166326	-0.721767	0.882108	0.652238	1.51315	0.703626	0	NA	NA	1.61516	4.52062	0.304817	0.931741	3.40304	0.422152	1.34079	3.82345	NA	0.176464	0.895962	NA	0	NA	NA	0.658174	-0.534739
	C1_06340W	orf19.6277	13.0214	0.139319	0.850274	8.03217	-0.508655	0.670975	10.8446	-0.370037	0.615144	8.59778	0.420527	0.715005	5.71018	-0.416906	0.787992	8.79925	0.776356	0.515832	10.0087	-1.76212	0.0316307	11.9438	-0.784114	0.470091	8.38285	-3.91881	0.000789198	6.95526	0.436389	0.673809	4.57795	0.277192	0.886494	4.07812	-0.770741	0.635653	9.88152	-0.910678	0.695284	14.4428	0.326612	0.81325	8.91227	-1.20427	0.846426	12.0784	-0.644977
	C1_06350W	orf19.6276	352.365	-0.0390566	0.869427	214.035	-0.769946	0.0418308	234.626	-1.57795	5.11122e-19	327.306	-0.179645	0.38176	269.601	-0.409856	0.0556883	219.372	-1.20337	1.2607e-08	349.013	-0.0217531	0.906766	308.415	-0.324751	0.222564	249.45	-1.33018	5.54651e-13	322.263	-0.171684	0.295657	236.662	-0.0275643	0.930388	206.355	-1.33584	8.28019e-08	347.495	-0.203335	0.679614	366.804	-0.00836581	0.985929	335.003	-0.206369	0.910525	334.568	-0.360351
	C1_06360W	orf19.6275	139.236	-0.128246	0.631855	86.5209	-0.801839	0.0805272	127.16	-0.360645	0.153033	128.236	-0.537587	0.0575843	105.98	-0.789973	0.0142398	116.006	-0.437697	0.137131	129.673	-0.158217	0.542843	132.194	-0.0279286	0.941784	122.566	-0.38481	0.153083	152.447	-0.43586	0.0505622	112.021	-0.274068	0.448583	131.579	-0.445654	0.152794	146.147	-0.101997	0.890112	145.987	-0.0760411	0.885457	152.918	0.127626	0.967903	122.043	-0.52936
	C1_06370C	PBR1	0	NA	NA	4.31836	5.97647	0.00173776	1.01407	3.50545	0.156221	2.55062	-3.77829	0.40262	3.49806	-0.554046	0.802117	2.45822	-2.47069	0.332084	0.440825	-0.47473	0.917696	0.247994	-1.36666	0.77742	0.257502	-1.47417	0.768837	1.54411	-4.23439	0.0704676	1.78047	-0.660686	0.823407	1.52501	-2.8663	0.255903	2.17879	4.52458	0.447818	0.265022	1.54436	NA	1.40812	3.95739	0.734358	0.17981	0.723983
	C1_06380C	orf19.6273	133.41	0.0172301	0.951347	84.9576	-0.52478	0.148521	132.194	0.0379121	0.875587	174.134	0.447864	0.0575843	122.001	-0.188542	0.627676	125.827	-0.0791756	0.795665	143.802	-0.10715	0.711564	145.845	0.00520394	0.989024	134.242	-0.372565	0.234062	176.932	0.385603	0.0529103	114.797	0.182992	0.63261	128.266	-0.114257	0.822814	137.333	-0.014115	0.984921	145.805	0.181598	0.749835	136.589	0.0684844	0.989878	168.797	0.399427
	C1_06390W	orf19.6272	477.102	-0.817123	1.67892e-05	398.385	-0.458051	0.0586224	452.084	-0.975824	3.36373e-07	560.085	-0.919413	2.77472e-09	461.109	-1.23951	1.60463e-11	433.673	-1.53161	3.01578e-15	459.348	-0.717695	2.97327e-07	498.969	-0.338883	0.271716	422.929	-1.12612	7.87695e-14	541.002	-0.891564	1.07442e-12	342.773	-1.33527	0.00324347	425.942	-1.32609	1.12065e-08	656.907	0.100965	0.861281	610.729	-0.080555	0.841552	625.966	0.0645111	0.985083	371.737	-0.0171959
	C1_06400C	orf19.6271	435.959	0.362452	0.0571026	306.452	0.16766	0.554929	397.885	0.16161	0.439857	391.132	-0.299511	0.0886743	411.527	0.210189	0.261562	436.192	0.377065	0.0302455	477.986	0.42391	0.00152768	474.76	0.468708	0.0124922	473.718	0.362807	0.0256517	392.804	-0.0892361	0.594386	314.642	0.28976	0.178775	400.634	0.362037	0.0449477	399.082	0.0127727	0.982941	408.845	0.10981	0.77621	376.491	-0.0571531	0.989878	432.705	-0.664972
	C1_06410W	orf19.6269	292.086	-0.0054186	0.980777	259.261	0.421228	0.0989504	261.478	-0.296144	0.106948	288.133	-1.14639	8.07441e-10	332.758	-0.157943	0.437109	297.235	-0.511454	0.0169095	327.913	-0.0170583	0.929244	544.071	1.25063	1.77619e-11	286.22	-0.49522	0.0134913	265.37	-1.06699	2.07653e-07	439.816	1.32458	1.18698e-06	254.633	-0.64785	0.00176215	336.815	0.274176	0.510162	322.36	0.184617	0.602537	310.935	0.150819	0.958447	243.079	-0.88256
	C1_06420C	orf19.6268	284.854	-0.00199235	0.99244	164.655	-0.92422	0.00407195	282.592	0.0228637	0.910555	325.706	-0.662402	4.08817e-05	290.157	-0.634739	0.00273486	310.664	-0.37541	0.0363523	308.218	-0.068571	0.725909	302.975	-0.0476246	0.857577	297.331	-0.227564	0.209579	331.083	-0.470662	0.00505057	238.634	-0.367689	0.14443	307.673	-0.238665	0.258279	333.566	0.322677	0.340221	310.871	0.161978	0.596924	318.345	0.291663	0.80927	274.625	-0.354307
	C1_06430C	orf19.6267	2.25648	-2.07108	0.372425	214.159	7.27666	7.01544e-43	16.205	2.9985	0.000151411	3.82535	1.29133	0.450335	110.898	6.71301	6.09589e-26	4.43546	1.80401	0.212263	3.27233	-1.11745	0.527464	405.983	7.53128	1.34308e-11	7.76899	1.27472	0.336492	1.73333	-0.097632	0.964074	626.841	9.96019	3.39844e-48	3.67122	1.88969	0.228367	2.94052	-0.885355	0.860233	4.24667	0.292687	NA	2.68157	-1.17877	0.967903	3.05343	2.44979
	C1_06440C	orf19.6266	185.893	0.776295	0.000163673	103.837	0.00811102	0.983303	193.658	0.903959	8.96845e-06	313.227	1.20923	2.78719e-10	219.252	0.696951	0.00298892	190.695	0.367616	0.187208	191.326	0.982525	4.02235e-07	95.2734	-0.940715	0.0458074	175.356	0.754101	0.000895339	279.794	1.03409	1.0819e-09	70.1335	-3.48012	1.58612e-06	187.727	0.438371	0.0741893	159.273	0.299979	0.621571	137.381	-0.0788134	0.887085	152.674	0.282454	0.912516	335.67	0.717594
	C1_06450C	RPS14B	4781.66	3.5105	4.0276e-13	1738.64	2.31528	2.43647e-06	3441.72	3.00971	2.65862e-10	5051.72	2.18915	3.14892e-82	5997.47	2.69398	2.35522e-102	4258.94	2.11569	1.31866e-66	5606.83	2.55271	9.82853e-103	919.443	-2.6937	1.55974e-23	4602.71	2.18601	4.08148e-53	4327.99	3.83508	0	256.927	-1.74374	7.83809e-12	4014.52	3.94203	1.57336e-255	1244.67	1.06921	0.481316	1247.08	1.09212	0.380454	645.545	-0.590156	0.958447	8716.98	-0.266722
	C1_06460C	RPS22A	1833.51	4.30124	1.01944e-09	786.093	3.43034	5.97093e-12	1381.09	3.89073	2.56894e-08	1649.5	2.62342	6.77574e-130	2803.61	3.67503	1.95032e-224	1584.04	2.77079	4.9949e-124	2132.55	3.04211	2.71846e-113	285.421	-1.89318	5.93414e-10	1694.81	2.63981	2.47353e-58	1521.87	4.41972	1.17927e-232	72.4467	-0.894222	0.0622144	1492.04	4.61096	2.19594e-158	306.044	1.21413	0.421809	331.087	1.39161	0.265983	150.354	-0.535694	0.945666	3244.89	-0.479349
	C1_06470W	orf19.6264.4	3683.1	3.14779	4.07974e-15	1357.75	1.93289	4.20053e-06	3129.96	2.90811	1.9684e-13	3889.87	2.01085	1.18467e-81	4906.22	2.62774	6.47437e-122	3816.24	2.20655	5.81344e-69	4430.93	2.27629	6.33543e-105	913.174	-2.08908	5.74385e-12	4040.08	2.08651	6.20632e-61	3608.85	3.48569	3.06358e-176	304.184	-1.07469	7.97082e-05	3563.91	3.69223	8.10555e-123	1106.37	0.883721	0.216837	1173.57	1.03223	0.12115	644.208	-0.482483	0.914955	6560.39	-0.267988
	C1_06480C	orf19.6264.3	493.699	0.678792	0.0369262	240.553	-0.561535	0.143484	482.261	0.658641	0.0280344	741.051	0.823707	8.76798e-12	491.433	0.110479	0.50324	536.306	0.358189	0.0142268	602.391	0.247969	0.0642762	414.905	-0.879486	0.00315118	590.17	0.15117	0.395551	661.009	1.41758	2.46323e-25	238.456	-0.152334	0.552163	483.995	1.07596	1.80615e-10	445.974	0.328922	0.607465	482.341	0.548181	0.258658	354.385	-0.222279	0.95918	781.215	0.456808
	C1_06500W	orf19.6264	230.473	-0.322681	0.0962653	124	-1.83639	1.42889e-06	203.669	-0.703331	0.000263033	283.445	-0.098409	0.627333	190.587	-1.08524	7.39276e-06	216.749	-0.553217	0.00862296	248.698	-0.352212	0.053694	183.356	-1.52561	2.79737e-07	217.772	-0.891713	2.76475e-05	283.019	0.14644	0.418716	109.663	-2.58659	5.99859e-07	211.95	-0.281478	0.269918	269.595	0.0280945	0.963191	277.122	0.133726	0.741875	251.434	-0.0729103	0.981963	241.342	0.236845
	C1_06510C	orf19.6263	702.668	0.269156	0.500192	491.883	0.050755	0.905709	467.088	-1.02961	0.00336131	523.585	0.677366	0.00057186	361.731	0.0487668	0.852861	322.935	-0.274573	0.262107	534.83	0.813173	7.62186e-11	780.189	1.64208	1.04249e-20	338.798	-0.477464	0.0256038	728.815	-0.0531295	0.767619	789.018	1.0294	3.60578e-07	485.832	-0.965181	4.42572e-08	518.523	-0.826983	0.220836	530.021	-0.702605	0.216001	658.344	0.0783406	0.989878	723.765	-0.436519
	C1_06520C	BPH1	633.275	-0.948664	1.53855e-06	545.547	-0.458585	0.0569065	549.096	-1.56979	1.991e-26	650.595	-0.981216	2.39585e-10	543.97	-1.2354	1.1377e-11	552.668	-1.13395	7.9226e-12	646.545	-1.0352	4.67451e-15	715.052	-0.541363	0.00656757	613.75	-1.35374	7.24026e-17	672.533	-0.925051	4.39547e-15	557.807	-0.297748	0.238112	531.053	-1.34511	3.52188e-16	835.292	-0.11643	0.801881	881.741	0.070803	0.835059	820.41	-0.0630521	0.978213	442.422	-0.165075
	C1_06530C	orf19.6260	634.095	-0.195025	0.278345	404.51	-0.783639	0.000925935	657.414	-0.0399114	0.825826	988.08	0.295793	0.0135321	680.861	-0.441099	0.00273025	680.045	-0.42653	0.00235679	690.644	-0.437298	0.000294924	574.951	-1.04818	3.18221e-05	716.075	-0.368453	0.0153646	945.014	0.410207	0.000459509	436.059	-0.893129	0.000352503	606.565	-0.465068	0.0259974	764.394	0.225145	0.529482	762.038	0.243978	0.379407	710.07	0.11967	0.95918	839.764	0.699308
	C1_06540C	orf19.6259	155.824	0.531619	0.0117731	119.475	0.560523	0.0722943	216.672	1.29378	6.07065e-11	443.928	1.71978	2.07998e-29	211.832	0.397646	0.0773947	219.087	0.496037	0.0288726	187.434	0.391554	0.0829031	138.448	-0.416777	0.263886	199.189	0.504325	0.0325843	431.171	1.9917	1.35043e-39	96.7139	-0.739849	0.0831912	197.433	0.706935	0.0471454	162.398	0.531567	0.248091	150.02	0.35722	0.324525	142.757	0.29956	0.910525	424.801	1.70185
	C1_06550W	GLT1	3439.06	-0.233791	0.460916	2287.62	-0.666723	0.0321583	6577.26	1.37481	6.34752e-07	4854.19	-0.840563	1.39733e-12	6615.63	0.489307	0.000123463	8781.17	1.1427	1.22081e-20	4479.76	-0.961375	2.2697e-21	3755.63	-1.73311	2.13628e-28	8635.31	0.905065	2.76277e-12	3635.86	-0.0113566	0.917415	2159.47	-0.528253	1.69409e-05	7558.66	1.91983	2.89849e-41	4824.77	0.578606	0.265607	4994.38	0.682828	0.134646	3529.86	-0.168429	0.967903	3372.46	-0.0434084
	C1_06560W	orf19.6255	311.436	-0.967074	1.08726e-05	209.442	-1.53769	1.16647e-05	284.739	-1.30935	1.87647e-11	390.192	-0.410806	0.0098466	262.407	-1.58954	1.72384e-13	277.085	-1.26918	5.79155e-11	310.912	-0.310929	0.049247	391.402	0.412048	0.101926	263.847	-0.975119	2.34016e-08	363.689	-0.42724	0.00448901	315.336	0.213592	0.465393	254.952	-1.29371	3.14101e-08	421.328	-0.0527397	0.922459	391.444	-0.247511	0.450202	397.28	-0.122807	0.961805	273.859	0.486961
	C1_06570W	ANT1	401.994	-0.856932	0.0108643	517.355	0.71533	0.0245323	562.872	0.273693	0.400454	666.524	-0.476353	0.00796854	824.425	0.491968	0.00698798	762.701	0.308359	0.0980136	441.148	-0.685079	2.6419e-06	4200.87	3.89005	4.4689e-91	586.381	0.16682	0.255983	639.393	-0.785377	6.35147e-06	3746.28	3.6156	4.29576e-84	736.753	0.139514	0.572841	629.271	0.416547	0.529482	549.772	0.0838364	0.893248	629.436	0.506074	0.785708	421.29	0.781321
	C1_06580W	RPS23A	7537.79	2.94221	1.94031e-14	3059.11	1.87625	4.36799e-06	6244.07	2.65603	1.76973e-12	8391.21	2.09244	1.36031e-122	10393.9	2.67356	2.71108e-174	7717.57	2.17308	3.01461e-95	8608.84	2.19532	1.42159e-101	1829.08	-2.2151	1.69676e-20	8021.79	2.04244	2.72905e-71	7816.79	3.31041	1.00542e-291	702.332	-1.30216	1.33205e-14	7451.79	3.46355	1.71385e-168	2383.03	0.711152	0.315813	2499.62	0.841017	0.180783	1523.44	-0.422393	0.922239	13715	-0.15396
	C1_06590C	orf19.6252	852.668	-0.0277816	0.886529	465.731	-1.21585	8.81253e-05	781.561	-0.244458	0.0576591	1130.02	0.102701	0.40614	786.117	-0.660046	9.30608e-07	825.325	-0.465421	0.000585456	875.237	-0.0211549	0.874228	667.201	-0.860574	7.7062e-06	793.961	-0.371325	0.00436056	1057.74	0.234573	0.0228769	518.38	-0.923554	9.09064e-07	729.553	-0.448354	0.00420491	953.863	0.174402	0.582865	902.213	0.0462066	0.870391	875.256	0.0329832	0.989878	1016.19	0.28872
	C1_06600W	orf19.6250	2861.37	-0.0698374	0.625843	2125.73	-0.124836	0.565328	2431.59	-0.54485	2.97519e-07	2801.72	-0.150659	0.219381	2396.73	-0.251158	0.0629604	2296.09	-0.371594	0.00418034	2736.31	-0.0630285	0.534931	2763.02	0.0365861	0.854405	2484.03	-0.416396	9.41965e-05	2823.76	-0.321025	0.000295114	2340.92	0.184044	0.141488	2271.21	-0.573438	6.04813e-06	2894.46	-0.156371	0.683002	2964.34	-0.0558756	0.825205	2901.97	-0.0440725	0.982893	2779.29	-0.253852
	C1_06610C	HAK1	349.414	-4.11158	1.38722e-50	2646.44	3.26361	2.49043e-61	544.345	-0.566457	0.00515944	2040.48	1.86569	4.27893e-36	2883.05	2.68361	1.08325e-82	492.815	-1.86094	1.64793e-25	431.176	-4.85066	3.7995e-92	1504.85	1.43165	2.91059e-08	545.31	-1.79736	2.63649e-18	1798.12	2.41622	6.56723e-133	1096.33	2.18034	4.23372e-36	367.923	-1.00154	0.000108676	751.416	0.247189	0.570048	773.977	0.351372	0.397281	589.7	-0.361088	0.363716	1549.57	6.20017
	C1_06620C	orf19.6248	14.9038	-1.41712	0.074644	698.39	6.41108	2.17366e-86	22.2838	0.141668	0.799238	47.8924	1.47257	0.000350317	409.815	5.15919	8.23846e-90	18.8843	-0.548505	0.416593	15.9897	-0.975781	0.15581	288.884	4.7607	8.76953e-42	21.0884	-0.0561443	0.934267	45.68	1.29747	0.000917038	304.156	5.00872	1.80249e-71	21.1943	-0.248905	0.722189	23.086	0.0778877	0.960501	22.1092	-0.0153475	0.990071	22.9154	0.154262	0.989878	38.0214	2.96851
	C1_06630W	orf19.6247	267.163	1.51429	1.62972e-09	957.473	4.11066	2.32253e-67	147.457	0.214529	0.417481	248.81	0.812195	4.73233e-05	660.422	2.86404	4.03662e-58	163.692	0.0904517	0.751934	269.451	0.88139	3.83272e-05	544.253	2.28782	1.07772e-10	199.348	0.0991427	0.68821	249.919	1.85246	2.35785e-16	417.945	3.32763	1.38604e-39	141.746	1.01489	0.00176228	155.998	0.216374	0.761816	170.148	0.461952	0.265983	119.175	-0.497997	0.796302	365.711	-0.503117
	C1_06640C	orf19.6247.1	1551.28	0.100559	0.626047	1694.44	0.993001	3.09292e-06	1418.39	-0.112149	0.566182	1187.68	-0.908156	2.26433e-16	1695.82	0.562444	1.25858e-06	1368.41	0.0135077	0.923779	1592.49	0.376806	0.00145975	1531.85	0.339862	0.150979	1393.91	-0.0278816	0.872929	1490.73	-1.29662	7.99378e-47	1508.01	0.0508811	0.704789	1639.74	-0.345401	0.00336572	1498.27	-0.115643	0.806225	1491.86	-0.0995327	0.810813	1717.8	0.360052	0.438269	1263.57	-1.14008
	C1_06650W	orf19.6246	596.216	-0.409253	0.0388278	783.049	1.02929	4.08554e-06	527.189	-0.800009	3.06519e-05	597.385	-0.896134	1.71341e-11	677.856	-0.0383887	0.827513	580.146	-0.518426	0.000279115	588.551	-0.278489	0.039123	747.79	0.458883	0.125885	531.937	-0.68217	1.9708e-06	558.512	-0.80568	9.19137e-10	641.285	0.660608	4.06e-05	520.968	-0.529345	0.00100388	714.893	0.0264447	0.960225	686.189	-0.0646908	0.867749	665.978	-0.0788864	0.979153	476.314	-0.476792
	C1_06660W	orf19.6245	2311.44	-1.02354	6.26402e-08	3465.4	0.966697	2.85576e-05	2740.78	-0.326476	0.119085	2273.99	-0.832841	5.72481e-17	2135.49	-0.600179	3.58361e-08	2468.05	-0.106711	0.375764	2050.87	-0.75622	1.22012e-14	3450.27	0.803266	0.000583777	2480.24	-0.158753	0.225227	2675.39	-1.0426	9.30024e-30	2964.72	0.437726	0.000112657	2667.13	-0.492897	0.00115051	2964.46	-0.254551	0.535678	2935.79	-0.254048	0.452258	3197.32	0.0755498	0.981228	1606.24	-0.0802067
	C1_06670W	orf19.6244	396.909	-0.705014	6.38092e-06	298.581	-0.726228	0.00177945	449.031	-0.227411	0.16056	365.92	-1.11591	9.37695e-13	370.409	-0.570047	0.000962116	441.704	0.0118706	0.952526	372.565	-0.292321	0.0860579	356.556	-0.355167	0.213398	420.91	0.0292638	0.889228	388.384	-1.30135	2.18336e-16	336.02	-0.438105	0.159051	441.662	-0.240052	0.148614	488.538	-0.140639	0.740461	466.803	-0.248675	0.403219	498.939	0.0247353	0.989878	273.653	-0.567643
	C1_06680W	VPS34	310.515	-0.697914	0.00548738	224.226	-0.883807	0.00997127	299.593	-0.773419	0.00578556	349.917	-0.389048	0.0219017	257.388	-1.10261	2.2059e-07	265.919	-0.933562	6.99564e-07	309.597	-0.435671	0.0288586	346.821	-0.00582984	0.981892	284.354	-0.80366	2.74706e-06	381.613	-0.739681	3.74424e-07	292.434	-0.411758	0.137099	316.693	-0.904003	6.95539e-07	384.262	-0.118201	0.861281	383.036	-0.0972597	0.849631	410.318	0.170748	0.95918	272.708	0.174168
	C1_06690W	CYK3	177.762	-0.639351	0.0125427	103.078	-1.93191	5.66773e-07	162.681	-0.9225	0.000255806	158.321	-0.571407	0.01078	163.569	-0.0709858	0.810374	114.765	-1.40571	2.30401e-06	200.355	-0.121056	0.59585	106.448	-4.45678	1.16442e-19	145.588	-1.42632	1.24736e-09	170.934	-1.13092	1.37144e-07	91.6349	-3.05265	7.56143e-11	133.186	-1.69102	2.68089e-05	200.557	-0.357102	0.456531	220.088	-0.0372666	0.943866	215.407	-0.0251028	0.992483	136.013	-0.305256
	C1_06700W	orf19.6240	464.057	-0.710717	0.00157537	300.099	-1.40374	3.41314e-08	431.581	-0.935903	1.5095e-05	571.382	-0.447819	0.00154704	515.484	-0.377539	0.0229414	441.469	-0.93263	5.20254e-09	527.753	-0.501052	0.00177689	383.428	-1.88649	1.29465e-11	462.041	-1.08669	3.12739e-09	585.162	-0.63184	9.32119e-07	311.125	-1.99334	3.00059e-06	447.36	-1.14693	1.09005e-10	605.597	0.0289136	0.960225	618.458	0.114478	0.789577	613.756	0.164263	0.958447	421.501	0.277714
	C1_06710W	KIN28	347.861	-0.130203	0.522327	214.293	-0.843552	0.00209266	310.411	-0.445818	0.0166946	411.048	0.149438	0.376531	297.079	-0.462334	0.030501	307.734	-0.326661	0.0803044	332.716	-0.0546121	0.75942	292.346	-0.382468	0.108105	307.041	-0.353798	0.0510195	394.163	0.0338312	0.870685	251.87	-0.23933	0.390196	313.289	-0.220076	0.37519	370.248	-0.0662292	0.897095	363.8	-0.0899025	0.796382	360.146	-0.0390048	0.989878	386.231	0.196614
	C1_06720C	orf19.6238	337.26	-0.290821	0.0734071	212.762	-0.959311	0.000158668	292.214	-0.739406	2.79403e-05	303.143	-0.705972	3.02761e-05	273.814	-0.623229	0.00123809	278.617	-0.541398	0.00272784	328.19	0.0143514	0.939869	182.21	-2.78695	3.93567e-15	294.003	-0.371218	0.0394762	295.044	-0.785531	8.10408e-07	157.945	-2.24216	1.09772e-13	270.032	-0.582321	0.012799	367.759	-0.147155	0.737044	361.015	-0.171935	0.580498	356.607	-0.131613	0.958447	274.145	-0.578283
	C1_06730W	RAC1	742.878	-0.17731	0.206224	517.509	-0.443675	0.0404135	747.308	-0.110845	0.47079	922.634	0.00472433	0.977623	723.175	-0.362588	0.0208768	713.987	-0.386798	0.00677919	707.193	-0.111218	0.413305	811.98	0.339962	0.204212	668.449	-0.336326	0.0229833	931.018	0.0177827	0.900787	697.663	0.210679	0.189067	744.242	-0.219155	0.208724	837.495	0.0580298	0.894889	788.178	-0.0907047	0.754273	817.167	0.090311	0.967903	819.233	0.224856
	C1_06740C	NOP6	111.129	0.821847	0.0019056	114.204	1.4666	2.28887e-06	208.479	2.09725	1.66828e-28	471.609	3.44523	1.04183e-75	223.484	2.43137	3.30945e-20	183.014	2.09335	2.89264e-14	84.3843	0.95292	0.00636994	71.7965	0.641925	0.135321	160.826	2.18102	9.83724e-18	476.458	3.27362	8.39001e-91	57.5043	-0.240708	0.649685	174.827	1.81441	2.18477e-10	78.4567	-0.184683	0.847456	71.2989	-0.475621	0.37991	80.9408	0.0121657	0.996022	489.609	2.42742
	C1_06750W	orf19.6235	82.7783	-1.26919	0.000144326	58.4822	-1.62688	0.00250092	98.0133	-0.500813	0.0645208	127.555	0.499333	0.108831	75.0381	-0.717286	0.0712241	87.285	-0.184256	0.663705	77.9941	-0.996656	0.000508157	99.1924	-0.0650945	0.882108	94.4702	-0.344361	0.346293	162.421	-0.0670604	0.789735	98.1589	-0.549096	0.36474	104.475	-1.15702	9.14736e-05	109.788	-0.307009	0.710655	114.163	-0.155069	0.764339	134.497	0.370612	0.800708	97.8593	1.44482
	C1_06760C	orf19.6234	84.2253	2.68844	1.18681e-13	576.826	6.05111	4.75646e-100	165.571	3.79161	1.27286e-53	421.374	4.4241	1.43156e-106	523.024	4.93643	4.59425e-89	158.104	3.10913	3.78927e-26	80.6272	1.98293	2.73868e-10	438.144	4.73413	2.07523e-40	129.802	2.7797	1.44611e-24	407.291	4.96526	2.12293e-113	686.493	6.26112	5.07908e-165	139.017	3.53748	3.5545e-25	29.0258	0.555173	0.580179	28.5927	0.534484	0.463215	23.0073	0.0267492	0.995457	463.626	2.28138
	C1_06770W	orf19.6233	390.152	0.315344	0.06228	493.148	1.45911	4.76708e-11	400.034	0.418979	0.00543612	563.886	0.879063	1.73284e-09	501.639	0.894786	9.70721e-08	376.646	0.212868	0.287819	352.149	0.156206	0.393434	513.136	1.10916	2.5669e-06	402.271	0.462887	0.00992257	548.196	0.990513	2.59131e-15	697.392	2.15073	7.9073e-37	368.521	0.398518	0.0197384	365.208	0.0266749	0.963191	352.552	-0.0511743	0.903687	341.836	-0.0635046	0.981963	583.226	0.57481
	C1_06780W	NPR1	1245.4	-1.18606	2.11191e-16	1255.01	-0.124286	0.553757	1406.69	-0.616657	2.46991e-05	1505.38	-0.884671	8.3664e-19	1486.12	-0.468854	6.52381e-05	1428.84	-0.588442	4.80277e-07	1298.63	-0.903815	1.69139e-15	1860.47	0.324865	0.081057	1419.55	-0.619173	5.43251e-07	1525.05	-1.08266	7.35425e-28	1730.58	0.473607	3.59542e-05	1444.41	-0.713286	7.1673e-08	1806.64	0.00916411	0.982941	1771.69	-0.0183464	0.961379	1813.2	0.11932	0.958447	917.066	0.295269
	C1_06790C	MRPL19	694.09	0.930046	2.00748e-06	298.503	-0.622394	0.022977	542.285	0.385026	0.0871249	518.256	0.00366283	0.982894	570.069	0.578936	7.6099e-05	506.956	0.299066	0.0659173	642.624	1.13487	8.99395e-23	298.171	-0.944381	0.00048117	530.398	0.675788	2.14273e-06	625.531	-0.356037	0.00871035	321.832	-1.67818	8.85094e-11	601.302	-0.0309437	0.867476	488.865	-0.0502406	0.938457	455.346	-0.236412	0.525819	560.08	0.412338	0.544118	740.786	-0.993183
	C1_06800W	orf19.6230	225.913	0.0640531	0.831338	136.508	-0.663216	0.0742133	247.409	0.350714	0.0763029	489.595	1.76329	3.87021e-29	228.866	0.409536	0.0478011	230.543	0.443214	0.061309	201.165	0.179966	0.431922	110.97	-2.27091	6.52663e-05	221.719	0.39696	0.0705757	494.804	1.68078	1.72877e-31	90.0822	-3.30138	1.68788e-06	223.553	0.261207	0.403793	218.221	-0.15484	0.78082	211.757	-0.215135	0.605111	217.634	-0.0533191	0.989878	486.422	1.52851
	C1_06810W	CAT1	16765.2	-0.287656	0.0907515	31310.3	1.80245	3.11232e-18	13734.4	-0.959459	5.62086e-09	17123.9	-0.218991	0.0474684	17008.1	0.124103	0.333136	13843.6	-0.49321	5.51581e-07	13375.9	-0.315623	0.000252691	79489.2	3.31946	9.3672e-42	12297.5	-0.660546	4.24667e-10	20575.1	-0.741078	2.76843e-22	77421.5	2.92686	1.08691e-135	16850.8	-0.966006	2.06097e-12	18143.3	-0.165775	0.681508	17209	-0.300707	0.279734	20985.7	0.340282	0.440528	15734.7	-0.112843
	C1_06820W	orf19.6227	242.502	0.628599	0.00370524	166.38	0.386543	0.158623	303.087	1.15694	2.81116e-14	461.99	1.73035	6.59264e-31	276.313	0.940556	4.50111e-07	277.783	0.965375	3.19849e-07	219.126	-0.141676	0.478862	293.502	0.692515	0.0098249	285.944	0.536619	0.0105214	464.465	1.78219	1.08365e-28	224.443	1.04581	0.000498483	259.688	0.894947	0.0016186	198.623	0.00223662	0.994792	217.852	0.280537	0.378682	191.38	-0.00745125	0.996315	498.239	1.08663
	C1_06840C	orf19.6225.1	1027.21	1.75289	5.74857e-09	701.989	1.55646	2.39738e-06	376.992	-0.665524	0.0419779	587.499	0.386891	0.0092826	718.502	1.13259	8.6586e-15	425.24	-0.152937	0.404169	939.657	2.38692	4.98606e-92	577.142	1.5503	2.97343e-10	347.13	0.346393	0.0928518	641.864	-0.130935	0.431431	691.236	0.961974	1.67395e-07	458.959	-0.786839	1.13064e-05	481.122	-0.0488184	0.956699	398.559	-0.629285	0.226282	542.128	0.37261	0.914955	1175.48	-1.43099
	C1_06850W	PCL7	1327.69	-0.703584	6.11127e-05	1528.47	0.540683	0.0113461	1128.69	-1.34385	1.92827e-17	1332.1	-1.21379	8.52039e-25	1741.83	0.159472	0.218706	1241.34	-0.951868	2.74379e-15	1333.33	-0.360219	0.000927942	1932.28	0.715679	0.000479493	1152.95	-0.957494	7.75269e-15	1438.92	-1.36833	2.50665e-44	1867.1	0.656053	5.22067e-05	1293.83	-1.17834	2.03067e-14	1720.55	0.0130883	0.9787	1627.04	-0.12159	0.717307	1771.29	0.191909	0.910525	929.621	-0.512906
	C1_06860W	orf19.6224	166.512	1.52418	2.39665e-07	149.189	1.84591	6.66327e-07	343.731	2.83517	3.62249e-26	169.409	1.47365	4.3619e-09	235.264	2.30099	1.46908e-17	615.315	3.86857	1.2207e-78	100.2	1.5487	2.82848e-10	466.718	4.14784	1.62409e-57	470.601	4.09842	2.32318e-68	189.935	0.3034	0.197698	462.415	2.76145	2.22021e-27	521.724	2.60785	4.02879e-29	86.2777	-0.101496	0.921808	70.6487	-0.736684	0.203042	120.963	0.847588	0.305203	252.841	-0.165779
	C1_06870C	orf19.6222.1	3.50081	-5.2501	0.00634161	319.865	6.91862	9.06763e-55	12.5891	1.41157	0.0842447	13.9222	-0.694506	0.392683	51.9075	2.52868	1.08971e-07	12.1815	-0.734714	0.402849	6.45928	-3.06557	0.0112161	274.999	5.56898	1.29882e-32	10.6698	-0.305867	0.756815	7.45265	-1.30256	0.215988	153.816	5.35155	4.71484e-40	14.5996	1.1313	0.143701	11.6494	1.14214	0.57591	9.63522	0.744875	0.668869	8.39374	0.46286	0.975972	5.04446	5.6736
	C1_06880C	SPO22	2.83455	0.886401	0.737206	19.1808	4.63026	2.69497e-06	2.66423	0.79976	0.608822	2.46718	3.62315	0.103214	21.3799	7.01777	3.17081e-07	0.711874	1.75973	0.661662	2.70684	1.61055	0.363947	5.442	2.8785	0.124124	1.78199	0.774285	0.76343	3.34017	1.46153	0.441248	10.803	3.99411	0.00593847	0.724712	-2.95764	0.527344	1.19707	-2.58195	NA	1.68131	-0.563085	NA	1.74823	-0.315408	0.991056	4.18456	0.139123
	C1_06890C	orf19.6220.4	1540.38	3.81543	4.74271e-16	715.538	3.05051	8.55177e-10	1366.53	3.65232	1.74847e-15	2201.3	2.81817	1.05379e-79	2351.71	3.12716	5.63587e-87	1693.96	2.59705	1.27071e-55	1806.99	2.59115	1.90776e-102	293.586	-2.54002	4.86784e-25	1791.34	2.55076	7.29439e-88	1946.28	4.68686	0	86.1412	-0.525544	0.208069	1629.76	4.63684	9.46204e-160	360.021	1.25265	0.38205	372.499	1.33992	0.250976	169.01	-0.633543	0.910525	3398.74	0.24101
	C1_06900C	MMD1	1228.93	-0.286885	0.060845	643.32	-1.94643	1.36451e-10	1205.05	-0.299919	0.0675067	1392.88	-0.570162	1.4235e-07	1117.77	-0.942862	3.46623e-15	1352.54	-0.234506	0.0693041	1336.72	-0.203563	0.0553199	718.137	-5.12802	2.92934e-109	1391.56	-0.127787	0.296918	1254.85	-0.298715	0.00972547	502.915	-4.6321	4.42799e-87	1177.51	-0.0517311	0.745168	1475.53	0.135781	0.721612	1440.21	0.0953225	0.763443	1308.96	-0.106833	0.95918	1135.02	-0.163249
	C1_06910C	orf19.6220	506.341	-0.373074	0.0110051	415.6	-0.117202	0.618839	493.623	-0.406051	0.00826094	715.828	0.434562	0.000368397	493.608	-0.261916	0.136516	466.093	-0.430796	0.00410316	475.353	-0.210936	0.195119	597.44	0.485966	0.0459381	427.674	-0.617554	0.000372613	647.545	0.349842	0.00550006	423.749	0.173045	0.321206	421.664	-0.498903	0.00354205	580.123	-0.0739563	0.864277	559.713	-0.150551	0.656987	546.841	-0.146218	0.945666	631.73	0.717894
	C1_06920C	orf19.6219	169.074	0.988529	0.00220373	91.5316	0.188373	0.668193	176.779	1.11734	0.000257403	233.526	0.542138	0.00611314	180.041	0.196731	0.454424	209.169	0.592475	0.00384908	197.048	0.419011	0.0358579	153.428	-0.209253	0.506289	214.157	0.587011	0.0026801	191.716	1.05879	5.94548e-08	107.207	0.550729	0.210336	181.55	1.2443	1.25703e-08	147.19	0.580275	0.35585	146.17	0.585627	0.268593	113.602	-0.005197	0.998354	254.001	0.118267
	C1_06930W	PGA63	1254.89	0.400176	0.134801	576.613	-1.28407	0.000313691	1116.3	0.131183	0.634828	1699.2	0.194746	0.109398	1305.39	-0.211529	0.118829	1335.15	-0.124947	0.356742	1513.35	0.0225936	0.88072	777.907	-4.0072	2.5274e-71	1454.76	-0.139602	0.383091	1494.63	0.738193	5.08147e-10	413.949	-4.1291	9.16553e-31	1085	0.307232	0.0207048	1299.13	0.385495	0.42774	1338.62	0.484459	0.25002	1054.08	-0.0917046	0.981963	1638.25	0.163499
	C1_06940C	ATC1	2366.64	-0.0623942	0.679878	1202.68	-1.66251	1.2671e-18	1789.44	-0.989105	7.15941e-15	2741.86	0.142721	0.267482	1483.9	-1.79245	1.0713e-35	1841.72	-0.71665	7.86171e-08	2098.16	-0.304864	0.00226791	1771.12	-0.822895	9.61011e-07	1941.59	-0.624569	1.37703e-07	3158.28	-0.0368057	0.753352	1817.91	-0.6739	3.18908e-06	2081.05	-0.989116	2.98231e-09	2468.4	-0.0563555	0.9007	2451.88	-0.0475379	0.865421	2670.3	0.261785	0.724969	2628.27	0.132269
	C1_06960W	SUI2	877.39	1.90324	5.2425e-13	419.77	1.00079	0.00430118	868.355	1.91187	3.97721e-14	1169.91	1.77718	4.51016e-55	1063.76	1.83085	9.08412e-48	899.352	1.52362	2.55018e-27	952.736	1.36387	8.68266e-34	353.151	-1.48354	6.29583e-10	962.338	1.35265	3.81068e-24	1089.24	2.72474	8.96832e-136	148.696	-1.03862	0.00080325	854.816	2.55887	3.61059e-66	438.03	0.347897	0.547773	468.199	0.537876	0.232204	316.566	-0.513092	0.620406	1614.5	0.205394
	C1_06970C	orf19.6211	562.831	0.929358	9.09988e-08	604.872	1.64269	2.25422e-12	374.654	-0.0553075	0.758483	499.971	0.0964326	0.53344	473.812	0.285463	0.0868485	393.228	-0.230161	0.183717	559.941	0.413095	0.00131486	876.766	1.45502	4.88385e-16	469.246	-0.116309	0.537245	450.554	0.116795	0.455287	845.768	2.20021	7.26746e-51	344.57	-0.247252	0.234604	426.204	0.15236	0.711857	449.746	0.320399	0.232168	391.71	0.0149826	0.992979	646.087	-0.696877
	C1_06980C	orf19.6209	380.351	-0.162823	0.506429	7603.44	5.61371	1.15352e-137	299.398	-0.960094	8.02787e-05	308.397	-0.15854	0.423881	2362.69	3.94686	1.46592e-177	284.869	-0.00971298	0.969715	308.937	-0.0558204	0.770526	11709	6.23242	8.73741e-173	298.131	-0.210552	0.270966	385.786	-0.535287	0.000585779	11286.3	6.12455	0	321.181	-0.677798	0.000482828	360.206	-0.468812	0.321011	370.873	-0.33916	0.336698	410.151	0.0428066	0.989878	333.466	-0.481371
	C1_07000W	MEF2	592.599	2.02011	4.6377e-29	432.639	1.95452	1.50739e-16	609.114	2.09711	9.2316e-30	377.32	1.36804	3.05208e-13	574.11	2.36781	1.53362e-39	584.179	2.40738	7.92112e-44	555.105	2.47515	2.56534e-78	305.258	1.43654	3.98095e-11	600.724	2.58387	1.67966e-63	368.934	1.26165	1.9128e-13	341.602	1.81439	2.76715e-12	541.968	2.25264	9.6724e-33	219.786	-0.317774	0.607708	208.445	-0.460415	0.236054	216.117	-0.256232	0.946033	774.48	-0.984625
	C1_07010W	orf19.6205	139.099	0.0190178	0.942978	101.518	-0.083438	0.86335	135.022	-0.0224971	0.932602	129.617	0.587552	0.028612	91.7014	0.00527539	0.988548	96.547	0.164505	0.63782	102.513	-0.374263	0.166156	168.415	0.986953	0.000430814	113.042	-0.11723	0.684398	148.569	0.230607	0.484299	181.241	1.4851	3.73293e-07	107.431	-0.293275	0.441703	120.102	-0.579259	0.325787	131.365	-0.239997	0.573191	131.622	-0.163914	0.961805	150.053	-0.0269489
	C1_07020C	PUT3	502.623	-0.00870558	0.959709	378.636	-0.021377	0.929007	502.038	0.0328102	0.841613	516.422	0.160247	0.349431	415.21	-0.112136	0.522045	435.275	0.0426263	0.811397	472.942	0.189994	0.243763	625.469	0.927542	2.19278e-06	453.744	0.0323854	0.871675	545.598	0.0119194	0.939399	551.756	0.927774	2.01585e-06	439.236	-0.207639	0.241317	489.012	-0.212286	0.559781	489.538	-0.179253	0.561273	500.89	-0.0331438	0.989878	531.295	-0.0598764
	C1_07030C	RBT4	72.4807	-0.198777	0.648608	60.3019	0.0837668	0.872729	184.904	1.94688	3.29615e-12	108.261	0.799917	0.00471109	132.228	1.48169	2.68666e-07	204.755	2.29356	2.97649e-21	47.6005	-1.00371	0.00745205	51.7882	-0.577989	0.330505	160.951	1.99119	1.17914e-14	87.1193	0.738708	0.00950325	34.8854	-0.912047	0.0928626	218.419	2.74447	1.30377e-31	76.7957	-0.13627	0.897579	72.8634	-0.2693	0.732183	68.5445	-0.386443	0.942188	102.463	0.852059
	C1_07040C	orf19.6200	2.71522	-1.47292	0.453234	2.12075	-1.25356	0.605052	2.62662	-1.52873	0.480867	0.614045	2.69818	0.481845	2.14315	4.67375	0.0622003	0.735951	3.13737	0.446681	1.21695	-3.62493	0.183671	7.50172	2.43795	0.228739	1.78059	-1.17855	0.640344	0.212633	-1.25665	0.796855	2.21424	3.90598	0.178238	1.57119	3.04371	0.340817	2.06117	-4.54517	0.328375	3.30358	-0.728767	NA	2.19174	-3.47272	0.803144	1.38506	-0.393365
	C1_07050C	orf19.6199	194.63	0.505494	0.0118368	147.223	0.506152	0.151643	187.984	0.457961	0.0478876	226.459	0.450865	0.0161356	182.718	0.215054	0.43972	209.784	0.579099	0.00587087	201.212	0.239422	0.246662	194.445	0.213204	0.463631	214.8	0.370898	0.113996	199.464	0.327368	0.133482	167.452	0.775587	0.0146869	183.656	0.484673	0.0407622	172.602	0.085792	0.889401	178.877	0.211902	0.636	161.601	-0.00584911	0.998354	248.524	0.016145
	C1_07060C	orf19.6198.1	162.387	0.129214	0.586553	233.15	1.57358	3.98116e-06	181.939	0.471407	0.0306784	218.217	0.363372	0.0952585	204.291	0.512011	0.033112	198.735	0.455459	0.0465187	168.027	-0.205562	0.336671	281.887	1.14444	0.000109438	195.577	0.188295	0.444386	238.279	0.572122	0.00836746	210.976	1.10174	4.17289e-06	219.486	0.717477	0.00350572	169.003	0.135641	0.841514	173.37	0.229423	0.525819	165.375	0.165977	0.958447	209.473	0.35491
	C1_07070C	DHH1	192.865	-0.806851	5.26597e-05	161.078	-0.447	0.118583	208.553	-0.465424	0.0109172	227.727	-0.717559	0.0012078	206.11	-0.631516	0.0209408	214.324	-0.46926	0.0440598	175.632	-0.111016	0.61458	165.2	-0.221987	0.5225	161.311	-0.427437	0.129833	222.238	-0.660451	0.000922006	156.449	-0.626092	0.0876012	183.984	-0.828045	0.000126722	259.486	0.0386136	0.956699	221.394	-0.416602	0.180783	247.431	0.00198894	0.998588	157.875	0.112235
	C1_07080W	orf19.6196	857.706	-1.18549	1.93811e-08	665.6	-1.07167	3.10005e-05	704.084	-2.31435	2.4704e-18	735.194	-1.24896	1.75813e-25	653.641	-1.21961	1.21684e-18	566.725	-2.02316	3.20775e-40	665.677	-1.05873	1.64038e-17	795.849	-0.298628	0.212048	566.666	-2.05441	7.1436e-42	853.477	-1.80261	8.63389e-58	885.251	-0.134914	0.379484	682.906	-2.40647	1.46251e-52	1100.44	-0.368271	0.362434	1081.52	-0.392685	0.250976	1202.83	0.0128374	0.995457	491.682	-0.446909
	C1_07090C	orf19.6195	542.525	-0.157819	0.383624	364.51	-0.54654	0.0258727	538.533	-0.13086	0.509761	841.283	0.324195	0.00606985	583.303	-0.383975	0.00890089	576.792	-0.402665	0.00397815	547.468	-0.488367	7.45819e-05	506.117	-0.683078	8.50005e-05	572.502	-0.390228	0.00845904	799.708	0.316425	0.00945958	385.908	-0.86361	0.000164885	551.768	-0.345126	0.0390968	644.464	0.22045	0.547773	627.063	0.173148	0.547872	612.37	0.175576	0.945666	724.487	0.687322
	C1_07100C	orf19.6194	170.268	-0.0246556	0.930709	104.305	-0.723954	0.0292483	122.504	-1.15855	1.06191e-05	188.335	-0.18281	0.510381	126.288	-1.23093	6.99683e-05	127.352	-1.16468	8.05014e-05	194.857	-0.0335496	0.884167	149.273	-0.856204	0.00160914	138.41	-1.38855	2.83592e-09	183.471	-0.462797	0.0209087	108.632	-1.1156	0.0292804	148.121	-0.704332	0.00892176	182.43	0.0535088	0.951087	191.073	0.211713	0.602451	183.105	0.166144	0.958447	175.424	-0.11921
	C1_07110W	TAF145	970.232	-0.104596	0.4933	761.993	0.00558604	0.978542	818.542	-0.612795	2.69452e-05	1100.72	-0.115278	0.395989	876.091	-0.450112	0.00244889	790.893	-0.80595	2.68923e-09	1010.16	-0.136685	0.244339	1193.71	0.391874	0.0519048	865.439	-0.712557	4.74499e-06	1015.61	-0.175991	0.0940365	896.312	0.464893	0.00145564	776.354	-0.589605	1.32483e-05	1054.83	0.0219383	0.962628	1068.42	0.0858039	0.749835	995.935	-0.0416011	0.989878	1010.46	-0.00467452
	C1_07120W	GAP4	1375.53	2.27133	4.65256e-15	439.191	0.549567	0.145803	483.03	0.10755	0.777351	2355.16	2.6906	4.92207e-157	1071.01	1.50313	8.99261e-25	545.353	-0.0547123	0.798956	1478.31	1.70726	1.16173e-65	413.171	-2.16854	9.26462e-11	626.138	-0.358786	0.0190026	1970.76	3.26297	2.84034e-233	168.128	-1.76323	7.74768e-06	382.842	0.46341	0.0145684	539.282	0.255837	0.711857	603.743	0.565164	0.250976	406.568	-0.487028	0.758323	3181.21	0.658237
	C1_07130C	orf19.4455	314.549	0.314942	0.0965596	197.586	-0.207542	0.512154	336.925	0.529856	0.000951467	361.026	0.66689	0.000251898	312.711	0.62015	0.00348696	315.755	0.655515	0.00111582	278.942	0.579014	0.000645851	238.091	0.238673	0.455849	306.021	0.759058	5.58326e-05	352.353	0.652608	2.97842e-05	198.344	0.0975679	0.762177	310.902	0.689508	0.0116648	275.221	-0.169729	0.787425	260.711	-0.311797	0.29252	265.827	-0.173404	0.951675	400.658	0.167538
	C1_07140C	RIA1	696.672	-0.42047	0.0312274	559.884	-0.224483	0.360961	720.335	-0.261248	0.0748371	1266.99	0.408075	0.000201869	833.717	-0.44979	0.00119492	797.509	-0.585643	4.69946e-05	844.379	-0.377734	0.000857346	626.395	-1.53216	8.28738e-15	831.648	-0.481344	0.000173827	1171.63	0.46039	3.41191e-05	445.436	-1.76387	1.09785e-13	720.212	-0.541891	0.000607841	920.783	0.283683	0.325564	907.213	0.271086	0.231207	849.581	0.164037	0.922239	1012.02	1.09592
	C1_07150W	orf19.4450.2	145.981	0.0381419	0.885719	93.5063	-0.486624	0.188565	138.753	-0.0656433	0.831331	203.25	1.32853	6.77448e-09	103.699	0.0346504	0.918994	108.302	0.170905	0.586573	127.45	0.218694	0.372529	82.0944	-1.22995	0.0085403	120.29	0.016429	0.957808	237.186	1.1029	2.95411e-07	96.5529	-0.262727	0.597025	112.35	-0.469359	0.153255	128.854	-0.478793	0.3625	135.58	-0.281364	0.493306	141.204	-0.0797291	0.989878	218.714	0.795512
	C1_07160C	orf19.4450.1	6709.41	-1.21445	0.00207748	3566.69	-7.16533	4.01926e-83	4811.5	-4.58053	1.25015e-64	8392.92	-4.57514	2.65076e-65	7170.95	-7.09205	1.3782e-102	7639.74	-3.65943	4.82303e-110	9120.99	-1.37944	1.25422e-31	6458.21	-7.84974	4.47373e-227	7511.06	-3.03	1.19542e-07	4277.59	-4.34565	0	2899.2	-5.84463	3.82946e-303	4060.79	-2.73634	6.26984e-35	12358	0.614819	0.242145	11689.4	0.502605	0.254938	8429.66	-0.34332	0.898947	2507.73	-2.76049
	C1_07170C	ZCF23	428.937	-0.499193	0.0134112	645.055	1.25839	2.97468e-11	487.776	-0.0415346	0.82016	489.23	-1.19519	1.37586e-17	626.075	0.113061	0.627239	484.533	-0.690185	8.989e-06	460.83	-0.184313	0.300857	756.581	1.11218	6.82368e-07	470.934	-0.166089	0.387795	446.59	-0.988367	5.1984e-13	710.883	1.2774	8.84155e-18	432.856	-0.550036	0.00100332	577.68	0.272268	0.425182	514.041	-0.0235075	0.959142	523.211	0.0994887	0.967903	334.335	-0.439084
	C1_07180W	CCS1	1867.26	-0.254776	0.081032	4419.7	2.24772	3.20688e-29	2808.83	0.854367	4.98935e-16	1652.89	-0.886539	2.4872e-20	2621.27	0.820222	2.46912e-12	2773.2	0.95755	5.1265e-23	1798.54	-0.290561	0.00458935	4120.08	1.70799	4.24893e-10	2963.76	0.963062	2.23683e-20	1606.03	-0.959995	1.57075e-26	3484.93	1.88744	1.5239e-72	2685.57	0.943617	4.18028e-15	2053.45	-0.0872663	0.794538	2076.27	-0.0263057	0.92864	1988.01	-0.0791509	0.961974	1475.53	-0.734946
	C1_07190W	SOG2	559.036	-0.555661	0.00152546	628.271	0.580049	0.00291198	617.966	-0.17388	0.312006	670.902	-0.140486	0.311982	585.359	-0.179422	0.266084	554.107	-0.336639	0.0462901	521.724	-0.341259	0.0140886	1059.63	1.44576	3.47695e-14	540.812	-0.27479	0.0794342	713.942	-0.467692	8.38031e-05	1009.1	1.31226	7.06226e-15	584.245	-0.671741	1.65745e-05	673.071	-0.0852875	0.85234	646.097	-0.177568	0.560955	712.338	0.174797	0.914955	549.652	0.313609
	C1_07200W	YMC1	225.087	2.43737	1.30477e-05	181.091	2.54721	7.24523e-06	401.535	3.40684	4.83728e-06	593.597	2.87878	6.57802e-85	594.538	3.0831	8.33258e-78	348.504	2.19671	6.47679e-29	282.73	1.55627	8.30374e-20	104.22	-1.02613	0.109277	407.843	2.20115	1.43229e-34	538.714	4.42204	1.46461e-137	33.185	0.0205185	0.981889	345.497	3.97444	4.50176e-65	102.466	0.851358	0.458075	110.764	1.04129	0.268614	56.7922	-0.713948	0.925782	704.863	1.27861
	C1_07210C	orf19.4446	844.208	-0.196624	0.338752	833.782	0.529315	0.0193425	761.102	-0.484016	0.0010992	847.813	-0.0189306	0.892442	740.316	-0.0529323	0.73844	645.193	-0.47255	0.000501806	812.345	0.210592	0.123111	981.32	0.739742	7.11077e-06	678.13	-0.371871	0.0113336	948.058	-0.362154	0.000678634	953.066	0.639972	2.26603e-06	730.138	-0.780272	1.66185e-08	865.429	-0.244736	0.476933	856.235	-0.246574	0.362063	938.549	0.0998215	0.967036	828.034	-0.0826123
	C1_07220W	orf19.4445	6437.03	3.75869	7.36774e-161	1289.9	1.51044	1.31181e-08	642.078	-1.07948	9.83236e-07	2559.04	2.11181	9.44726e-88	965.416	0.346124	0.0140305	566.995	-1.55285	1.39216e-16	6065.03	3.96424	2.28783e-196	1617.48	1.82485	2.39991e-17	515.091	-1.35337	3.56275e-08	2545.23	2.07178	8.29617e-101	1712.72	2.00364	9.67743e-48	532.237	-1.95832	1.18787e-31	907.64	-0.0455722	0.927331	835.546	-0.266164	0.509696	890.547	0.00124655	0.998939	8475.22	-1.70925
	C1_07230W	PHO15	426.773	-2.24433	3.33463e-24	337.579	-1.90314	2.24413e-10	660.442	-0.147742	0.496547	758.429	-1.04921	1.34962e-14	547.755	-2.23946	1.84527e-35	711.369	-0.778385	1.14891e-07	556.906	-1.96975	8.43945e-39	556.537	-1.8087	2.14033e-19	728.001	-0.700254	0.00157303	663.612	-0.43441	0.00179784	366.908	-1.40615	1.20577e-09	621.046	-0.180158	0.375636	841.608	0.37046	0.348939	824.935	0.344929	0.284227	701.184	-0.0284472	0.989878	316.182	1.5479
	C1_07240W	YPD1	565.487	-0.969679	6.29538e-12	508.848	-0.330209	0.221695	689.06	-0.202299	0.177438	719.948	-0.167728	0.327419	629.241	-0.200613	0.343567	689.151	0.0835469	0.675361	564.962	-0.851218	9.11636e-12	798.893	0.325702	0.116623	756.087	0.0690306	0.685079	756.58	-0.425271	0.000164495	599.85	-0.0286915	0.885544	708.046	-0.173436	0.287797	743.468	-0.1398	0.797293	763.925	-0.0318687	0.919073	771.477	0.0691868	0.968663	530.748	0.645941
	C1_07250C	ALG9	431.11	-0.399469	0.013398	292.003	-0.798067	0.00234047	454.82	-0.178376	0.397472	545.191	-0.525624	0.000137973	419.56	-1.06952	1.31273e-09	545.72	-0.103575	0.527888	480.228	-0.546177	5.13427e-05	466.827	-0.559587	0.00424379	552.47	-0.13978	0.432197	488.847	-0.310567	0.0226953	364.765	-0.107391	0.605979	492.855	0.141483	0.4053	553.976	0.225831	0.562249	549.267	0.229001	0.399642	492.857	0.00125763	0.998939	414.634	0.0839781
	C1_07260C	orf19.4441	315.549	-0.0545591	0.813087	212.634	-0.411398	0.201056	291.29	-0.247916	0.173591	368.379	-0.346587	0.0337542	287.978	-0.786887	2.35364e-05	332.825	-0.259533	0.155132	299.927	-0.404041	0.0150701	326.137	-0.0618613	0.862507	306.925	-0.378227	0.0344471	324.939	-0.13444	0.430584	261.761	0.269227	0.278787	282.944	-0.119056	0.581932	358.804	0.197005	0.651503	343.139	0.10187	0.798523	316.418	-0.0599916	0.989878	322.505	-0.110788
	C1_07270W	SEC34	574.486	-0.350894	0.0241608	385.75	-0.773901	0.00206498	500.36	-0.789414	8.21806e-09	696.402	-0.263278	0.0539826	513.836	-0.914569	2.53773e-07	517.041	-0.865466	1.15311e-08	574.861	-0.355297	0.00674239	443.212	-1.29578	2.95196e-11	495.877	-0.963426	5.70948e-09	644.9	-0.141474	0.313058	365.897	-0.869582	2.2898e-05	483.172	-0.625429	3.39069e-05	687.902	0.0729212	0.87381	667.487	0.0153012	0.96819	632.142	-0.0696938	0.971122	575.582	0.144822
	C1_07280C	orf19.4439.1	72.0472	-0.12684	0.672373	42.7111	-1.0015	0.0302978	79.8176	0.209324	0.488224	86.4883	0.0191171	0.961036	69.2393	-0.274022	0.563771	63.2323	-0.562997	0.222021	65.698	-0.602221	0.0537345	63.8454	-0.619216	0.149844	71.4403	-0.36531	0.280854	85.6023	-0.436549	0.156981	70.9075	0.0891629	0.862177	68.8321	-0.703153	0.211072	78.991	0.025499	0.9787	79.9836	0.0838922	0.888858	82.4668	0.247155	0.958447	78.9543	0.153554
	C1_07290W	orf19.4439	29.909	0.029835	0.951451	23.74	0.14464	0.883094	25.9566	-0.366406	0.466015	30.852	-0.751868	0.143958	30.9127	-0.317252	0.640506	27.6887	-0.674108	0.216626	32.7785	0.355721	0.467924	31.8341	0.351156	0.615266	26.6401	-0.265801	0.633728	36.6295	-0.439983	0.405153	26.2411	-0.340727	0.744555	29.7865	-0.670863	0.330585	33.4564	0.223161	0.860893	30.2395	-0.0359318	0.972348	34.0982	0.36533	0.966168	27.2797	-0.571497
	C1_07330W	RME1	188.017	-4.01024	9.69936e-22	199.441	-1.03606	0.0119307	185.745	-3.89909	4.14967e-22	59.269	-1.85495	1.79432e-05	79.9069	-0.0844854	0.8436	45.7859	-3.05224	2.52625e-09	98.8305	-2.31924	2.85546e-15	313.472	1.53525	0.000177933	93.2304	-3.11842	1.6275e-20	151.882	-3.68649	8.68894e-43	163.003	-0.613369	0.10979	132.614	-3.50675	3.85319e-19	227.322	-2.08967	9.89929e-06	267.922	-1.08945	0.0510935	306.353	-0.468765	0.830267	24.2553	0.0413292
	C1_07340W	orf19.4437	753.775	0.745251	0.0113946	385.267	-0.30102	0.407082	600.193	0.218708	0.501846	1173.1	0.447425	4.88934e-05	789.002	-0.324427	0.0242444	753.62	-0.458009	0.00116703	876.807	0.0479368	0.729506	659.817	-0.813404	1.72715e-05	792.264	-0.304148	0.0213119	958.34	1.12441	2.84982e-27	337.86	-0.72777	0.000721039	588.369	0.326251	0.0765991	754.12	0.652367	0.203118	738.663	0.625561	0.17561	557.523	-0.044477	0.989878	1157.53	0.338556
	C1_07350C	GPX3	298.989	-0.502024	0.0402947	203.992	-0.888756	0.00404104	240.843	-1.33577	1.76291e-07	352.451	-1.00787	1.1939e-06	285.123	-1.43499	1.74591e-08	256.367	-2.0681	2.16976e-18	323.185	-0.788174	2.96963e-07	290.379	-1.13717	3.60727e-06	269.851	-1.74245	1.69824e-18	295.687	-0.53203	0.00109176	182.51	-1.01347	4.68988e-05	221.579	-1.09574	4.05003e-05	400.871	0.259318	0.686474	393.363	0.236775	0.555813	334.993	-0.144415	0.967903	245.611	-0.261561
	C1_07360W	orf19.4435	318.981	1.56721	3.68572e-07	313.091	2.05198	6.81876e-09	196.607	0.56442	0.124014	361.693	0.593465	0.000808007	373.342	0.948596	2.08482e-07	241.12	-0.147671	0.554431	380.37	0.545626	0.00158911	629.335	1.66599	8.09919e-14	291.372	-0.224453	0.314139	315.405	1.44282	6.93821e-17	449.795	2.72358	1.55154e-38	201.6	0.807619	0.000174584	217.8	0.67572	0.274762	243.752	0.952965	0.0876975	157.882	-0.0716013	0.989878	465.638	-0.315245
	C1_07370C	CPH1	42.2755	-0.177302	0.704057	57.5894	1.26099	0.0064123	78.5832	1.35714	3.05825e-05	55.1705	0.110394	0.78026	87.3179	1.44421	6.74814e-05	77.2996	1.21084	8.13161e-05	51.6467	-0.000461835	0.999331	100.931	1.58268	0.000278907	88.0122	1.22613	5.61274e-05	44.1302	-0.182003	0.694359	66.3353	1.61471	0.000193469	65.4157	1.15844	0.00138543	47.9601	0.0777798	0.949401	49.9413	0.223477	0.807625	43.8145	-0.0796742	0.989878	48.8566	0.350828
	C1_07380C	KSP1	390.968	-1.07019	2.6214e-07	851.45	1.69803	4.09719e-13	374.86	-1.19099	2.53916e-07	479.938	-0.0949954	0.639046	508.775	0.402815	0.0307475	332.147	-0.931315	2.34039e-06	398.863	-0.733106	3.27786e-06	1193.36	1.96676	1.28655e-12	366.871	-1.15204	9.39914e-12	517.651	-0.351765	0.0153581	893.383	1.76599	7.14772e-24	356.446	-1.2692	2.41077e-09	506.069	-0.259638	0.645862	531.965	-0.077013	0.871113	530.9	-0.008747	0.996315	358.005	0.697825
	C1_07390W	orf19.4430	1270.21	-0.388816	0.0417157	831.285	-0.931111	0.000231467	1104.76	-0.839947	3.68964e-06	1405.87	0.326921	0.00384991	884.515	-0.724876	8.34102e-08	933.961	-0.505158	0.000145495	1127.8	-0.0414163	0.751321	1052.32	-0.176018	0.367031	919.151	-0.781031	1.48829e-11	1580.23	0.183605	0.0520014	823.853	-0.75521	1.64769e-07	989.299	-0.878167	7.14551e-13	1328.22	-0.373573	0.30407	1336.96	-0.319614	0.282473	1397.85	-0.102591	0.967903	1342.85	0.326411
	C1_07400C	orf19.4428	289.165	-1.18722	4.90011e-09	329.854	0.223575	0.362233	299.725	-0.961846	7.10142e-09	298.828	-1.66517	1.59994e-17	378.148	-0.1801	0.372918	304.495	-0.931143	1.11418e-06	289.023	-0.647697	7.99718e-05	420.592	0.528504	0.0828038	283.663	-0.779193	8.26826e-06	298.529	-1.17769	3.09217e-13	406.951	0.858503	0.000174045	313.51	-0.414142	0.104471	420.497	0.0124807	0.982941	390.858	-0.175524	0.557549	390.891	-0.0986677	0.967903	163.52	-0.481394
	C1_07410C	SKP1	1463.33	-0.501665	7.72054e-05	1214.08	-0.200112	0.459265	1364.21	-0.699818	8.90686e-08	1699.77	-0.582886	1.12462e-08	1451.62	-0.707656	5.63347e-08	1461.8	-0.661426	3.41079e-09	1475.54	-0.5055	1.3011e-06	1586.37	-0.187925	0.358888	1445.82	-0.634056	3.64235e-07	1660.35	-0.535069	1.15293e-07	1415.57	0.0870662	0.536035	1437.1	-0.536657	6.68235e-06	1838.64	0.0830036	0.817056	1784.26	0.0256997	0.938724	1757.15	0.0535279	0.98059	1305.85	-0.013718
	C1_07420C	PEX3	712.659	0.205485	0.12979	422.835	-0.536589	0.066531	613.238	-0.181421	0.264561	916.939	0.247623	0.0483901	634.412	-0.488216	0.00553444	710.183	-0.107908	0.485533	744.754	0.271096	0.0324885	652.594	-0.0277328	0.893739	662.032	-0.103295	0.502576	891.821	0.213297	0.0661585	492.22	-0.503705	0.0110039	689.701	-0.107866	0.527857	733.491	0.174906	0.625625	692.344	0.0395751	0.903687	709.257	0.178216	0.910525	888.659	0.201744
	C1_07430W	PHO100	7.02239	-0.678357	0.526101	30.5357	3.07116	7.27601e-08	14.2326	1.23881	0.0598041	3.19239	-2.07757	0.186976	28.4371	3.52066	2.83386e-08	17.3195	2.72999	0.000120983	6.33804	-0.377142	0.774094	16.4639	1.88767	0.283811	19.9433	2.12917	0.00632271	2.25668	2.22889	0.261757	16.2255	5.92099	2.833e-05	9.55827	4.81747	0.000680675	6.89672	-0.899266	0.653179	8.15689	-0.231222	0.926462	4.71343	-3.65167	0.329561	3.50122	-2.3196
	C1_07440W	orf19.4423	1125.27	-0.921622	5.98875e-14	705.401	-1.91316	4.82287e-14	2293.69	1.11371	3.06205e-23	1109.85	-0.821428	2.37354e-14	845.755	-1.51185	4.23017e-30	2042.89	1.18912	1.8931e-28	1041.42	-0.460186	0.000344888	854.024	-1.14925	2.29404e-08	2167.17	1.34377	2.89308e-31	1207.07	-1.03584	7.44004e-24	801.158	-1.27938	1.38295e-14	1999.25	0.883411	7.17287e-15	1424.48	-0.220335	0.464478	1386.24	-0.275897	0.263585	1479.26	-0.00174813	0.998354	804.251	-0.135924
	C1_07460C	GPI8	376.217	-0.27443	0.0753341	547.565	1.33075	8.17603e-09	1458.77	2.63192	5.79083e-70	447.176	-0.427749	0.00393237	455.253	0.0140049	0.942505	1252.32	2.18947	3.11227e-65	418.898	-0.266309	0.0913835	937.306	1.67894	1.67646e-18	1347.85	2.26491	2.67017e-52	442.357	-0.345219	0.0300103	774.392	1.79576	3.09371e-28	1209.38	2.21537	1.06404e-58	452.167	0.150769	0.686061	449.977	0.162722	0.590386	432.671	0.124077	0.95918	366.84	-0.0183451
	C1_07470C	orf19.2798	103.63	1.64842	1.09055e-08	49.9991	0.713975	0.168225	109.325	1.77703	1.09576e-09	94.4568	0.918044	0.000833193	95.9633	1.21857	4.1782e-05	106.127	1.43154	4.6648e-07	102.505	1.60513	9.73188e-11	65.9659	0.735955	0.076474	98.273	1.49046	3.30219e-06	81.5441	1.03931	0.000460086	37.9958	0.0538861	0.943172	97.7416	1.69746	5.05651e-09	56.438	0.214444	0.811725	52.2613	0.0289669	0.973053	49.5017	-0.0549536	0.989878	144.006	-0.53122
	C1_07480C	orf19.2797	59.888	0.797066	0.0282326	35.8565	0.216041	0.819637	29.6634	-1.40752	0.00230475	26.0506	0.0171215	0.978203	24.197	0.16558	0.794431	21.4373	-0.171147	0.802791	42.6847	1.22603	0.00187896	32.483	0.686099	0.294732	17.8867	-1.40138	0.026905	22.0581	-0.737906	0.208296	21.4135	0.281946	0.781015	18.9538	-0.759949	0.273274	34.7825	-0.929747	0.332112	35.8098	-0.761204	0.309298	34.6133	-0.809098	0.730531	53.6993	-1.73293
	C1_07490C	orf19.2796	117.549	3.33826	5.01503e-08	105.282	3.60862	2.67786e-09	46.5083	1.78843	0.0102001	151.726	1.54126	1.99322e-08	117.509	1.283	3.90652e-05	81.4952	0.478983	0.256371	144.368	1.097	0.000116149	135.073	1.00732	0.0206148	107.838	0.389509	0.205429	128.925	4.52123	4.42421e-39	78.1479	4.30934	3.07152e-18	55.9566	3.46243	1.06944e-11	47.1433	1.7103	0.154921	58.8744	2.13134	0.0490193	15.5673	-1.12633	0.914955	223.617	-0.108155
	C1_07500C	LHP1	528.532	1.90789	1.89555e-12	258.206	1.05177	0.00228269	465.312	1.69988	5.85963e-11	877.245	2.18575	1.0591e-64	679.797	1.95142	1.31568e-42	497.754	1.37005	2.39059e-18	563.407	1.66249	2.99449e-26	155.969	-2.4614	1.16389e-07	494.019	1.37577	3.57601e-12	776.432	2.70115	8.56163e-84	86.5464	-2.36577	1.04509e-05	440.527	1.96508	1.94421e-25	262.456	0.340967	0.576002	255.493	0.294428	0.61547	206.512	-0.241205	0.958447	1138.61	0.602956
	C1_07510W	orf19.2794	154.321	1.78558	2.56218e-06	61.0546	0.408732	0.453501	122.015	1.36209	0.000125859	243.571	2.17104	1.96837e-22	157.82	1.60028	5.0404e-10	118.338	1.03011	0.000477341	158.89	1.11709	1.51699e-06	52.121	-4.02548	0.0624688	147.888	0.928567	0.000369159	233.996	2.6319	1.57771e-39	24.6607	-3.52972	7.50773e-05	107.396	1.49288	1.6626e-06	77.183	0.184711	0.868654	88.1568	0.544327	0.461184	64.4238	-0.238836	0.967903	319.943	0.557816
	C1_07520C	IST2	978.45	-0.961477	1.11961e-09	556.723	-2.85515	1.86922e-42	873.035	-1.42742	2.00694e-17	1106.99	-1.24917	2.18115e-24	806.856	-2.54289	7.54561e-54	936.176	-1.44812	2.02192e-24	970.096	-0.743171	2.58848e-12	647.812	-3.42478	8.17917e-32	952.339	-0.877761	3.99818e-09	1206.56	-1.41237	1.28529e-40	646.325	-4.20627	6.95257e-68	1040.58	-1.43069	3.51849e-23	1396.72	0.104696	0.803454	1297.88	-0.0776612	0.78785	1448.21	0.297975	0.468081	672.125	-0.199046
	C1_07530W	orf19.2800	169.703	-0.53859	0.027552	283.265	1.447	4.74385e-07	208.457	0.148626	0.521132	184.271	-0.703843	0.0020639	251.637	0.581758	0.00633653	219.133	0.246968	0.292516	152.796	-0.419708	0.0718629	574.504	2.52002	2.8751e-32	230.092	0.671401	0.00111171	209.531	-1.06035	2.5193e-08	605.804	2.3566	1.57835e-35	239.28	-0.0686813	0.803369	210.374	0.0192949	0.978635	194.462	-0.18882	0.698227	229.946	0.354099	0.734775	142.164	-0.162549
	C1_07540C	BBC1	1656.84	-1.15376	1.3027e-14	1283.53	-1.04824	3.52378e-08	1774.6	-0.792714	1.08106e-07	1634.77	-0.902986	4.24929e-19	1278.98	-1.47957	8.00177e-35	1679.69	-0.33219	0.00469183	1493.87	-0.923377	1.34401e-15	1624.46	-0.511019	0.00909061	1812.97	-0.277952	0.0864658	1806.8	-1.16654	1.25475e-27	1370.41	-0.81489	7.29821e-09	1833.1	-0.526169	0.00172528	2178.78	-0.266983	0.408149	2195.46	-0.211393	0.468184	2287.73	-0.0131011	0.992979	1100.18	-0.0320697
	C1_07550W	SWD2	425.836	-0.194837	0.305188	221.635	-1.78274	8.51898e-12	378.007	-0.535818	0.00257847	470.515	-0.310167	0.0382014	391.465	-0.511722	0.00362393	399.495	-0.422022	0.0102453	438.749	-0.126244	0.398796	304.817	-1.45583	5.62992e-09	391.873	-0.546859	0.0002491	481.879	-0.279493	0.0420142	256.346	-1.36755	3.07354e-08	395.222	-0.457084	0.0110553	478.311	0.0317192	0.953606	472.417	0.0238245	0.953923	468.922	0.0769963	0.98059	415.797	-0.0990288
	C1_07560W	orf19.2789	257.952	-0.956437	2.29504e-06	349.352	0.773478	0.0158222	244.099	-1.13323	2.62919e-09	236.131	-1.06438	4.77294e-08	252.12	-0.350003	0.109682	199.14	-1.26476	1.05123e-08	217.548	-0.816287	2.15571e-05	543.243	1.59181	2.85076e-12	215.294	-0.919437	6.30135e-06	258.576	-1.19869	3.93427e-07	600.561	1.91567	7.0233e-23	208.323	-1.58981	1.29019e-10	325.852	-0.256533	0.578618	319.777	-0.285365	0.436325	335.738	-0.0608531	0.989878	167.572	-0.381445
	C1_07570C	orf19.2788	130.687	0.103575	0.789094	151.603	1.12701	0.00120206	108.993	-0.397091	0.090261	146.984	0.402602	0.142131	132.738	0.462609	0.18183	96.7987	-0.427763	0.166226	119.995	0.069	0.800652	153.314	0.750096	0.0527348	103.761	-0.42461	0.10641	148.787	0.335673	0.137404	120.376	0.692788	0.0268799	99.9258	-0.404285	0.180689	124.129	-0.156473	0.836869	125.805	-0.0931877	0.853735	123.182	-0.0796095	0.989514	153.573	0.127343
	C1_07580C	PRY1	18.0659	5.76798	1.58515e-06	8.43058	5.05925	0.00138046	86.4101	8.05731	8.22109e-14	76.4816	7.20899	8.88955e-16	3.80933	2.93722	0.0715285	61.4155	7.07958	1.38252e-14	18.3596	6.7652	3.82399e-07	13.3514	6.33391	4.09246e-05	47.5324	8.12127	1.51612e-10	62.2219	7.4089	9.23825e-12	10.839	5.27942	0.00107132	42.6578	7.06142	4.61901e-10	0.780404	0.4533	NA	0.507846	-0.916899	NA	0.710821	0.244042	0.995457	91.8049	1.89616
	C1_07590C	orf19.2786	617.665	-0.223301	0.175059	425.589	-0.531192	0.00868055	573.191	-0.413839	0.0120021	617.441	-1.07581	1.65298e-13	572.48	-0.870474	9.03926e-08	625.963	-0.512353	0.00204017	642.258	-0.202283	0.132997	595.984	-0.363755	0.0755702	598.81	-0.483183	0.00197188	565.898	-1.09601	1.34334e-18	468.886	-0.433707	0.0852047	590.69	-0.379352	0.0139115	734.878	0.166006	0.689885	700.183	0.0603321	0.843227	685.778	0.070887	0.974358	498.385	-0.70172
	C1_07600W	ATP7	3628.88	0.562155	1.76923e-06	1807.38	-0.666301	0.000357686	3027.68	0.136198	0.292207	2399.59	-1.02615	4.09383e-22	2917.23	0.0727614	0.551495	3274.11	0.395411	0.000466869	3487.76	0.498747	1.85948e-06	2192.42	-0.850523	2.13301e-06	3317.62	0.333661	0.00360723	2710.74	-1.24488	5.74813e-51	2085.58	-0.824205	3.39992e-16	3552.75	0.204384	0.138703	3018.52	-0.030551	0.944166	3013.07	-0.00794265	0.982319	3209.98	0.238048	0.545326	3097.91	-1.63456
	C1_07610C	orf19.2784	60.173	0.0209414	0.958168	45.5887	0.0144954	0.983303	55.5185	-0.17571	0.668759	55.441	-0.431976	0.256134	45.8467	-0.672657	0.118739	48.6524	-0.439208	0.279982	49.8574	0.628009	0.0768179	36.0238	-0.180534	0.783391	45.2651	0.351473	0.44143	64.64	0.0256958	0.948929	32.1168	-1.20873	0.109182	46.9416	-0.530852	0.228991	60.7313	-0.0734324	0.944322	51.2787	-0.600537	0.34036	59.2818	-0.0485128	0.990692	55.2534	-0.541732
	C1_07620C	PIR32	8.54928	0.810166	0.310577	10.5713	1.81047	0.0730834	5.58363	-0.265775	0.826165	7.26421	-0.977072	0.375826	12.1024	0.861296	0.364808	10.1137	0.45394	0.669253	8.55814	-0.0676598	0.945093	11.81	0.820427	0.572636	6.89215	-0.87298	0.383619	6.36415	-0.627964	0.634082	23.6069	2.95311	0.00811019	5.78484	-0.457788	0.776848	7.69506	0.48757	0.860893	7.74169	0.516382	0.761705	6.6398	0.176559	0.989878	8.24049	-1.31477
	C1_07630W	orf19.2782	934.662	0.297086	0.137682	665.845	0.132309	0.626221	913.499	0.278166	0.159464	773.499	-0.708048	2.66534e-09	974.492	0.376194	0.00471502	948.737	0.3214	0.0127845	855.157	0.459091	0.000123408	847.73	0.499132	0.0117551	913.633	0.583827	5.58035e-06	799.292	-0.724464	5.25552e-11	767.118	0.267248	0.131003	932.568	0.216971	0.186176	881.964	0.0287103	0.958803	806.531	-0.207833	0.554682	875.428	0.105321	0.967903	838.268	-0.992238
	C1_07640C	orf19.2781	185.692	1.44094	8.31515e-14	394.142	3.23629	1.09739e-35	192.526	1.54228	7.53944e-10	177.894	0.738551	0.000946219	301.145	2.03845	1.85083e-21	234.437	1.58468	2.22174e-15	180.585	1.43239	4.73331e-13	900.063	4.16105	2.37743e-98	233.407	1.89003	1.26033e-17	154.356	0.604398	0.00581602	796	4.13997	1.30655e-32	207.655	1.54976	3.79967e-09	114.085	0.250927	0.692368	102.343	-0.0212844	0.975	105.915	0.150161	0.967903	253.003	-0.466742
	C1_07650W	orf19.2779	150.079	3.67874	4.4167e-40	22.714	0.820423	0.292711	36.0889	1.24502	0.00276352	57.7933	1.33713	0.000394387	53.2676	1.4208	0.00810052	62.0356	1.72645	3.97304e-05	126.707	2.89315	1.90402e-32	47.7553	1.16473	0.0491674	49.5516	1.15985	0.00220876	39.8002	0.780667	0.0661585	40.6008	1.56544	0.0117312	56.3778	1.78958	0.000335723	26.544	0.426652	0.749079	26.9356	0.482732	0.550584	24.4047	0.285255	0.967903	190.261	-1.93045
	C1_07660W	orf19.2778	70.711	-0.071879	0.864119	45.0006	-0.647707	0.300043	58.9969	-0.611196	0.0933231	101.742	1.47066	7.76291e-06	71.2289	0.988757	0.013432	38.1988	-0.725055	0.202612	48.2555	0.191029	0.665369	29.6452	-1.511	0.0305528	34.4426	-0.971094	0.03029	106.589	1.05767	2.5021e-05	32.3449	-1.54356	0.135082	38.2999	-1.8494	0.00739862	62.8026	-0.590971	0.475896	60.7122	-0.675354	0.203985	67.8598	-0.21027	0.967903	108.636	0.934887
	C1_07670W	ZCF4	10.7899	-2.1421	0.0178787	30.9565	1.85859	0.00156171	26.995	1.06512	0.0215962	12.2895	1.44092	0.0869879	19.1301	2.47322	0.000533311	15.1368	2.07209	0.00381603	7.41222	-3.26488	0.00821844	27.8047	1.69758	0.0638419	23.5168	1.29966	0.0775113	18.9413	1.152	0.105848	28.0332	2.53766	0.00202895	19.3544	1.47682	0.0541379	12.3241	-1.59145	0.2237	16.1279	-0.395544	0.823492	14.3795	-0.736865	0.946033	10.6443	1.99317
	C1_07680W	HAP2	259.861	-0.230603	0.217661	212.188	0.00121744	0.995912	243.438	-0.389634	0.0267107	259.026	-0.585433	0.00206078	266.919	-0.0877894	0.677215	217.08	-0.767222	0.000285309	220.161	-0.0732397	0.729728	306.368	0.833638	0.000212742	212.315	-0.231999	0.286714	248.158	-0.369813	0.0636381	258.815	0.719446	0.00254204	198.29	-0.658831	0.0177239	290.453	-0.0157281	0.977321	261.974	-0.302706	0.331181	268.519	-0.147758	0.95918	228.178	-0.386305
	C1_07690C	orf19.1229	497.35	0.349241	0.0292911	296.948	-0.329888	0.170768	413.296	-0.121419	0.520341	666.286	0.298588	0.0547551	454.134	-0.475028	0.012099	417.362	-0.765101	3.87505e-05	535	0.2668	0.065815	359.845	-0.942208	0.00893291	434.896	-0.388252	0.0151479	574.799	0.661134	8.03076e-07	258.917	-0.585274	0.170127	346.325	-0.328658	0.127017	505.249	0.284538	0.524363	477.821	0.16365	0.624481	422.435	-0.115902	0.967903	652.374	0.218272
	C1_07700C	VRG4	614.143	1.17384	0.00047526	369.008	0.669466	0.0889929	649.547	1.3197	2.29968e-05	863.983	0.870325	6.72763e-09	976.27	1.38698	6.31436e-17	703.386	0.694892	5.19075e-05	682.142	0.374948	0.00325858	386.65	-1.57685	1.66549e-07	755.012	0.588461	1.78016e-05	790.928	1.87906	2.37963e-53	185.361	-0.800832	0.00526341	586.423	1.58923	1.29481e-23	479.979	0.530135	0.420685	503.283	0.666035	0.204284	343.246	-0.303321	0.951015	994.012	0.211652
	C1_07710C	ADE4	887.651	0.945403	0.0035491	665.095	0.928061	0.00784065	1513.19	2.02275	3.16198e-12	1382.72	0.835581	2.60006e-10	1899.86	1.7355	2.11239e-36	1808.81	1.65308	1.86534e-33	1040.35	0.431296	5.96877e-05	641.536	-1.04473	0.000696255	1658.12	1.42542	2.78231e-39	1129.89	1.7922	5.44606e-54	275.254	-0.839656	0.000240612	1595.2	2.65024	9.20679e-103	776.752	0.544643	0.367253	773.485	0.557167	0.255795	535.256	-0.405197	0.885031	1478.83	0.418704
	C1_07770W	FGR6-3	78.3655	0.717325	0.121423	42.0112	-0.187939	0.769046	57.9646	-0.0194032	0.973554	96.4216	-0.0102965	0.976642	67.7773	-0.778229	0.0314768	73.609	-0.458472	0.198624	83.907	-0.172491	0.66003	71.1989	-0.645887	0.224782	71.308	-0.792283	0.0367236	82.6253	0.810973	0.00667652	38.8423	-0.224998	0.733669	53.669	0.0846363	0.859848	75.8518	0.544482	0.57201	76.8948	0.597834	0.485047	57.188	-0.120475	0.989878	98.5192	-0.196916
	C1_07780W	orf19.4713	427.995	0.174247	0.508378	209.658	-1.39873	3.2489e-07	348.266	-0.39867	0.0795737	509.278	-0.0478108	0.805153	362.95	-0.770848	1.84047e-05	384.699	-0.535271	0.00458917	466.184	0.160262	0.305582	233.146	-3.56555	6.53337e-20	385.231	-0.468991	0.00610188	446.958	0.0938417	0.555305	170.187	-3.02281	2.76687e-22	349.115	-0.215005	0.26504	449.854	0.198715	0.698221	436.443	0.142758	0.727921	399.545	-0.0351893	0.989878	484.575	-0.0392497
	C1_07790C	orf19.5049	45.0939	2.91842	1.21601e-06	53.8769	3.64719	8.28899e-16	133.397	4.63018	3.14931e-45	250.133	3.99292	2.98653e-60	123.971	3.07528	1.95342e-20	121.809	3.05691	9.0203e-19	50.0183	1.27562	0.00303734	28.9717	0.0334708	0.979283	107.803	2.65786	6.51944e-17	231.312	4.93065	2.1042e-67	8.05075	-0.800152	0.58537	100.607	3.88973	1.95418e-25	19.4061	1.33918	0.235519	20.6782	1.48142	0.0938396	11.9158	0.330543	0.968663	267.808	2.37966
	C1_07800W	MTO1	138.344	1.9688	7.49937e-15	80.0166	1.46461	0.000202193	169.103	2.35031	6.73984e-25	194.365	2.21883	4.49358e-26	183.564	2.33298	4.07287e-21	164.917	2.1577	3.37333e-19	132.654	1.93951	1.16047e-17	93.8258	1.32578	0.000349898	149.329	2.12373	7.54148e-17	178.187	1.99042	5.73347e-22	58.5107	0.416233	0.37472	148.999	1.92358	2.29746e-14	61.1773	0.122168	0.895283	57.5037	-0.0248978	0.978456	60.8771	0.206738	0.967903	272.12	0.354623
	C1_07810C	orf19.5051	249.881	-0.457385	0.007778	142.32	-1.73166	1.14066e-09	244.972	-0.470962	0.0214126	300.845	0.0667238	0.743412	202.481	-0.839799	0.000886138	234.696	-0.294759	0.170786	265.244	-0.210535	0.273102	344.04	0.564123	0.0202054	252.308	-0.423707	0.0408726	283.909	-0.176347	0.371393	251.017	0.467195	0.0685113	225.325	-0.466674	0.0364218	287.018	-0.139267	0.779649	296.879	-0.0079859	0.987429	282.869	-0.0827273	0.979194	260.915	0.368535
	C1_07820W	orf19.5052	346.096	-0.271156	0.0995277	176.632	-2.09625	1.71649e-05	328.949	-0.386538	0.0204947	376.294	0.139838	0.432717	218.176	-1.3983	3.67631e-10	317.929	0.0313	0.889864	321.111	-0.0021462	0.991336	209.865	-1.56184	3.52952e-06	324.909	-0.0145653	0.941883	403.807	-0.185353	0.314256	176.793	-2.48385	7.97336e-16	337.681	-0.291227	0.187952	363.134	-0.245562	0.575377	362.251	-0.224476	0.430625	385.411	0.0404331	0.989878	358.322	0.149943
	C1_07830C	orf19.5053	172.591	-0.390989	0.149479	133.688	-0.317624	0.406638	169.571	-0.396247	0.195942	181.426	-0.500213	0.0140217	166.343	-0.373665	0.146029	171.566	-0.259488	0.318755	196.427	-0.171129	0.435323	272.45	0.752004	0.0112526	177.894	-0.548431	0.0127486	182.206	-0.33728	0.158834	193.542	0.788069	0.00239747	154.671	-0.403263	0.0987288	200.577	-0.0475387	0.949024	208.93	0.101051	0.853735	191.091	-0.0886611	0.985083	152.656	-0.172727
	C1_07840W	orf19.5054	1504.15	-0.142912	0.441285	789.13	-1.63575	2.50191e-15	1314.75	-0.532354	0.000418625	1570.42	-0.741193	6.9659e-11	1205.53	-1.36458	1.16701e-23	1492.68	-0.456098	0.000146882	1627.89	-0.287896	0.0140886	1082.35	-2.06004	1.05127e-10	1551.74	-0.499026	1.82926e-05	1445.61	-0.470889	2.66167e-07	758.619	-1.77919	6.23822e-17	1373.89	-0.169665	0.179412	1734.24	0.150738	0.698973	1744.31	0.192749	0.48138	1559.01	-0.0522072	0.985887	1335.25	-0.463628
	C1_07850C	orf19.5056	63.2725	0.681119	0.0310839	64.8646	1.3426	0.00290583	54.6674	0.365591	0.270965	93.1347	1.0361	0.000122975	65.5128	0.514895	0.161378	49.217	-0.262041	0.558381	50.3339	-0.107133	0.794513	131.486	2.05993	3.27609e-09	54.0281	0.0539474	0.905394	83.7786	1.01582	0.000609548	88.6975	1.83564	8.58711e-07	53.8226	0.302131	0.478312	53.5997	0.166343	0.861645	52.1901	0.11291	0.886395	49.8649	0.0499133	0.991126	102.053	0.505561
	C1_07860W	orf19.5057	37.0123	2.16459	4.58522e-05	54.2529	3.27148	8.35711e-09	30.1433	1.82607	0.000648116	32.7341	2.40065	1.29222e-06	52.5822	3.37646	2.29195e-13	27.3676	2.31426	3.24866e-05	27.4354	0.815013	0.0836331	74.5391	2.7432	1.29302e-10	34.2614	1.25823	0.00530324	35.0732	2.41554	4.40838e-07	53.2445	3.6757	1.13053e-11	23.8775	1.98887	0.00114957	11.802	-0.54102	0.794132	17.3013	0.573764	0.653428	11.8709	-0.415916	0.967903	59.1234	-0.307565
	C1_07870C	SMI1	5124.22	-0.949137	1.05917e-16	7023.72	0.807143	3.43097e-06	4521.97	-1.47084	5.26344e-36	5285.7	-1.55531	7.81953e-54	6407.5	-0.253632	0.0320742	4928.76	-1.24431	2.84052e-27	5010.04	-0.767431	2.70871e-19	8057.76	0.693108	3.23183e-05	4580.56	-1.22085	4.37037e-35	4963.34	-1.50795	1.91832e-92	7874.97	1.04856	7.33296e-27	4494.89	-1.27304	4.5776e-19	7173.44	0.058352	0.886063	6761.55	-0.084573	0.737824	6738.25	-0.0202358	0.989878	3174.54	-0.563056
	C1_07880C	GCS1	322.325	-0.167241	0.520644	1872.75	3.75745	1.0541e-90	1343.78	2.80914	1.54424e-130	564.617	1.11766	2.62076e-12	1287.62	2.84388	3.42507e-97	1159.62	2.67963	7.87975e-80	351.856	-0.329125	0.059399	2500.09	3.5945	4.11047e-58	1242.54	2.38972	1.04281e-55	522.992	0.985287	2.46943e-15	1655.05	3.64355	7.38734e-102	1170.36	2.74417	1.84356e-42	343.047	-0.101205	0.844291	379.348	0.214307	0.540334	331.03	-0.0992711	0.967903	533.232	1.16631
	C1_07890C	ADE5,7	1137.82	0.669776	0.027148	798.921	0.493773	0.175268	1498.55	1.30109	3.64384e-06	2345.89	1.30952	4.63931e-39	2488.16	1.66667	5.26365e-52	1940.82	1.18557	2.13623e-19	1424.09	0.310566	0.00267504	714.815	-2.7122	3.76281e-48	1918.48	0.979319	1.01765e-20	1964.49	1.97669	3.10151e-93	300.014	-3.64904	3.25841e-48	1764.61	2.044	1.21006e-45	1083.58	0.453716	0.424323	1113.96	0.544846	0.245528	803.803	-0.285256	0.945004	2352.5	1.07679
	C1_07900W	COI1	1776.43	0.281628	0.0858839	1221.49	0.0206604	0.918556	1959.95	0.568913	3.96071e-07	1617.19	-0.672125	5.92159e-11	1848.01	0.14433	0.242191	2142.26	0.539879	3.07516e-07	1668.69	0.146371	0.23153	1429.41	-0.235467	0.438999	2127.01	0.717394	1.26107e-09	1532.22	-0.68845	2.55272e-11	1130.61	-0.491727	0.000188371	2127.1	0.676514	1.69199e-08	1756.55	0.143663	0.650009	1649.99	-0.00573159	0.987429	1667.44	0.0965103	0.95918	1651.46	-0.825669
	C1_07910C	MRPL3	921.17	1.65872	1.99399e-28	383.337	0.362751	0.162156	717.205	1.19382	7.24542e-17	645.797	0.744088	2.57062e-09	875.79	1.63575	7.7372e-35	717.35	1.25251	3.19384e-15	869.604	1.93081	1.97217e-63	305.422	-0.453323	0.142985	652.017	1.35058	6.94066e-15	680.414	0.614913	8.08205e-08	281.202	-1.01436	4.8099e-06	705.935	1.02179	2.87153e-13	454.761	-0.0421507	0.931167	416.552	-0.281887	0.326353	467.853	0.137137	0.958447	1143.83	-0.973015
	C1_07920W	orf19.5064.1	1360.42	0.623575	0.000107683	1148.58	0.874935	3.46931e-05	1265.52	0.486621	0.00220778	914.492	-0.433102	0.0020323	1198.36	0.661385	1.1526e-05	1212.14	0.701109	6.8794e-07	1226.25	0.804813	9.04242e-14	1580.71	1.39413	4.36685e-18	1177.38	0.675077	1.53539e-07	1127.75	-0.943721	3.30385e-17	1605.9	1.06725	1.28816e-08	1517.68	0.445823	0.0063619	1045.06	-0.19216	0.683002	1016.11	-0.250067	0.401244	1214.05	0.329656	0.479264	1265.04	-1.26548
	C1_07930C	ERD1	164.916	0.629665	0.0325172	81.7372	-0.579035	0.200147	155.69	0.525541	0.0855316	257.301	0.153566	0.57216	167.843	-0.840634	0.00782394	205.682	-0.120926	0.694387	186.583	0.63221	0.00497998	84.5582	-2.42145	7.08913e-06	165.727	0.301661	0.262385	228.368	0.939986	4.33258e-07	56.8988	-4.52255	0.0135394	163.866	0.510848	0.0564027	180.536	0.743666	0.254575	142.763	0.187941	0.77621	136.32	0.129455	0.978213	237.662	0.252047
	C1_07950C	orf19.5066	90.5573	1.53586	4.1885e-07	50.8169	0.92381	0.0805074	122.293	2.12396	5.26759e-18	265.667	3.26001	1.32937e-60	96.3588	1.74617	1.47617e-06	94.8342	1.72638	6.76094e-08	80.3672	0.893448	0.00207384	41.5277	-0.950104	0.125605	95.8197	1.23561	2.36638e-05	254.962	2.79942	8.25759e-45	40.624	-0.316489	0.563359	105.96	1.48535	2.40147e-06	47.3656	-0.0530025	0.960518	53.0271	0.291565	0.691368	52.6484	0.329238	0.958447	302.782	1.6618
	C1_07960W	orf19.5067	59.824	0.986658	0.0103501	37.4615	0.553235	0.371995	79.4556	1.59252	1.26622e-07	182.626	3.31178	1.3728e-32	61.6619	1.66386	0.000183062	54.6653	1.44129	0.000680702	49.4899	0.459524	0.247188	29.0316	-1.22451	0.0510219	58.6576	0.827027	0.0223253	187.084	2.65957	1.3499e-36	20.2937	-2.85621	0.00022024	60.4565	0.784827	0.108139	36.4832	-0.425543	0.738043	42.3582	0.0625201	0.945542	43.4338	0.204416	0.968116	201.496	1.87424
	C1_07970C	IRE1	837.32	-0.488644	0.027552	559.355	-0.961702	1.53591e-05	756.486	-0.804794	7.92244e-09	980.797	-0.81779	1.43566e-10	864.678	-0.82936	1.59618e-06	869.333	-0.785617	8.64767e-09	879.401	-0.39866	0.000878295	776.811	-0.757003	3.54351e-06	847.719	-0.580733	0.000109637	837.202	-0.899236	1.75398e-15	598.804	-0.808111	1.21701e-06	793.595	-0.552201	0.000884291	1089.83	0.191258	0.58106	1023.81	0.0462304	0.881965	987.843	0.0164	0.992483	716.044	-0.153591
	C1_07980C	orf19.5069	423.344	-2.29541	9.86488e-18	1925.74	2.63787	1.97908e-26	480.794	-1.3646	4.51912e-07	398.264	-1.85598	1.96006e-26	1132.44	1.63558	2.39873e-26	383.577	-1.32835	3.99177e-11	335.066	-1.87584	5.31476e-24	2457.67	3.10001	3.17958e-40	379.209	-1.25948	2.64125e-08	492.116	-2.1426	4.8275e-39	2538.55	3.01101	7.35638e-78	434.561	-1.98744	2.34253e-26	656.168	-0.338207	0.533406	636.315	-0.407504	0.370563	718.922	0.0457305	0.989878	159.484	0.0816877
	C1_07990C	orf19.5070	533.162	-1.73659	3.83804e-15	666.552	0.197618	0.465094	561.931	-1.34959	9.97222e-07	358.105	-1.25596	1.17371e-13	619.261	0.827758	9.75712e-07	358.109	-0.704221	0.000251986	356.445	-1.46508	1.45113e-21	719.805	0.864807	1.81222e-06	424.465	-0.742149	0.000288231	527.426	-2.16072	7.04631e-41	817.704	0.775655	3.09041e-05	494.07	-1.63075	3.11543e-09	661.399	-0.864437	0.00551302	694.59	-0.637005	0.0841864	804.461	-0.0695448	0.989878	233.987	-0.401437
	C1_08000W	NRP1	42.3404	1.72785	0.00082537	26.03	1.32891	0.051869	46.5749	1.93292	3.97115e-05	112.487	2.1775	4.39546e-16	63.1197	1.32007	0.000867436	54.6941	1.03415	0.00527087	52.1687	1.01086	0.00258995	27.0139	-0.734238	0.270951	64.7903	1.42834	8.34476e-06	97.9054	3.35589	3.06982e-24	18.0933	0.930891	0.241066	47.533	2.37655	1.17031e-06	29.2432	0.892123	0.425182	28.155	0.829423	0.359662	18.0979	-0.2871	0.98091	123.072	1.32293
	C1_08010W	DPM1	1064.21	0.871335	0.0182022	389.005	-1.43409	0.000910074	688.551	-0.220328	0.586441	1338.92	0.210123	0.0812735	868.77	-0.777734	5.85167e-07	927.398	-0.51468	0.00015593	1394.42	0.187885	0.121178	652.721	-5.24336	1.19818e-28	1108.56	-0.568177	0.000593481	1277.8	1.22015	2.01583e-22	292.084	-3.44023	1.1451e-36	725.424	0.246812	0.176109	968.199	0.557947	0.420685	1065.81	0.804543	0.157864	726.642	-0.116298	0.989878	1430.58	-0.120085
	C1_08020W	UBA2	395.308	0.543592	0.0170247	224.764	-0.237984	0.477974	359.401	0.343395	0.15832	544.179	0.496382	0.000291551	378.359	-0.157266	0.396335	377.66	-0.143858	0.468242	438.156	0.061279	0.741822	332.497	-0.761438	0.0201176	409.135	-0.185843	0.304491	484.964	0.890585	1.19038e-09	223.088	-0.182836	0.557572	345.486	0.432017	0.021943	376.998	0.322846	0.486526	388.84	0.4261	0.280915	316.397	-0.0617712	0.989878	557.92	0.259069
	C1_08030W	PFY1	1903.36	-0.086853	0.549999	1095.01	-1.07072	6.20292e-08	1812.86	-0.186953	0.192786	2024.27	-0.312948	0.00373993	1461.87	-1.07385	2.54069e-20	1746.24	-0.374008	0.00154696	2097.14	-0.130625	0.222448	1290.81	-2.26965	8.03941e-24	2057.35	-0.236799	0.0805519	2265.63	-0.560609	4.8536e-10	1118.3	-2.43478	3.76994e-37	1992.91	-0.505437	2.13957e-05	2061.7	0.029265	0.949401	2150.07	0.173466	0.503429	2215.48	0.319698	0.350115	1861.87	-0.212433
	C1_08040W	orf19.5076.1	396.226	-0.667905	0.00567655	207.345	-2.99494	2.46711e-16	377.803	-0.788474	0.00193899	307.38	-0.290582	0.204078	198.164	-1.62399	1.68858e-08	268.908	-0.305446	0.221869	304.096	-0.320017	0.0621547	316.334	-0.12051	0.627228	281.769	-0.63826	0.000192228	512.564	-1.12783	3.8329e-14	366.857	-1.02236	8.09158e-06	372.676	-2.16047	8.02872e-17	410.294	-0.687017	0.212963	426.082	-0.513108	0.17561	564.258	0.38913	0.768692	297.79	-0.326714
	C1_08050W	orf19.5077	2270.4	0.323604	0.0637149	1108.6	-1.14507	2.89017e-08	1941.48	-0.0649214	0.734076	1567	-0.798236	3.90205e-14	1648.06	-0.194331	0.0907325	1855.75	0.165891	0.160182	2070.69	0.73076	2.66663e-13	1722.4	0.34111	0.183691	1723.45	0.237921	0.0669693	1765.4	-0.986489	6.6079e-23	1829.72	0.300615	0.0132346	1819.81	-0.339163	0.04735	1973.36	-0.184355	0.627016	1848.98	-0.360829	0.213301	2082.88	0.0766442	0.978213	1912.75	-1.32205
	C1_08060W	OFR1	1701.26	0.272625	0.0633225	787.269	-1.50987	9.84987e-14	1238.49	-0.660464	9.70783e-07	1461.05	-1.0167	8.93242e-19	1078.36	-2.0103	2.5686e-60	1431.72	-0.58516	1.66177e-06	1773.42	0.133359	0.214763	1052.76	-1.85587	7.32904e-15	1453.12	-0.531258	1.99611e-05	1381.1	-0.858927	5.63899e-19	805.227	-1.76672	1.21943e-37	1317.66	-0.496713	0.00111508	1709.66	0.17803	0.585819	1673.66	0.146831	0.59018	1585.37	0.0672114	0.968663	1469.2	-1.12714
	C1_08070W	CDR4	12953.1	-1.38749	7.20558e-17	8936.63	-1.94103	1.50914e-34	9808.02	-3.98496	5.261e-77	10214.7	-5.23897	0	9424.08	-3.80184	1.68129e-184	9554.15	-3.43302	6.15746e-118	12728.5	-1.16714	2.43646e-28	10765.9	-1.98403	9.17396e-49	9999.28	-3.08424	1.94145e-54	11926.6	-5.415	0	10212.4	-1.97795	1.85537e-53	10954	-3.54388	7.04382e-112	18996.1	-0.0781126	0.847456	18817.9	-0.0772498	0.725232	20030.4	0.172113	0.910525	4128.75	-3.945
	C1_08080C	orf19.5079.1	2193.15	0.44984	0.00469227	1839.57	0.697112	0.00383063	1859.56	0.0536571	0.76871	1607.43	-0.676959	3.24862e-09	2017.65	0.3889	0.00224336	1919.19	0.273465	0.0283508	1979.43	0.734173	4.87884e-12	2237.32	1.05961	2.22824e-09	1773.69	0.432503	0.0011055	1710.52	-0.881186	5.29068e-24	2430.36	1.09549	1.30507e-26	2008.09	0.127103	0.358172	1882.66	-0.0720495	0.885571	1728.28	-0.306555	0.301861	1941.81	0.116223	0.958447	1962.15	-1.21465
	C1_08090C	FUN12	2135.46	1.88192	2.87359e-13	1136.88	1.20279	6.46115e-05	1923.59	1.71607	7.52871e-12	2626.92	1.54776	2.1415e-58	2591.41	1.75708	9.43544e-67	2000.79	1.2636	5.10332e-27	2286.76	1.29722	2.37361e-25	851.507	-1.64343	8.45496e-13	2167.2	1.15459	2.16322e-15	2399.53	2.33754	3.14113e-166	436.244	-0.79414	2.53533e-05	1687.33	1.96993	2.35322e-61	1095.93	0.389156	0.453156	1157.79	0.548645	0.227273	818.979	-0.344534	0.880649	3688.25	0.0393179
	C1_08100W	DRG1	648.33	2.05648	1.88589e-16	225.82	0.463725	0.196746	566.733	1.83981	5.71071e-13	819.55	2.1221	9.12275e-59	545.076	1.59815	1.87609e-26	520.641	1.52045	2.94834e-23	634.219	1.22763	5.55867e-18	251.279	-1.48742	0.000239171	627.209	1.17342	5.01714e-13	803.184	2.64314	1.73279e-73	124.219	-0.705608	0.138866	523.705	2.15684	8.68555e-38	273.217	0.121147	0.866512	327.043	0.606631	0.15527	226.885	-0.326881	0.914955	1202.17	0.1692
	C1_08110W	orf19.5085	712.809	1.68024	9.38117e-15	335.341	0.692498	0.0524179	784.96	1.88876	5.18112e-25	994.933	1.84131	3.43483e-42	890.991	1.86483	7.66813e-36	741.946	1.52961	3.44864e-21	772.794	1.23195	1.00858e-22	320.02	-1.24967	5.9872e-07	829.918	1.34479	5.30569e-19	864.874	2.2263	4.13647e-85	159.86	-0.984567	0.0168451	665.071	2.01644	1.70988e-40	378.352	0.192466	0.73745	414.994	0.457315	0.213301	308.777	-0.298519	0.864897	1330.91	0.336103
	C1_08120W	BUD6	532.061	-0.553067	0.000603141	401.491	-0.564139	0.0452549	483.357	-0.858384	2.93324e-08	539.442	-0.73133	5.78441e-08	482.655	-0.683635	4.15537e-05	481.311	-0.672548	7.34576e-06	508.373	-0.211412	0.183473	524.839	-0.0411682	0.849046	465.256	-0.559243	0.00124575	578.571	-0.891723	1.13854e-12	488.26	-0.222949	0.231465	502.03	-0.884421	1.34701e-07	641.951	-0.0762058	0.871081	609.788	-0.200969	0.520448	660.841	0.107112	0.967903	427.15	-0.270832
	C1_08130C	TERT	236.573	0.363022	0.235169	522.347	2.50615	8.45796e-18	185.998	-0.276856	0.34876	214.995	-0.880617	0.000293738	348.788	0.874369	5.07757e-06	229.486	-0.195896	0.350878	233.16	-0.24024	0.200131	829.709	2.51883	5.50939e-25	230.426	-0.326416	0.181127	198.04	-0.654425	0.00117399	744.335	2.9663	9.7387e-98	225.928	0.214732	0.341498	237.205	0.26528	0.66312	238.079	0.300271	0.530474	214.253	0.0835838	0.989878	216.25	-0.99297
	C1_08140W	orf19.5090	160.694	0.630549	0.0143264	168.57	1.3447	1.71246e-05	162.245	0.690294	0.00679613	153.58	0.0435979	0.873555	148.844	0.29742	0.285416	151.649	0.356873	0.211201	166.427	0.161527	0.522531	344.728	1.80593	4.23858e-10	190.679	0.474273	0.0524754	128.31	0.661529	0.00712393	280.725	2.82319	1.35548e-42	124.9	0.926642	0.000471846	135.79	0.0962964	0.9007	146.821	0.329666	0.521355	108.53	-0.484847	0.714183	180.222	-0.504978
	C1_08150C	orf19.5092	44.3837	0.116232	0.839884	27.4717	-0.489037	0.627133	33.6788	-0.723255	0.183076	48.1841	-0.0817954	0.87335	34.9508	-0.732897	0.202687	29.56	-1.46586	0.0165107	42.4478	-0.225901	0.593478	37.8934	-0.521487	0.419941	31.2124	-1.54373	0.000897721	47.4208	-0.0386202	0.933681	43.2293	0.665995	0.256144	29.7161	-1.21237	0.132259	45.09	0.0537457	0.972915	45.7665	0.117788	0.908688	43.1075	0.0334521	0.995457	47.473	-0.158273
	C1_08160W	orf19.5093	624.266	0.0818383	0.600967	497.437	0.223519	0.455186	505.016	-0.532961	9.97246e-05	711.284	-0.0214579	0.891035	504.551	-0.752321	1.90031e-05	528.63	-0.556556	0.000191606	646.668	0.0216471	0.897084	601.66	-0.117507	0.624681	509.695	-0.826783	8.62456e-07	612.695	-0.0515548	0.720552	460.661	0.15743	0.550288	464.507	-0.47436	0.00703582	648.168	0.0746715	0.861281	646.355	0.0928389	0.755338	588.964	-0.102642	0.967036	684.791	-0.0443535
	C1_08170C	BUL1	423.983	0.0689968	0.749122	3298.36	4.32511	2.77515e-93	879.283	1.72816	2.88576e-36	445.198	-0.537793	0.00128581	2355.23	3.18996	2.41061e-167	1014.08	1.75858	2.87242e-45	440.6	-0.0889617	0.639704	3066.62	3.68296	2.11453e-27	802.846	1.3106	4.64802e-15	380.792	-0.309514	0.0574872	2938.81	4.24609	1.7899e-182	868.689	1.91124	2.3483e-34	459.955	0.180736	0.654098	449.593	0.145312	0.741461	400.606	-0.1161	0.967903	408.537	-0.440612
	C1_08180C	orf19.5095	3054.1	-0.575007	5.24276e-07	1905.67	-1.40229	8.40957e-11	2884.39	-0.728577	7.28027e-10	3412.19	-0.187325	0.0590033	2125.22	-1.62604	3.81753e-49	2609.59	-0.655867	6.05188e-10	2923.04	-0.542484	8.21492e-07	2466.42	-1.12428	1.58087e-14	2833.41	-0.714073	1.96974e-09	3713.58	-0.605446	1.32395e-10	2192.38	-1.32209	1.54602e-24	3047.25	-0.809031	2.35185e-09	3588.75	-0.173444	0.580179	3685.51	-0.0643419	0.831602	3877.45	0.152446	0.914955	2852.43	0.198383
	C1_08190C	CAT8	231.464	-0.522305	0.0455491	227.615	0.267984	0.401486	481.306	1.36895	9.12542e-08	324.465	0.368731	0.0229399	439.217	1.32775	1.9918e-15	358.818	0.913776	3.82811e-08	232.814	-0.16133	0.531256	253.701	0.155687	0.67909	377.674	1.01748	2.81436e-05	282.18	0.216543	0.308703	180.056	-0.0430295	0.908664	327.558	0.920272	0.000109777	273.419	-0.113116	0.861645	268.573	-0.139831	0.818772	256.226	-0.203408	0.961805	277.525	0.761826
	C1_08200W	NTG1	228.025	0.161553	0.549844	150.069	-0.249391	0.552656	238.969	0.327613	0.0811515	308.51	0.432012	0.024239	233.783	0.023953	0.921946	242.61	0.144037	0.548355	199.947	0.258199	0.191191	211.99	0.471198	0.0797641	234.425	0.6193	0.000907534	285.651	0.518132	0.00126504	155.478	-0.164375	0.683118	217.889	0.189568	0.385711	233.774	0.121131	0.844139	205.655	-0.229722	0.517302	215.181	-0.0149391	0.992979	299.83	0.375693
	C1_08210C	MLT1	772.808	0.640958	0.000419934	535.267	0.427339	0.0547926	1097.3	1.42826	7.34422e-24	1117.9	1.25895	7.04167e-32	958.471	1.19683	2.50412e-17	945.631	1.17999	8.59167e-16	702.996	0.341356	0.0141002	469.524	-0.860102	8.8917e-05	997.88	1.11619	4.00474e-11	1041.11	1.46092	4.58763e-44	313.823	-0.688575	0.00156313	888.727	1.43239	1.36074e-27	620.393	-0.039205	0.940583	633.974	0.0497572	0.902029	556.049	-0.263952	0.745448	1262.69	0.561924
	C1_08220W	CCR4	1069.05	-0.556162	9.16772e-05	913.445	-0.156105	0.447041	1014.22	-0.691345	2.16805e-06	1225.14	-0.224865	0.0544146	946.85	-0.684053	1.3294e-07	945.681	-0.667971	3.84811e-07	999.533	-0.372292	0.00168077	1246.94	0.341039	0.0416714	973.177	-0.515549	8.55096e-05	1242.39	-0.283556	0.00847801	1006.51	0.152817	0.356387	945.445	-0.737576	2.48669e-05	1275.53	-0.111896	0.790086	1242.02	-0.161598	0.570694	1260.66	-0.0413262	0.989878	1007.72	0.202875
	C1_08230C	PLB5	1661.38	-1.2678	5.15508e-15	1031.05	-2.64083	8.34938e-32	1554.06	-1.53499	4.26067e-21	1869.34	0.127297	0.359041	936.502	-2.42732	1.39543e-31	1106.81	-1.28693	1.49752e-18	1245.2	-1.00471	1.55415e-20	1005.86	-2.05756	4.71357e-13	1198.09	-1.25319	8.29037e-24	2532.99	-0.717779	3.71608e-13	1254.51	-2.8432	3.26209e-88	1680.33	-2.10742	1.80851e-66	2051.58	-0.558308	0.110728	2073.97	-0.485673	0.0896944	2613.96	0.282313	0.729469	1459.96	0.820289
	C1_08240C	orf19.5103	164.432	-0.448798	0.0801004	94.1821	-1.66987	1.12254e-05	166.513	-0.353488	0.124195	144.468	-0.126215	0.631018	102.665	-0.883604	0.00512553	131.571	-0.0214162	0.950119	161.173	-0.680384	0.00130898	149.941	-0.866658	0.0157822	173.843	-0.465951	0.0407198	137.426	-0.00135149	0.996031	75.8221	-0.787144	0.0637105	109.101	-0.264159	0.415397	168.847	-0.497064	0.314225	201.074	0.0765544	0.878348	157.791	-0.604662	0.364274	141.235	-0.191371
	C1_08260C	LTP1	437.036	-0.174748	0.478025	358.444	0.0609898	0.823538	433.501	-0.15363	0.343082	578.156	-0.00197981	0.98956	397.227	-0.851865	5.12271e-07	481.351	-0.162293	0.32436	462.445	-0.220669	0.122143	473.391	-0.0740619	0.74851	479.318	-0.158785	0.357353	583.108	0.0969145	0.492438	409.274	0.105233	0.593667	466.909	-0.130408	0.503321	509.845	0.153832	0.701279	497.892	0.11377	0.731692	489.875	0.140655	0.951205	498.01	0.309715
	C1_08270C	MED15	759.168	-0.095885	0.586991	522.213	-0.392925	0.106417	717.45	-0.219095	0.158249	842.339	0.216038	0.128212	603.915	-0.411028	0.0106396	720.183	0.139707	0.368559	771.576	0.102262	0.505345	650.753	-0.33573	0.153041	739.629	-0.0625488	0.738008	817.933	0.102547	0.435689	521.916	-0.162002	0.492794	666.735	-0.0684592	0.667148	770.152	-0.172905	0.628839	790.931	-0.0618699	0.876427	753.155	-0.133655	0.945666	829.56	0.122522
	C1_08290C	DIP2	201.709	1.94613	1.60249e-09	166.433	2.10156	1.17298e-06	307.834	2.7057	1.42395e-51	795.099	4.09293	2.60626e-169	411.89	3.26027	6.94814e-67	267.703	2.56345	8.94096e-26	170.537	1.6795	2.32934e-11	60.7821	-0.886043	0.112592	246.267	2.31454	2.37403e-23	742.977	4.37578	6.53131e-153	34.2948	-1.07163	0.317188	250.802	2.93395	1.70443e-17	84.2168	-0.0806683	0.9179	84.8654	-0.0228631	0.979299	72.011	-0.450803	0.904029	890.669	2.04703
	C1_08300W	NOT5	566.868	-0.298023	0.105318	388.63	-0.638953	0.00265031	591.278	-0.120056	0.429925	719.741	0.502695	7.68359e-05	519.495	-0.0395526	0.830126	518.179	-0.0307929	0.85977	539.732	-0.135184	0.336609	548.682	-0.0127245	0.959849	529.366	-0.242716	0.101474	724.764	0.190465	0.133738	461.443	-0.0730092	0.694878	554.782	-0.165825	0.383614	602.302	-0.235594	0.475896	616.158	-0.134884	0.61547	622.828	-0.0286993	0.989878	677.815	0.54799
	C1_08310W	OPY2	245.361	0.472515	0.0143879	1420.33	4.11066	1.45629e-76	528.993	2.08142	2.77963e-40	411.125	1.87142	3.90916e-35	884.415	3.36987	7.85423e-95	460.912	2.30439	2.23988e-47	209.81	0.28708	0.211871	886.634	3.10912	2.03527e-51	476.88	1.99231	6.23835e-39	406.27	1.26574	1.3976e-17	821.865	3.14747	5.91106e-60	456.418	1.77212	5.033e-25	188.813	-0.383458	0.345667	204.11	-0.110523	0.800716	211.71	0.0746949	0.982893	462.893	1.00029
	C1_08320W	TKL1	7415.1	-0.752273	1.23281e-10	5946.21	-0.537498	0.00131773	26600.2	2.26529	4.14872e-116	7855.99	-0.660043	8.34937e-10	7505.56	-0.385523	0.00071032	28027.7	2.49308	1.37222e-125	7095.43	-0.561683	1.87068e-10	5534.05	-1.55257	1.52001e-07	28748	2.50912	3.79885e-139	9173.48	-0.958784	1.67709e-26	5274.87	-2.02374	4.52251e-89	29242.3	2.19401	3.6547e-87	9311	-0.116537	0.759844	9193.43	-0.12555	0.587437	10192.7	0.238475	0.525965	5899.24	-0.0408745
	C1_08330C	ADH2	26757.9	1.65745	5.67275e-23	5166.44	-4.05124	4.55276e-23	8007.66	-1.92561	2.0427e-16	16154	-1.44484	8.04363e-41	11866.7	-2.87051	1.46379e-09	15213.1	-1.10361	0.00011748	28482.7	1.67044	9.98347e-65	7676.87	-2.68365	9.31195e-39	10344.6	-1.01201	0.00570349	14329.9	-1.31635	1.62319e-53	7727.52	-3.62285	0	13580.3	-0.90632	0.0495977	17670.6	0.710044	5.2591e-05	13717.2	0.0926569	0.72446	15788.7	0.525904	0.000910448	26136.4	-2.407
	C1_08340C	orf19.5114	438.617	-0.396501	0.0379597	506.077	0.751922	0.00503074	488.149	-0.0157219	0.940296	420.647	-0.712386	9.54328e-05	510.517	0.277853	0.100813	540.46	0.438251	0.0035272	424.063	-0.199927	0.212523	683.948	1.06447	5.90249e-07	536.012	0.409355	0.0100624	448.185	-0.965601	2.78682e-11	679.748	1.18988	2.86359e-13	541.749	0.152512	0.405954	501.943	-0.0982387	0.846097	492.84	-0.125725	0.749835	520.396	0.108965	0.967903	357.377	-0.428897
	C1_08350C	orf19.5114.1	19396.6	-0.465655	0.0201911	9693.75	-2.85331	7.83845e-56	12465.2	-2.99197	8.94626e-87	14278	-5.10265	5.78881e-60	13250.4	-3.63197	3.03687e-153	14241.4	-2.57242	1.45992e-88	19557.9	-0.241315	0.00688311	11147.2	-3.67696	7.14868e-81	13303.8	-2.0809	1.97955e-41	15773.4	-5.94356	0	11919.3	-3.3429	5.1847e-57	15484.7	-2.7175	2.27177e-48	24596.6	0.138051	0.760188	22613.2	-0.073769	0.818772	25444.8	0.322504	0.474879	9202.2	-4.515
	C1_08360C	OLE1	18643.5	0.315634	0.113226	8389.19	-1.57233	1.94968e-11	19349	0.449641	0.0159968	23038.3	0.129796	0.189683	15039.3	-0.870613	3.07202e-17	20938.8	0.22134	0.0388084	21215.5	0.130525	0.193282	10752.3	-3.50579	6.19613e-77	20955.9	0.052594	0.675119	20823.1	0.526493	1.50696e-10	6671.73	-3.07396	1.87759e-171	18271	0.558914	4.75139e-07	18860.8	0.240173	0.566699	19098.4	0.298303	0.357347	16118.8	-0.103506	0.967903	22686.5	0.0386189
	C1_08370W	SDS24	4604.39	-0.385235	0.0454844	5917.63	0.999657	7.27991e-09	3788.8	-1.07119	1.99732e-20	4384.18	-0.823157	1.24671e-12	5328.45	0.204993	0.14784	3930.73	-0.744396	4.43565e-09	4602.17	-0.123402	0.255476	8675.7	1.436	1.09798e-09	3998.07	-0.64257	2.1766e-08	4284.85	-0.73132	2.06784e-21	8819.52	1.89468	1.24207e-82	3756.4	-0.683638	4.34217e-07	5315.63	-0.0618217	0.895283	5183.16	-0.107621	0.611496	5056.58	-0.105357	0.943834	3672.58	-0.515411
	C1_08380W	TEF2	36399.7	1.96694	6.32416e-14	12004.9	0.194183	0.589239	25706.6	1.33389	3.23989e-07	41740.9	1.50654	4.05474e-86	32612.9	1.26085	1.58495e-46	31122.6	1.17576	1.15862e-37	39903.1	1.45399	2.63824e-67	11794.6	-2.90976	2.0991e-78	34080.4	1.10081	2.99683e-24	39536.8	2.00724	8.93701e-178	6526.79	-2.42933	2.142e-116	29583.7	1.73899	8.59846e-69	17805.9	0.386	0.464478	18740.9	0.536844	0.220253	14624	-0.0545743	0.989878	60875.7	-0.0899656
	C1_08390C	orf19.384	806.305	-0.305758	0.0335372	512.144	-0.943985	2.27268e-06	718.302	-0.648589	7.48484e-05	937.705	0.0850673	0.500309	659.5	-0.643557	4.07461e-06	673.337	-0.548452	3.39055e-05	740.714	-0.354881	0.00184342	746.822	-0.248896	0.156295	696.633	-0.621588	7.37375e-07	998.373	-0.0671786	0.541587	678.589	-0.152149	0.316079	759.087	-0.481978	0.000395896	886.236	-0.134436	0.690189	891.452	-0.087465	0.74081	913.238	0.0557905	0.978213	851.624	0.240719
	C1_08400C	GCV2	2344.08	0.547783	0.212971	1146.87	-0.746891	0.11551	3603.37	1.5061	0.00018399	3377.16	0.375308	0.00310479	3161.48	0.519504	0.000120929	4386.39	1.26018	2.54469e-22	3429.11	-0.00874449	0.951043	2742.5	-0.65637	0.0117319	4213.55	0.49782	0.000172128	2219.05	2.36745	6.80443e-91	803.929	1.13424	5.87102e-08	3344.59	3.28106	2.50125e-69	2356.01	0.460516	0.746379	2770.99	0.863769	0.177042	1285.74	-1.54525	0.226841	3328.03	0.272538
	C1_08410C	SAM4	461.578	2.65191	3.57483e-53	316.769	2.48729	3.01979e-23	398.938	2.43077	7.85916e-44	347.442	1.43662	1.02441e-18	424.877	2.0454	9.40983e-33	329.635	1.58531	4.69958e-18	622.075	2.4381	3.15453e-62	190.035	0.0189497	0.968265	335.651	1.27098	1.07641e-08	318.513	1.95644	2.30477e-19	121.961	0.729198	0.0527754	282.951	1.99314	3.5132e-12	153.034	0.399032	0.408149	165.992	0.623141	0.127636	123.801	-0.0933938	0.989878	673.318	-0.830399
	C1_08420W	GCR3	689.156	1.03578	6.90867e-09	326.355	-0.134485	0.637661	486.055	0.244809	0.223237	769.666	0.284826	0.045773	722.869	0.44132	0.00414488	581.793	-0.139371	0.45845	805.157	0.544357	1.85744e-06	381.763	-2.3589	4.94375e-22	601.532	-0.307268	0.0508895	668.477	0.835042	9.16827e-11	211.347	-1.9561	3.24799e-12	454.621	0.240135	0.330618	557.214	0.452859	0.25907	573.474	0.54801	0.0888132	446.233	-0.0520066	0.989878	905.148	-0.313156
	C1_08430W	CAF16	1160.81	-1.31666	9.92801e-12	683.927	-3.44054	9.58996e-47	1162.98	-1.23175	3.03169e-17	1190.1	-1.85667	6.01223e-51	953.401	-2.67106	2.81063e-59	1190.01	-1.14395	6.9273e-18	1240.08	-1.23716	5.44669e-23	984.943	-2.65068	6.70308e-43	1281.53	-1.1562	1.6931e-21	1108.86	-1.84655	7.52687e-68	716.316	-2.45879	1.52104e-46	1108.73	-1.07213	5.8438e-18	1728.27	0.00533569	0.990817	1759.77	0.0845355	0.804332	1622.77	-0.0748158	0.968919	605.613	-0.550937
	C1_08440C	orf19.389	92.3931	0.47973	0.182511	45.5341	-0.829749	0.123274	70.8487	-0.210851	0.601726	97.8166	0.324718	0.275311	76.4154	-0.0177959	0.964316	69.4642	-0.286491	0.428925	105.196	0.469453	0.0654371	71.696	-0.579209	0.203301	73.3617	-0.646099	0.0730568	107.556	0.710525	0.00788662	56.4748	-0.032339	0.955672	52.2542	-1.08859	0.0849383	80.5797	0.00714336	0.992862	85.5962	0.205222	0.782014	76.0866	-0.0600394	0.989878	110.143	-0.16361
	C1_08450C	CDC42	1171.22	0.281016	0.101065	691.869	-0.453749	0.0384701	1122.76	0.209628	0.204886	1215.43	-0.208414	0.0837077	1092.66	-0.155665	0.28509	1204.87	0.143871	0.27287	1174.9	0.301047	0.00439444	1164.06	0.340985	0.0295209	1147.14	0.196775	0.0994696	1160.05	0.0557551	0.654415	897.082	0.330017	0.0436345	1159.39	0.437196	0.00294374	1155.2	0.135181	0.746263	1092.6	0.00523701	0.989205	1049.41	-0.0362152	0.989878	1234.2	-0.369862
	C1_08460C	UPC2	803.893	0.63613	0.0976419	386.526	-0.674087	0.0838581	471.012	-0.94644	0.0112393	1181.22	0.377934	0.00491517	688.862	-0.952081	1.74948e-09	605.91	-1.54948	6.24979e-22	1037.3	0.0949473	0.547232	791.218	-0.696101	0.000984199	693.435	-1.46629	4.60921e-17	888.786	1.11299	3.74654e-23	398.1	0.0399071	0.862922	402.905	-0.605536	0.000879023	804.819	0.541604	0.448521	846.216	0.683575	0.254938	571.979	-0.307877	0.958447	1166.71	0.26712
	C1_08470W	orf19.392	759.516	0.820035	7.4122e-07	310.844	-1.0087	1.99122e-05	463.676	-0.483563	0.0108666	675.243	-0.0838959	0.584585	519.292	-0.528858	0.00193975	547.221	-0.334571	0.0220549	728.308	0.879106	1.37433e-14	370.757	-1.0553	5.41265e-05	484.479	-0.2174	0.204149	636.962	-0.147735	0.306574	396.982	-0.518053	0.00382943	522.615	-0.317602	0.0756322	608.184	0.173188	0.677981	549.835	-0.0862725	0.816166	580.855	0.143567	0.958447	838.149	-0.746476
	C1_08480C	APS3	436.024	-0.782182	2.46688e-05	278.192	-1.58384	5.95295e-11	429.796	-0.775376	4.28354e-05	493.145	-0.44652	0.0020575	382.21	-0.942887	1.57358e-08	415.878	-0.591736	0.00045319	438.24	-0.585533	6.35983e-05	434.146	-0.530768	0.00624562	413.845	-0.865406	3.14656e-08	504.543	-0.662167	6.6024e-07	373.815	-0.456255	0.0248901	432.611	-0.7023	6.93602e-06	550.947	-0.120138	0.794538	557.481	-0.0551829	0.876667	559.002	0.0247377	0.989878	372.83	0.200211
	C1_08490W	orf19.394	1179.85	-0.193859	0.330578	935.93	-0.053715	0.842219	1154.22	-0.213565	0.207644	1109.91	-0.864121	4.26012e-15	1034.64	-0.657779	9.45737e-07	1065.09	-0.532134	3.19725e-05	1170.72	0.0856739	0.448657	966.335	-0.427974	0.0207217	1036.02	-0.330078	0.00903097	1125.84	-0.976507	1.3534e-19	812.535	-0.845339	4.73822e-07	1125.57	-0.431305	0.00108058	1320.54	0.0212668	0.964766	1239.54	-0.136223	0.658611	1312.6	0.103819	0.967903	971.428	-0.665198
	C1_08500C	ENO1	32230.8	-0.375209	0.13113	16132.4	-2.52925	1.21458e-18	36147.8	0.0240807	0.933414	41640.9	-0.417681	0.000146831	27560.1	-1.69122	1.84985e-62	41838.5	-0.000843974	0.993919	37966.2	-0.73174	3.77317e-14	23685	-5.35854	9.56486e-292	45759.2	-0.149853	0.118466	39746.9	-0.195418	0.0259747	15159.3	-5.49065	0	42492.5	0.392841	0.000561818	41061.1	0.22292	0.678051	43409	0.392435	0.297181	37618.2	0.0791827	0.985083	32219.7	0.164173
	C1_08510W	EAF6	246.635	0.29496	0.159589	112.355	-1.55852	1.94887e-06	289.025	0.720524	0.000366325	318.956	0.880513	3.70383e-06	178.657	-0.324863	0.233431	201.572	0.060352	0.834837	270.647	0.146674	0.405433	337.99	0.764277	0.0153752	244.977	-0.185971	0.5318	338.719	1.12297	1.86142e-09	230.714	1.07002	1.42064e-05	198.36	0.199469	0.449269	219.816	-0.14561	0.82094	247.837	0.225473	0.515052	208.47	-0.199903	0.951205	344.204	0.422772
	C1_08520C	orf19.397	248.187	2.2912	9.29344e-21	113.089	1.35264	0.00132195	283.707	2.54687	2.61114e-29	300.561	1.49307	2.30069e-18	342.047	1.96923	8.86129e-29	240.656	1.31029	2.77432e-11	280.556	2.20082	2.84297e-35	93.5401	-0.142732	0.748947	249.745	1.96315	7.30708e-20	265.61	2.10203	6.49515e-27	86.281	0.564486	0.148889	246.532	2.23212	6.44517e-14	116.893	0.736978	0.178404	95.7767	0.266088	0.668004	87.5198	0.103542	0.989878	435.009	-0.0776207
	C1_08530W	orf19.398	156.491	-1.37301	3.0057e-07	104.768	-2.14324	1.53709e-10	179.625	-0.697689	0.000948231	232.28	0.479527	0.0151069	100.371	-2.55516	7.18806e-13	133.881	-0.814287	0.00142305	123.652	-1.55139	3.05291e-10	201.56	0.311928	0.362518	177.611	-0.156948	0.539415	247.235	-0.24669	0.199306	202.56	0.21643	0.489173	172.093	-1.06169	5.35234e-05	207.708	-0.382527	0.441318	212.188	-0.279926	0.488583	235.557	0.109342	0.969053	176.293	1.45418
	C1_08540C	orf19.399	1917.31	-1.05731	3.36313e-08	2449.76	0.583166	0.0179359	2229.64	-0.416394	0.0290888	1840.5	-0.589769	1.13818e-08	1978.35	0.0350746	0.820347	1873.32	-0.108267	0.416902	1640.62	-0.576527	3.26552e-10	2891.33	1.01239	1.48019e-07	1973.68	-0.0309935	0.800375	2099.5	-1.01155	1.41217e-25	2744.66	0.845521	2.1399e-15	2140.51	-0.392798	0.0115665	2374.81	-0.392745	0.283217	2355.76	-0.386514	0.204284	2580.11	-0.0256972	0.989878	1375.21	0.0585734
	C1_08550C	GCF1	1990.57	0.0781609	0.576071	927.551	-1.90953	2.25402e-14	1416.93	-1.0406	7.77047e-19	1805.39	-0.568037	1.10901e-07	1427.65	-1.00554	3.99919e-14	1452.62	-0.907741	8.30969e-14	1965.89	0.150706	0.125901	1185.25	-1.71744	7.92251e-21	1493.92	-0.788525	2.93301e-10	1773.7	-0.444529	2.40281e-06	913.189	-1.84464	7.52176e-46	1338.42	-0.967011	9.75385e-13	2009	-0.010929	0.9787	1967.12	-0.043541	0.867906	1904.56	-0.064104	0.967903	1800.85	-0.672853
	C1_08560W	TCP1	644.359	1.14815	2.07789e-06	368.589	0.521472	0.138155	679.152	1.28813	3.60476e-08	888.662	0.859976	1.61509e-13	853.866	1.04279	6.55288e-16	728.801	0.702373	2.16593e-07	728.127	0.675211	6.90953e-06	479.413	-0.410186	0.157347	725.756	0.630552	0.000158602	795.725	1.50276	2.25314e-32	251.841	-0.443383	0.117705	615.352	1.27461	4.04249e-18	501.804	0.49111	0.290883	498.277	0.496463	0.256465	390.927	-0.0883617	0.985083	1027.82	0.186064
	C1_08570C	PCL2	119.506	4.18409	0.00234239	24.3033	2.0644	0.0369275	65.7065	3.27787	0.0165811	97.9192	2.30418	3.40851e-10	56.6156	1.52034	0.00157875	65.7735	1.8183	1.03078e-05	83.9143	1.91821	3.52834e-08	20.973	-2.09189	0.0756641	60.9873	1.28419	0.0058934	100.386	4.07376	1.96813e-28	13.4063	1.25523	0.223569	48.1781	3.14216	9.90914e-10	21.9048	1.24807	0.54138	24.5595	1.49953	0.353617	11.4799	-0.269004	0.989878	200.374	-0.652367
	C1_08580C	VCX1	1465.76	0.39676	0.000932405	622.049	-1.74038	4.68622e-19	1133.04	-0.288777	0.0175003	2141.79	0.700588	2.70013e-09	1181.35	-0.644878	4.67636e-06	1345.19	-0.189563	0.140787	1458.32	0.217141	0.0388913	971.864	-1.06783	2.0518e-08	1342.48	-0.0589812	0.691846	2263.36	0.528019	5.18145e-07	933.626	-1.1793	8.85531e-09	1505.3	-0.19164	0.288357	1415.88	0.200978	0.541464	1353.72	0.10367	0.684338	1480.51	0.409425	0.0243433	2168.76	0.48923
	C1_08590C	ERG1	1240.92	0.946209	0.0273274	538.179	-0.55153	0.217025	723.487	-0.45052	0.312905	1928.09	0.749927	5.28936e-08	1006.87	-0.775279	1.70435e-06	950.758	-0.987448	1.79969e-10	1664.44	0.139201	0.292752	1099.86	-1.23925	3.40472e-11	1137.92	-1.27031	2.74591e-16	1457.85	1.77161	5.25904e-51	478.254	0.101908	0.596876	616.662	0.209731	0.198386	1108.8	0.595808	0.462623	1261.08	0.912483	0.165774	726.763	-0.504223	0.907612	2038.77	0.383156
	C1_08600C	GCD6	752.063	0.660318	3.03144e-05	545.071	0.558173	0.0111979	693.858	0.50393	0.00240328	1184.97	1.22793	3.11198e-31	886.78	0.872832	4.62254e-10	724.646	0.40704	0.0123746	804.083	0.583401	2.66061e-07	419.003	-1.58394	2.62685e-10	708.163	0.220496	0.205829	1079.54	1.53598	7.49493e-35	275.128	-1.24808	1.98967e-07	653.382	0.787349	8.72226e-08	632.533	0.11726	0.790759	635.347	0.155268	0.626055	545.103	-0.215394	0.910525	1291.88	0.669241
	C1_08610C	orf19.409	25719.2	0.807292	0.108321	17392.5	0.535465	0.269637	11223.2	-2.18517	2.02664e-06	10005.3	0.756514	2.44032e-14	8006.12	0.521182	7.02858e-05	4994.66	-0.922017	1.28953e-16	17049.9	2.41489	3.38911e-147	15687.5	2.31341	5.35916e-23	4546.11	-0.593986	5.65504e-06	16038.9	-0.791794	4.4443e-24	18927	0.734263	2.77928e-15	10439.1	-2.4288	1.83879e-85	13188.1	-1.49428	0.216837	12431.5	-1.78299	0.0956208	18665.1	-0.0214784	0.99782	23725	-1.56184
	C1_08620W	CTR2	654.86	-0.382957	0.15629	2269.5	2.8239	2.60975e-24	496.048	-1.47493	2.03362e-09	617.945	-0.26722	0.0503131	1262.64	1.69461	2.92453e-34	413.956	-1.33483	1.29845e-17	561.173	0.0895173	0.561169	1844.03	2.57229	3.08645e-25	413.645	-1.00711	1.77793e-10	687.862	-0.727475	5.53442e-11	2400.99	2.8097	9.77285e-120	506.204	-1.4672	6.14005e-12	698.861	-0.30165	0.563323	664.751	-0.434417	0.285583	763.263	0.0679912	0.989878	575.869	-0.202089
	C1_08630W	orf19.4721	632.896	1.10742	1.90491e-10	429.014	0.868619	0.00025368	404.932	0.0720619	0.73864	538.017	0.470951	0.00128431	537.595	0.764238	9.4306e-06	382.155	-0.106599	0.610607	567.448	1.55677	7.75541e-30	338.322	0.492133	0.0386402	348.215	0.465172	0.00547353	621.097	0.272477	0.0602067	355.778	-0.304857	0.178931	420.514	-0.462356	0.051906	418.209	0.00383552	0.992862	356.526	-0.466393	0.155688	457.735	0.345491	0.747165	766.619	-0.649991
	C1_08640W	RTG1	744.939	-0.339034	0.138292	517.776	-0.633514	0.0114381	669.098	-0.655976	0.00104169	620.515	-0.486365	0.000438082	463.167	-1.15892	1.53918e-10	584.778	-0.254689	0.108699	618.74	-0.270222	0.0571495	561.216	-0.51444	0.00753197	630.245	-0.261522	0.074222	699.733	-0.926187	1.08615e-12	529.241	-0.61951	0.000288781	601.652	-0.956623	6.63438e-10	769.047	-0.36509	0.403871	780.323	-0.285811	0.392905	835.945	-0.000448352	0.999516	603.328	-0.528248
	C1_08650C	FAD1	326.913	-0.166585	0.452707	224.88	-0.474641	0.0663649	326.103	-0.127905	0.526825	422.476	-0.247178	0.149127	334.629	-0.613984	0.000515783	372.871	-0.230939	0.18285	378.316	-0.313535	0.0334139	442.123	0.216381	0.310738	365.659	-0.479417	0.00259348	371.433	0.0264329	0.893704	310.696	0.506629	0.0234413	313.704	-0.0420608	0.849197	392.645	0.239891	0.579782	396.276	0.289499	0.339894	341.07	-0.0524491	0.989878	351.322	0.144061
	C1_08660C	orf19.12187	228.137	-0.0039818	0.989163	202.372	0.421788	0.164086	203.107	-0.314478	0.17324	257.814	0.387332	0.0518437	213.809	0.227091	0.341039	201.678	0.0809466	0.754917	208.568	0.281875	0.183331	238.683	0.678385	0.0114198	179.67	-0.183791	0.431075	264.437	0.447839	0.00993564	208.731	0.737713	0.0122922	178.108	-0.261256	0.358122	222.503	-0.200094	0.734808	215.697	-0.268122	0.537572	216.972	-0.172507	0.95918	262.984	0.17572
	C1_08670W	SWI6	307.208	1.27847	2.7271e-07	154.732	0.36004	0.295209	255.181	0.9178	0.000407112	402.216	0.883204	2.68452e-07	345.628	0.820248	9.16532e-05	259.017	0.11681	0.627283	346.305	0.515287	0.00421373	299.995	0.211896	0.392208	329.288	0.350165	0.0871826	366.112	1.99084	2.95497e-30	132.043	0.661073	0.0325654	219.003	1.29216	4.76287e-07	224.649	0.490736	0.39366	240.738	0.680033	0.134646	156.647	-0.434107	0.873229	484.453	0.0796571
	C1_08680C	orf19.4726	556.266	-0.219467	0.187423	767.33	1.25719	1.91171e-07	603.377	0.06745	0.72667	657.439	-0.301366	0.0206738	633.459	-0.0375071	0.849132	610.973	-0.128231	0.41666	552.676	-0.298614	0.0351292	1057.51	1.35417	3.74539e-13	599.495	-0.0949564	0.58933	671.935	-0.285827	0.0155297	985.404	1.49552	1.52457e-36	591.311	-0.232045	0.230783	648.667	0.113719	0.794739	625.557	0.0376791	0.922447	637.054	0.161287	0.940609	559.342	0.0159459
	C1_08690W	orf19.4727	855.523	0.0924648	0.673158	502.541	-0.72895	0.00213034	849.323	0.11654	0.568469	683.75	-0.526069	0.000177339	747.014	0.131203	0.422647	861.505	0.516283	0.000220075	791.567	0.383885	0.0103937	615.97	-0.255854	0.429734	825.144	0.450039	0.0107021	815.044	-0.936534	1.22322e-14	680.38	-0.287568	0.0854053	984.173	0.169182	0.240143	805.324	-0.202685	0.66312	783.81	-0.257752	0.514191	903.693	0.228202	0.910525	745.996	-0.837384
	C1_08700W	orf19.4728	976.73	-0.342367	0.0118732	905.839	0.253986	0.236221	878.304	-0.658157	6.89047e-07	1019.32	-0.177409	0.149418	850.086	-0.360939	0.0141354	793.565	-0.578933	7.51979e-06	959.242	-0.257262	0.0235102	1302.19	0.637578	2.80675e-05	884.66	-0.582679	2.23888e-06	1061.49	-0.302964	0.00315308	1033.34	0.605679	0.000308852	818.792	-0.710949	6.50897e-06	1070.69	-0.178575	0.60509	1106	-0.0525843	0.856119	1083.49	-0.0392007	0.989878	923.084	-0.0295566
	C1_08710W	orf19.4730	178.942	-0.194419	0.453594	131.24	-0.297138	0.351328	193.618	0.078703	0.754131	258.328	0.479272	0.0121482	194.352	0.0544001	0.83936	192.166	0.0370114	0.886291	179.946	-0.128872	0.567714	245.622	0.745778	0.00926467	186.628	-0.0674301	0.770813	255.654	0.4701	0.0137859	201.565	0.753803	0.00649339	181.972	-0.0667528	0.82549	199.797	0.00986366	0.987561	196.421	-0.0139069	0.979299	194.21	0.0217202	0.992979	233.829	0.666596
	C1_08730W	orf19.4731	334.68	0.529986	0.00303811	355.543	1.28197	1.68049e-08	356.065	0.712761	7.24566e-05	304.847	-0.417642	0.0144263	429.827	0.842043	4.24372e-06	382.843	0.584812	0.000306156	373.677	0.469053	0.00115825	365.731	0.477033	0.0297966	382.654	0.489592	0.00746377	284.421	-0.203669	0.223948	368.442	1.30171	7.19453e-14	338.183	0.649421	0.000678752	304.36	0.181413	0.690189	304.297	0.206658	0.520716	276.554	0.00907857	0.995457	338.739	-0.781455
	C1_08740C	SEC24	3375.18	0.13793	0.61349	1529.28	-1.94501	2.44068e-15	2589.33	-0.652252	0.00552214	3890.47	-0.315304	0.00151377	2924.41	-0.904362	5.92948e-17	3114.93	-0.636092	8.82023e-09	3966.03	-0.0643626	0.522355	2135.65	-3.6489	1.01724e-45	3384.25	-0.635704	3.1033e-06	3651.85	0.221111	0.0311048	1290.58	-3.38447	8.29588e-31	2587.67	-0.371124	0.0138826	3675.64	0.25942	0.613818	3765.11	0.346966	0.369333	3149.8	-0.0730229	0.989878	3569.64	-0.209887
	C1_08750W	YMC2	103.201	0.155867	0.584681	172.681	1.87703	5.34659e-11	378.575	2.78168	2.75574e-45	155.444	0.99216	1.0287e-05	229.108	1.99654	3.44176e-15	327.734	2.62585	1.03152e-45	103.795	-0.248845	0.448899	94.0533	-0.494904	0.296112	373.316	2.46596	2.27856e-24	154.425	0.837902	0.00228689	55.1435	-1.21594	0.0198119	343.692	2.62437	6.91118e-23	98.9066	-0.0758474	0.92716	108.961	0.219444	0.732779	99.0793	0.0378986	0.992559	157.856	0.745751
	C1_08760W	orf19.4734	214.297	0.0404066	0.881765	128.596	-0.721777	0.04537	191.792	-0.248209	0.334206	214.882	-5.87923e-05	0.999799	159.491	-0.561019	0.0263414	164.692	-0.430655	0.0866225	209.209	0.132367	0.599165	179.224	-0.252896	0.471578	171.526	-0.536565	0.0329918	222.903	0.263214	0.17865	160.043	0.335418	0.447658	164.169	-0.196137	0.472255	210.061	-0.140023	0.827781	213.006	-0.0718647	0.894654	198.703	-0.203912	0.958447	219.907	-0.196955
	C1_08770W	orf19.4735	1297.31	2.52189	2.56931e-44	219.75	-0.971946	0.00081509	443.005	0.42225	0.0625394	759.924	1.01374	1.32211e-15	379.882	-0.495661	0.00478796	477.892	0.216919	0.17053	1536	2.58759	2.53745e-129	260.517	-2.19316	4.39271e-13	480.81	0.215313	0.151496	762.689	1.05424	3.95016e-21	227.34	-1.68108	1.43516e-13	505.277	0.438106	0.00439037	433.638	0.22152	0.639062	426.04	0.20008	0.580498	418.937	0.224415	0.917546	1682.02	-1.30251
	C1_08780W	orf19.4736	842.112	-1.06718	1.39575e-09	726.072	-0.550089	0.00596876	939.208	-0.56991	1.42323e-05	1155.6	-0.248357	0.0516812	838.261	-0.964732	6.6285e-12	1003.16	-0.287368	0.0313086	804.431	-0.936009	1.06487e-10	1141.28	0.278378	0.134929	950.065	-0.376518	0.00836641	1208.15	-0.43156	1.89034e-05	1097.18	0.336597	0.0104013	1070.47	-0.354604	0.011153	1175.52	-0.0276651	0.951087	1137.09	-0.0963225	0.770615	1204.85	0.142049	0.940609	799.145	0.776645
	C1_08790W	TPO3	2086.5	-4.94982	1.39014e-71	1842.7	-2.29666	1.00977e-15	2085.04	-4.3687	7.58304e-54	1026.44	-3.59257	1.05831e-101	1083.02	-1.77262	4.94189e-18	867.206	-4.60672	4.17508e-118	949.481	-3.3131	9.21248e-99	1200.02	-1.23046	4.55068e-05	924.126	-4.18879	8.28536e-115	2674.92	-4.81433	2.60217e-255	2098.55	-2.62368	4.07913e-50	2272.12	-5.94105	2.38657e-14	2984.33	-1.25621	0.000413556	2978.82	-1.2166	0.00104178	4381.84	0.211197	0.958447	145.576	0.0814535
	C1_08800W	orf19.4738	475.714	-0.863063	2.20592e-05	291.109	-1.97243	2.92417e-11	440.532	-1.12893	5.14274e-09	585.832	-0.600991	7.10365e-05	389.354	-2.01369	1.72442e-23	438.417	-1.27887	6.05907e-13	491.443	-0.883764	7.08348e-12	532.492	-0.488523	0.0590807	437.544	-1.50788	8.65497e-25	539.039	-0.416505	0.00243559	364.282	-0.529797	0.0810977	405.534	-0.941343	5.72802e-08	647.698	0.0366747	0.951087	647.989	0.0665606	0.873753	588.766	-0.136443	0.961805	404.476	0.281211
	C1_08810C	MSS116	787.53	2.40231	4.26571e-46	465.253	1.96674	8.26902e-13	758.733	2.3649	2.86146e-70	1009.04	2.53896	2.73608e-79	1118.83	2.91547	5.09919e-99	675.541	2.06522	6.7278e-31	861.872	2.51408	4.42138e-77	367.893	0.951099	0.00104546	673.789	2.05835	9.68684e-39	934.816	2.52742	1.05222e-104	230.281	0.46386	0.0841676	630.921	2.09051	2.89446e-29	268.257	0.0776119	0.889121	262.84	0.0477146	0.91141	252.266	0.00104563	0.999331	1538.83	0.196495
	C1_08820C	orf19.4740	107.814	0.678337	0.00276685	84.5955	0.761382	0.042139	86.8778	0.172165	0.51761	121.458	0.5226	0.0316361	109.552	0.573742	0.0426321	86.713	-0.0319101	0.92863	102.797	0.137026	0.635223	96.2235	0.0191406	0.976904	88.9161	-0.34482	0.240375	121.211	0.318071	0.253583	72.1211	-0.129854	0.836843	85.6231	-0.263865	0.473007	89.5209	0.098917	0.896378	93.7488	0.249475	0.598047	90.7782	0.241418	0.958447	140.151	-0.0727636
	C1_08830C	orf19.4741	42.2885	-0.175331	0.690236	33.5271	-0.0560728	0.92932	47.2155	0.175493	0.682067	26.7795	-0.34228	0.553824	24.6019	-0.216592	0.743456	37.1574	0.86817	0.0772376	32.695	0.963211	0.0403154	28.8883	0.74979	0.267562	35.6135	1.11271	0.034947	27.4112	0.407428	0.467252	30.8331	1.4648	0.00901343	30.6315	1.01889	0.0620415	37.2961	-0.754862	0.42774	34.6831	-1.00447	0.183831	33.3582	-1.08316	0.226841	32.6957	-0.933185
	C1_08840W	orf19.4742	75.4271	-0.563116	0.0788601	85.1561	0.594204	0.145393	113.591	0.650457	0.0140127	69.3125	-0.213827	0.548622	69.8605	0.170798	0.656936	94.0893	0.907126	0.00162507	67.5962	-0.42485	0.195469	119.379	1.11089	0.00719659	98.4533	0.587567	0.0567435	84.1161	-0.661294	0.036417	95.994	0.73269	0.0339158	102.085	0.362053	0.220411	81.2765	-0.433934	0.518856	86.6528	-0.204878	0.749835	92.1702	0.0580715	0.989878	63.7508	-0.100827
	C1_08850C	AFG1	257.407	-1.21494	1.08854e-08	344.772	0.612117	0.0321691	286.245	-0.702467	0.00353228	292.705	-0.886489	2.39674e-07	329.301	-0.0550379	0.820404	273.063	-0.653683	0.000560111	249.434	-1.09113	9.34034e-10	596.501	1.37886	1.22664e-13	314.328	-0.279919	0.152076	294.058	-0.959825	1.36238e-08	580.128	1.70795	9.28535e-28	267.158	-0.767527	4.67013e-05	363.73	-0.0881506	0.867278	362.212	-0.073827	0.855792	358.11	-0.0312654	0.989878	181.891	0.224956
	C1_08860C	orf19.4744	427.954	-0.658487	7.85591e-06	347.803	-0.40562	0.105193	407.13	-0.78979	4.10963e-06	543.571	-0.429698	0.00314807	396.253	-1.19272	3.4804e-13	438.339	-0.73862	1.61638e-06	426.087	-0.555956	0.000203024	512.453	0.0976228	0.709542	421.393	-0.654273	3.24517e-05	544.692	-0.410491	0.00483132	409.267	-0.180182	0.317966	417.717	-0.857623	3.29041e-07	562.392	0.0865289	0.850159	533.876	-0.0333411	0.92864	546.719	0.106138	0.961488	400.837	0.299105
	C1_08870C	JIP5	177.907	0.714017	0.017157	360.815	2.60268	8.73463e-25	272.747	1.63635	1.47306e-15	844.262	3.7077	6.76648e-105	355.456	2.51289	5.95333e-31	258.697	1.96834	1.83797e-11	163.189	0.46568	0.0554405	397.619	2.30756	4.69334e-24	221.3	1.12446	1.09251e-06	887.384	3.50836	9.1923e-123	309.927	2.37838	2.73182e-18	242.26	1.54052	2.13626e-07	125.849	-0.333517	0.651503	140.79	0.0342384	0.95095	132.87	-0.0580005	0.989878	868.69	2.64292
	C1_08880W	HEM14	458.878	0.276938	0.127383	299.483	-0.139543	0.659181	358.45	-0.406883	0.0301987	522.966	-0.22883	0.142213	428.594	-0.476512	0.00842183	423.912	-0.496851	0.00978168	502.214	0.129944	0.378086	428.091	-0.26945	0.240713	416.167	-0.495477	0.00420898	495.484	-0.0049929	0.975335	324.523	-0.199429	0.351171	390.047	-0.296736	0.13863	478.204	0.278173	0.486992	463.271	0.220518	0.449009	434.377	0.117381	0.967903	501.856	-0.244274
	C1_08890C	orf19.4748	46.9753	-0.245362	0.552444	35.673	-0.23195	0.701415	41.0628	-0.660565	0.093537	72.574	0.795815	0.0363251	45.8835	-0.0583727	0.919906	36.0628	-0.857159	0.105429	60.4711	0.589383	0.0894012	72.2843	1.05022	0.00956862	46.3477	-0.168965	0.707805	76.7035	0.988804	0.00396018	72.1887	1.58576	0.000965239	37.3249	-0.576867	0.240386	51.1091	-0.110105	0.938596	51.4535	-0.0719338	0.931303	49.2083	-0.131149	0.989878	67.2744	0.917875
	C1_08900W	orf19.4749	339.125	0.61961	0.00271674	164.369	-0.676588	0.0212953	433.551	1.19912	1.64182e-13	372.27	0.425563	0.0195788	208.426	-1.04103	6.38333e-06	411.135	0.961986	3.29619e-08	306.279	0.249418	0.169633	182.74	-1.56016	1.54636e-05	423.686	0.986883	9.37534e-08	334.41	0.589068	0.000151814	132.888	-1.23687	3.70272e-05	397.028	1.28321	9.8559e-14	286.508	0.0824848	0.889013	283.327	0.0778803	0.866184	255.832	-0.141169	0.961805	426.391	-0.127353
	C1_08910C	orf19.4750	196.046	0.109429	0.707964	108.526	-0.937539	0.0229851	169.04	-0.282239	0.2448	236.944	-0.101842	0.68959	173.782	-0.731527	0.00404556	182.877	-0.524837	0.0269326	186.401	0.34886	0.120624	169.969	0.171824	0.666305	158.03	-0.154594	0.584465	212.4	-0.0887369	0.707844	101.003	-1.64409	9.67367e-05	156.909	-0.620512	0.0310211	211.976	0.214329	0.730908	182.251	-0.187556	0.739344	194.659	0.074186	0.989878	219.288	-0.0127981
	C1_08920W	orf19.4751	555.17	1.63197	1.08022e-21	219.357	0.190704	0.482955	463.051	1.30636	1.44969e-13	467.354	0.652431	2.32322e-05	530.873	1.20572	3.327e-13	472.69	0.971356	1.96035e-09	547.281	1.81958	1.6978e-35	227.908	-0.0985649	0.75964	455.995	1.44225	4.30699e-23	466.981	0.940736	2.65589e-12	172.799	-0.876568	0.00104874	426.228	1.05257	5.03259e-10	309.701	0.257788	0.593038	265.16	-0.152957	0.697898	282.08	0.0992103	0.968663	727.194	-0.738468
	C1_08930C	orf19.4751.1	912.747	0.24071	0.263286	562.111	-0.367399	0.156123	837.728	0.0494711	0.825892	663.879	-0.807234	1.64216e-07	668.985	-0.340016	0.0197197	724.953	-0.0728393	0.707502	809.955	0.537366	3.64941e-06	734.797	0.35481	0.0894286	705.128	0.138618	0.338881	721.901	-0.943842	6.31202e-14	848.998	0.639859	0.00169345	755.154	-0.26152	0.240602	827.822	-0.149968	0.759668	774.678	-0.327525	0.301049	853.321	0.0417208	0.989878	765.747	-1.21361
	C1_08940C	MSN4	443.439	-0.378053	0.0156871	233.32	-2.11258	2.71936e-16	455.629	-0.239751	0.105122	464.64	-0.184987	0.280295	280.064	-1.83352	7.09299e-18	397.13	-0.27539	0.143474	433.58	-0.879816	3.17237e-10	325.368	-2.41545	1.73068e-18	502.371	-0.393903	0.0335003	389.247	-0.348655	0.0169105	182.828	-2.3194	2.22878e-18	345.859	-0.269254	0.209249	490.665	-0.184076	0.668171	550.406	0.178429	0.545436	450.534	-0.341437	0.375381	416.125	-0.00695366
	C1_08950W	PFK26	984.923	-0.482664	0.00575833	1522.95	1.32449	1.66109e-11	874.987	-0.86695	1.12388e-07	1174.34	-0.120518	0.331791	1026.14	-0.154971	0.286633	858.062	-0.747497	1.92975e-08	962.87	-0.351646	0.00610958	1992.71	1.47624	1.43569e-14	884.002	-0.707312	1.2009e-06	1211.06	-0.259239	0.0104983	1350.75	0.94851	1.20389e-17	892.597	-0.829006	1.01589e-07	1165.62	-0.0739416	0.875688	1152.98	-0.0757367	0.85336	1178.02	0.058427	0.983138	981.767	0.271659
	C1_08980C	ZWF1	3976.86	-1.5234	2.04596e-20	4042.66	-0.304619	0.19215	12074.6	1.6589	4.7504e-24	5149.96	-0.858583	1.55053e-15	4409.8	-0.989452	6.89829e-19	13001	1.78962	2.64524e-75	3799.43	-1.06078	3.55449e-33	3918.38	-0.826928	0.00822146	12540	1.92903	4.17361e-89	5426.58	-0.959386	3.90113e-33	3452.87	-1.40078	2.66581e-15	14173	1.83501	1.55018e-46	6151.42	0.004268	0.991679	5710.86	-0.187903	0.541239	6229.38	0.138405	0.958447	2860.39	0.653555
	C1_08990C	KEX2	592.508	0.636857	0.0011912	481.548	0.804218	0.000602049	709.782	1.07652	1.41277e-09	864.276	0.49748	0.000172096	661.972	0.124593	0.518817	781.704	0.567972	0.0001133	630.034	0.0414305	0.78011	515.671	-0.509796	0.017198	812.549	0.656023	1.31194e-07	709.571	1.11919	2.77819e-20	290.069	-0.224594	0.338126	701.881	1.39197	7.0907e-19	573.951	0.461583	0.232313	562.005	0.433727	0.153975	436.765	-0.192924	0.946033	873.636	0.306368
	C1_09000W	orf19.4756	426.29	0.106006	0.644416	231.8	-1.01865	9.98867e-05	563.508	0.839942	1.22233e-07	398.989	-0.118198	0.508197	257.411	-1.31415	2.42762e-11	571.729	1.09344	1.0178e-13	392.111	0.121028	0.456005	306.952	-0.566988	0.0331152	607.512	1.12772	5.79556e-14	433.404	0.0142977	0.935141	236.148	-0.827837	0.00302873	583.428	1.08709	5.95983e-12	406.363	-0.148435	0.737512	406.787	-0.114663	0.748547	402.878	-0.0694336	0.980976	422.142	-0.388268
	C1_09010W	NAR1	361.676	-0.329074	0.0372956	1332.58	2.95359	6.93978e-43	681.303	1.28544	4.38584e-20	447.121	0.270235	0.140463	774.127	1.73128	4.31908e-30	567.512	1.12707	6.01437e-11	317.354	-0.123562	0.479696	1311.44	2.83285	3.09376e-50	576.448	1.28142	5.3824e-15	472.712	0.248676	0.0689435	978.181	2.4523	4.62327e-82	548.761	0.948216	3.87479e-09	397.796	-0.155548	0.759216	379.616	-0.27212	0.324525	399.208	-0.0391015	0.989878	406.81	0.428431
	C1_09020W	orf19.4758	2183.28	0.575271	0.00130796	1092.49	-0.631057	0.00721213	1723.81	-0.00360785	0.988008	1371.95	-0.806365	1.42895e-13	1475.92	-0.130109	0.320652	1702.57	0.286694	0.0154134	1911.25	0.939227	1.6096e-20	1629.56	0.6312	0.00048045	1541.77	0.397283	0.00207297	1560.68	-1.10093	5.74041e-33	1585.85	0.177637	0.162827	1808.34	-0.0563317	0.676709	1722.51	-0.172285	0.689992	1584.92	-0.408101	0.182575	1851.24	0.138302	0.958447	1891.37	-1.56948
	C1_09030C	COX5	5528.28	0.797749	4.77829e-14	2563.74	-0.559547	0.001225	4179.17	0.141484	0.226236	3418.26	-1.1696	5.4672e-36	3925.44	-0.188587	0.110108	4480.94	0.207735	0.0505662	4943.12	0.919796	8.04817e-29	3456.42	0.100805	0.596715	4182.78	0.495217	6.7535e-07	3257.23	-1.32126	1.20713e-59	3289.33	0.0330502	0.818107	4381.05	0.232872	0.0418482	4297.25	0.0634232	0.861281	3858.11	-0.227707	0.253874	4148.24	0.0627436	0.967903	4805.26	-1.91955
	C1_09040C	orf19.4760	94.2787	2.05918	3.14572e-08	76.4609	2.18371	1.91337e-07	207.41	3.39835	1.36714e-43	483.099	4.17677	7.39433e-103	201.162	2.99975	7.46392e-32	162.813	2.66116	5.7476e-21	77.1836	1.5876	4.10547e-07	44.2797	0.430054	0.489237	156.397	2.80744	1.08876e-22	457.812	4.04459	2.86545e-121	36.0337	-0.0539734	0.937573	159.677	2.59016	4.07956e-17	42.472	0.305106	0.761195	38.947	0.0897352	0.924948	42.2465	0.380281	0.945666	519.444	2.40499
	C1_09050W	HST1	210.856	0.881886	2.58251e-06	392.371	2.58174	1.71431e-19	191.324	0.694088	0.00262796	330.72	1.23061	2.9414e-13	249.758	0.89536	2.1124e-05	198.301	0.361367	0.101643	270.202	0.559304	0.00260829	703.94	2.4886	8.21624e-19	224.41	0.0366032	0.890691	321.253	1.30973	2.65857e-16	514.151	2.80178	5.98077e-47	170.846	0.182538	0.474366	169.03	0.246048	0.631384	189.89	0.570451	0.138902	158.726	0.172324	0.958447	369.371	0.578289
	C1_09060C	orf19.4763	609.44	-0.384226	0.0133924	307.551	-2.49493	6.14039e-20	518.397	-0.925689	4.41042e-09	596.219	-0.317473	0.0956512	331.056	-2.92804	1.02373e-32	468.797	-0.710063	0.000439562	552.38	-0.0632718	0.683508	362.84	-1.65008	8.75025e-08	484.568	-0.532149	0.00133461	662.697	-0.401681	0.00310464	321.811	-2.18196	6.66216e-21	446.72	-1.44387	1.82982e-12	666.26	-0.226716	0.651503	648.934	-0.276929	0.297507	690.079	-0.0137779	0.992979	539.587	-0.174684
	C1_09070W	orf19.4764	844.566	-0.675055	0.000312572	587.47	-1.01425	2.39656e-05	697.426	-1.45507	8.93945e-16	884.376	-0.790661	9.63183e-10	721.251	-1.13197	4.8003e-15	697.483	-1.26584	1.20481e-15	872.292	-0.406805	0.00075629	772.633	-0.75507	3.89737e-06	711.832	-1.2879	3.05444e-19	938.195	-1.02243	6.91582e-20	639.508	-1.13739	3.5975e-05	767.426	-1.28707	1.17807e-10	1060.59	-0.0559586	0.919778	1052.06	-0.049965	0.899652	1094.87	0.135193	0.958447	661.466	-0.187513
	C1_09080C	PGA6	417.496	1.6877	0.000274939	147.163	-0.0403364	0.948819	270.043	0.824621	0.0834686	359.063	0.307357	0.181112	419.385	0.968025	1.23004e-05	332.733	0.441178	0.119648	409.458	0.269522	0.0958244	188.519	-4.59409	0.00385765	411.4	0.241022	0.185738	269.62	2.22504	1.88221e-32	45.4222	-1.3969	0.0487585	230.734	2.21135	8.2308e-17	252.166	0.533639	0.610416	295.04	0.919154	0.216929	142.23	-1.21294	0.281502	534.368	-0.863636
	C1_09090C	ARG81	275.937	0.557983	0.00144782	681.302	2.82109	3.23318e-40	244.01	0.287684	0.127413	359.357	0.688699	5.48568e-05	464.754	1.49713	1.04211e-14	267.34	0.275797	0.19902	300.513	0.441661	0.00497128	1400.19	3.35887	8.01485e-70	264.903	0.0649408	0.749989	335.055	0.878857	1.9389e-05	1235.61	3.80466	1.74304e-59	230.885	0.325838	0.264197	244.113	0.136523	0.823046	247.585	0.203607	0.553866	220.23	-0.0571935	0.989878	389.528	0.249655
	C1_09100W	ZCF28	113.017	0.593209	0.0126309	75.8817	0.293608	0.440756	81.8886	-0.24078	0.41078	99.4666	0.718422	0.00982725	84.8028	0.628652	0.0696304	72.2669	0.239007	0.558389	96.1571	0.181255	0.528086	172.858	1.55159	1.08005e-06	85.671	-0.198935	0.538064	113.652	0.601578	0.0510293	127.509	1.60721	1.38915e-05	72.1179	-0.240792	0.570382	81.8418	-0.423849	0.478095	93.2385	0.0149824	0.982506	86.5811	-0.14444	0.979153	132.598	-0.313031
	C1_09110W	orf19.4768	238.897	0.785708	8.41484e-06	191	0.909112	0.000236422	180.821	0.128099	0.54903	293.335	0.502902	0.0192086	202.319	-0.178134	0.466206	211.876	-0.0236195	0.926886	223.932	0.451716	0.0204234	444.412	1.93126	7.28842e-17	185.031	-0.110484	0.640006	272.59	0.986039	1.74407e-08	300.842	1.88619	7.2161e-06	185.813	0.427765	0.134882	204.13	0.303201	0.546375	188.777	0.122285	0.793922	171.829	-0.0804685	0.98921	327.576	0.00625892
	C1_09120W	IPT1	233.974	1.35604	2.10271e-10	278.942	2.20671	1.13573e-18	628.1	3.12339	3.52712e-60	236.983	1.22935	9.39726e-11	378.416	2.33395	2.1046e-36	560.897	3.00125	1.13568e-81	229.865	1.53553	6.07329e-13	521.258	3.01187	2.01712e-39	572.707	3.10201	5.27081e-73	248.449	1.11905	6.88356e-09	424.754	2.75482	1.42594e-38	549.514	2.82533	5.23628e-54	134.133	-0.0557754	0.946448	129.067	-0.144532	0.813856	137.012	0.11285	0.981228	340.975	-0.197845
	C1_09130W	MNN47	261.063	0.0075073	0.9726	567.642	2.25304	1.39068e-21	237.967	-0.223589	0.387139	461.11	0.945239	2.54638e-07	438.152	1.09964	3.64302e-08	268.339	-0.0969136	0.695885	321.876	0.250043	0.136818	509.749	1.35355	2.31966e-06	278.326	-0.208899	0.335157	394.013	1.04828	6.11982e-13	314.225	1.32394	1.77048e-09	223.831	0.0133544	0.965329	281.983	0.110453	0.869189	286.994	0.188538	0.611271	247.922	-0.161794	0.958447	431.236	1.03394
	C1_09140C	SSU81	249.399	-0.392657	0.100727	132.023	-2.09867	2.88362e-10	263.39	-0.166057	0.487454	325.728	0.349147	0.0407404	203.298	-0.728411	0.00165052	231.106	-0.262775	0.243497	246.398	-0.289946	0.129365	199.044	-0.982271	0.00759914	258.491	-0.187344	0.376558	379.337	0.0547074	0.745623	186.531	-1.21183	0.000513869	278.365	-0.460943	0.0315939	280.402	-0.147293	0.803454	286.6	-0.0483155	0.92864	311.657	0.253554	0.910525	291.01	0.578313
	C1_09150W	AOX2	12689.4	2.71765	0.0399837	16386.4	3.56544	0.00315837	1994.55	-2.24626	0.092479	966.151	2.71876	7.94836e-17	4248.39	5.20178	7.61081e-241	268.919	0.487904	0.019606	9253.91	6.78482	0	17363.5	7.72791	8.92943e-225	291.649	1.2838	1.41531e-05	1279.31	0.0918702	0.784697	18043.2	5.34777	1.26208e-157	741.314	-1.38858	3.57446e-08	1861	-3.88064	0.0661204	1811.23	-4.30964	0.043602	2250.96	-1.57831	0.914955	12730	-3.896
	C1_09160W	AOX1	580.786	-0.0911158	0.693066	523.911	0.389396	0.177872	748.329	0.620743	0.00149503	475.962	0.218697	0.204495	392.671	0.0310403	0.878867	678.668	1.32909	6.73487e-14	460.865	0.317217	0.022714	430.415	0.202548	0.408635	759.449	1.40355	1.08851e-19	616.035	-0.259738	0.0697224	505.069	0.203551	0.343362	759.474	0.689366	9.0965e-06	515.895	-0.611202	0.111783	522.012	-0.534012	0.0938396	606.776	0.02252	0.99231	549.271	-0.31841
	C1_09170W	CTA8	558.093	-0.321382	0.0578093	471.843	0.0185287	0.948819	1392.21	1.83371	8.59061e-38	851.31	1.27193	2.00331e-22	599.109	0.781518	8.50789e-07	1818.39	2.86809	2.61926e-85	454.645	-0.420446	0.00827469	513.913	0.0336433	0.890996	2006.19	2.72053	2.36002e-46	899.429	0.746706	5.06217e-11	462.063	-0.0512188	0.815287	1875.68	2.44555	8.74591e-48	554.11	-0.47828	0.168669	589.876	-0.238768	0.375043	617.967	-0.0250322	0.989878	843.781	1.09908
	C1_09180W	LYS143	88.2179	-0.091682	0.833519	130.271	1.47896	5.44102e-06	155.162	1.30424	1.4303e-09	177.146	0.533058	0.0388193	156.265	0.530252	0.0659954	146.696	0.384804	0.223567	76.0358	-0.375274	0.230583	235.389	2.20439	4.84662e-12	141.645	1.16521	5.44019e-07	167.577	0.245565	0.298717	229.584	1.71665	4.21374e-13	149.695	0.328906	0.233677	114.323	0.504616	0.457036	91.4387	-0.0641411	0.915577	115.381	0.611274	0.350991	146.435	1.11933
	C1_09190C	DAK2	7000.36	0.000892523	0.996957	2820.37	-3.91479	1.24953e-55	4541.78	-1.65236	5.54539e-16	5610.86	-1.95954	1.15478e-102	4200.41	-3.94291	1.7564e-297	5229.7	-1.58442	2.91884e-61	7765.35	-0.451779	1.89427e-07	4445.42	-5.98817	3.08418e-126	6163.89	-1.5024	5.77815e-28	4642.65	-1.6531	4.28802e-63	2522.81	-5.34483	6.84215e-154	4475.54	-1.09644	2.38526e-12	7786.48	0.185789	0.665524	8272.77	0.370313	0.231207	6724.66	-0.132716	0.961805	4885.74	-1.79005
	C1_09200W	LYS142	548.771	0.587705	0.00657958	249.995	-0.972745	0.00426327	404.838	-0.191697	0.400028	531.776	0.0125589	0.940571	381.8	-0.660725	0.00012061	466.638	0.00822849	0.9635	538.121	0.391777	0.00444061	473.433	0.117338	0.593823	468.601	-0.0254039	0.912103	487.519	0.0809252	0.633527	370.49	0.306845	0.265651	454.904	0.285388	0.207262	473.94	0.106963	0.85375	468.137	0.0988505	0.836473	436.185	-0.0283243	0.990446	611.958	-0.482441
	C1_09210C	orf19.4779	996.219	1.54571	5.71747e-20	8976.79	5.51289	2.34743e-96	739.918	0.969431	6.99424e-08	853.913	1.2802	4.50898e-24	3040.75	3.67986	7.32929e-163	739.235	1.25029	6.94925e-15	848.17	2.03514	3.83737e-61	13110	6.32009	4.84106e-146	654.291	1.52421	5.12739e-24	993.186	1.10396	1.76798e-18	15589.4	6.12319	0	799.66	0.944643	7.29734e-10	495.62	-0.194401	0.670859	434.392	-0.600225	0.0912616	543.297	0.171158	0.958447	1381.23	-0.475885
	C1_09220W	orf19.4780	942.205	-0.229313	0.15441	579.098	-0.984227	1.56841e-05	965.851	-0.105242	0.510649	1095.95	0.311374	0.00657976	619.845	-1.20332	5.20476e-16	993.021	0.389579	0.00228602	875	-0.301895	0.0096579	724.368	-0.898233	3.17161e-06	1119.26	0.357112	0.0368496	1125.57	0.295447	0.0113666	580.059	-0.638804	8.06949e-05	1060.84	0.511811	0.00468628	983.499	-0.22088	0.479663	1026.54	-0.062127	0.834263	971.028	-0.149589	0.927227	1049.05	0.303987
	C1_09230C	GRP1	277.814	-0.209468	0.324381	160.996	-1.2184	0.000786452	276.607	-0.172619	0.416648	309.891	0.439433	0.0181349	210.679	-0.303127	0.224314	247.458	0.185953	0.386005	284.56	0.0384883	0.86009	168.722	-2.11996	0.000689269	272.461	-0.136114	0.504573	326.686	0.420311	0.0291211	128.88	-1.66855	0.000225552	237.999	-0.052986	0.852844	277.155	-0.3423	0.422255	299.57	-0.0733336	0.869829	277.418	-0.233368	0.953635	309.81	0.290853
	C1_09240C	orf19.4783	47.5178	1.17269	0.00172514	85.3405	2.74515	9.09042e-11	36.5491	0.622366	0.0810263	182.259	3.38216	2.08825e-34	74.6458	2.10565	3.89435e-08	40.0126	0.897744	0.0611666	50.3783	1.24119	0.00052612	69.955	1.92205	2.27184e-06	43.1792	0.877944	0.0436229	162.591	3.20397	6.56121e-28	67.6828	2.34563	2.25622e-07	45.6605	1.20898	0.00988216	29.9647	-0.0414925	0.977442	30.5805	0.0500302	0.960802	29.229	-0.0184587	0.996315	194.453	2.15516
	C1_09250W	CRP1	1357.47	-0.632357	0.0141143	9284.94	3.79295	7.38612e-65	1870.73	0.382587	0.107267	1235.56	-0.297032	0.387943	3898.14	2.45285	2.91567e-10	1527.52	0.633554	1.38036e-05	1205.23	-0.0180598	0.909789	9014.92	3.83087	3.58019e-129	1480.36	0.488703	0.000406328	1418.6	-1.05042	2.87718e-12	5203.8	2.76213	8.18995e-63	1647.95	-0.01477	0.930546	1491.29	-0.441593	0.231373	1480.84	-0.431389	0.201417	1700.45	0.0712139	0.981963	1105.1	-0.123137
	C1_09260C	PTC1	720.918	-0.300864	0.0461339	424.2	-1.29228	7.56014e-08	615.776	-0.806986	8.23855e-07	671.643	-0.468743	0.000602544	495.866	-1.18585	1.9188e-13	559.775	-0.657729	4.56491e-06	651.214	-0.262115	0.0484459	728.853	0.141965	0.568354	619.498	-0.47877	0.00113319	766.109	-0.54995	5.09028e-07	671.549	0.152816	0.351609	654.891	-0.595481	2.14148e-05	776.187	-0.194863	0.593038	779.636	-0.152771	0.596058	814.634	0.0519187	0.984976	618.851	-0.37819
	C1_09270W	FGR43	183.439	-0.0834831	0.765089	176.296	0.553144	0.0981715	154.886	-0.581304	0.0182154	196.083	-0.739027	0.00050694	203.082	-0.187733	0.417694	178.787	-0.595278	0.00601507	182.791	0.101024	0.649915	273.349	1.12175	1.50216e-06	147.951	-0.616108	0.0339872	205.943	-0.740417	0.00113744	294.738	1.18272	8.2463e-06	196.472	-0.397362	0.108825	211.802	0.210932	0.711857	188.886	-0.0846551	0.873105	212.098	0.31081	0.910525	166.885	-0.460284
	C1_09280W	orf19.4787	262.536	0.0815922	0.693409	171.639	-0.359884	0.238756	245.836	-0.0587465	0.789196	286.539	0.403291	0.0162675	206.302	-0.167772	0.47615	211.889	-0.0680127	0.770031	262.209	0.269211	0.17564	290.012	0.586089	0.0634499	235.381	-0.0752514	0.742517	296.033	0.466792	0.00483316	205.398	0.442501	0.124217	212.202	-0.044141	0.865668	247.198	-0.21131	0.613818	254.852	-0.0851977	0.85023	241.542	-0.178642	0.951205	302.105	0.0945355
	C1_09290C	ARG5,6	259.261	-2.82672	1.14484e-31	989.202	2.24615	4.08041e-15	1274.63	2.23001	1.94056e-39	1229.58	2.2286	1.24428e-92	2361.79	3.50622	1.14937e-196	865.276	1.83069	1.20567e-36	251.249	-2.86339	2.55324e-49	302.761	-1.30892	1.23833e-06	1156.92	2.05304	6.18664e-39	1323.7	2.32402	4.30544e-87	191.049	-2.07749	2.28026e-09	940.363	1.97234	1.87454e-43	437.257	-0.239614	0.577807	464.252	-0.0281544	0.950259	429.979	-0.185946	0.946033	1002.53	4.79043
	C1_09300C	orf19.4789	24.8013	-2.81404	1.16777e-05	72.1599	1.75313	0.000668646	59.6114	0.83533	0.0859262	99.348	1.19617	0.000256603	61.6689	0.39632	0.310338	51.6363	-0.0760407	0.865847	29.6831	-2.8075	3.48928e-08	58.6895	0.396401	0.452632	50.9622	-0.104416	0.799404	83.4057	1.90424	4.78606e-07	66.0023	2.1119	0.000218536	41.9574	0.782981	0.178428	50.6397	0.302874	0.805371	49.3775	0.269243	0.786116	38.178	-0.43227	0.966168	69.4217	4.29098
	C1_09310C	orf19.4791	772.062	-1.25514	3.62155e-16	596.718	-1.15473	2.97944e-05	1004.65	-0.191602	0.271872	724.303	-0.878129	1.08712e-12	549.973	-1.61247	8.65383e-26	846.754	0.0764535	0.618525	611.298	-1.18379	1.08283e-18	851.651	0.0784534	0.670445	898.67	0.116834	0.530601	741.741	-1.35788	4.7461e-34	786.694	0.150268	0.484879	892.72	-0.0992701	0.617876	1001.7	-0.380054	0.182942	1002.35	-0.346191	0.156439	1033.02	-0.170481	0.910525	490.672	-0.0181119
	C1_09320C	orf19.4792	133.476	0.871882	0.00114608	189.989	2.10946	4.9792e-15	366.842	2.7844	2.25038e-37	308.839	1.80198	2.11328e-20	254.408	1.67052	1.64458e-14	382.511	2.41118	2.94243e-39	162.898	1.0697	4.85772e-05	366.802	2.62211	5.65547e-09	280.586	2.08851	1.0492e-15	202.447	1.70453	2.82343e-14	242.194	2.66081	2.11319e-10	318.007	2.74692	4.81308e-32	113.027	0.378226	0.498202	103.236	0.166364	0.838613	90.4026	-0.135268	0.98059	322.438	1.29222
	C1_09330W	orf19.4793	36.3684	2.06472	0.00333014	47.6972	3.00262	8.1818e-05	75.444	3.3115	2.19238e-09	323.251	6.2712	2.89665e-27	103.494	4.75511	1.90675e-27	77.2635	4.33188	1.13988e-18	31.9356	1.91449	2.64429e-05	11.9557	-0.246659	0.865388	67.6512	3.15727	1.11561e-17	283.395	6.07149	1.00364e-71	4.94814	-0.595567	0.785955	77.6877	4.3497	1.25008e-21	11.0797	-0.952477	0.689478	14.1825	-0.0649278	0.975127	10.9514	-0.874948	0.958447	336.554	3.24964
	C1_09340C	orf19.4795	531.973	-1.68893	5.47447e-15	510.873	-0.596127	0.0204188	632.061	-0.782551	0.000134265	663.494	-0.461218	0.000430625	463.908	-1.45165	5.09123e-16	596.325	-0.385803	0.0243226	467.107	-1.28247	1.89395e-12	892.655	0.817998	0.000248413	645.606	-0.121233	0.633593	686.948	-0.760214	3.55347e-10	792.421	0.69905	1.062e-07	663.548	-0.369184	0.0780346	779.364	-0.245031	0.568906	762.83	-0.282724	0.399414	801.886	-0.0517018	0.989878	402.933	0.966555
	C1_09350W	orf19.4796	649.145	1.25693	4.3339e-12	299.557	0.0975798	0.772536	518.976	0.809236	8.48062e-06	750.364	0.804011	1.33679e-09	648.607	0.754048	6.72317e-07	566.043	0.440902	0.0063011	659.535	0.835219	1.28426e-11	388.25	-0.556813	0.036801	617.414	0.647599	1.39971e-06	648.904	1.22033	3.00511e-23	264.354	-0.0894154	0.717048	473.246	0.849706	1.11627e-07	452.975	0.346662	0.425182	443.889	0.318718	0.321216	369.956	-0.11607	0.967903	951.15	-0.12175
	C1_09360C	orf19.4798	1395.31	0.419068	0.000431691	840.489	-0.214811	0.358597	1389.4	0.448296	0.000121025	1480.24	0.0527626	0.673335	1209.67	-0.177328	0.205581	1646.92	0.659755	3.82777e-09	1345.73	0.241458	0.0220192	1323.61	0.26288	0.0811006	1519.49	0.512034	2.41998e-05	1471.33	0.189923	0.0618559	1112.86	0.396235	0.00114895	1581.66	0.729749	1.18465e-06	1295.8	0.118215	0.741585	1256.51	0.0590631	0.826573	1225.87	0.0623315	0.968663	1584.42	-0.264002
	C1_09370W	CEF1	589.984	-0.580573	0.000456705	468.706	-0.410448	0.0456706	504.033	-1.15628	1.63876e-14	789.955	0.272068	0.0491471	501.933	-0.767465	2.70221e-06	477.904	-0.9431	2.85653e-09	537.628	-0.318249	0.0406682	757.818	0.68189	0.000130595	454.949	-0.99512	6.87255e-11	824.608	0.242335	0.0652697	729.43	0.815935	3.43202e-07	495.206	-0.965376	5.59457e-08	700.177	-0.146838	0.736371	674.435	-0.233412	0.370255	699.666	-0.0456975	0.989878	668.919	0.689561
	C1_09380W	RIM20	913.712	-0.794178	7.64844e-05	569.173	-1.74633	4.73499e-11	774.125	-1.48296	8.23768e-15	933.608	-0.645623	9.34699e-08	635.459	-1.931	1.28324e-41	718.01	-1.20392	6.33714e-19	792.35	-0.76615	4.10021e-11	682.749	-1.3154	1.3113e-10	708.815	-1.3285	4.59739e-20	957.371	-0.711994	1.39275e-10	564.252	-1.47959	1.87144e-20	733.346	-1.23217	1.94224e-13	1131.72	-0.190017	0.646007	1115.9	-0.202615	0.529107	1123.55	-0.104038	0.967903	709.69	-0.0568011
	C1_09390W	orf19.4801	133.225	-0.341301	0.128043	79.9787	-1.23749	0.000891838	140.693	-0.116664	0.649849	275.619	1.19503	1.08061e-08	127.488	-0.468833	0.133112	125.077	-0.514134	0.0833139	102.954	-0.467293	0.0867935	102.557	-0.39469	0.565545	113.686	-0.197837	0.479859	268.998	1.13005	3.46817e-10	84.0223	-1.2421	0.000984351	125.556	-0.475336	0.0861815	155.253	0.00710666	0.991679	138.754	-0.297096	0.489463	151.651	0.04075	0.989878	247.012	1.52605
	C1_09400C	FTH1	307.565	-2.07673	6.0452e-21	918.983	1.95832	7.38851e-19	399.547	-0.659231	0.000416875	344.929	-0.632978	3.60723e-05	583.644	1.10495	6.0552e-14	322.887	-0.411126	0.0270026	253.439	-2.17741	9.62897e-33	1031.38	2.03234	2.86412e-12	375.033	-0.362153	0.0728153	341.777	-1.16577	3.41643e-10	954.89	2.25224	1.10205e-41	338.134	-0.621695	0.00165026	453.291	-0.410949	0.248091	472.029	-0.248488	0.467481	465.146	-0.210296	0.940609	193.177	1.01767
[truncated: 5,331 more rows]
[truncated: 50 more columns]
