# Supplementary material for: A multi-omics analysis unveils functional and regulatory links between hydroxybenzene and aromatic amino acid metabolism in Candida albicans
Source: mSystems. 2025 Oct 8;10(11):e00226-25. doi: 10.1128/msystems.00226-25 (PMC12625712; doi:10.1128/msystems.00226-25)
Supplement: Table S6 — Strains, oligonucleotides, and media used in the study. [file msystems.00226-25-s0007.xlsx]

## Sheet: Strains used in the study
Table S6: Strains, oligos and media used in the study
Strain	Genotype	Source
SC5314	-	-
stp2∆	stp2Δ::FRT/stp2Δ::FRT	Vylkova et al., 2011
zcf25∆	zcf25Δ::FRT/zcf25Δ::FRT	This study
zcf10∆	zcf10Δ::FRT/zcf10Δ::FRT	This study
stp2∆/zcf25∆	stp2Δ::FRT/stp2Δ::FRT zcf25Δ::FRT/zcf25Δ::FRT	This study
zcf25∆/zcf10∆	zcf25Δ::FRT/zcf25Δ::FRT zcf10Δ::FRT/zcf10Δ::FRT	This study
stp2∆/zcf25∆/zcf10∆	stp2Δ::FRT/stp2Δ::FRT zcf25Δ::FRT/zcf25Δ::FRT zcf10Δ::FRT/zcf10Δ::FRT	This study

## Sheet: Oligos used in the study
Oligo	Sequence 5'-3'	Application	Source
orf19.5655_R1	GTATTCCATTAGAGTGTTGC	qRT-PCR	This study
orf19.5655_R2	TTGGTAATACAACACACCC	qRT-PCR	This study
MED15_R1	ATCGCCAAGACTATCTAATG	qRT-PCR	Garbe and Miramón et al., 2022
MED15_R2	TATCAAAATCTAACCCGTCA	qRT-PCR	Garbe and Miramón et al., 2022
ZCF25_5'for	ATCACTAAATAGGTACCGACTCATA	Gene deletion	This study
ZCF25_5'rev	AATTCAAAACCATATAAAGGGCCCATTGT	Gene deletion	This study
ZCF25_3'for	GCAGTTAGGTTTAATGAAGTTCCGCGGTGT	Gene deletion	This study
ZCF25_3'rev	CAAAAGAGCTCCGATTCATTGCAAG	Gene deletion	This study
ZCF10_5'for	ATTTGTGATTGTCTGAATCG	Gene deletion	This study
ZCF10_5'rev	ACTGTGACTTCCTCTAATG	Gene deletion	This study
ZCF10_3'for	CAGAGGTGTAATAGAAAAGT	Gene deletion	This study
ZCF10_3'rev	GTAAAGAAGAATCTACAACA	Gene deletion	This study

## Sheet: Media composition
YPD	SD	SC	HQN	CAT
1% yeast extract	0.17% YNB w/o ammonium sulfate and amino acids	0.17 % YNB w/o ammonium sulfate and amino acids	0.17 % YNB w/o ammonium sulfate and amino acids	0.17 % YNB w/o ammonium sulfate and amino acids
2% peptone	0.5% ammonium sulfate	0.5% ammonium sulfate	0.5% ammonium sulfate	0.5% ammonium sulfate
2% glucose	2% glucose (Unless otherwise noted)	1% Synthetic complete dropout mix	10 mM hydroquinone	5 mM catechol
pH as indicated	pH as indicated	pH as indicated	pH as indicated	pH as indicated

## Sheet: Culture onditions_Omics
Transcriptomics I & Metabolomics	Transcriptomics II	Growth assay on plates
- YPD ON culture	- SD (2% glucose) ON culture	- SD (2% glucose) ON culture
- Inoculation to YPD at OD 0.3 and growth until OD 1	- Inoculation to SD (2% glucose) at OD 0.3 and growth until OD 1	- Preparation of ten-fold dilution series starting at OD 1
- Shift to test media (SC and SD (2% glucose)), 30 ml flasks, OD 0.3	- Shift to test media (SC, SD (10 mM glucose), HQN, CAT), 30 ml flasks, OD 0.3	- Incubation on indicated solid medium
- Incubation for 60 min (transcriptomics) or 90 (metabolomics)	- Incubation for 240 min
All @37°C	All @37°C
